# Supplementary material for: Chlorpromazine induces cytotoxic autophagy in glioblastoma cells via endoplasmic reticulum stress and unfolded protein response
Source: J Exp Clin Cancer Res. 2021 Nov 5;40:347. doi: 10.1186/s13046-021-02144-w (PMC8569984; doi:10.1186/s13046-021-02144-w)
Supplement: Supplementary file 1 — Additional file 1. [file 13046_2021_2144_MOESM1_ESM.zip]

Archive with 154 entries (136 files):
- MASCOT IDs/
- MASCOT IDs/Mascot PMF_ ENPL_HUMAN.html
- MASCOT IDs/Mascot PMF_ ENPL_HUMAN_files/
- MASCOT IDs/Mascot PMF_ ENPL_HUMAN_files/88x31_logo_white.gif
- MASCOT IDs/Mascot PMF_ ENPL_HUMAN_files/mass_error.pl.download
- MASCOT IDs/Mascot PMF_ ENPL_HUMAN_files/protein_view-vendor.js.download
- MASCOT IDs/Mascot PMF_ ENPL_HUMAN_files/protein_view.css
- MASCOT IDs/Mascot PMF_ ENPL_HUMAN_files/protein_view.js.download
- MASCOT IDs/Mascot PMF_ ENPL_HUMAN_files/saved_resource(1).html
- MASCOT IDs/Mascot PMF_ ENPL_HUMAN_files/saved_resource.html
- MASCOT IDs/Mascot Search Results_ BIP_HUMAN.html
- MASCOT IDs/Mascot Search Results_ BIP_HUMAN_files/
- MASCOT IDs/Mascot Search Results_ BIP_HUMAN_files/88x31_logo_white.gif
- MASCOT IDs/Mascot Search Results_ BIP_HUMAN_files/external_arrow.png
- MASCOT IDs/Mascot Search Results_ BIP_HUMAN_files/mass_error.pl.download
- MASCOT IDs/Mascot Search Results_ BIP_HUMAN_files/protein_view-vendor.js.download
- MASCOT IDs/Mascot Search Results_ BIP_HUMAN_files/protein_view.css
- MASCOT IDs/Mascot Search Results_ BIP_HUMAN_files/protein_view.js.download
- MASCOT IDs/Mascot Search Results_ BIP_HUMAN_files/saved_resource.html
- MASCOT IDs/Mascot Search Results_ EF1A1_HUMAN.html
- MASCOT IDs/Mascot Search Results_ EF1A1_HUMAN_files/
- MASCOT IDs/Mascot Search Results_ EF1A1_HUMAN_files/88x31_logo_white.gif
- MASCOT IDs/Mascot Search Results_ EF1A1_HUMAN_files/external_arrow.png
- MASCOT IDs/Mascot Search Results_ EF1A1_HUMAN_files/mass_error.pl.download
- MASCOT IDs/Mascot Search Results_ EF1A1_HUMAN_files/protein_view-vendor.js.download
- MASCOT IDs/Mascot Search Results_ EF1A1_HUMAN_files/protein_view.css
- MASCOT IDs/Mascot Search Results_ EF1A1_HUMAN_files/protein_view.js.download
- MASCOT IDs/Mascot Search Results_ EF1A1_HUMAN_files/saved_resource.html
- MASCOT IDs/Mascot Search Results_ EF2_2HUMAN.html
- MASCOT IDs/Mascot Search Results_ EF2_2HUMAN_files/
- MASCOT IDs/Mascot Search Results_ EF2_2HUMAN_files/88x31_logo_white.gif
- MASCOT IDs/Mascot Search Results_ EF2_2HUMAN_files/external_arrow.png
- MASCOT IDs/Mascot Search Results_ EF2_2HUMAN_files/mass_error.pl.download
- MASCOT IDs/Mascot Search Results_ EF2_2HUMAN_files/protein_view-vendor.js.download
- MASCOT IDs/Mascot Search Results_ EF2_2HUMAN_files/protein_view.css
- MASCOT IDs/Mascot Search Results_ EF2_2HUMAN_files/protein_view.js.download
- MASCOT IDs/Mascot Search Results_ EF2_2HUMAN_files/saved_resource.html
- MASCOT IDs/Mascot Search Results_ EF2_3HUMAN.html
- MASCOT IDs/Mascot Search Results_ EF2_3HUMAN_files/
- MASCOT IDs/Mascot Search Results_ EF2_3HUMAN_files/88x31_logo_white.gif
- MASCOT IDs/Mascot Search Results_ EF2_3HUMAN_files/external_arrow.png
- MASCOT IDs/Mascot Search Results_ EF2_3HUMAN_files/mass_error.pl.download
- MASCOT IDs/Mascot Search Results_ EF2_3HUMAN_files/protein_view-vendor.js.download
- MASCOT IDs/Mascot Search Results_ EF2_3HUMAN_files/protein_view.css
- MASCOT IDs/Mascot Search Results_ EF2_3HUMAN_files/protein_view.js.download
- MASCOT IDs/Mascot Search Results_ EF2_3HUMAN_files/saved_resource.html
- MASCOT IDs/Mascot Search Results_ EF2_HUMAN.html
- MASCOT IDs/Mascot Search Results_ EF2_HUMAN_files/
- MASCOT IDs/Mascot Search Results_ EF2_HUMAN_files/88x31_logo_white.gif
- MASCOT IDs/Mascot Search Results_ EF2_HUMAN_files/external_arrow.png
- MASCOT IDs/Mascot Search Results_ EF2_HUMAN_files/mass_error.pl.download
- MASCOT IDs/Mascot Search Results_ EF2_HUMAN_files/protein_view-vendor.js.download
- MASCOT IDs/Mascot Search Results_ EF2_HUMAN_files/protein_view.css
- MASCOT IDs/Mascot Search Results_ EF2_HUMAN_files/protein_view.js.download
- MASCOT IDs/Mascot Search Results_ EF2_HUMAN_files/saved_resource.html
- MASCOT IDs/Mascot Search Results_ ENPL_HUMAN2.html
- MASCOT IDs/Mascot Search Results_ ENPL_HUMAN2_files/
- MASCOT IDs/Mascot Search Results_ ENPL_HUMAN2_files/88x31_logo_white.gif
- MASCOT IDs/Mascot Search Results_ ENPL_HUMAN2_files/external_arrow.png
- MASCOT IDs/Mascot Search Results_ ENPL_HUMAN2_files/mass_error.pl.download
- MASCOT IDs/Mascot Search Results_ ENPL_HUMAN2_files/protein_view-vendor.js.download
- MASCOT IDs/Mascot Search Results_ ENPL_HUMAN2_files/protein_view.css
- MASCOT IDs/Mascot Search Results_ ENPL_HUMAN2_files/protein_view.js.download
- MASCOT IDs/Mascot Search Results_ ENPL_HUMAN2_files/saved_resource.html
- MASCOT IDs/Mascot Search Results_ HS90B_2HUMAN.html
- MASCOT IDs/Mascot Search Results_ HS90B_2HUMAN_files/
- MASCOT IDs/Mascot Search Results_ HS90B_2HUMAN_files/88x31_logo_white.gif
- MASCOT IDs/Mascot Search Results_ HS90B_2HUMAN_files/external_arrow.png
- MASCOT IDs/Mascot Search Results_ HS90B_2HUMAN_files/mass_error.pl.download
- MASCOT IDs/Mascot Search Results_ HS90B_2HUMAN_files/protein_view-vendor.js.download
- MASCOT IDs/Mascot Search Results_ HS90B_2HUMAN_files/protein_view.css
- MASCOT IDs/Mascot Search Results_ HS90B_2HUMAN_files/protein_view.js.download
- MASCOT IDs/Mascot Search Results_ HS90B_2HUMAN_files/saved_resource.html
- MASCOT IDs/Mascot Search Results_ HS90B_HUMAN.html
- MASCOT IDs/Mascot Search Results_ HS90B_HUMAN3.html
- MASCOT IDs/Mascot Search Results_ HS90B_HUMAN3_files/
- MASCOT IDs/Mascot Search Results_ HS90B_HUMAN3_files/88x31_logo_white.gif
- MASCOT IDs/Mascot Search Results_ HS90B_HUMAN3_files/external_arrow.png
- MASCOT IDs/Mascot Search Results_ HS90B_HUMAN3_files/mass_error.pl.download
- MASCOT IDs/Mascot Search Results_ HS90B_HUMAN3_files/protein_view-vendor.js.download
- MASCOT IDs/Mascot Search Results_ HS90B_HUMAN3_files/protein_view.css
- MASCOT IDs/Mascot Search Results_ HS90B_HUMAN3_files/protein_view.js.download
- MASCOT IDs/Mascot Search Results_ HS90B_HUMAN3_files/saved_resource.html
- MASCOT IDs/Mascot Search Results_ HS90B_HUMAN_files/
- MASCOT IDs/Mascot Search Results_ HS90B_HUMAN_files/88x31_logo_white.gif
- MASCOT IDs/Mascot Search Results_ HS90B_HUMAN_files/external_arrow.png
- MASCOT IDs/Mascot Search Results_ HS90B_HUMAN_files/mass_error.pl.download
- MASCOT IDs/Mascot Search Results_ HS90B_HUMAN_files/protein_view-vendor.js.download
- MASCOT IDs/Mascot Search Results_ HS90B_HUMAN_files/protein_view.css
- MASCOT IDs/Mascot Search Results_ HS90B_HUMAN_files/protein_view.js.download
- MASCOT IDs/Mascot Search Results_ HS90B_HUMAN_files/saved_resource.html
- MASCOT IDs/Mascot Search Results_ TCPA_HUMAN.html
- MASCOT IDs/Mascot Search Results_ TCPA_HUMAN_files/
- MASCOT IDs/Mascot Search Results_ TCPA_HUMAN_files/88x31_logo_white.gif
- MASCOT IDs/Mascot Search Results_ TCPA_HUMAN_files/external_arrow.png
- MASCOT IDs/Mascot Search Results_ TCPA_HUMAN_files/mass_error.pl.download
- MASCOT IDs/Mascot Search Results_ TCPA_HUMAN_files/protein_view-vendor.js.download
- MASCOT IDs/Mascot Search Results_ TCPA_HUMAN_files/protein_view.css
- MASCOT IDs/Mascot Search Results_ TCPA_HUMAN_files/protein_view.js.download
- MASCOT IDs/Mascot Search Results_ TCPA_HUMAN_files/saved_resource.html
- MASCOT IDs/Mascot Search Results_ TCPE_HUMAN.html
- MASCOT IDs/Mascot Search Results_ TCPE_HUMAN_files/
- MASCOT IDs/Mascot Search Results_ TCPE_HUMAN_files/88x31_logo_white.gif
- MASCOT IDs/Mascot Search Results_ TCPE_HUMAN_files/external_arrow.png
- MASCOT IDs/Mascot Search Results_ TCPE_HUMAN_files/mass_error.pl.download
- MASCOT IDs/Mascot Search Results_ TCPE_HUMAN_files/protein_view-vendor.js.download
- MASCOT IDs/Mascot Search Results_ TCPE_HUMAN_files/protein_view.css
- MASCOT IDs/Mascot Search Results_ TCPE_HUMAN_files/protein_view.js.download
- MASCOT IDs/Mascot Search Results_ TCPE_HUMAN_files/saved_resource.html
- MASCOT IDs/Mascot Search Results_ TCPQ_HUMAN.html
- MASCOT IDs/Mascot Search Results_ TCPQ_HUMAN_files/
- MASCOT IDs/Mascot Search Results_ TCPQ_HUMAN_files/88x31_logo_white.gif
- MASCOT IDs/Mascot Search Results_ TCPQ_HUMAN_files/external_arrow.png
- MASCOT IDs/Mascot Search Results_ TCPQ_HUMAN_files/mass_error.pl.download
- MASCOT IDs/Mascot Search Results_ TCPQ_HUMAN_files/protein_view-vendor.js.download
- MASCOT IDs/Mascot Search Results_ TCPQ_HUMAN_files/protein_view.css
- MASCOT IDs/Mascot Search Results_ TCPQ_HUMAN_files/protein_view.js.download
- MASCOT IDs/Mascot Search Results_ TCPQ_HUMAN_files/saved_resource.html
- MASCOT IDs/Mascot Search Results_ TCPZ_HUMAN.html
- MASCOT IDs/Mascot Search Results_ TCPZ_HUMAN_files/
- MASCOT IDs/Mascot Search Results_ TCPZ_HUMAN_files/88x31_logo_white.gif
- MASCOT IDs/Mascot Search Results_ TCPZ_HUMAN_files/external_arrow.png
- MASCOT IDs/Mascot Search Results_ TCPZ_HUMAN_files/mass_error.pl.download
- MASCOT IDs/Mascot Search Results_ TCPZ_HUMAN_files/protein_view-vendor.js.download
- MASCOT IDs/Mascot Search Results_ TCPZ_HUMAN_files/protein_view.css
- MASCOT IDs/Mascot Search Results_ TCPZ_HUMAN_files/protein_view.js.download
- MASCOT IDs/Mascot Search Results_ TCPZ_HUMAN_files/saved_resource.html
- MASCOT IDs/Mascot Search Results_ TERA_HUMAN.html
- MASCOT IDs/Mascot Search Results_ TERA_HUMAN_files/
- MASCOT IDs/Mascot Search Results_ TERA_HUMAN_files/88x31_logo_white.gif
- MASCOT IDs/Mascot Search Results_ TERA_HUMAN_files/external_arrow.png
- MASCOT IDs/Mascot Search Results_ TERA_HUMAN_files/mass_error.pl.download
- MASCOT IDs/Mascot Search Results_ TERA_HUMAN_files/protein_view-vendor.js.download
- MASCOT IDs/Mascot Search Results_ TERA_HUMAN_files/protein_view.css
- MASCOT IDs/Mascot Search Results_ TERA_HUMAN_files/protein_view.js.download
- MASCOT IDs/Mascot Search Results_ TERA_HUMAN_files/saved_resource.html
- MASCOT IDs/Mascot Search Results_ TRAP1_HUMAN2.html
- MASCOT IDs/Mascot Search Results_ TRAP1_HUMAN2_files/
- MASCOT IDs/Mascot Search Results_ TRAP1_HUMAN2_files/88x31_logo_white.gif
- MASCOT IDs/Mascot Search Results_ TRAP1_HUMAN2_files/external_arrow.png
- MASCOT IDs/Mascot Search Results_ TRAP1_HUMAN2_files/mass_error.pl.download
- MASCOT IDs/Mascot Search Results_ TRAP1_HUMAN2_files/protein_view-vendor.js.download
- MASCOT IDs/Mascot Search Results_ TRAP1_HUMAN2_files/protein_view.css
- MASCOT IDs/Mascot Search Results_ TRAP1_HUMAN2_files/protein_view.js.download
- MASCOT IDs/Mascot Search Results_ TRAP1_HUMAN2_files/saved_resource.html
- MASCOT IDs/Mascot Search Results_ TRAP1_HUMAN3.html
- MASCOT IDs/Mascot Search Results_ TRAP1_HUMAN3_files/
- MASCOT IDs/Mascot Search Results_ TRAP1_HUMAN3_files/88x31_logo_white.gif
- MASCOT IDs/Mascot Search Results_ TRAP1_HUMAN3_files/external_arrow.png
- MASCOT IDs/Mascot Search Results_ TRAP1_HUMAN3_files/mass_error.pl.download
- MASCOT IDs/Mascot Search Results_ TRAP1_HUMAN3_files/protein_view-vendor.js.download
- MASCOT IDs/Mascot Search Results_ TRAP1_HUMAN3_files/protein_view.css
- MASCOT IDs/Mascot Search Results_ TRAP1_HUMAN3_files/protein_view.js.download
- MASCOT IDs/Mascot Search Results_ TRAP1_HUMAN3_files/saved_resource.html
