# Supplementary material for: Chlorpromazine induces cytotoxic autophagy in glioblastoma cells via endoplasmic reticulum stress and unfolded protein response
Source: J Exp Clin Cancer Res. 2021 Nov 5;40:347. doi: 10.1186/s13046-021-02144-w (PMC8569984; doi:10.1186/s13046-021-02144-w)
Supplement: Supplementary file 1 — Additional file 1. [file 13046_2021_2144_MOESM1_ESM.zip › MASCOT IDs/Mascot PMF_ ENPL_HUMAN_files/protein_view-vendor.js.download]

if(!this.JSON){JSON={};}
(function(){function f(n){return n<10?'0'+n:n;}
if(typeof Date.prototype.toJSON!=='function'){Date.prototype.toJSON=function(key){return this.getUTCFullYear()+'-'+
f(this.getUTCMonth()+1)+'-'+
f(this.getUTCDate())+'T'+
f(this.getUTCHours())+':'+
f(this.getUTCMinutes())+':'+
f(this.getUTCSeconds())+'Z';};String.prototype.toJSON=Number.prototype.toJSON=Boolean.prototype.toJSON=function(key){return this.valueOf();};}
var cx=new RegExp('/[\\u0000\\u00ad\\u0600-\\u0604\\u070f\\u17b4\\u17b5\\u200c-\\u200f\\u2028-\\u202f\\u2060-\\u206f\\ufeff\\ufff0-\\uffff]/g'),escapable=new RegExp('/[\\\\\\"\\x00-\\x1f\\x7f-\\x9f\\u00ad\\u0600-\\u0604\\u070f\\u17b4\\u17b5\\u200c-\\u200f\\u2028-\\u202f\\u2060-\\u206f\\ufeff\\ufff0-\\uffff]/g'),gap,indent,meta={'\b':'\\b','\t':'\\t','\n':'\\n','\f':'\\f','\r':'\\r','"':'\\"','\\':'\\\\'},rep;function quote(string){escapable.lastIndex=0;return escapable.test(string)?'"'+string.replace(escapable,function(a){var c=meta[a];return typeof c==='string'?c:'\\u'+('0000'+a.charCodeAt(0).toString(16)).slice(-4);})+'"':'"'+string+'"';}
function str(key,holder){var i,k,v,length,mind=gap,partial,value=holder[key];if(value&&typeof value==='object'&&typeof value.toJSON==='function'){value=value.toJSON(key);}
if(typeof rep==='function'){value=rep.call(holder,key,value);}
switch(typeof value){case'string':return quote(value);case'number':return isFinite(value)?String(value):'null';case'boolean':case'null':return String(value);case'object':if(!value){return'null';}
gap+=indent;partial=[];if(Object.prototype.toString.apply(value)==='[object Array]'){length=value.length;for(i=0;i<length;i+=1){partial[i]=str(i,value)||'null';}
v=partial.length===0?'[]':gap?'[\n'+gap+
partial.join(',\n'+gap)+'\n'+
mind+']':'['+partial.join(',')+']';gap=mind;return v;}
if(rep&&typeof rep==='object'){length=rep.length;for(i=0;i<length;i+=1){k=rep[i];if(typeof k==='string'){v=str(k,value);if(v){partial.push(quote(k)+(gap?': ':':')+v);}}}}else{for(k in value){if(Object.hasOwnProperty.call(value,k)){v=str(k,value);if(v){partial.push(quote(k)+(gap?': ':':')+v);}}}}
v=partial.length===0?'{}':gap?'{\n'+gap+partial.join(',\n'+gap)+'\n'+
mind+'}':'{'+partial.join(',')+'}';gap=mind;return v;}}
if(typeof JSON.stringify!=='function'){JSON.stringify=function(value,replacer,space){var i;gap='';indent='';if(typeof space==='number'){for(i=0;i<space;i+=1){indent+=' ';}}else if(typeof space==='string'){indent=space;}
rep=replacer;if(replacer&&typeof replacer!=='function'&&(typeof replacer!=='object'||typeof replacer.length!=='number')){throw new Error('JSON.stringify');}
return str('',{'':value});};}
if(typeof JSON.parse!=='function'){JSON.parse=function(text,reviver){var j;function walk(holder,key){var k,v,value=holder[key];if(value&&typeof value==='object'){for(k in value){if(Object.hasOwnProperty.call(value,k)){v=walk(value,k);if(v!==undefined){value[k]=v;}else{delete value[k];}}}}
return reviver.call(holder,key,value);}
cx.lastIndex=0;if(cx.test(text)){text=text.replace(cx,function(a){return'\\u'+
('0000'+a.charCodeAt(0).toString(16)).slice(-4);});}
if(/^[\],:{}\s]*$/.test(text.replace(/\\(?:["\\\/bfnrt]|u[0-9a-fA-F]{4})/g,'@').replace(/"[^"\\\n\r]*"|true|false|null|-?\d+(?:\.\d*)?(?:[eE][+\-]?\d+)?/g,']').replace(/(?:^|:|,)(?:\s*\[)+/g,''))){j=eval('('+text+')');return typeof reviver==='function'?walk({'':j},''):j;}
throw new SyntaxError('JSON.parse');};}})();
/*
 parseUri 1.2.1
 (c) 2007 Steven Levithan <stevenlevithan.com>
 MIT License
*/
function parseUri(str){var o=parseUri.options,m=o.parser[o.strictMode?"strict":"loose"].exec(str),uri={},i=14;while(i--)uri[o.key[i]]=m[i]||"";uri[o.q.name]={};uri[o.key[12]].replace(o.q.parser,function($0,$1,$2){if($1)uri[o.q.name][$1]=$2;});return uri;};parseUri.options={strictMode:false,key:["source","protocol","authority","userInfo","user","password","host","port","relative","path","directory","file","query","anchor"],q:{name:"queryKey",parser:/(?:^|&)([^&=]*)=?([^&]*)/g},parser:{strict:/^(?:([^:\/?#]+):)?(?:\/\/((?:(([^:@]*):?([^:@]*))?@)?([^:\/?#]*)(?::(\d*))?))?((((?:[^?#\/]*\/)*)([^?#]*))(?:\?([^#]*))?(?:#(.*))?)/,loose:/^(?:(?![^:@]+:[^:@\/]*@)([^:\/?#.]+):)?(?:\/\/)?((?:(([^:@]*):?([^:@]*))?@)?([^:\/?#]*)(?::(\d*))?)(((\/(?:[^?#](?![^?#\/]*\.[^?#\/.]+(?:[?#]|$)))*\/?)?([^?#\/]*))(?:\?([^#]*))?(?:#(.*))?)/}};
