# Supplementary material for: Chlorpromazine induces cytotoxic autophagy in glioblastoma cells via endoplasmic reticulum stress and unfolded protein response
Source: J Exp Clin Cancer Res. 2021 Nov 5;40:347. doi: 10.1186/s13046-021-02144-w (PMC8569984; doi:10.1186/s13046-021-02144-w)
Supplement: Supplementary file 2 — Additional file 2. [file 13046_2021_2144_MOESM2_ESM.zip]

Archive with 16 entries (15 files):
- Raw Data/RT-PCR/
- Raw Data/RT-PCR/01-02-2021 RPE BIP analisi.xls
- Raw Data/RT-PCR/01-06-2020 BIP-ATF6.xls
- Raw Data/RT-PCR/11-06-2020 BIP-ATF6.xls
- Raw Data/RT-PCR/13-03-2020 ALDH sfere 24h.xls
- Raw Data/RT-PCR/19-01-2021 Analisi RPE ER stress.xls
- Raw Data/RT-PCR/19-05-2020 ER stress.xls
- Raw Data/RT-PCR/20.03.2020 ALDH adese.xls
- Raw Data/RT-PCR/2019-11-29 ER stress.xls
- Raw Data/RT-PCR/2020-01-03 ER stress.xls
- Raw Data/RT-PCR/22-05-2020 ER stress 24h.xls
- Raw Data/RT-PCR/22-06-2020 ER stress sfere-adese.xls
- Raw Data/RT-PCR/24-06-2020 ER stress sfere adese 24h.xls
- Raw Data/RT-PCR/25-06-2020 BIP-ATF6 sfere-adese 20h.xls
- Raw Data/RT-PCR/28-05-2020 ER stress sfere-adese.xls
- Raw Data/RT-PCR/29-01-2021 ER stress RPE-1.xls
