# Supplementary material for: Chlorpromazine induces cytotoxic autophagy in glioblastoma cells via endoplasmic reticulum stress and unfolded protein response
Source: J Exp Clin Cancer Res. 2021 Nov 5;40:347. doi: 10.1186/s13046-021-02144-w (PMC8569984; doi:10.1186/s13046-021-02144-w)
Supplement: Supplementary file 2 — Additional file 2. [file 13046_2021_2144_MOESM2_ESM.zip › Raw Data/RT-PCR/01-02-2021 RPE BIP analisi.xls]

## Sheet: Data
Block Type	48well
Chemistry	SYBR_GREEN
Experiment File Name	C:\Documents and Settings\Administrator\My Documents\stefano\01-02-2021 RPE BIP.eds
Experiment Run End Time	2021-02-01 18:48:11 PM CET
Instrument Type	stepone
Passive Reference	ROX
Well	Sample Name	Target Name	Task	Reporter	Quencher	Cт	Cт Mean	Cт SD	Quantity	Quantity Mean	Quantity SD	Automatic Ct Threshold	Ct Threshold	Automatic Baseline	Baseline Start	Baseline End	Tm1	Tm2	Tm3	Comments
A1	RPE-1 NT	BIP	UNKNOWN	SYBR	None	19.5247	19.3814	0.131013				TRUE	0.522044	TRUE	3	12	79.2066
A2	RPE-1 NT	BIP	UNKNOWN	SYBR	None	19.3519	19.3814	0.131013				TRUE	0.522044	TRUE	3	12	79.2066
A3	RPE-1 NT	BIP	UNKNOWN	SYBR	None	19.2677	19.3814	0.131013				TRUE	0.522044	TRUE	3	12	79.2066
A4	RPE-1 CPZ	BIP	UNKNOWN	SYBR	None	18.9096	18.7774	0.114544				TRUE	0.522044	TRUE	3	12	79.0571
A5	RPE-1 CPZ	BIP	UNKNOWN	SYBR	None	18.7149	18.7774	0.114544				TRUE	0.522044	TRUE	3	12	79.0571
A6	RPE-1 CPZ	BIP	UNKNOWN	SYBR	None	18.7076	18.7774	0.114544				TRUE	0.522044	TRUE	3	12	79.0571
A7
A8
B1	RPE-1 NT	GAPDH	UNKNOWN	SYBR	None	13.9648	13.9458	0.0176763				TRUE	0.597401	TRUE	3	6	87.2804
B2	RPE-1 NT	GAPDH	UNKNOWN	SYBR	None	13.9427	13.9458	0.0176763				TRUE	0.597401	TRUE	3	6	87.1309
B3	RPE-1 NT	GAPDH	UNKNOWN	SYBR	None	13.9299	13.9458	0.0176763				TRUE	0.597401	TRUE	3	6	87.1309
B4	RPE-1 CPZ	GAPDH	UNKNOWN	SYBR	None	13.9416	13.8993	0.093314				TRUE	0.597401	TRUE	3	7	87.1309
B5	RPE-1 CPZ	GAPDH	UNKNOWN	SYBR	None	13.7924	13.8993	0.093314				TRUE	0.597401	TRUE	3	6	86.9814
B6	RPE-1 CPZ	GAPDH	UNKNOWN	SYBR	None	13.964	13.8993	0.093314				TRUE	0.597401	TRUE	3	7	86.9814
B7
B8
C1
C2
C3
C4
C5
C6
C7
C8
D1	RPE NT	BIP	UNKNOWN	SYBR	None	18.857	18.7262	0.122412				TRUE	0.522044	TRUE	3	12	79.2066
D2	RPE NT	BIP	UNKNOWN	SYBR	None	18.6144	18.7262	0.122412				TRUE	0.522044	TRUE	3	11	79.2066
D3	RPE NT	BIP	UNKNOWN	SYBR	None	18.7072	18.7262	0.122412				TRUE	0.522044	TRUE	3	11	79.2066
D4	RPE CPZ	BIP	UNKNOWN	SYBR	None	18.5318	18.5666	0.0523893				TRUE	0.522044	TRUE	3	11	79.0571
D5	RPE CPZ	BIP	UNKNOWN	SYBR	None	18.5411	18.5666	0.0523893				TRUE	0.522044	TRUE	3	11	79.0571
D6	RPE CPZ	BIP	UNKNOWN	SYBR	None	18.6268	18.5666	0.0523893				TRUE	0.522044	TRUE	3	12	79.0571
D7
D8
E1	RPE NT	GAPDH	UNKNOWN	SYBR	None	13.4213	13.3386	0.0740103				TRUE	0.597401	TRUE	3	6	87.2804
E2	RPE NT	GAPDH	UNKNOWN	SYBR	None	13.316	13.3386	0.0740103				TRUE	0.597401	TRUE	3	6	87.1309
E3	RPE NT	GAPDH	UNKNOWN	SYBR	None	13.2786	13.3386	0.0740103				TRUE	0.597401	TRUE	3	6	87.1309
E4	RPE CPZ	GAPDH	UNKNOWN	SYBR	None	13.9681	13.9557	0.0141076				TRUE	0.597401	TRUE	3	7	87.1309
E5	RPE CPZ	GAPDH	UNKNOWN	SYBR	None	13.9585	13.9557	0.0141076				TRUE	0.597401	TRUE	3	7	87.1309
E6	RPE CPZ	GAPDH	UNKNOWN	SYBR	None	13.9403	13.9557	0.0141076				TRUE	0.597401	TRUE	3	6	87.1309
E7
E8
F1
F2
F3
F4
F5
F6
F7
F8

## Sheet: Results
						D TRATTATE - CTL
	Sample Name	Target Name	Cт Mean		DCT (Ctgene - CThk)	- DDCT	2-DDCT
RNAs del 21.01.21	RPE-1 NT 20h	BIP	19.3814		5.43564		1
	RPE-1 CPZ 10 uM 20h	BIP	18.7774		4.87803	0.557608	1.47183
	RPE-1 NT 20h	GAPDH	13.9458
	RPE-1 CPZ 10 uM 20h	GAPDH	13.8993
RNAs del 27.01.21	RPE-1 NT 20h	BIP	18.7262		5.38761		1
	RPE-1 CPZ 10 uM 20h	BIP	18.5666		4.61093	0.776681	1.71318
	RPE-1 NT 20h	GAPDH	13.3386
	RPE-1 CPZ 10 uM 20h	GAPDH	13.9557

## Sheet: Results with SD
															D TRATTATE - CTL		D TRATTATE - CTL		D TRATTATE - CTL		D TRATTATE - CTL		D TRATTATE - CTL		D TRATTATE - CTL		D TRATTATE - CTL		D TRATTATE - CTL		D TRATTATE - CTL
																																	Average
	Sample Name	Target Name	Cт 1	Cт 2	Cт 3	DCT 1	DCT 2	DCT 3	DCT 4	DCT 5	DCT 6	DCT 7	DCT 8	DCT 9	- DDCT	2-DDCT	- DDCT	2-DDCT	- DDCT	2-DDCT	- DDCT	2-DDCT	- DDCT	2-DDCT	- DDCT	2-DDCT	- DDCT	2-DDCT	- DDCT	2-DDCT	- DDCT	2-DDCT	2-DDCT	S.D.
RNAs del 21.01.2021	RPE-1 NT 20h	BIP	19.5247	19.3519	19.2677	5.55988	5.58202	5.59482	5.38706	5.4092	5.422	5.3029	5.32504	5.33784		1		1		1		1		1		1		1		1		1	1	0
	RPE-1 CPZ 10 uM 20h	BIP	18.9096	18.7149	18.7076	4.96797	5.1172	4.94552	4.77332	4.92254	4.75086	4.76604	4.91526	4.74358	0.591905	1.50724	0.464821	1.38015	0.649298	1.5684	0.613744	1.53022	0.48666	1.4012	0.671137	1.59233	0.536864	1.45082	0.409781	1.32848	0.594257	1.5097	1.47428	0.0896341
																																				NT	NT
	RPE-1 NT 20h	GAPDH	13.9648	13.9427	13.9299																															#1	#1
	RPE-1 CPZ 10 uM 20h	GAPDH	13.9416	13.7924	13.964																															#83
RNAs del 27.01.2021	RPE-1 NT 20h	BIP	18.857	18.6144	18.7072	5.43572	5.54106	5.57845	5.19312	5.29846	5.33585	5.28591	5.39125	5.42864		1		1		1		1		1		1		1		1		1	1
	RPE-1 CPZ 10 uM 20h	BIP	18.5318	18.5411	18.6268	4.56366	4.57328	4.59144	4.57301	4.58263	4.60079	4.65871	4.66833	4.68649	0.872067	1.83028	0.967779	1.95583	0.987015	1.98208	0.620116	1.537	0.715828	1.64243	0.735064	1.66447	0.627202	1.54457	0.722914	1.65051	0.742149	1.67267	1.71998	0.164659
	RPE-1 NT 20h	GAPDH	13.4213	13.316	13.2786
	RPE-1 CPZ 10 uM 20h	GAPDH	13.9681	13.9585	13.9403
