# Supplementary material for: Chlorpromazine induces cytotoxic autophagy in glioblastoma cells via endoplasmic reticulum stress and unfolded protein response
Source: J Exp Clin Cancer Res. 2021 Nov 5;40:347. doi: 10.1186/s13046-021-02144-w (PMC8569984; doi:10.1186/s13046-021-02144-w)
Supplement: Supplementary file 2 — Additional file 2. [file 13046_2021_2144_MOESM2_ESM.zip › Raw Data/RT-PCR/01-06-2020 BIP-ATF6.xls]

## Sheet: Sample Setup
Block Type	Fast 96-Well Block (0.1mL)
Calibration Background is expired	No
Calibration Background performed on	01-28-2020
Calibration Normalization FAM-ROX is expired	No
Calibration Normalization FAM-ROX performed on	01-28-2020
Calibration Normalization VIC-ROX is expired	No
Calibration Normalization VIC-ROX performed on	01-28-2020
Calibration Pure Dye FAM is expired	No
Calibration Pure Dye FAM performed on	01-28-2020
Calibration Pure Dye NED is expired	No
Calibration Pure Dye NED performed on	01-28-2020
Calibration Pure Dye ROX is expired	No
Calibration Pure Dye ROX performed on	01-28-2020
Calibration Pure Dye SYBR is expired	No
Calibration Pure Dye SYBR performed on	01-28-2020
Calibration Pure Dye TAMRA is expired	No
Calibration Pure Dye TAMRA performed on	01-28-2020
Calibration Pure Dye VIC is expired	No
Calibration Pure Dye VIC performed on	01-28-2020
Calibration ROI is expired	No
Calibration ROI performed on	01-28-2020
Calibration Uniformity is expired	No
Calibration Uniformity performed on	01-28-2020
Chemistry	SYBR_GREEN
Date Created	2020-06-01 14:55:38 PM PDT
Experiment Barcode
Experiment Comment
Experiment File Name	D:\Claudia (MP)\01-06-2020 BIP-ATF6.eds
Experiment Name	01-06-2020 BIP-ATF6
Experiment Run End Time	2020-06-01 15:51:14 PM PDT
Experiment Type	Standard Curve
Instrument Name	278861431
Instrument Serial Number	278861431
Instrument Type	QuantStudio(TM) 6 Flex System
Passive Reference	ROX
Quantification Cycle Method	Ct
Signal Smoothing On	true
Stage/ Cycle where Analysis is performed	Stage 2, Step 2
User Name
Well	Well Position	Sample Name	Sample Color	Biogroup Name	Biogroup Color	Target Name	Target Color	Task	Reporter	Quencher	Quantity	Comments
1	A1	BTSC #1 NT	RGB(176,23,31)			ATF6	RGB(176,23,31)	UNKNOWN	SYBR	None
2	A2	BTSC #1 NT	RGB(176,23,31)			ATF6	RGB(176,23,31)	UNKNOWN	SYBR	None
3	A3	BTSC #1 CPZ	RGB(0,0,255)			ATF6	RGB(176,23,31)	UNKNOWN	SYBR	None
4	A4	BTSC #1 CPZ	RGB(0,0,255)			ATF6	RGB(176,23,31)	UNKNOWN	SYBR	None
5	A5	BTSC #83 NT	RGB(0,139,69)			ATF6	RGB(176,23,31)	UNKNOWN	SYBR	None
6	A6	BTSC #83 NT	RGB(0,139,69)			ATF6	RGB(176,23,31)	UNKNOWN	SYBR	None
7	A7	BTSC #83 CPZ	RGB(255,127,0)			ATF6	RGB(176,23,31)	UNKNOWN	SYBR	None
8	A8	BTSC #83 CPZ	RGB(255,127,0)			ATF6	RGB(176,23,31)	UNKNOWN	SYBR	None
9	A9	BTSC #163 NT	RGB(139,137,112)			ATF6	RGB(176,23,31)	UNKNOWN	SYBR	None
10	A10	BTSC #163 NT	RGB(139,137,112)			ATF6	RGB(176,23,31)	UNKNOWN	SYBR	None
11	A11	BTSC #163 CPZ	RGB(238,121,66)			ATF6	RGB(176,23,31)	UNKNOWN	SYBR	None
12	A12	BTSC #163 CPZ	RGB(238,121,66)			ATF6	RGB(176,23,31)	UNKNOWN	SYBR	None
13	B1	BTSC #1 NT	RGB(176,23,31)			BIP	RGB(0,0,255)	UNKNOWN	SYBR	None
14	B2	BTSC #1 NT	RGB(176,23,31)			BIP	RGB(0,0,255)	UNKNOWN	SYBR	None
15	B3	BTSC #1 CPZ	RGB(0,0,255)			BIP	RGB(0,0,255)	UNKNOWN	SYBR	None
16	B4	BTSC #1 CPZ	RGB(0,0,255)			BIP	RGB(0,0,255)	UNKNOWN	SYBR	None
17	B5	BTSC #83 NT	RGB(0,139,69)			BIP	RGB(0,0,255)	UNKNOWN	SYBR	None
18	B6	BTSC #83 NT	RGB(0,139,69)			BIP	RGB(0,0,255)	UNKNOWN	SYBR	None
19	B7	BTSC #83 CPZ	RGB(255,127,0)			BIP	RGB(0,0,255)	UNKNOWN	SYBR	None
20	B8	BTSC #83 CPZ	RGB(255,127,0)			BIP	RGB(0,0,255)	UNKNOWN	SYBR	None
21	B9	BTSC #163 NT	RGB(139,137,112)			BIP	RGB(0,0,255)	UNKNOWN	SYBR	None
22	B10	BTSC #163 NT	RGB(139,137,112)			BIP	RGB(0,0,255)	UNKNOWN	SYBR	None
23	B11	BTSC #163 CPZ	RGB(238,121,66)			BIP	RGB(0,0,255)	UNKNOWN	SYBR	None
24	B12	BTSC #163 CPZ	RGB(238,121,66)			BIP	RGB(0,0,255)	UNKNOWN	SYBR	None
25	C1	BTSC #1 NT	RGB(176,23,31)			GAPDH	RGB(0,139,69)	UNKNOWN	SYBR	None
26	C2	BTSC #1 NT	RGB(176,23,31)			GAPDH	RGB(0,139,69)	UNKNOWN	SYBR	None
27	C3	BTSC #1 CPZ	RGB(0,0,255)			GAPDH	RGB(0,139,69)	UNKNOWN	SYBR	None
28	C4	BTSC #1 CPZ	RGB(0,0,255)			GAPDH	RGB(0,139,69)	UNKNOWN	SYBR	None
29	C5	BTSC #83 NT	RGB(0,139,69)			GAPDH	RGB(0,139,69)	UNKNOWN	SYBR	None
30	C6	BTSC #83 NT	RGB(0,139,69)			GAPDH	RGB(0,139,69)	UNKNOWN	SYBR	None
31	C7	BTSC #83 CPZ	RGB(255,127,0)			GAPDH	RGB(0,139,69)	UNKNOWN	SYBR	None
32	C8	BTSC #83 CPZ	RGB(255,127,0)			GAPDH	RGB(0,139,69)	UNKNOWN	SYBR	None
33	C9	BTSC #163 NT	RGB(139,137,112)			GAPDH	RGB(0,139,69)	UNKNOWN	SYBR	None
34	C10	BTSC #163 NT	RGB(139,137,112)			GAPDH	RGB(0,139,69)	UNKNOWN	SYBR	None
35	C11	BTSC #163 CPZ	RGB(238,121,66)			GAPDH	RGB(0,139,69)	UNKNOWN	SYBR	None
36	C12	BTSC #163 CPZ	RGB(238,121,66)			GAPDH	RGB(0,139,69)	UNKNOWN	SYBR	None
37	D1	U87MG NT	RGB(142,56,142)			ATF6	RGB(176,23,31)	UNKNOWN	SYBR	None
38	D2	U87MG NT	RGB(142,56,142)			ATF6	RGB(176,23,31)	UNKNOWN	SYBR	None
39	D3	U87MG CPZ	RGB(198,113,113)			ATF6	RGB(176,23,31)	UNKNOWN	SYBR	None
40	D4	U87MG CPZ	RGB(198,113,113)			ATF6	RGB(176,23,31)	UNKNOWN	SYBR	None
41	D5	T98G NT	RGB(0,245,255)			ATF6	RGB(176,23,31)	UNKNOWN	SYBR	None
42	D6	T98G NT	RGB(0,245,255)			ATF6	RGB(176,23,31)	UNKNOWN	SYBR	None
43	D7	T98G CPZ	RGB(238,220,130)			ATF6	RGB(176,23,31)	UNKNOWN	SYBR	None
44	D8	T98G CPZ	RGB(238,220,130)			ATF6	RGB(176,23,31)	UNKNOWN	SYBR	None
45	D9	U251MG NT	RGB(238,238,0)			ATF6	RGB(176,23,31)	UNKNOWN	SYBR	None
46	D10	U251MG NT	RGB(238,238,0)			ATF6	RGB(176,23,31)	UNKNOWN	SYBR	None
47	D11	U251MG CPZ	RGB(142,142,56)			ATF6	RGB(176,23,31)	UNKNOWN	SYBR	None
48	D12	U251MG CPZ	RGB(142,142,56)			ATF6	RGB(176,23,31)	UNKNOWN	SYBR	None
49	E1	U87MG NT	RGB(142,56,142)			BIP	RGB(0,0,255)	UNKNOWN	SYBR	None
50	E2	U87MG NT	RGB(142,56,142)			BIP	RGB(0,0,255)	UNKNOWN	SYBR	None
51	E3	U87MG CPZ	RGB(198,113,113)			BIP	RGB(0,0,255)	UNKNOWN	SYBR	None
52	E4	U87MG CPZ	RGB(198,113,113)			BIP	RGB(0,0,255)	UNKNOWN	SYBR	None
53	E5	T98G NT	RGB(0,245,255)			BIP	RGB(0,0,255)	UNKNOWN	SYBR	None
54	E6	T98G NT	RGB(0,245,255)			BIP	RGB(0,0,255)	UNKNOWN	SYBR	None
55	E7	T98G CPZ	RGB(238,220,130)			BIP	RGB(0,0,255)	UNKNOWN	SYBR	None
56	E8	T98G CPZ	RGB(238,220,130)			BIP	RGB(0,0,255)	UNKNOWN	SYBR	None
57	E9	U251MG NT	RGB(238,238,0)			BIP	RGB(0,0,255)	UNKNOWN	SYBR	None
58	E10	U251MG NT	RGB(238,238,0)			BIP	RGB(0,0,255)	UNKNOWN	SYBR	None
59	E11	U251MG CPZ	RGB(142,142,56)			BIP	RGB(0,0,255)	UNKNOWN	SYBR	None
60	E12	U251MG CPZ	RGB(142,142,56)			BIP	RGB(0,0,255)	UNKNOWN	SYBR	None
61	F1	U87MG NT	RGB(142,56,142)			GAPDH	RGB(0,139,69)	UNKNOWN	SYBR	None
62	F2	U87MG NT	RGB(142,56,142)			GAPDH	RGB(0,139,69)	UNKNOWN	SYBR	None
63	F3	U87MG CPZ	RGB(198,113,113)			GAPDH	RGB(0,139,69)	UNKNOWN	SYBR	None
64	F4	U87MG CPZ	RGB(198,113,113)			GAPDH	RGB(0,139,69)	UNKNOWN	SYBR	None
65	F5	T98G NT	RGB(0,245,255)			GAPDH	RGB(0,139,69)	UNKNOWN	SYBR	None
66	F6	T98G NT	RGB(0,245,255)			GAPDH	RGB(0,139,69)	UNKNOWN	SYBR	None
67	F7	T98G CPZ	RGB(238,220,130)			GAPDH	RGB(0,139,69)	UNKNOWN	SYBR	None
68	F8	T98G CPZ	RGB(238,220,130)			GAPDH	RGB(0,139,69)	UNKNOWN	SYBR	None
69	F9	U251MG NT	RGB(238,238,0)			GAPDH	RGB(0,139,69)	UNKNOWN	SYBR	None
70	F10	U251MG NT	RGB(238,238,0)			GAPDH	RGB(0,139,69)	UNKNOWN	SYBR	None
71	F11	U251MG CPZ	RGB(142,142,56)			GAPDH	RGB(0,139,69)	UNKNOWN	SYBR	None
72	F12	U251MG CPZ	RGB(142,142,56)			GAPDH	RGB(0,139,69)	UNKNOWN	SYBR	None
73	G1
74	G2
75	G3
76	G4
77	G5
78	G6
79	G7
80	G8
81	G9
82	G10
83	G11
84	G12
85	H1
86	H2
87	H3
88	H4
89	H5
90	H6
91	H7
92	H8
93	H9
94	H10
95	H11
96	H12

## Sheet: Amplification Data
Block Type	Fast 96-Well Block (0.1mL)
Calibration Background is expired	No
Calibration Background performed on	01-28-2020
Calibration Normalization FAM-ROX is expired	No
Calibration Normalization FAM-ROX performed on	01-28-2020
Calibration Normalization VIC-ROX is expired	No
Calibration Normalization VIC-ROX performed on	01-28-2020
Calibration Pure Dye FAM is expired	No
Calibration Pure Dye FAM performed on	01-28-2020
Calibration Pure Dye NED is expired	No
Calibration Pure Dye NED performed on	01-28-2020
Calibration Pure Dye ROX is expired	No
Calibration Pure Dye ROX performed on	01-28-2020
Calibration Pure Dye SYBR is expired	No
Calibration Pure Dye SYBR performed on	01-28-2020
Calibration Pure Dye TAMRA is expired	No
Calibration Pure Dye TAMRA performed on	01-28-2020
Calibration Pure Dye VIC is expired	No
Calibration Pure Dye VIC performed on	01-28-2020
Calibration ROI is expired	No
Calibration ROI performed on	01-28-2020
Calibration Uniformity is expired	No
Calibration Uniformity performed on	01-28-2020
Chemistry	SYBR_GREEN
Date Created	2020-06-01 14:55:38 PM PDT
Experiment Barcode
Experiment Comment
Experiment File Name	D:\Claudia (MP)\01-06-2020 BIP-ATF6.eds
Experiment Name	01-06-2020 BIP-ATF6
Experiment Run End Time	2020-06-01 15:51:14 PM PDT
Experiment Type	Standard Curve
Instrument Name	278861431
Instrument Serial Number	278861431
Instrument Type	QuantStudio(TM) 6 Flex System
Passive Reference	ROX
Quantification Cycle Method	Ct
Signal Smoothing On	true
Stage/ Cycle where Analysis is performed	Stage 2, Step 2
User Name
Well	Cycle	Target Name	Rn	Delta Rn
1	1	ATF6	0.695766	-0.0208421
1	2	ATF6	0.710344	-0.00859639
1	3	ATF6	0.720867	-0.000406891
1	4	ATF6	0.724654	0.00104782
1	5	ATF6	0.727022	0.00108263
1	6	ATF6	0.729041	0.000768925
1	7	ATF6	0.731175	0.000569844
1	8	ATF6	0.731818	-0.00111989
1	9	ATF6	0.732478	-0.00279347
1	10	ATF6	0.735235	-0.00236956
1	11	ATF6	0.740029	9.1808e-05
1	12	ATF6	0.743145	0.000874415
1	13	ATF6	0.746857	0.00225438
1	14	ATF6	0.754114	0.00717844
1	15	ATF6	0.765722	0.0164528
1	16	ATF6	0.789159	0.0375573
1	17	ATF6	0.830676	0.0767413
1	18	ATF6	0.908709	0.152441
1	19	ATF6	1.0479	0.289297
1	20	ATF6	1.28787	0.526937
1	21	ATF6	1.67082	0.907552
1	22	ATF6	2.2098	1.4442
1	23	ATF6	2.85565	2.08772
1	24	ATF6	3.49676	2.7265
1	25	ATF6	4.02614	3.25355
1	26	ATF6	4.4316	3.65667
1	27	ATF6	4.72738	3.95012
1	28	ATF6	4.96244	4.18284
1	29	ATF6	5.15369	4.37176
1	30	ATF6	5.30629	4.52203
1	31	ATF6	5.42902	4.64243
1	32	ATF6	5.52689	4.73797
1	33	ATF6	5.60632	4.81506
1	34	ATF6	5.6622	4.86861
1	35	ATF6	5.70057	4.90465
1	36	ATF6	5.7321	4.93384
1	37	ATF6	5.75226	4.95166
1	38	ATF6	5.76125	4.95833
1	39	ATF6	5.76818	4.96292
1	40	ATF6	5.75869	4.9511
2	1	ATF6	0.684697	-0.0132486
2	2	ATF6	0.692984	-0.00713668
2	3	ATF6	0.702027	-0.000269299
2	4	ATF6	0.70591	0.00143864
2	5	ATF6	0.707958	0.00131106
2	6	ATF6	0.709243	0.000420662
2	7	ATF6	0.710434	-0.000564033
2	8	ATF6	0.711769	-0.00140401
2	9	ATF6	0.714289	-0.00105916
2	10	ATF6	0.715639	-0.00188424
2	11	ATF6	0.717818	-0.00188152
2	12	ATF6	0.722243	0.000368704
2	13	ATF6	0.727573	0.00352319
2	14	ATF6	0.73539	0.0091651
2	15	ATF6	0.750582	0.0221812
2	16	ATF6	0.774606	0.0440302
2	17	ATF6	0.816318	0.0835665
2	18	ATF6	0.895925	0.160998
2	19	ATF6	1.0402	0.303102
2	20	ATF6	1.29012	0.550847
2	21	ATF6	1.69113	0.949676
2	22	ATF6	2.26201	1.51839
2	23	ATF6	2.94984	2.20404
2	24	ATF6	3.63759	2.88961
2	25	ATF6	4.22193	3.47177
2	26	ATF6	4.67052	3.91819
2	27	ATF6	5.01644	4.26193
2	28	ATF6	5.29643	4.53975
2	29	ATF6	5.52484	4.76599
2	30	ATF6	5.70064	4.93961
2	31	ATF6	5.84131	5.0781
2	32	ATF6	5.95095	5.18557
2	33	ATF6	6.04192	5.27437
2	34	ATF6	6.115	5.34527
2	35	ATF6	6.1679	5.39599
2	36	ATF6	6.20023	5.42615
2	37	ATF6	6.22005	5.44379
2	38	ATF6	6.23621	5.45777
2	39	ATF6	6.23701	5.4564
2	40	ATF6	6.2386	5.45582
3	1	ATF6	0.694277	-0.0133099
3	2	ATF6	0.70523	-0.00481491
3	3	ATF6	0.713706	0.00120355
3	4	ATF6	0.715848	0.000888006
3	5	ATF6	0.71829	0.000872929
3	6	ATF6	0.720735	0.000860415
3	7	ATF6	0.721101	-0.00123135
3	8	ATF6	0.723418	-0.00137189
3	9	ATF6	0.725389	-0.00185928
3	10	ATF6	0.726751	-0.00295445
3	11	ATF6	0.730744	-0.00141891
3	12	ATF6	0.734973	0.000351944
3	13	ATF6	0.741737	0.00465904
3	14	ATF6	0.751664	0.0121285
3	15	ATF6	0.767042	0.025048
3	16	ATF6	0.793504	0.0490534
3	17	ATF6	0.841229	0.0943205
3	18	ATF6	0.927752	0.178386
3	19	ATF6	1.08208	0.330256
3	20	ATF6	1.34925	0.594964
3	21	ATF6	1.77546	1.01872
3	22	ATF6	2.3761	1.6169
3	23	ATF6	3.09339	2.33173
3	24	ATF6	3.79903	3.03492
3	25	ATF6	4.38235	3.61578
3	26	ATF6	4.82571	4.05669
3	27	ATF6	5.16029	4.3888
3	28	ATF6	5.43517	4.66123
3	29	ATF6	5.63995	4.86355
3	30	ATF6	5.79921	5.02036
3	31	ATF6	5.93869	5.15737
3	32	ATF6	6.02981	5.24604
3	33	ATF6	6.11013	5.3239
3	34	ATF6	6.17555	5.38686
3	35	ATF6	6.22223	5.43109
3	36	ATF6	6.24273	5.44913
3	37	ATF6	6.25039	5.45433
3	38	ATF6	6.24815	5.44963
3	39	ATF6	6.25762	5.45665
3	40	ATF6	6.25585	5.45242
4	1	ATF6	0.690768	-0.0126942
4	2	ATF6	0.700994	-0.00462562
4	3	ATF6	0.710162	0.00238566
4	4	ATF6	0.712642	0.00270919
4	5	ATF6	0.711699	-0.000390564
4	6	ATF6	0.712735	-0.00151144
4	7	ATF6	0.715035	-0.00136786
4	8	ATF6	0.716369	-0.00219054
4	9	ATF6	0.718336	-0.00238057
4	10	ATF6	0.721197	-0.00167629
4	11	ATF6	0.724095	-0.000934637
4	12	ATF6	0.728232	0.00104554
4	13	ATF6	0.733655	0.0043115
4	14	ATF6	0.743274	0.0117736
4	15	ATF6	0.758952	0.0252949
4	16	ATF6	0.785471	0.0496576
4	17	ATF6	0.831315	0.0933448
4	18	ATF6	0.919523	0.179396
4	19	ATF6	1.0785	0.33622
4	20	ATF6	1.3515	0.607062
4	21	ATF6	1.78564	1.03905
4	22	ATF6	2.38755	1.63879
4	23	ATF6	3.09676	2.34585
4	24	ATF6	3.78769	3.03462
4	25	ATF6	4.3548	3.59958
4	26	ATF6	4.77981	4.02243
4	27	ATF6	5.10858	4.34904
4	28	ATF6	5.36765	4.60595
4	29	ATF6	5.57065	4.8068
4	30	ATF6	5.74097	4.97497
4	31	ATF6	5.87177	5.10361
4	32	ATF6	5.9714	5.20108
4	33	ATF6	6.04617	5.27369
4	34	ATF6	6.10087	5.32623
4	35	ATF6	6.13898	5.36219
4	36	ATF6	6.16826	5.38931
4	37	ATF6	6.18581	5.4047
4	38	ATF6	6.19284	5.40957
4	39	ATF6	6.19421	5.40879
4	40	ATF6	6.19618	5.4086
5	1	ATF6	0.677981	-0.00762694
5	2	ATF6	0.684479	-0.00258778
5	3	ATF6	0.69043	0.00190445
5	4	ATF6	0.691608	0.00162312
5	5	ATF6	0.692728	0.00128368
5	6	ATF6	0.693945	0.00104181
5	7	ATF6	0.694038	-0.000324799
5	8	ATF6	0.693333	-0.00248904
5	9	ATF6	0.693283	-0.00399804
5	10	ATF6	0.695109	-0.00363075
5	11	ATF6	0.698065	-0.00213419
5	12	ATF6	0.701493	-0.000165865
5	13	ATF6	0.704505	0.00138756
5	14	ATF6	0.710079	0.00550207
5	15	ATF6	0.720578	0.0145417
5	16	ATF6	0.737789	0.0302943
5	17	ATF6	0.766907	0.0579529
5	18	ATF6	0.82301	0.112596
5	19	ATF6	0.927911	0.216039
5	20	ATF6	1.11412	0.40079
5	21	ATF6	1.42866	0.713866
5	22	ATF6	1.91057	1.19432
5	23	ATF6	2.55242	1.83471
5	24	ATF6	3.26908	2.54991
5	25	ATF6	3.93199	3.21136
5	26	ATF6	4.47032	3.74824
5	27	ATF6	4.88545	4.1619
5	28	ATF6	5.20907	4.48407
5	29	ATF6	5.46397	4.73751
5	30	ATF6	5.66562	4.9377
5	31	ATF6	5.82071	5.09132
5	32	ATF6	5.95274	5.22189
5	33	ATF6	6.06198	5.32968
5	34	ATF6	6.14816	5.4144
5	35	ATF6	6.21335	5.47813
5	36	ATF6	6.25773	5.52105
5	37	ATF6	6.28605	5.54791
5	38	ATF6	6.30588	5.56628
5	39	ATF6	6.3131	5.57205
5	40	ATF6	6.31172	5.56921
6	1	ATF6	0.688643	-0.00986077
6	2	ATF6	0.696858	-0.00355548
6	3	ATF6	0.703793	0.00146903
6	4	ATF6	0.705529	0.00129613
6	5	ATF6	0.706171	2.84087e-05
6	6	ATF6	0.707285	-0.000767479
6	7	ATF6	0.709412	-0.000550982
6	8	ATF6	0.710539	-0.00133292
6	9	ATF6	0.712379	-0.00140289
6	10	ATF6	0.71446	-0.00123151
6	11	ATF6	0.716529	-0.00107253
6	12	ATF6	0.719722	0.000211307
6	13	ATF6	0.724774	0.00335344
6	14	ATF6	0.731123	0.00779239
6	15	ATF6	0.741396	0.0161555
6	16	ATF6	0.758978	0.0318284
6	17	ATF6	0.790247	0.0611878
6	18	ATF6	0.848099	0.117129
6	19	ATF6	0.957237	0.224357
6	20	ATF6	1.1512	0.416408
6	21	ATF6	1.47546	0.73876
6	22	ATF6	1.96506	1.22645
6	23	ATF6	2.61013	1.86961
6	24	ATF6	3.32189	2.57946
6	25	ATF6	3.97177	3.22743
6	26	ATF6	4.49888	3.75263
6	27	ATF6	4.90145	4.15329
6	28	ATF6	5.21825	4.46818
6	29	ATF6	5.4678	4.71582
6	30	ATF6	5.66962	4.91573
6	31	ATF6	5.82757	5.07178
6	32	ATF6	5.95358	5.19587
6	33	ATF6	6.05956	5.29994
6	34	ATF6	6.14252	5.38099
6	35	ATF6	6.20236	5.43892
6	36	ATF6	6.24169	5.47635
6	37	ATF6	6.26738	5.50013
6	38	ATF6	6.28014	5.51098
6	39	ATF6	6.29579	5.52472
6	40	ATF6	6.30178	5.5288
7	1	ATF6	0.656284	0.000783742
7	2	ATF6	0.65865	0.00137524
7	3	ATF6	0.661996	0.00294712
7	4	ATF6	0.662853	0.00202872
7	5	ATF6	0.663698	0.00109947
7	6	ATF6	0.66387	-0.000503311
7	7	ATF6	0.664593	-0.00155469
7	8	ATF6	0.66524	-0.00268171
7	9	ATF6	0.665992	-0.00370508
7	10	ATF6	0.668909	-0.00256223
7	11	ATF6	0.671824	-0.00142201
7	12	ATF6	0.674592	-0.000428353
7	13	ATF6	0.679091	0.0022958
7	14	ATF6	0.683056	0.00448626
7	15	ATF6	0.693488	0.0131438
7	16	ATF6	0.70811	0.0259914
7	17	ATF6	0.732263	0.0483696
7	18	ATF6	0.778151	0.092483
7	19	ATF6	0.863732	0.17629
7	20	ATF6	1.01886	0.329642
7	21	ATF6	1.28319	0.592199
7	22	ATF6	1.69938	1.00661
7	23	ATF6	2.27384	1.5793
7	24	ATF6	2.95086	2.25455
7	25	ATF6	3.61862	2.92053
7	26	ATF6	4.18698	3.48711
7	27	ATF6	4.63083	3.92919
7	28	ATF6	4.98086	4.27745
7	29	ATF6	5.2637	4.55852
7	30	ATF6	5.48444	4.77747
7	31	ATF6	5.6667	4.95796
7	32	ATF6	5.81873	5.10822
7	33	ATF6	5.9411	5.22881
7	34	ATF6	6.03487	5.32081
7	35	ATF6	6.10629	5.39046
7	36	ATF6	6.16048	5.44287
7	37	ATF6	6.19579	5.47641
7	38	ATF6	6.21546	5.49431
7	39	ATF6	6.22792	5.50498
7	40	ATF6	6.23565	5.51094
8	1	ATF6	0.660126	-0.0132057
8	2	ATF6	0.67008	-0.00513604
8	3	ATF6	0.677229	0.000129106
8	4	ATF6	0.679141	0.000157033
8	5	ATF6	0.681367	0.000499553
8	6	ATF6	0.682896	0.000145474
8	7	ATF6	0.684289	-0.000346053
8	8	ATF6	0.686084	-0.000434415
8	9	ATF6	0.689839	0.00143696
8	10	ATF6	0.690325	3.85527e-05
8	11	ATF6	0.690198	-0.00197158
8	12	ATF6	0.691891	-0.00216217
8	13	ATF6	0.695216	-0.00072137
8	14	ATF6	0.70105	0.0032289
8	15	ATF6	0.709462	0.00975689
8	16	ATF6	0.724752	0.0231632
8	17	ATF6	0.751936	0.0484637
8	18	ATF6	0.800191	0.0948346
8	19	ATF6	0.891233	0.183993
8	20	ATF6	1.05317	0.344042
8	21	ATF6	1.33029	0.619286
8	22	ATF6	1.76519	1.0523
8	23	ATF6	2.36551	1.65073
8	24	ATF6	3.06551	2.34885
8	25	ATF6	3.7389	3.02035
8	26	ATF6	4.29918	3.57876
8	27	ATF6	4.74193	4.01962
8	28	ATF6	5.08264	4.35844
8	29	ATF6	5.35484	4.62876
8	30	ATF6	5.57268	4.84472
8	31	ATF6	5.74462	5.01477
8	32	ATF6	5.88648	5.15475
8	33	ATF6	6.00606	5.27245
8	34	ATF6	6.09387	5.35837
8	35	ATF6	6.15674	5.41936
8	36	ATF6	6.21003	5.47076
8	37	ATF6	6.24709	5.50594
8	38	ATF6	6.26821	5.52517
8	39	ATF6	6.27403	5.52912
8	40	ATF6	6.27859	5.53179
9	1	ATF6	0.754534	-0.0260349
9	2	ATF6	0.773049	-0.00940232
9	3	ATF6	0.786177	0.00184348
9	4	ATF6	0.787101	0.000884873
9	5	ATF6	0.787603	-0.000495376
9	6	ATF6	0.789245	-0.000735091
9	7	ATF6	0.791281	-0.000581117
9	8	ATF6	0.792404	-0.00134094
9	9	ATF6	0.79386	-0.00176674
9	10	ATF6	0.796537	-0.000971482
9	11	ATF6	0.799112	-0.000279576
9	12	ATF6	0.804715	0.00344197
9	13	ATF6	0.812253	0.00909704
9	14	ATF6	0.822313	0.0172751
9	15	ATF6	0.83641	0.0294905
9	16	ATF6	0.862476	0.0536741
9	17	ATF6	0.912358	0.101674
9	18	ATF6	1.00321	0.190645
9	19	ATF6	1.16514	0.350694
9	20	ATF6	1.43963	0.623301
9	21	ATF6	1.86632	1.04811
9	22	ATF6	2.4497	1.6296
9	23	ATF6	3.11481	2.29283
9	24	ATF6	3.75255	2.92869
9	25	ATF6	4.2735	3.44776
9	26	ATF6	4.67303	3.8454
9	27	ATF6	4.97977	4.15027
9	28	ATF6	5.22702	4.39563
9	29	ATF6	5.42264	4.58937
9	30	ATF6	5.57734	4.74219
9	31	ATF6	5.70015	4.86311
9	32	ATF6	5.80308	4.96416
9	33	ATF6	5.87928	5.03848
9	34	ATF6	5.94397	5.10129
9	35	ATF6	5.98596	5.14139
9	36	ATF6	6.01282	5.16638
9	37	ATF6	6.03381	5.18548
9	38	ATF6	6.03746	5.18725
9	39	ATF6	6.0393	5.1872
9	40	ATF6	6.03857	5.18459
10	1	ATF6	0.699355	-0.0117255
10	2	ATF6	0.70991	-0.00229951
10	3	ATF6	0.716628	0.00328944
10	4	ATF6	0.716527	0.00205862
10	5	ATF6	0.715829	0.000231382
10	6	ATF6	0.715855	-0.000871357
10	7	ATF6	0.716623	-0.00123255
10	8	ATF6	0.716128	-0.00285683
10	9	ATF6	0.716806	-0.00330792
10	10	ATF6	0.717973	-0.0032703
10	11	ATF6	0.720366	-0.00200649
10	12	ATF6	0.725064	0.00156151
10	13	ATF6	0.731036	0.00640451
10	14	ATF6	0.738868	0.0131075
10	15	ATF6	0.754351	0.0274615
10	16	ATF6	0.781299	0.0532794
10	17	ATF6	0.832013	0.102864
10	18	ATF6	0.926674	0.196396
10	19	ATF6	1.0975	0.366092
10	20	ATF6	1.38979	0.657255
10	21	ATF6	1.84541	1.11174
10	22	ATF6	2.46608	1.73129
10	23	ATF6	3.17872	2.44279
10	24	ATF6	3.85596	3.1189
10	25	ATF6	4.40518	3.66699
10	26	ATF6	4.82328	4.08397
10	27	ATF6	5.1537	4.41326
10	28	ATF6	5.4145	4.67293
10	29	ATF6	5.62197	4.87927
10	30	ATF6	5.7808	5.03697
10	31	ATF6	5.91008	5.16512
10	32	ATF6	6.01507	5.26898
10	33	ATF6	6.10003	5.35281
10	34	ATF6	6.16472	5.41637
10	35	ATF6	6.21216	5.46268
10	36	ATF6	6.23852	5.48791
10	37	ATF6	6.2548	5.50306
10	38	ATF6	6.26642	5.51356
10	39	ATF6	6.27265	5.51865
10	40	ATF6	6.27358	5.51846
11	1	ATF6	0.676989	-0.00262933
11	2	ATF6	0.682658	0.000364389
11	3	ATF6	0.687296	0.00232635
11	4	ATF6	0.689864	0.00221926
11	5	ATF6	0.691632	0.00131228
11	6	ATF6	0.692979	-1.65906e-05
11	7	ATF6	0.693423	-0.00224716
11	8	ATF6	0.695445	-0.00290064
11	9	ATF6	0.698336	-0.00268516
11	10	ATF6	0.70117	-0.00252611
11	11	ATF6	0.705148	-0.00122385
11	12	ATF6	0.708504	-0.000543268
11	13	ATF6	0.713684	0.00196199
11	14	ATF6	0.71872	0.00432289
11	15	ATF6	0.727278	0.0102051
11	16	ATF6	0.742211	0.0224629
11	17	ATF6	0.768809	0.0463857
11	18	ATF6	0.815324	0.0902258
11	19	ATF6	0.901947	0.174174
11	20	ATF6	1.06069	0.330241
11	21	ATF6	1.33189	0.598762
11	22	ATF6	1.76012	1.02432
11	23	ATF6	2.35198	1.6135
11	24	ATF6	3.04556	2.30441
11	25	ATF6	3.71997	2.97615
11	26	ATF6	4.2746	3.5281
11	27	ATF6	4.69309	3.94391
11	28	ATF6	5.01254	4.26069
11	29	ATF6	5.26081	4.50628
11	30	ATF6	5.46036	4.70316
11	31	ATF6	5.62463	4.86475
11	32	ATF6	5.75566	4.99311
11	33	ATF6	5.86522	5.09999
11	34	ATF6	5.94386	5.17596
11	35	ATF6	5.99788	5.22731
11	36	ATF6	6.04135	5.2681
11	37	ATF6	6.06873	5.2928
11	38	ATF6	6.08244	5.30383
11	39	ATF6	6.09042	5.30914
11	40	ATF6	6.09277	5.30882
12	1	ATF6	0.691518	-0.0213363
12	2	ATF6	0.704978	-0.0103904
12	3	ATF6	0.718799	0.000916175
12	4	ATF6	0.721717	0.00131961
12	5	ATF6	0.723832	0.000921131
12	6	ATF6	0.725156	-0.000270153
12	7	ATF6	0.726705	-0.0012347
12	8	ATF6	0.728152	-0.00230225
12	9	ATF6	0.731603	-0.00136558
12	10	ATF6	0.734842	-0.000640698
12	11	ATF6	0.737503	-0.000494096
12	12	ATF6	0.741287	0.000775815
12	13	ATF6	0.745401	0.00237474
12	14	ATF6	0.75273	0.00718964
12	15	ATF6	0.762718	0.0146633
12	16	ATF6	0.778367	0.0277984
12	17	ATF6	0.808676	0.0555925
12	18	ATF6	0.863583	0.107985
12	19	ATF6	0.962597	0.204485
12	20	ATF6	1.14096	0.380334
12	21	ATF6	1.44675	0.683609
12	22	ATF6	1.92498	1.15932
12	23	ATF6	2.57251	1.80434
12	24	ATF6	3.31513	2.54445
12	25	ATF6	4.01314	3.23995
12	26	ATF6	4.57015	3.79444
12	27	ATF6	4.9914	4.21318
12	28	ATF6	5.31749	4.53675
12	29	ATF6	5.56416	4.7809
12	30	ATF6	5.75622	4.97045
12	31	ATF6	5.91326	5.12498
12	32	ATF6	6.0354	5.2446
12	33	ATF6	6.13571	5.3424
12	34	ATF6	6.21325	5.41742
12	35	ATF6	6.2698	5.47146
12	36	ATF6	6.31238	5.51152
12	37	ATF6	6.33293	5.52956
12	38	ATF6	6.3503	5.54442
12	39	ATF6	6.35798	5.54958
12	40	ATF6	6.3531	5.54218
13	1	BIP	0.741365	-0.0169908
13	2	BIP	0.756032	-0.00715484
13	3	BIP	0.768266	0.000249326
13	4	BIP	0.773901	0.00105383
13	5	BIP	0.779556	0.00187853
13	6	BIP	0.78232	-0.00018765
13	7	BIP	0.785002	-0.00233549
13	8	BIP	0.791927	-0.000240488
13	9	BIP	0.79641	-0.000587611
13	10	BIP	0.800655	-0.00117327
13	11	BIP	0.804608	-0.00205034
13	12	BIP	0.810983	-0.000506086
13	13	BIP	0.820218	0.00389925
13	14	BIP	0.831466	0.0103171
13	15	BIP	0.8498	0.0238207
13	16	BIP	0.88053	0.0497208
13	17	BIP	0.933778	0.0981383
13	18	BIP	1.03363	0.193158
13	19	BIP	1.22324	0.377944
13	20	BIP	1.53466	0.68453
13	21	BIP	1.97413	1.11917
13	22	BIP	2.47891	1.61912
13	23	BIP	2.94841	2.08379
13	24	BIP	3.3468	2.47735
13	25	BIP	3.69312	2.81884
13	26	BIP	3.98681	3.1077
13	27	BIP	4.23127	3.34733
13	28	BIP	4.43996	3.55119
13	29	BIP	4.61533	3.72172
13	30	BIP	4.76448	3.86605
13	31	BIP	4.89448	3.99122
13	32	BIP	5.00895	4.10086
13	33	BIP	5.10732	4.1944
13	34	BIP	5.19921	4.28146
13	35	BIP	5.27416	4.35157
13	36	BIP	5.33944	4.41203
13	37	BIP	5.40021	4.46797
13	38	BIP	5.45488	4.5178
13	39	BIP	5.50186	4.55995
13	40	BIP	5.54087	4.59413
14	1	BIP	0.683102	-4.65182e-05
14	2	BIP	0.686322	0.000459968
14	3	BIP	0.691079	0.00250396
14	4	BIP	0.692311	0.00102376
14	5	BIP	0.694519	0.00051804
14	6	BIP	0.696451	-0.000262994
14	7	BIP	0.697621	-0.00180607
14	8	BIP	0.700259	-0.00188097
14	9	BIP	0.703038	-0.00181461
14	10	BIP	0.705108	-0.00245765
14	11	BIP	0.708741	-0.00153805
14	12	BIP	0.714384	0.00139202
14	13	BIP	0.720027	0.00432257
14	14	BIP	0.729409	0.0109911
14	15	BIP	0.746227	0.0250964
14	16	BIP	0.775918	0.052074
14	17	BIP	0.832337	0.10578
14	18	BIP	0.935408	0.206138
14	19	BIP	1.1237	0.391721
14	20	BIP	1.43901	0.704316
14	21	BIP	1.89495	1.15754
14	22	BIP	2.42826	1.68814
14	23	BIP	2.93065	2.18781
14	24	BIP	3.35331	2.60777
14	25	BIP	3.72242	2.97416
14	26	BIP	4.0383	3.28732
14	27	BIP	4.30194	3.54826
14	28	BIP	4.51971	3.76331
14	29	BIP	4.69985	3.94074
14	30	BIP	4.85937	4.09755
14	31	BIP	4.99854	4.234
14	32	BIP	5.11403	4.34678
14	33	BIP	5.21824	4.44828
14	34	BIP	5.30983	4.53716
14	35	BIP	5.39145	4.61606
14	36	BIP	5.46168	4.68358
14	37	BIP	5.52769	4.74688
14	38	BIP	5.5811	4.79757
14	39	BIP	5.6262	4.83996
14	40	BIP	5.65818	4.86922
15	1	BIP	0.685741	-0.01351
15	2	BIP	0.693615	-0.00876913
15	3	BIP	0.705282	-0.000234943
15	4	BIP	0.710342	0.00169249
15	5	BIP	0.713502	0.00171919
15	6	BIP	0.715285	0.000369745
15	7	BIP	0.716813	-0.001236
15	8	BIP	0.719809	-0.00137292
15	9	BIP	0.722563	-0.00175153
15	10	BIP	0.725758	-0.00168978
15	11	BIP	0.729219	-0.00136159
15	12	BIP	0.733568	-0.00014554
15	13	BIP	0.740857	0.00401087
15	14	BIP	0.750308	0.0103283
15	15	BIP	0.767612	0.0244999
15	16	BIP	0.797513	0.0512679
15	17	BIP	0.85431	0.104932
15	18	BIP	0.960718	0.208207
15	19	BIP	1.15238	0.39674
15	20	BIP	1.47382	0.715045
15	21	BIP	1.93614	1.17423
15	22	BIP	2.47381	1.70877
15	23	BIP	2.98389	2.21572
15	24	BIP	3.41933	2.64802
15	25	BIP	3.79435	3.01991
15	26	BIP	4.11072	3.33314
15	27	BIP	4.37313	3.59243
15	28	BIP	4.59812	3.81428
15	29	BIP	4.78629	3.99932
15	30	BIP	4.94944	4.15933
15	31	BIP	5.08823	4.29499
15	32	BIP	5.20567	4.4093
15	33	BIP	5.3205	4.52099
15	34	BIP	5.41434	4.6117
15	35	BIP	5.49094	4.68517
15	36	BIP	5.56463	4.75573
15	37	BIP	5.63186	4.81982
15	38	BIP	5.68336	4.86819
15	39	BIP	5.7287	4.9104
15	40	BIP	5.7701	4.94866
16	1	BIP	0.70437	0.00421234
16	2	BIP	0.701569	-0.000788069
16	3	BIP	0.705433	0.000877054
16	4	BIP	0.707981	0.00122485
16	5	BIP	0.708848	-0.000107719
16	6	BIP	0.711047	-0.000107532
16	7	BIP	0.712605	-0.000749526
16	8	BIP	0.714101	-0.00145345
16	9	BIP	0.716056	-0.00169782
16	10	BIP	0.718911	-0.0010424
16	11	BIP	0.722599	0.000446591
16	12	BIP	0.726962	0.00260995
16	13	BIP	0.73348	0.00692801
16	14	BIP	0.743769	0.0150178
16	15	BIP	0.761892	0.0309418
16	16	BIP	0.793033	0.0598829
16	17	BIP	0.85188	0.11653
16	18	BIP	0.961855	0.224306
16	19	BIP	1.16208	0.42233
16	20	BIP	1.49519	0.753244
16	21	BIP	1.97093	1.22678
16	22	BIP	2.51911	1.77276
16	23	BIP	3.03053	2.28198
16	24	BIP	3.46753	2.71679
16	25	BIP	3.84594	3.09299
16	26	BIP	4.16465	3.4095
16	27	BIP	4.42597	3.66863
16	28	BIP	4.65137	3.89182
16	29	BIP	4.83762	4.07588
16	30	BIP	4.99497	4.23103
16	31	BIP	5.13904	4.3729
16	32	BIP	5.26505	4.49671
16	33	BIP	5.3653	4.59476
16	34	BIP	5.45465	4.68191
16	35	BIP	5.53711	4.76217
16	36	BIP	5.61089	4.83375
16	37	BIP	5.67034	4.891
16	38	BIP	5.72421	4.94267
16	39	BIP	5.77758	4.99384
16	40	BIP	5.81551	5.02957
17	1	BIP	0.683252	-0.00544511
17	2	BIP	0.689252	-0.000753012
17	3	BIP	0.692883	0.00156974
17	4	BIP	0.693519	0.000898196
17	5	BIP	0.693027	-0.0009025
17	6	BIP	0.694165	-0.00107253
17	7	BIP	0.695765	-0.000780867
17	8	BIP	0.696578	-0.00127574
17	9	BIP	0.698403	-0.000758476
17	10	BIP	0.70087	0.00040002
17	11	BIP	0.7037	0.00192216
17	12	BIP	0.709376	0.00629025
17	13	BIP	0.718157	0.0137624
17	14	BIP	0.732366	0.0266632
17	15	BIP	0.757466	0.0504552
17	16	BIP	0.805897	0.0975781
17	17	BIP	0.89579	0.186163
17	18	BIP	1.0611	0.35017
17	19	BIP	1.33903	0.626789
17	20	BIP	1.74181	1.02825
17	21	BIP	2.2177	1.50284
17	22	BIP	2.66912	1.95295
17	23	BIP	3.06081	2.34333
17	24	BIP	3.40585	2.68707
17	25	BIP	3.69802	2.97793
17	26	BIP	3.93769	3.21629
17	27	BIP	4.14051	3.4178
17	28	BIP	4.31189	3.58788
17	29	BIP	4.46133	3.73601
17	30	BIP	4.58594	3.85931
17	31	BIP	4.69099	3.96305
17	32	BIP	4.78015	4.0509
17	33	BIP	4.86647	4.13592
17	34	BIP	4.94139	4.20953
17	35	BIP	5.00085	4.26767
17	36	BIP	5.05296	4.31847
17	37	BIP	5.09854	4.36275
17	38	BIP	5.14337	4.40627
17	39	BIP	5.18199	4.44358
17	40	BIP	5.20667	4.46696
18	1	BIP	0.679498	-0.00151786
18	2	BIP	0.682943	0.000585467
18	3	BIP	0.685102	0.00140306
18	4	BIP	0.6859	0.000859517
18	5	BIP	0.686609	0.000227284
18	6	BIP	0.686971	-0.000752264
18	7	BIP	0.687186	-0.00187802
18	8	BIP	0.68896	-0.00144601
18	9	BIP	0.690278	-0.00146921
18	10	BIP	0.693034	-5.49138e-05
18	11	BIP	0.697541	0.00311056
18	12	BIP	0.703676	0.00790426
18	13	BIP	0.712395	0.0152822
18	14	BIP	0.727017	0.0285624
18	15	BIP	0.756881	0.057085
18	16	BIP	0.810879	0.109742
18	17	BIP	0.912659	0.21018
18	18	BIP	1.09851	0.394692
18	19	BIP	1.41283	0.707665
18	20	BIP	1.87614	1.16964
18	21	BIP	2.42253	1.71469
18	22	BIP	2.94427	2.23508
18	23	BIP	3.39253	2.682
18	24	BIP	3.7749	3.06303
18	25	BIP	4.1002	3.38699
18	26	BIP	4.36972	3.65516
18	27	BIP	4.59667	3.88077
18	28	BIP	4.78612	4.06888
18	29	BIP	4.94767	4.22909
18	30	BIP	5.09182	4.3719
18	31	BIP	5.2116	4.49034
18	32	BIP	5.31988	4.59728
18	33	BIP	5.42452	4.70058
18	34	BIP	5.50403	4.77874
18	35	BIP	5.57037	4.84375
18	36	BIP	5.63181	4.90384
18	37	BIP	5.68694	4.95763
18	38	BIP	5.73635	5.0057
18	39	BIP	5.78563	5.05364
18	40	BIP	5.81736	5.08403
19	1	BIP	0.645855	-0.000554899
19	2	BIP	0.649078	0.000786334
19	3	BIP	0.651848	0.00167553
19	4	BIP	0.652965	0.000910511
19	5	BIP	0.653733	-0.00020355
19	6	BIP	0.654851	-0.000966897
19	7	BIP	0.656111	-0.00158779
19	8	BIP	0.657549	-0.00203165
19	9	BIP	0.660561	-0.0009016
19	10	BIP	0.663871	0.000527312
19	11	BIP	0.667804	0.00257814
19	12	BIP	0.674516	0.00740887
19	13	BIP	0.686576	0.0175868
19	14	BIP	0.705432	0.0345612
19	15	BIP	0.738729	0.0659767
19	16	BIP	0.799654	0.12502
19	17	BIP	0.91563	0.239115
19	18	BIP	1.12305	0.444651
19	19	BIP	1.46781	0.787533
19	20	BIP	1.95709	1.27493
19	21	BIP	2.51368	1.82964
19	22	BIP	3.02715	2.34123
19	23	BIP	3.46567	2.77787
19	24	BIP	3.84007	3.15038
19	25	BIP	4.16144	3.46987
19	26	BIP	4.42852	3.73507
19	27	BIP	4.64682	3.95149
19	28	BIP	4.8398	4.14258
19	29	BIP	5.0031	4.30401
19	30	BIP	5.13855	4.43757
19	31	BIP	5.25418	4.55132
19	32	BIP	5.35907	4.65433
19	33	BIP	5.45369	4.74707
19	34	BIP	5.53518	4.82668
19	35	BIP	5.6099	4.89952
19	36	BIP	5.66787	4.9556
19	37	BIP	5.73116	5.01702
19	38	BIP	5.77937	5.06334
19	39	BIP	5.81669	5.09878
19	40	BIP	5.8492	5.12941
20	1	BIP	0.617328	-0.00421509
20	2	BIP	0.622124	-0.00119425
20	3	BIP	0.626159	0.00106579
20	4	BIP	0.627955	0.00108631
20	5	BIP	0.629234	0.000590416
20	6	BIP	0.629517	-0.000902249
20	7	BIP	0.630203	-0.00199157
20	8	BIP	0.6322	-0.00176953
20	9	BIP	0.634518	-0.00122622
20	10	BIP	0.638085	0.000565511
20	11	BIP	0.641876	0.00258153
20	12	BIP	0.649499	0.00842954
20	13	BIP	0.660268	0.0174236
20	14	BIP	0.678325	0.0337055
20	15	BIP	0.713392	0.0669969
20	16	BIP	0.776965	0.128795
20	17	BIP	0.894749	0.244803
20	18	BIP	1.10711	0.455393
20	19	BIP	1.45561	0.802117
20	20	BIP	1.94059	1.28532
20	21	BIP	2.48065	1.82361
20	22	BIP	2.97534	2.31652
20	23	BIP	3.3965	2.73591
20	24	BIP	3.76255	3.10018
20	25	BIP	4.07228	3.40813
20	26	BIP	4.32897	3.66305
20	27	BIP	4.53817	3.87047
20	28	BIP	4.71869	4.04922
20	29	BIP	4.87177	4.20052
20	30	BIP	5.00415	4.33113
20	31	BIP	5.12137	4.44658
20	32	BIP	5.22206	4.54549
20	33	BIP	5.3127	4.63435
20	34	BIP	5.39232	4.71219
20	35	BIP	5.45655	4.77466
20	36	BIP	5.51249	4.82882
20	37	BIP	5.57338	4.88793
20	38	BIP	5.61613	4.92891
20	39	BIP	5.6569	4.96791
20	40	BIP	5.69828	5.0075
21	1	BIP	0.666491	-0.00587636
21	2	BIP	0.67011	-0.00309936
21	3	BIP	0.674866	0.000814592
21	4	BIP	0.675614	0.000719418
21	5	BIP	0.6763	0.000562792
21	6	BIP	0.677392	0.000812848
21	7	BIP	0.676793	-0.000628318
21	8	BIP	0.676159	-0.00210489
21	9	BIP	0.676467	-0.00263929
21	10	BIP	0.678649	-0.00130044
21	11	BIP	0.680968	0.000176583
21	12	BIP	0.685221	0.0035867
21	13	BIP	0.691056	0.00857973
21	14	BIP	0.700816	0.0174971
21	15	BIP	0.717968	0.0338067
21	16	BIP	0.748984	0.0639809
21	17	BIP	0.805171	0.119325
21	18	BIP	0.91351	0.226821
21	19	BIP	1.10882	0.421285
21	20	BIP	1.43605	0.747674
21	21	BIP	1.89907	1.20985
21	22	BIP	2.42823	1.73817
21	23	BIP	2.92083	2.22993
21	24	BIP	3.34184	2.6501
21	25	BIP	3.70593	3.01334
21	26	BIP	4.0141	3.32067
21	27	BIP	4.27588	3.58161
21	28	BIP	4.4875	3.79239
21	29	BIP	4.66455	3.9686
21	30	BIP	4.82006	4.12326
21	31	BIP	4.95649	4.25885
21	32	BIP	5.07399	4.3755
21	33	BIP	5.18451	4.48519
21	34	BIP	5.27431	4.57414
21	35	BIP	5.35115	4.65014
21	36	BIP	5.42157	4.71972
21	37	BIP	5.48452	4.78183
21	38	BIP	5.54165	4.83811
21	39	BIP	5.58312	4.87874
21	40	BIP	5.62163	4.91641
22	1	BIP	0.704105	-0.0047313
22	2	BIP	0.704905	-0.00533955
22	3	BIP	0.711729	7.49978e-05
22	4	BIP	0.715135	0.00207224
22	5	BIP	0.715422	0.000950485
22	6	BIP	0.715475	-0.000405692
22	7	BIP	0.716198	-0.00109102
22	8	BIP	0.716552	-0.00214619
22	9	BIP	0.717997	-0.00210977
22	10	BIP	0.720491	-0.0010249
22	11	BIP	0.723872	0.000946833
22	12	BIP	0.727067	0.00273301
22	13	BIP	0.733154	0.00741115
22	14	BIP	0.74324	0.0160883
22	15	BIP	0.761278	0.032718
22	16	BIP	0.794882	0.0649133
22	17	BIP	0.857218	0.12584
22	18	BIP	0.971713	0.238926
22	19	BIP	1.17841	0.444217
22	20	BIP	1.52213	0.786526
22	21	BIP	2.00452	1.26751
22	22	BIP	2.54959	1.81117
22	23	BIP	3.05431	2.31448
22	24	BIP	3.48521	2.74397
22	25	BIP	3.85443	3.11178
22	26	BIP	4.1646	3.42054
22	27	BIP	4.42412	3.67865
22	28	BIP	4.64553	3.89866
22	29	BIP	4.82873	4.08044
22	30	BIP	4.98395	4.23425
22	31	BIP	5.11434	4.36324
22	32	BIP	5.23188	4.47937
22	33	BIP	5.34005	4.58613
22	34	BIP	5.43173	4.67641
22	35	BIP	5.5134	4.75666
22	36	BIP	5.58372	4.82557
22	37	BIP	5.64495	4.88539
22	38	BIP	5.6972	4.93624
22	39	BIP	5.7469	4.98453
22	40	BIP	5.79165	5.02787
23	1	BIP	0.656816	-0.0075874
23	2	BIP	0.663598	-0.00242004
23	3	BIP	0.670647	0.00301309
23	4	BIP	0.671743	0.00249435
23	5	BIP	0.671109	0.00024498
23	6	BIP	0.671197	-0.00128257
23	7	BIP	0.67206	-0.00203503
23	8	BIP	0.672956	-0.00275494
23	9	BIP	0.673823	-0.00350257
23	10	BIP	0.676141	-0.00280061
23	11	BIP	0.68113	0.00057318
23	12	BIP	0.683861	0.00168879
23	13	BIP	0.688149	0.00436134
23	14	BIP	0.695772	0.0103691
23	15	BIP	0.708366	0.0213476
23	16	BIP	0.728633	0.0399999
23	17	BIP	0.768124	0.0778757
23	18	BIP	0.841631	0.149767
23	19	BIP	0.977429	0.28395
23	20	BIP	1.21785	0.522756
23	21	BIP	1.5976	0.90089
23	22	BIP	2.0981	1.39977
23	23	BIP	2.62539	1.92545
23	24	BIP	3.09268	2.39112
23	25	BIP	3.49293	2.78976
23	26	BIP	3.83497	3.13018
23	27	BIP	4.12315	3.41675
23	28	BIP	4.36334	3.65532
23	29	BIP	4.56628	3.85665
23	30	BIP	4.73708	4.02583
23	31	BIP	4.885	4.17213
23	32	BIP	5.01331	4.29883
23	33	BIP	5.12873	4.41264
23	34	BIP	5.21984	4.50214
23	35	BIP	5.30643	4.58711
23	36	BIP	5.38658	4.66564
23	37	BIP	5.45453	4.73197
23	38	BIP	5.51517	4.791
23	39	BIP	5.56803	4.84224
23	40	BIP	5.61049	4.88308
24	1	BIP	0.675631	-0.0113039
24	2	BIP	0.684534	-0.00551004
24	3	BIP	0.693717	0.00056399
24	4	BIP	0.697924	0.00166156
24	5	BIP	0.700366	0.000994542
24	6	BIP	0.701666	-0.000814325
24	7	BIP	0.704531	-0.00105857
24	8	BIP	0.707759	-0.000939705
24	9	BIP	0.709929	-0.001879
24	10	BIP	0.714033	-0.000884423
24	11	BIP	0.717048	-0.000978108
24	12	BIP	0.721461	0.0003254
24	13	BIP	0.727253	0.00300864
24	14	BIP	0.735864	0.00850956
24	15	BIP	0.749229	0.0187662
24	16	BIP	0.771973	0.0384004
24	17	BIP	0.81226	0.0755788
24	18	BIP	0.889303	0.149512
24	19	BIP	1.02755	0.284647
24	20	BIP	1.27033	0.524324
24	21	BIP	1.65793	0.908816
24	22	BIP	2.16807	1.41584
24	23	BIP	2.70261	1.94728
24	24	BIP	3.17161	2.41316
24	25	BIP	3.57203	2.81048
24	26	BIP	3.91612	3.15146
24	27	BIP	4.20747	3.4397
24	28	BIP	4.44861	3.67773
24	29	BIP	4.65469	3.8807
24	30	BIP	4.82656	4.04946
24	31	BIP	4.97467	4.19446
24	32	BIP	5.09802	4.31471
24	33	BIP	5.20344	4.41701
24	34	BIP	5.30101	4.51148
24	35	BIP	5.38705	4.5944
24	36	BIP	5.45548	4.65972
24	37	BIP	5.51993	4.72106
24	38	BIP	5.58513	4.78316
24	39	BIP	5.64057	4.83549
24	40	BIP	5.68001	4.87182
25	1	GAPDH	0.759325	-0.0017864
25	2	GAPDH	0.764835	-0.000578427
25	3	GAPDH	0.770469	0.000753701
25	4	GAPDH	0.774358	0.000340843
25	5	GAPDH	0.776806	-0.00151314
25	6	GAPDH	0.78161	-0.00101106
25	7	GAPDH	0.788353	0.00142965
25	8	GAPDH	0.800646	0.00942093
25	9	GAPDH	0.827773	0.0322454
25	10	GAPDH	0.875495	0.0756655
25	11	GAPDH	0.964328	0.160196
25	12	GAPDH	1.12626	0.317825
25	13	GAPDH	1.39842	0.585688
25	14	GAPDH	1.82537	1.00833
25	15	GAPDH	2.41088	1.58954
25	16	GAPDH	3.09186	2.26621
25	17	GAPDH	3.73872	2.90877
25	18	GAPDH	4.26103	3.42679
25	19	GAPDH	4.67081	3.83227
25	20	GAPDH	5.01711	4.17426
25	21	GAPDH	5.31332	4.46616
25	22	GAPDH	5.54746	4.69601
25	23	GAPDH	5.74015	4.8844
25	24	GAPDH	5.89992	5.03987
25	25	GAPDH	6.02857	5.16421
25	26	GAPDH	6.13706	5.26839
25	27	GAPDH	6.23509	5.36212
25	28	GAPDH	6.31255	5.43528
25	29	GAPDH	6.38808	5.50651
25	30	GAPDH	6.45686	5.57099
25	31	GAPDH	6.50787	5.61769
25	32	GAPDH	6.54423	5.64975
25	33	GAPDH	6.59244	5.69366
25	34	GAPDH	6.64005	5.73697
25	35	GAPDH	6.66792	5.76054
25	36	GAPDH	6.68777	5.77609
25	37	GAPDH	6.71094	5.79495
25	38	GAPDH	6.73599	5.8157
25	39	GAPDH	6.75373	5.82914
25	40	GAPDH	6.76366	5.83476
26	1	GAPDH	0.807951	-0.0129734
26	2	GAPDH	0.81744	-0.00871038
26	3	GAPDH	0.83133	-4.52518e-05
26	4	GAPDH	0.836724	0.00012306
26	5	GAPDH	0.842053	0.000225925
26	6	GAPDH	0.846413	-0.000640023
26	7	GAPDH	0.852615	0.000336289
26	8	GAPDH	0.864425	0.0069211
26	9	GAPDH	0.887877	0.0251474
26	10	GAPDH	0.930422	0.0624667
26	11	GAPDH	1.00892	0.135741
26	12	GAPDH	1.14937	0.270963
26	13	GAPDH	1.38873	0.505095
26	14	GAPDH	1.76251	0.873648
26	15	GAPDH	2.28353	1.38944
26	16	GAPDH	2.884	1.98469
26	17	GAPDH	3.45364	2.54911
26	18	GAPDH	3.91297	3.0032
26	19	GAPDH	4.26861	3.35363
26	20	GAPDH	4.56415	3.64394
26	21	GAPDH	4.8132	3.88776
26	22	GAPDH	5.00809	4.07743
26	23	GAPDH	5.16886	4.23297
26	24	GAPDH	5.30153	4.36041
26	25	GAPDH	5.41174	4.4654
26	26	GAPDH	5.49518	4.54361
26	27	GAPDH	5.56654	4.60975
26	28	GAPDH	5.63493	4.67291
26	29	GAPDH	5.69149	4.72425
26	30	GAPDH	5.72483	4.75236
26	31	GAPDH	5.75408	4.77638
26	32	GAPDH	5.7926	4.80968
26	33	GAPDH	5.82439	4.83625
26	34	GAPDH	5.85171	4.85834
26	35	GAPDH	5.86131	4.86272
26	36	GAPDH	5.87936	4.87554
26	37	GAPDH	5.89	4.88095
26	38	GAPDH	5.8953	4.88102
26	39	GAPDH	5.89409	4.87459
26	40	GAPDH	5.90197	4.87724
27	1	GAPDH	0.741782	-0.00613085
27	2	GAPDH	0.744424	-0.00619282
27	3	GAPDH	0.754046	0.000725758
27	4	GAPDH	0.75645	0.000427043
27	5	GAPDH	0.757317	-0.00141037
27	6	GAPDH	0.760067	-0.00136343
27	7	GAPDH	0.765755	0.001621
27	8	GAPDH	0.775647	0.00880994
27	9	GAPDH	0.794497	0.0249556
27	10	GAPDH	0.82964	0.0573958
27	11	GAPDH	0.895779	0.120831
27	12	GAPDH	1.01683	0.239174
27	13	GAPDH	1.22682	0.446464
27	14	GAPDH	1.5715	0.788438
27	15	GAPDH	2.08513	1.29937
27	16	GAPDH	2.73701	1.94855
27	17	GAPDH	3.41924	2.62807
27	18	GAPDH	4.01143	3.21756
27	19	GAPDH	4.47078	3.67421
27	20	GAPDH	4.85631	4.05703
27	21	GAPDH	5.18627	4.38428
27	22	GAPDH	5.45863	4.65394
27	23	GAPDH	5.68491	4.87752
27	24	GAPDH	5.86266	5.05256
27	25	GAPDH	6.01406	5.20126
27	26	GAPDH	6.1326	5.31709
27	27	GAPDH	6.24489	5.42669
27	28	GAPDH	6.3385	5.51759
27	29	GAPDH	6.41913	5.59551
27	30	GAPDH	6.49434	5.66803
27	31	GAPDH	6.55321	5.72419
27	32	GAPDH	6.59969	5.76797
27	33	GAPDH	6.64769	5.81327
27	34	GAPDH	6.68968	5.85255
27	35	GAPDH	6.72813	5.8883
27	36	GAPDH	6.76079	5.91826
27	37	GAPDH	6.7892	5.94396
27	38	GAPDH	6.80647	5.95853
27	39	GAPDH	6.82228	5.97163
27	40	GAPDH	6.82724	5.97389
28	1	GAPDH	0.964384	0.0125417
28	2	GAPDH	0.964708	0.00575418
28	3	GAPDH	0.968482	0.00241764
28	4	GAPDH	0.971787	-0.00138841
28	5	GAPDH	0.978019	-0.00226722
28	6	GAPDH	0.986426	-0.00097087
28	7	GAPDH	0.996716	0.00220886
28	8	GAPDH	1.01189	0.0102769
28	9	GAPDH	1.03421	0.0254776
28	10	GAPDH	1.07399	0.05815
28	11	GAPDH	1.14247	0.119519
28	12	GAPDH	1.26395	0.233892
28	13	GAPDH	1.4747	0.437531
28	14	GAPDH	1.81489	0.770606
28	15	GAPDH	2.31842	1.26702
28	16	GAPDH	2.95248	1.89398
28	17	GAPDH	3.61367	2.54806
28	18	GAPDH	4.19163	3.1189
28	19	GAPDH	4.63444	3.5546
28	20	GAPDH	4.99396	3.90702
28	21	GAPDH	5.3102	4.21614
28	22	GAPDH	5.57169	4.47052
28	23	GAPDH	5.79137	4.68309
28	24	GAPDH	5.95788	4.84249
28	25	GAPDH	6.09986	4.97735
28	26	GAPDH	6.21197	5.08235
28	27	GAPDH	6.30123	5.16451
28	28	GAPDH	6.39746	5.25362
28	29	GAPDH	6.47733	5.32639
28	30	GAPDH	6.52862	5.37056
28	31	GAPDH	6.59208	5.42692
28	32	GAPDH	6.63764	5.46536
28	33	GAPDH	6.68307	5.50368
28	34	GAPDH	6.72761	5.54111
28	35	GAPDH	6.75666	5.56305
28	36	GAPDH	6.77595	5.57523
28	37	GAPDH	6.78731	5.57948
28	38	GAPDH	6.80184	5.5869
28	39	GAPDH	6.86726	5.64521
28	40	GAPDH	6.89479	5.66563
29	1	GAPDH	0.736115	-0.0132718
29	2	GAPDH	0.745335	-0.00519776
29	3	GAPDH	0.752655	0.000976288
29	4	GAPDH	0.753011	0.000186491
29	5	GAPDH	0.752623	-0.00134687
29	6	GAPDH	0.753345	-0.00177088
29	7	GAPDH	0.758217	0.00195497
29	8	GAPDH	0.767946	0.0105391
29	9	GAPDH	0.785079	0.0265255
29	10	GAPDH	0.819238	0.059539
29	11	GAPDH	0.8855	0.124656
29	12	GAPDH	1.00575	0.243761
29	13	GAPDH	1.21747	0.45433
29	14	GAPDH	1.56703	0.802748
29	15	GAPDH	2.09069	1.32526
29	16	GAPDH	2.76354	1.99697
29	17	GAPDH	3.48486	2.71714
29	18	GAPDH	4.12753	3.35866
29	19	GAPDH	4.63582	3.86581
29	20	GAPDH	5.05039	4.27923
29	21	GAPDH	5.4055	4.6332
29	22	GAPDH	5.7009	4.92745
29	23	GAPDH	5.95244	5.17785
29	24	GAPDH	6.15455	5.37881
29	25	GAPDH	6.30146	5.52458
29	26	GAPDH	6.43353	5.6555
29	27	GAPDH	6.54978	5.7706
29	28	GAPDH	6.6458	5.86547
29	29	GAPDH	6.73193	5.95046
29	30	GAPDH	6.80887	6.02626
29	31	GAPDH	6.87425	6.09049
29	32	GAPDH	6.92846	6.14356
29	33	GAPDH	6.98117	6.19512
29	34	GAPDH	7.0303	6.2431
29	35	GAPDH	7.06831	6.27997
29	36	GAPDH	7.10204	6.31256
29	37	GAPDH	7.13006	6.33943
29	38	GAPDH	7.15841	6.36663
29	39	GAPDH	7.18018	6.38725
29	40	GAPDH	7.19043	6.39636
30	1	GAPDH	0.73846	-0.022948
30	2	GAPDH	0.748343	-0.0147342
30	3	GAPDH	0.764024	-0.000721848
30	4	GAPDH	0.767899	0.00148469
30	5	GAPDH	0.767959	-0.000123835
30	6	GAPDH	0.768433	-0.001319
30	7	GAPDH	0.772101	0.000679994
30	8	GAPDH	0.780996	0.00790613
30	9	GAPDH	0.800621	0.0258627
30	10	GAPDH	0.837694	0.0612669
30	11	GAPDH	0.903642	0.125547
30	12	GAPDH	1.02562	0.245855
30	13	GAPDH	1.24553	0.464098
30	14	GAPDH	1.60442	0.821318
30	15	GAPDH	2.13379	1.34902
30	16	GAPDH	2.80507	2.01863
30	17	GAPDH	3.51479	2.72668
30	18	GAPDH	4.14567	3.3559
30	19	GAPDH	4.64414	3.8527
30	20	GAPDH	5.04703	4.25391
30	21	GAPDH	5.3843	4.58952
30	22	GAPDH	5.67299	4.87653
30	23	GAPDH	5.90886	5.11074
30	24	GAPDH	6.1037	5.30391
30	25	GAPDH	6.25973	5.45828
30	26	GAPDH	6.39457	5.59144
30	27	GAPDH	6.50913	5.70434
30	28	GAPDH	6.60904	5.80257
30	29	GAPDH	6.69853	5.8904
30	30	GAPDH	6.76036	5.95056
30	31	GAPDH	6.81609	6.00462
30	32	GAPDH	6.87459	6.06145
30	33	GAPDH	6.93428	6.11947
30	34	GAPDH	6.98368	6.1672
30	35	GAPDH	7.01319	6.19504
30	36	GAPDH	7.03781	6.21799
30	37	GAPDH	7.06375	6.24227
30	38	GAPDH	7.08605	6.2629
30	39	GAPDH	7.10434	6.27952
30	40	GAPDH	7.11938	6.29289
31	1	GAPDH	0.735371	0.00330238
31	2	GAPDH	0.736746	0.00283107
31	3	GAPDH	0.737383	0.00162143
31	4	GAPDH	0.737184	-0.000424111
31	5	GAPDH	0.737507	-0.00194709
31	6	GAPDH	0.739981	-0.00131918
31	7	GAPDH	0.745216	0.00206896
31	8	GAPDH	0.752732	0.00773841
31	9	GAPDH	0.768792	0.0219522
31	10	GAPDH	0.79775	0.0490646
31	11	GAPDH	0.852837	0.102305
31	12	GAPDH	0.95572	0.203341
31	13	GAPDH	1.13893	0.384702
31	14	GAPDH	1.44907	0.693001
31	15	GAPDH	1.92611	1.16819
31	16	GAPDH	2.56875	1.80898
31	17	GAPDH	3.29483	2.53322
31	18	GAPDH	3.97012	3.20666
31	19	GAPDH	4.51965	3.75435
31	20	GAPDH	4.96377	4.19662
31	21	GAPDH	5.34265	4.57366
31	22	GAPDH	5.65625	4.88541
31	23	GAPDH	5.90985	5.13716
31	24	GAPDH	6.12243	5.34789
31	25	GAPDH	6.28094	5.50456
31	26	GAPDH	6.42144	5.64321
31	27	GAPDH	6.55138	5.77131
31	28	GAPDH	6.65562	5.8737
31	29	GAPDH	6.74427	5.9605
31	30	GAPDH	6.82033	6.03472
31	31	GAPDH	6.88281	6.09535
31	32	GAPDH	6.93982	6.15051
31	33	GAPDH	6.99691	6.20576
31	34	GAPDH	7.0461	6.25311
31	35	GAPDH	7.08612	6.29128
31	36	GAPDH	7.12714	6.33045
31	37	GAPDH	7.15814	6.3596
31	38	GAPDH	7.16735	6.36696
31	39	GAPDH	7.18426	6.38203
31	40	GAPDH	7.20592	6.40185
32	1	GAPDH	0.704102	-0.00752687
32	2	GAPDH	0.709499	-0.00307581
32	3	GAPDH	0.714115	0.000594735
32	4	GAPDH	0.714649	0.000183553
32	5	GAPDH	0.714573	-0.000838459
32	6	GAPDH	0.715104	-0.00125268
32	7	GAPDH	0.718615	0.00131285
32	8	GAPDH	0.727019	0.00877097
32	9	GAPDH	0.742009	0.0228157
32	10	GAPDH	0.770747	0.0506084
32	11	GAPDH	0.824898	0.103814
32	12	GAPDH	0.925263	0.203233
32	13	GAPDH	1.10415	0.381179
32	14	GAPDH	1.40557	0.68165
32	15	GAPDH	1.87331	1.14845
32	16	GAPDH	2.5058	1.77999
32	17	GAPDH	3.22506	2.4983
32	18	GAPDH	3.89666	3.16895
32	19	GAPDH	4.44117	3.71252
32	20	GAPDH	4.87825	4.14865
32	21	GAPDH	5.2487	4.51816
32	22	GAPDH	5.55855	4.82707
32	23	GAPDH	5.81613	5.0837
32	24	GAPDH	6.02277	5.28939
32	25	GAPDH	6.19765	5.46333
32	26	GAPDH	6.33879	5.60352
32	27	GAPDH	6.46186	5.72565
32	28	GAPDH	6.56468	5.82752
32	29	GAPDH	6.64377	5.90566
32	30	GAPDH	6.72115	5.9821
32	31	GAPDH	6.78212	6.04213
32	32	GAPDH	6.84643	6.10549
32	33	GAPDH	6.90317	6.16128
32	34	GAPDH	6.9454	6.20257
32	35	GAPDH	6.98212	6.23834
32	36	GAPDH	7.01829	6.27357
32	37	GAPDH	7.05001	6.30434
32	38	GAPDH	7.07726	6.33064
32	39	GAPDH	7.0972	6.34964
32	40	GAPDH	7.11058	6.36208
33	1	GAPDH	0.737974	-0.00481954
33	2	GAPDH	0.740142	-0.00521808
33	3	GAPDH	0.748829	0.000902581
33	4	GAPDH	0.750754	0.000261807
33	5	GAPDH	0.751488	-0.001571
33	6	GAPDH	0.754371	-0.00125375
33	7	GAPDH	0.759851	0.00166036
33	8	GAPDH	0.773288	0.0125306
33	9	GAPDH	0.800102	0.0367784
33	10	GAPDH	0.849104	0.0832148
33	11	GAPDH	0.941222	0.172766
33	12	GAPDH	1.11041	0.339387
33	13	GAPDH	1.396	0.622409
33	14	GAPDH	1.84056	1.06441
33	15	GAPDH	2.4572	1.67848
33	16	GAPDH	3.17557	2.39428
33	17	GAPDH	3.8626	3.07875
33	18	GAPDH	4.42446	3.63804
33	19	GAPDH	4.86967	4.08068
33	20	GAPDH	5.25001	4.45846
33	21	GAPDH	5.56955	4.77543
33	22	GAPDH	5.82343	5.02675
33	23	GAPDH	6.03409	5.23484
33	24	GAPDH	6.21504	5.41323
33	25	GAPDH	6.36662	5.56224
33	26	GAPDH	6.49323	5.68628
33	27	GAPDH	6.58622	5.7767
33	28	GAPDH	6.66331	5.85123
33	29	GAPDH	6.74551	5.93086
33	30	GAPDH	6.8178	6.00059
33	31	GAPDH	6.88482	6.06504
33	32	GAPDH	6.94237	6.12002
33	33	GAPDH	6.98406	6.15915
33	34	GAPDH	7.01898	6.19151
33	35	GAPDH	7.05082	6.22078
33	36	GAPDH	7.08218	6.24957
33	37	GAPDH	7.11041	6.27523
33	38	GAPDH	7.12852	6.29078
33	39	GAPDH	7.13792	6.29761
33	40	GAPDH	7.1445	6.30162
34	1	GAPDH	0.716864	-0.0217005
34	2	GAPDH	0.727933	-0.0132425
34	3	GAPDH	0.744795	0.00100861
34	4	GAPDH	0.746957	0.000558931
34	5	GAPDH	0.746894	-0.00211525
34	6	GAPDH	0.750139	-0.00148072
34	7	GAPDH	0.756259	0.00202843
34	8	GAPDH	0.76868	0.0118377
34	9	GAPDH	0.793406	0.0339528
34	10	GAPDH	0.840433	0.0783685
34	11	GAPDH	0.930346	0.165671
34	12	GAPDH	1.09444	0.327151
34	13	GAPDH	1.37376	0.603867
34	14	GAPDH	1.81292	1.04041
34	15	GAPDH	2.4268	1.65168
34	16	GAPDH	3.14958	2.37185
34	17	GAPDH	3.84771	3.06737
34	18	GAPDH	4.42181	3.63886
34	19	GAPDH	4.87093	4.08537
34	20	GAPDH	5.24868	4.4605
34	21	GAPDH	5.55488	4.7641
34	22	GAPDH	5.81517	5.02178
34	23	GAPDH	6.02768	5.23167
34	24	GAPDH	6.20138	5.40276
34	25	GAPDH	6.34474	5.54351
34	26	GAPDH	6.458	5.65416
34	27	GAPDH	6.5624	5.75594
34	28	GAPDH	6.65273	5.84366
34	29	GAPDH	6.71948	5.90781
34	30	GAPDH	6.78116	5.96687
34	31	GAPDH	6.84571	6.02882
34	32	GAPDH	6.89584	6.07634
34	33	GAPDH	6.94628	6.12417
34	34	GAPDH	6.98862	6.16389
34	35	GAPDH	7.01953	6.19219
34	36	GAPDH	7.05692	6.22697
34	37	GAPDH	7.08393	6.25137
34	38	GAPDH	7.1009	6.26572
34	39	GAPDH	7.11978	6.28199
34	40	GAPDH	7.1367	6.2963
35	1	GAPDH	0.735082	-0.0125835
35	2	GAPDH	0.745467	-0.00634073
35	3	GAPDH	0.756747	0.000797984
35	4	GAPDH	0.760811	0.000719943
35	5	GAPDH	0.763796	-0.000437062
35	6	GAPDH	0.766703	-0.00167185
35	7	GAPDH	0.770302	-0.00221481
35	8	GAPDH	0.779464	0.00280579
35	9	GAPDH	0.794097	0.0132971
35	10	GAPDH	0.818502	0.0335606
35	11	GAPDH	0.862	0.0729162
35	12	GAPDH	0.944443	0.151218
35	13	GAPDH	1.09475	0.297383
35	14	GAPDH	1.35471	0.553204
35	15	GAPDH	1.76788	0.962232
35	16	GAPDH	2.35532	1.54553
35	17	GAPDH	3.06448	2.25055
35	18	GAPDH	3.77228	2.95421
35	19	GAPDH	4.36703	3.54481
35	20	GAPDH	4.82661	4.00026
35	21	GAPDH	5.20628	4.37578
35	22	GAPDH	5.53962	4.70498
35	23	GAPDH	5.81164	4.97286
35	24	GAPDH	6.02514	5.18222
35	25	GAPDH	6.19888	5.35181
35	26	GAPDH	6.34638	5.49517
35	27	GAPDH	6.47115	5.6158
35	28	GAPDH	6.57519	5.7157
35	29	GAPDH	6.67085	5.80721
35	30	GAPDH	6.75115	5.88337
35	31	GAPDH	6.81644	5.94453
35	32	GAPDH	6.87129	5.99523
35	33	GAPDH	6.92814	6.04793
35	34	GAPDH	6.97444	6.09009
35	35	GAPDH	7.00968	6.12119
35	36	GAPDH	7.04955	6.15692
35	37	GAPDH	7.08294	6.18618
35	38	GAPDH	7.11597	6.21506
35	39	GAPDH	7.14006	6.23501
35	40	GAPDH	7.1492	6.24001
36	1	GAPDH	0.720877	-0.0107236
36	2	GAPDH	0.72857	-0.00665384
36	3	GAPDH	0.740066	0.00121822
36	4	GAPDH	0.742992	0.000519794
36	5	GAPDH	0.744901	-0.00119418
36	6	GAPDH	0.747999	-0.00171993
36	7	GAPDH	0.752195	-0.00114789
36	8	GAPDH	0.759291	0.00232398
36	9	GAPDH	0.774622	0.0140312
36	10	GAPDH	0.801187	0.0369729
36	11	GAPDH	0.848159	0.080321
36	12	GAPDH	0.934476	0.163014
36	13	GAPDH	1.09122	0.316135
36	14	GAPDH	1.36068	0.581975
36	15	GAPDH	1.79103	1.00869
36	16	GAPDH	2.39791	1.61195
36	17	GAPDH	3.11805	2.32846
36	18	GAPDH	3.83353	3.04032
36	19	GAPDH	4.4224	3.62557
36	20	GAPDH	4.88348	4.08303
36	21	GAPDH	5.26523	4.46116
36	22	GAPDH	5.59419	4.78649
36	23	GAPDH	5.85901	5.04769
36	24	GAPDH	6.06908	5.25414
36	25	GAPDH	6.24289	5.42431
36	26	GAPDH	6.39443	5.57223
36	27	GAPDH	6.51563	5.68981
36	28	GAPDH	6.62513	5.79568
36	29	GAPDH	6.72522	5.89216
36	30	GAPDH	6.80045	5.96376
36	31	GAPDH	6.86263	6.02232
36	32	GAPDH	6.91244	6.0685
36	33	GAPDH	6.9608	6.11324
36	34	GAPDH	7.00965	6.15846
36	35	GAPDH	7.0546	6.19979
36	36	GAPDH	7.09632	6.23789
36	37	GAPDH	7.11959	6.25754
36	38	GAPDH	7.1337	6.26802
36	39	GAPDH	7.15765	6.28834
36	40	GAPDH	7.18219	6.30927
37	1	ATF6	0.906668	-0.0594476
37	2	ATF6	0.915778	-0.0609155
37	3	ATF6	0.969823	-0.0174477
37	4	ATF6	0.998509	0.000660891
37	5	ATF6	1.01167	0.00324099
37	6	ATF6	1.02412	0.00512086
37	7	ATF6	1.03544	0.00586371
37	8	ATF6	1.04743	0.00727449
37	9	ATF6	1.05759	0.00685278
37	10	ATF6	1.06512	0.00380359
37	11	ATF6	1.07027	-0.00161883
37	12	ATF6	1.07779	-0.0046753
37	13	ATF6	1.08826	-0.00478468
37	14	ATF6	1.09933	-0.00429086
37	15	ATF6	1.11384	-0.000354749
37	16	ATF6	1.13685	0.0120765
37	17	ATF6	1.17646	0.0411092
37	18	ATF6	1.2455	0.0995695
37	19	ATF6	1.36831	0.211797
37	20	ATF6	1.58054	0.413454
37	21	ATF6	1.92096	0.743296
37	22	ATF6	2.41409	1.22585
37	23	ATF6	3.03176	1.83294
37	24	ATF6	3.6689	2.4595
37	25	ATF6	4.22189	3.00191
37	26	ATF6	4.65953	3.42898
37	27	ATF6	4.98648	3.74536
37	28	ATF6	5.24637	3.99467
37	29	ATF6	5.45709	4.19481
37	30	ATF6	5.6229	4.35005
37	31	ATF6	5.75487	4.47143
37	32	ATF6	5.85836	4.56434
37	33	ATF6	5.94077	4.63618
37	34	ATF6	6.00949	4.69432
37	35	ATF6	6.05526	4.72951
37	36	ATF6	6.08924	4.75292
37	37	ATF6	6.10304	4.75614
37	38	ATF6	6.11818	4.7607
37	39	ATF6	6.12943	4.76137
37	40	ATF6	6.1337	4.75507
38	1	ATF6	0.689674	-0.0122493
38	2	ATF6	0.697457	-0.00676377
38	3	ATF6	0.708335	0.00181641
38	4	ATF6	0.711098	0.00228153
38	5	ATF6	0.711959	0.000844673
38	6	ATF6	0.712661	-0.000751747
38	7	ATF6	0.713681	-0.00202988
38	8	ATF6	0.715558	-0.00244988
38	9	ATF6	0.717669	-0.00263731
38	10	ATF6	0.721154	-0.00145013
38	11	ATF6	0.723987	-0.000915028
38	12	ATF6	0.728165	0.00096535
38	13	ATF6	0.733824	0.00432601
38	14	ATF6	0.742618	0.0108222
38	15	ATF6	0.755297	0.0212037
38	16	ATF6	0.776069	0.0396771
38	17	ATF6	0.816816	0.078126
38	18	ATF6	0.892128	0.15114
38	19	ATF6	1.02682	0.28353
38	20	ATF6	1.26328	0.517694
38	21	ATF6	1.64343	0.895554
38	22	ATF6	2.19184	1.44166
38	23	ATF6	2.86325	2.11077
38	24	ATF6	3.55227	2.79749
38	25	ATF6	4.14764	3.39057
38	26	ATF6	4.60926	3.84989
38	27	ATF6	4.96172	4.20006
38	28	ATF6	5.23137	4.46741
38	29	ATF6	5.44863	4.68236
38	30	ATF6	5.6261	4.85754
38	31	ATF6	5.76538	4.99452
38	32	ATF6	5.8799	5.10675
38	33	ATF6	5.96713	5.19167
38	34	ATF6	6.03958	5.26183
38	35	ATF6	6.0943	5.31425
38	36	ATF6	6.1293	5.34695
38	37	ATF6	6.14156	5.35692
38	38	ATF6	6.15405	5.3671
38	39	ATF6	6.16554	5.3763
38	40	ATF6	6.17128	5.37974
39	1	ATF6	0.685171	-0.00715839
39	2	ATF6	0.688707	-0.00521612
39	3	ATF6	0.696186	0.000668935
39	4	ATF6	0.699113	0.00200234
39	5	ATF6	0.699321	0.000616581
39	6	ATF6	0.699947	-0.000350932
39	7	ATF6	0.70102	-0.000872006
39	8	ATF6	0.701572	-0.0019142
39	9	ATF6	0.70337	-0.00170947
39	10	ATF6	0.705266	-0.00140788
39	11	ATF6	0.707245	-0.00102297
39	12	ATF6	0.710585	0.000723976
39	13	ATF6	0.714721	0.00326563
39	14	ATF6	0.722384	0.0093348
39	15	ATF6	0.734854	0.0202109
39	16	ATF6	0.757719	0.0414824
39	17	ATF6	0.797396	0.0795657
39	18	ATF6	0.871017	0.151593
39	19	ATF6	1.00827	0.28725
39	20	ATF6	1.24826	0.525645
39	21	ATF6	1.63343	0.90922
39	22	ATF6	2.18608	1.46028
39	23	ATF6	2.8653	2.13791
39	24	ATF6	3.56257	2.83358
39	25	ATF6	4.16186	3.43128
39	26	ATF6	4.62829	3.89612
39	27	ATF6	4.99296	4.25919
39	28	ATF6	5.28016	4.5448
39	29	ATF6	5.50858	4.77162
39	30	ATF6	5.6898	4.95125
39	31	ATF6	5.83788	5.09773
39	32	ATF6	5.96076	5.21902
39	33	ATF6	6.05461	5.31127
39	34	ATF6	6.13194	5.38702
39	35	ATF6	6.18584	5.43932
39	36	ATF6	6.22069	5.47258
39	37	ATF6	6.24477	5.49506
39	38	ATF6	6.26293	5.51163
39	39	ATF6	6.27235	5.51946
39	40	ATF6	6.27285	5.51836
40	1	ATF6	0.700538	-0.00861957
40	2	ATF6	0.704008	-0.00638975
40	3	ATF6	0.711607	-3.1241e-05
40	4	ATF6	0.71464	0.00176096
40	5	ATF6	0.715403	0.00128359
40	6	ATF6	0.715443	8.28071e-05
40	7	ATF6	0.716284	-0.000316238
40	8	ATF6	0.717091	-0.000749257
40	9	ATF6	0.716699	-0.0023826
40	10	ATF6	0.717849	-0.00247307
40	11	ATF6	0.719538	-0.00202412
40	12	ATF6	0.72306	0.000256901
40	13	ATF6	0.728635	0.00459225
40	14	ATF6	0.735992	0.0107084
40	15	ATF6	0.748005	0.0214806
40	16	ATF6	0.770351	0.0425864
40	17	ATF6	0.812945	0.0839395
40	18	ATF6	0.888753	0.158508
40	19	ATF6	1.02711	0.295623
40	20	ATF6	1.26724	0.534511
40	21	ATF6	1.65701	0.923041
40	22	ATF6	2.21367	1.47846
40	23	ATF6	2.90139	2.16494
40	24	ATF6	3.6053	2.86761
40	25	ATF6	4.20769	3.46876
40	26	ATF6	4.6789	3.93873
40	27	ATF6	5.04641	4.305
40	28	ATF6	5.33344	4.59079
40	29	ATF6	5.55245	4.80856
40	30	ATF6	5.72979	4.98466
40	31	ATF6	5.88138	5.13501
40	32	ATF6	5.9948	5.24719
40	33	ATF6	6.09151	5.34266
40	34	ATF6	6.16625	5.41615
40	35	ATF6	6.21812	5.46679
40	36	ATF6	6.25844	5.50587
40	37	ATF6	6.28767	5.53385
40	38	ATF6	6.29451	5.53946
40	39	ATF6	6.29358	5.53729
40	40	ATF6	6.2929	5.53536
41	1	ATF6	0.651446	-0.00463285
41	2	ATF6	0.655593	-0.00227995
41	3	ATF6	0.660774	0.00110716
41	4	ATF6	0.663064	0.00160362
41	5	ATF6	0.664347	0.00109336
41	6	ATF6	0.665072	2.42472e-05
41	7	ATF6	0.665445	-0.00139612
41	8	ATF6	0.66647	-0.00216572
41	9	ATF6	0.668178	-0.00225136
41	10	ATF6	0.67054	-0.00168254
41	11	ATF6	0.673158	-0.000859142
41	12	ATF6	0.676366	0.000555767
41	13	ATF6	0.681575	0.00397071
41	14	ATF6	0.68789	0.00849156
41	15	ATF6	0.697893	0.0167009
41	16	ATF6	0.712445	0.0294598
41	17	ATF6	0.742747	0.057968
41	18	ATF6	0.797007	0.110434
41	19	ATF6	0.896907	0.20854
41	20	ATF6	1.07557	0.385409
41	21	ATF6	1.37721	0.685258
41	22	ATF6	1.83659	1.14284
41	23	ATF6	2.45222	1.75668
41	24	ATF6	3.1469	2.44957
41	25	ATF6	3.80544	3.10631
41	26	ATF6	4.34808	3.64716
41	27	ATF6	4.76668	4.06396
41	28	ATF6	5.09604	4.39153
41	29	ATF6	5.35738	4.65108
41	30	ATF6	5.56848	4.86038
41	31	ATF6	5.73873	5.02884
41	32	ATF6	5.87724	5.16556
41	33	ATF6	5.98695	5.27347
41	34	ATF6	6.06751	5.35223
41	35	ATF6	6.13353	5.41646
41	36	ATF6	6.18398	5.46511
41	37	ATF6	6.22142	5.50076
41	38	ATF6	6.24395	5.5215
41	39	ATF6	6.25098	5.52673
41	40	ATF6	6.25288	5.52685
42	1	ATF6	0.707229	0.0197099
42	2	ATF6	0.723455	0.0276187
42	3	ATF6	0.729542	0.0253896
42	4	ATF6	0.724547	0.0120774
42	5	ATF6	0.717278	-0.00350861
42	6	ATF6	0.710458	-0.0186454
42	7	ATF6	0.706144	-0.031276
42	8	ATF6	0.717346	-0.02839
42	9	ATF6	0.765735	0.0116818
42	10	ATF6	0.778916	0.0165461
42	11	ATF6	0.781569	0.0108827
42	12	ATF6	0.785184	0.00618028
42	13	ATF6	0.787672	0.000351491
42	14	ATF6	0.794348	-0.0012893
42	15	ATF6	0.805402	0.00144852
42	16	ATF6	0.822311	0.010041
42	17	ATF6	0.855453	0.0348661
42	18	ATF6	0.911297	0.0823933
42	19	ATF6	1.01488	0.177655
42	20	ATF6	1.1992	0.353658
42	21	ATF6	1.50527	0.651414
42	22	ATF6	1.97087	1.1087
42	23	ATF6	2.59061	1.72012
42	24	ATF6	3.27784	2.39904
42	25	ATF6	3.9149	3.02778
42	26	ATF6	4.44062	3.54518
42	27	ATF6	4.85267	3.94891
42	28	ATF6	5.16874	4.25667
42	29	ATF6	5.42885	4.50846
42	30	ATF6	5.63838	4.70967
42	31	ATF6	5.80885	4.87183
42	32	ATF6	5.94843	5.00309
42	33	ATF6	6.06302	5.10937
42	34	ATF6	6.15258	5.19061
42	35	ATF6	6.22036	5.25007
42	36	ATF6	6.27322	5.29461
42	37	ATF6	6.30664	5.31972
42	38	ATF6	6.32342	5.32818
42	39	ATF6	6.33689	5.33333
42	40	ATF6	6.34389	5.33201
43	1	ATF6	0.599149	-0.00577412
43	2	ATF6	0.608548	0.00141512
43	3	ATF6	0.613768	0.00442703
43	4	ATF6	0.614197	0.00264649
43	5	ATF6	0.61506	0.00130113
43	6	ATF6	0.614852	-0.00111599
43	7	ATF6	0.614288	-0.00388883
43	8	ATF6	0.616507	-0.00387867
43	9	ATF6	0.620319	-0.00227563
43	10	ATF6	0.621649	-0.00315399
43	11	ATF6	0.624925	-0.00208704
43	12	ATF6	0.629661	0.000440343
43	13	ATF6	0.633354	0.00192393
43	14	ATF6	0.6393	0.00566123
43	15	ATF6	0.647914	0.0120663
43	16	ATF6	0.66086	0.0228036
43	17	ATF6	0.685322	0.0450565
43	18	ATF6	0.729291	0.0868164
43	19	ATF6	0.810956	0.166273
43	20	ATF6	0.956982	0.31009
43	21	ATF6	1.21197	0.562872
43	22	ATF6	1.61299	0.961676
43	23	ATF6	2.17984	1.52632
43	24	ATF6	2.87142	2.21569
43	25	ATF6	3.56565	2.90771
43	26	ATF6	4.15948	3.49934
43	27	ATF6	4.63852	3.97617
43	28	ATF6	5.02135	4.35678
43	29	ATF6	5.32503	4.65826
43	30	ATF6	5.56527	4.89629
43	31	ATF6	5.76208	5.09089
43	32	ATF6	5.91978	5.24638
43	33	ATF6	6.05422	5.37861
43	34	ATF6	6.15864	5.48083
43	35	ATF6	6.24153	5.5615
43	36	ATF6	6.30866	5.62643
43	37	ATF6	6.35928	5.67483
43	38	ATF6	6.39313	5.70648
43	39	ATF6	6.41404	5.72518
43	40	ATF6	6.42139	5.73033
44	1	ATF6	0.598368	-0.00374403
44	2	ATF6	0.605325	0.000247592
44	3	ATF6	0.610538	0.00249518
44	4	ATF6	0.612516	0.00150874
44	5	ATF6	0.614174	0.000200794
44	6	ATF6	0.617566	0.000628414
44	7	ATF6	0.618395	-0.0015078
44	8	ATF6	0.619237	-0.0036315
44	9	ATF6	0.622011	-0.00382263
44	10	ATF6	0.629004	0.00020517
44	11	ATF6	0.631654	-0.000109347
44	12	ATF6	0.634854	0.000125214
44	13	ATF6	0.639039	0.0013448
44	14	ATF6	0.643222	0.00256296
44	15	ATF6	0.652273	0.00864927
44	16	ATF6	0.667703	0.0211133
44	17	ATF6	0.691033	0.0414783
44	18	ATF6	0.734993	0.0824736
44	19	ATF6	0.816048	0.160563
44	20	ATF6	0.960402	0.301952
44	21	ATF6	1.21049	0.549078
44	22	ATF6	1.6091	0.944722
44	23	ATF6	2.17674	1.5094
44	24	ATF6	2.86018	2.18987
44	25	ATF6	3.55246	2.87918
44	26	ATF6	4.1509	3.47466
44	27	ATF6	4.63324	3.95404
44	28	ATF6	5.00951	4.32734
44	29	ATF6	5.31035	4.62522
44	30	ATF6	5.5529	4.8648
44	31	ATF6	5.74922	5.05816
44	32	ATF6	5.90569	5.21166
44	33	ATF6	6.03383	5.33683
44	34	ATF6	6.14806	5.4481
44	35	ATF6	6.23177	5.52885
44	36	ATF6	6.28443	5.57854
44	37	ATF6	6.32082	5.61196
44	38	ATF6	6.35615	5.64433
44	39	ATF6	6.37486	5.66007
44	40	ATF6	6.37557	5.65782
45	1	ATF6	0.576182	-0.00818525
45	2	ATF6	0.584518	-0.00488869
45	3	ATF6	0.600732	0.00628516
45	4	ATF6	0.605432	0.00594517
45	5	ATF6	0.604939	0.000412492
45	6	ATF6	0.604976	-0.00459084
45	7	ATF6	0.606202	-0.00840458
45	8	ATF6	0.610272	-0.009375
45	9	ATF6	0.62462	-6.72579e-05
45	10	ATF6	0.632509	0.00278179
45	11	ATF6	0.63628	0.00151298
45	12	ATF6	0.641342	0.0015351
45	13	ATF6	0.645955	0.00110791
45	14	ATF6	0.652744	0.00285707
45	15	ATF6	0.662852	0.0079255
45	16	ATF6	0.678636	0.0186697
45	17	ATF6	0.708655	0.0436483
45	18	ATF6	0.758721	0.0886745
45	19	ATF6	0.853202	0.178116
45	20	ATF6	1.0211	0.34097
45	21	ATF6	1.30849	0.623326
45	22	ATF6	1.75408	1.06388
45	23	ATF6	2.3612	1.66596
45	24	ATF6	3.06625	2.36596
45	25	ATF6	3.74687	3.04154
45	26	ATF6	4.32123	3.61087
45	27	ATF6	4.77723	4.06182
45	28	ATF6	5.13508	4.41463
45	29	ATF6	5.42299	4.6975
45	30	ATF6	5.65213	4.9216
45	31	ATF6	5.83848	5.10291
45	32	ATF6	5.98556	5.24495
45	33	ATF6	6.11308	5.36743
45	34	ATF6	6.21413	5.46344
45	35	ATF6	6.28504	5.52931
45	36	ATF6	6.34407	5.5833
45	37	ATF6	6.38763	5.62182
45	38	ATF6	6.41089	5.64004
45	39	ATF6	6.4344	5.65851
45	40	ATF6	6.44831	5.66738
46	1	ATF6	0.645979	-0.00448868
46	2	ATF6	0.653069	-0.00136383
46	3	ATF6	0.660864	0.00246584
46	4	ATF6	0.664064	0.00170084
46	5	ATF6	0.66585	-0.000478529
46	6	ATF6	0.669398	-0.000895207
46	7	ATF6	0.672041	-0.00221823
46	8	ATF6	0.674929	-0.00329545
46	9	ATF6	0.682773	0.00058328
46	10	ATF6	0.687034	0.000879116
46	11	ATF6	0.68905	-0.00106964
46	12	ATF6	0.693595	-0.000490265
46	13	ATF6	0.698443	0.000392677
46	14	ATF6	0.704441	0.00242557
46	15	ATF6	0.714932	0.0089514
46	16	ATF6	0.732174	0.0222284
46	17	ATF6	0.760597	0.0466852
46	18	ATF6	0.812162	0.0942852
46	19	ATF6	0.908972	0.18713
46	20	ATF6	1.08219	0.356386
46	21	ATF6	1.37272	0.642947
46	22	ATF6	1.81936	1.08563
46	23	ATF6	2.41892	1.68122
46	24	ATF6	3.09533	2.35366
46	25	ATF6	3.73787	2.99223
46	26	ATF6	4.26936	3.51976
46	27	ATF6	4.68717	3.93361
46	28	ATF6	5.00684	4.24931
46	29	ATF6	5.25537	4.49388
46	30	ATF6	5.45768	4.69222
46	31	ATF6	5.62358	4.85416
46	32	ATF6	5.75417	4.98078
46	33	ATF6	5.86117	5.08382
46	34	ATF6	5.94682	5.1655
46	35	ATF6	6.00382	5.21853
46	36	ATF6	6.04719	5.25794
46	37	ATF6	6.08496	5.29175
46	38	ATF6	6.10639	5.30921
46	39	ATF6	6.11075	5.30961
46	40	ATF6	6.12269	5.31757
47	1	ATF6	0.879945	-0.0353568
47	2	ATF6	0.899267	-0.0202698
47	3	ATF6	0.92322	-0.00055189
47	4	ATF6	0.929749	0.00174218
47	5	ATF6	0.933283	0.00104177
47	6	ATF6	0.936738	0.000261911
47	7	ATF6	0.94006	-0.000651404
47	8	ATF6	0.944123	-0.00082288
47	9	ATF6	0.947974	-0.00120714
47	10	ATF6	0.951036	-0.00237944
47	11	ATF6	0.957035	-0.000615734
47	12	ATF6	0.962778	0.000892925
47	13	ATF6	0.96841	0.00228971
47	14	ATF6	0.97755	0.00719518
47	15	ATF6	0.991656	0.0170659
47	16	ATF6	1.01707	0.0382493
47	17	ATF6	1.05988	0.0768216
47	18	ATF6	1.13738	0.150086
47	19	ATF6	1.27895	0.287423
47	20	ATF6	1.52188	0.526119
47	21	ATF6	1.91016	0.910157
47	22	ATF6	2.46122	1.45699
47	23	ATF6	3.12881	2.12034
47	24	ATF6	3.80207	2.78936
47	25	ATF6	4.38239	3.36546
47	26	ATF6	4.83626	3.81509
47	27	ATF6	5.19078	4.16538
47	28	ATF6	5.4746	4.44495
47	29	ATF6	5.69974	4.66586
47	30	ATF6	5.87427	4.83616
47	31	ATF6	6.01893	4.97658
47	32	ATF6	6.13868	5.0921
47	33	ATF6	6.23232	5.1815
47	34	ATF6	6.31225	5.2572
47	35	ATF6	6.36579	5.3065
47	36	ATF6	6.39938	5.33586
47	37	ATF6	6.42638	5.35862
47	38	ATF6	6.44095	5.36896
47	39	ATF6	6.45202	5.3758
47	40	ATF6	6.45619	5.37573
48	1	ATF6	0.643061	-0.00428094
48	2	ATF6	0.650169	0.00149216
48	3	ATF6	0.653292	0.00328081
48	4	ATF6	0.65324	0.00189421
48	5	ATF6	0.652649	-3.19416e-05
48	6	ATF6	0.652666	-0.00134982
48	7	ATF6	0.653288	-0.0020626
48	8	ATF6	0.654223	-0.0024618
48	9	ATF6	0.655555	-0.00246504
48	10	ATF6	0.65725	-0.00210463
48	11	ATF6	0.660291	-0.000398892
48	12	ATF6	0.663529	0.00150474
48	13	ATF6	0.667554	0.00419497
48	14	ATF6	0.675605	0.0109107
48	15	ATF6	0.688844	0.0228148
48	16	ATF6	0.712607	0.0452429
48	17	ATF6	0.757088	0.0883898
48	18	ATF6	0.838333	0.1683
48	19	ATF6	0.984765	0.313397
48	20	ATF6	1.23801	0.56531
48	21	ATF6	1.64351	0.969468
48	22	ATF6	2.21879	1.54342
48	23	ATF6	2.9154	2.23869
48	24	ATF6	3.61678	2.93874
48	25	ATF6	4.22008	3.5407
48	26	ATF6	4.69617	4.01546
48	27	ATF6	5.06385	4.3818
48	28	ATF6	5.35505	4.67167
48	29	ATF6	5.58862	4.90391
48	30	ATF6	5.77252	5.08647
48	31	ATF6	5.91997	5.23258
48	32	ATF6	6.03818	5.34946
48	33	ATF6	6.13516	5.4451
48	34	ATF6	6.20967	5.51828
48	35	ATF6	6.26052	5.56779
48	36	ATF6	6.29908	5.60502
48	37	ATF6	6.32267	5.62727
48	38	ATF6	6.33735	5.64062
48	39	ATF6	6.3405	5.64243
48	40	ATF6	6.34153	5.64213
49	1	BIP	0.675047	-0.0079327
49	2	BIP	0.683297	-0.00188015
49	3	BIP	0.688494	0.00111976
49	4	BIP	0.69058	0.00100871
49	5	BIP	0.69179	2.10649e-05
49	6	BIP	0.693336	-0.000629519
49	7	BIP	0.694721	-0.00144247
49	8	BIP	0.696355	-0.00200543
49	9	BIP	0.699773	-0.00078419
49	10	BIP	0.703112	0.000356704
49	11	BIP	0.707307	0.00235537
49	12	BIP	0.714594	0.00744453
49	13	BIP	0.724619	0.0152728
49	14	BIP	0.741797	0.0302536
49	15	BIP	0.774449	0.0607078
49	16	BIP	0.836544	0.120606
49	17	BIP	0.952174	0.234039
49	18	BIP	1.15598	0.435649
49	19	BIP	1.49133	0.768796
49	20	BIP	1.95785	1.23313
49	21	BIP	2.47284	1.74592
49	22	BIP	2.93727	2.20815
49	23	BIP	3.33453	2.60321
49	24	BIP	3.6784	2.94488
49	25	BIP	3.96472	3.229
49	26	BIP	4.20069	3.46278
49	27	BIP	4.3981	3.65799
49	28	BIP	4.56754	3.82524
49	29	BIP	4.71684	3.97234
49	30	BIP	4.84151	4.09481
49	31	BIP	4.94554	4.19664
49	32	BIP	5.03973	4.28864
49	33	BIP	5.12394	4.37064
49	34	BIP	5.20027	4.44478
49	35	BIP	5.26608	4.50839
49	36	BIP	5.32053	4.56064
49	37	BIP	5.36523	4.60315
49	38	BIP	5.41381	4.64954
49	39	BIP	5.45706	4.69059
49	40	BIP	5.48572	4.71704
[truncated: 1,880 more rows]

## Sheet: Results
Block Type	Fast 96-Well Block (0.1mL)
Calibration Background is expired	No
Calibration Background performed on	01-28-2020
Calibration Normalization FAM-ROX is expired	No
Calibration Normalization FAM-ROX performed on	01-28-2020
Calibration Normalization VIC-ROX is expired	No
Calibration Normalization VIC-ROX performed on	01-28-2020
Calibration Pure Dye FAM is expired	No
Calibration Pure Dye FAM performed on	01-28-2020
Calibration Pure Dye NED is expired	No
Calibration Pure Dye NED performed on	01-28-2020
Calibration Pure Dye ROX is expired	No
Calibration Pure Dye ROX performed on	01-28-2020
Calibration Pure Dye SYBR is expired	No
Calibration Pure Dye SYBR performed on	01-28-2020
Calibration Pure Dye TAMRA is expired	No
Calibration Pure Dye TAMRA performed on	01-28-2020
Calibration Pure Dye VIC is expired	No
Calibration Pure Dye VIC performed on	01-28-2020
Calibration ROI is expired	No
Calibration ROI performed on	01-28-2020
Calibration Uniformity is expired	No
Calibration Uniformity performed on	01-28-2020
Chemistry	SYBR_GREEN
Date Created	2020-06-01 14:55:38 PM PDT
Experiment Barcode
Experiment Comment
Experiment File Name	D:\Claudia (MP)\01-06-2020 BIP-ATF6.eds
Experiment Name	01-06-2020 BIP-ATF6
Experiment Run End Time	2020-06-01 15:51:14 PM PDT
Experiment Type	Standard Curve
Instrument Name	278861431
Instrument Serial Number	278861431
Instrument Type	QuantStudio(TM) 6 Flex System
Passive Reference	ROX
Quantification Cycle Method	Ct
Signal Smoothing On	true
Stage/ Cycle where Analysis is performed	Stage 2, Step 2
User Name
Well	Well Position	Omit	Sample Name	Target Name	Task	Reporter	Quencher	CT	Ct Mean	Ct SD	Quantity	Quantity Mean	Quantity SD	Automatic Ct Threshold	Ct Threshold	Automatic Baseline	Baseline Start	Baseline End	Comments	Y-Intercept	R(superscript 2)	Tm1	Slope	Tm2	Efficiency	Tm3
1	A1	FALSE	BTSC #1 NT	ATF6	UNKNOWN	SYBR	None	19.9385	19.9008	0.0533856				TRUE	0.511789	TRUE	1	40				78.7578
2	A2	FALSE	BTSC #1 NT	ATF6	UNKNOWN	SYBR	None	19.863	19.9008	0.0533856				TRUE	0.511789	TRUE	1	40				78.7578
3	A3	FALSE	BTSC #1 CPZ	ATF6	UNKNOWN	SYBR	None	19.7257	19.7071	0.0263131				TRUE	0.511789	TRUE	1	40				78.7578
4	A4	FALSE	BTSC #1 CPZ	ATF6	UNKNOWN	SYBR	None	19.6885	19.7071	0.0263131				TRUE	0.511789	TRUE	1	40				78.8548
5	A5	FALSE	BTSC #83 NT	ATF6	UNKNOWN	SYBR	None	20.3907	20.3581	0.046085				TRUE	0.511789	TRUE	1	40				78.9518
6	A6	FALSE	BTSC #83 NT	ATF6	UNKNOWN	SYBR	None	20.3255	20.3581	0.046085				TRUE	0.511789	TRUE	1	40				79.1457
7	A7	FALSE	BTSC #83 CPZ	ATF6	UNKNOWN	SYBR	None	20.7293	20.6907	0.0546493				TRUE	0.511789	TRUE	1	40				79.1457
8	A8	FALSE	BTSC #83 CPZ	ATF6	UNKNOWN	SYBR	None	20.652	20.6907	0.0546493				TRUE	0.511789	TRUE	1	40				79.0488
9	A9	FALSE	BTSC #163 NT	ATF6	UNKNOWN	SYBR	None	19.6329	19.5888	0.0624111				TRUE	0.511789	TRUE	1	40				78.8548
10	A10	FALSE	BTSC #163 NT	ATF6	UNKNOWN	SYBR	None	19.5446	19.5888	0.0624111				TRUE	0.511789	TRUE	1	40				78.8548
11	A11	FALSE	BTSC #163 CPZ	ATF6	UNKNOWN	SYBR	None	20.7138	20.595	0.16804				TRUE	0.511789	TRUE	1	40				78.7578
12	A12	FALSE	BTSC #163 CPZ	ATF6	UNKNOWN	SYBR	None	20.4761	20.595	0.16804				TRUE	0.511789	TRUE	1	40				78.7578
13	B1	FALSE	BTSC #1 NT	BIP	UNKNOWN	SYBR	None	18.6646	18.6342	0.0430302				TRUE	0.307824	TRUE	1	40				79.3397
14	B2	FALSE	BTSC #1 NT	BIP	UNKNOWN	SYBR	None	18.6038	18.6342	0.0430302				TRUE	0.307824	TRUE	1	40				79.3397
15	B3	FALSE	BTSC #1 CPZ	BIP	UNKNOWN	SYBR	None	18.585	18.5315	0.0756472				TRUE	0.307824	TRUE	1	40				79.3397
16	B4	FALSE	BTSC #1 CPZ	BIP	UNKNOWN	SYBR	None	18.478	18.5315	0.0756472				TRUE	0.307824	TRUE	1	40				79.4367
17	B5	FALSE	BTSC #83 NT	BIP	UNKNOWN	SYBR	None	17.7776	17.6845	0.131624				TRUE	0.307824	TRUE	1	40				79.4367
18	B6	FALSE	BTSC #83 NT	BIP	UNKNOWN	SYBR	None	17.5915	17.6845	0.131624				TRUE	0.307824	TRUE	1	40				79.4367
19	B7	FALSE	BTSC #83 CPZ	BIP	UNKNOWN	SYBR	None	17.3875	17.3647	0.0321395				TRUE	0.307824	TRUE	1	40				79.5337
20	B8	FALSE	BTSC #83 CPZ	BIP	UNKNOWN	SYBR	None	17.342	17.3647	0.0321395				TRUE	0.307824	TRUE	1	40				79.4367
21	B9	FALSE	BTSC #163 NT	BIP	UNKNOWN	SYBR	None	18.4708	18.4275	0.0611972				TRUE	0.307824	TRUE	1	40				79.4367
22	B10	FALSE	BTSC #163 NT	BIP	UNKNOWN	SYBR	None	18.3843	18.4275	0.0611972				TRUE	0.307824	TRUE	1	40				79.4367
23	B11	FALSE	BTSC #163 CPZ	BIP	UNKNOWN	SYBR	None	19.0961	19.0956	0.000698626				TRUE	0.307824	TRUE	1	40				79.3397
24	B12	FALSE	BTSC #163 CPZ	BIP	UNKNOWN	SYBR	None	19.0951	19.0956	0.000698626				TRUE	0.307824	TRUE	1	40				79.3397
25	C1	FALSE	BTSC #1 NT	GAPDH	UNKNOWN	SYBR	None	12.6139	12.7417	0.180723				TRUE	0.470257	TRUE	1	40				87.3889
26	C2	FALSE	BTSC #1 NT	GAPDH	UNKNOWN	SYBR	None	12.8695	12.7417	0.180723				TRUE	0.470257	TRUE	1	40				87.2919
27	C3	FALSE	BTSC #1 CPZ	GAPDH	UNKNOWN	SYBR	None	13.0575	13.0748	0.0245652				TRUE	0.470257	TRUE	1	40				87.2919
28	C4	FALSE	BTSC #1 CPZ	GAPDH	UNKNOWN	SYBR	None	13.0922	13.0748	0.0245652				TRUE	0.470257	TRUE	1	40				87.3889
29	C5	FALSE	BTSC #83 NT	GAPDH	UNKNOWN	SYBR	None	13.0304	13.0119	0.0262403				TRUE	0.470257	TRUE	1	40				87.3889
30	C6	FALSE	BTSC #83 NT	GAPDH	UNKNOWN	SYBR	None	12.9933	13.0119	0.0262403				TRUE	0.470257	TRUE	1	40				87.4859
31	C7	FALSE	BTSC #83 CPZ	GAPDH	UNKNOWN	SYBR	None	13.3109	13.3223	0.0160232				TRUE	0.470257	TRUE	1	40				87.4859
32	C8	FALSE	BTSC #83 CPZ	GAPDH	UNKNOWN	SYBR	None	13.3336	13.3223	0.0160232				TRUE	0.470257	TRUE	1	40				87.4859
33	C9	FALSE	BTSC #163 NT	GAPDH	UNKNOWN	SYBR	None	12.5131	12.5407	0.0391237				TRUE	0.470257	TRUE	1	40				87.4859
34	C10	FALSE	BTSC #163 NT	GAPDH	UNKNOWN	SYBR	None	12.5684	12.5407	0.0391237				TRUE	0.470257	TRUE	1	40				87.3889
35	C11	FALSE	BTSC #163 CPZ	GAPDH	UNKNOWN	SYBR	None	13.7198	13.6746	0.063807				TRUE	0.470257	TRUE	1	40				87.3889
36	C12	FALSE	BTSC #163 CPZ	GAPDH	UNKNOWN	SYBR	None	13.6295	13.6746	0.063807				TRUE	0.470257	TRUE	1	40				87.3889
37	D1	FALSE	U87MG NT	ATF6	UNKNOWN	SYBR	None	20.3176	20.1454	0.243568				TRUE	0.511789	TRUE	1	40				78.8548
38	D2	FALSE	U87MG NT	ATF6	UNKNOWN	SYBR	None	19.9732	20.1454	0.243568				TRUE	0.511789	TRUE	1	40				78.9518
39	D3	FALSE	U87MG CPZ	ATF6	UNKNOWN	SYBR	None	19.9467	19.9302	0.0232678				TRUE	0.511789	TRUE	1	40				78.9518
40	D4	FALSE	U87MG CPZ	ATF6	UNKNOWN	SYBR	None	19.9138	19.9302	0.0232678				TRUE	0.511789	TRUE	1	40				78.9518
41	D5	FALSE	T98G NT	ATF6	UNKNOWN	SYBR	None	20.4617	20.5165	0.0775016				TRUE	0.511789	TRUE	1	40				78.9518
42	D6	FALSE	T98G NT	ATF6	UNKNOWN	SYBR	None	20.5713	20.5165	0.0775016				TRUE	0.511789	TRUE	1	40				79.0488
43	D7	FALSE	T98G CPZ	ATF6	UNKNOWN	SYBR	None	20.826	20.8477	0.0306762				TRUE	0.511789	TRUE	1	40				79.0488
44	D8	FALSE	T98G CPZ	ATF6	UNKNOWN	SYBR	None	20.8694	20.8477	0.0306762				TRUE	0.511789	TRUE	1	40				79.0488
45	D9	FALSE	U251MG NT	ATF6	UNKNOWN	SYBR	None	20.6455	20.6144	0.0440917				TRUE	0.511789	TRUE	1	40				79.0488
46	D10	FALSE	U251MG NT	ATF6	UNKNOWN	SYBR	None	20.5832	20.6144	0.0440917				TRUE	0.511789	TRUE	1	40				79.0488
47	D11	FALSE	U251MG CPZ	ATF6	UNKNOWN	SYBR	None	19.9432	19.8796	0.0899367				TRUE	0.511789	TRUE	1	40				79.0488
48	D12	FALSE	U251MG CPZ	ATF6	UNKNOWN	SYBR	None	19.816	19.8796	0.0899367				TRUE	0.511789	TRUE	1	40				79.0488
49	E1	FALSE	U87MG NT	BIP	UNKNOWN	SYBR	None	17.4155	17.3961	0.0274501				TRUE	0.307824	TRUE	1	40				79.3397
50	E2	FALSE	U87MG NT	BIP	UNKNOWN	SYBR	None	17.3767	17.3961	0.0274501				TRUE	0.307824	TRUE	1	40				79.4367
51	E3	FALSE	U87MG CPZ	BIP	UNKNOWN	SYBR	None	17.2985	17.3115	0.0184893				TRUE	0.307824	TRUE	1	40				79.4367
52	E4	FALSE	U87MG CPZ	BIP	UNKNOWN	SYBR	None	17.3246	17.3115	0.0184893				TRUE	0.307824	TRUE	1	40				79.4367
53	E5	FALSE	T98G NT	BIP	UNKNOWN	SYBR	None	17.992	18.0621	0.0991725				TRUE	0.307824	TRUE	1	40				79.4367
54	E6	FALSE	T98G NT	BIP	UNKNOWN	SYBR	None	18.1323	18.0621	0.0991725				TRUE	0.307824	TRUE	1	40				79.4367
55	E7	FALSE	T98G CPZ	BIP	UNKNOWN	SYBR	None	18.5999	18.6127	0.0180389				TRUE	0.307824	TRUE	1	40				79.5337
56	E8	FALSE	T98G CPZ	BIP	UNKNOWN	SYBR	None	18.6255	18.6127	0.0180389				TRUE	0.307824	TRUE	1	40				79.4367
57	E9	FALSE	U251MG NT	BIP	UNKNOWN	SYBR	None	18.715	18.7695	0.0770485				TRUE	0.307824	TRUE	1	40				79.5337
58	E10	FALSE	U251MG NT	BIP	UNKNOWN	SYBR	None	18.8239	18.7695	0.0770485				TRUE	0.307824	TRUE	1	40				79.4367
59	E11	FALSE	U251MG CPZ	BIP	UNKNOWN	SYBR	None	18.5056	18.4661	0.0559373				TRUE	0.307824	TRUE	1	40				79.5337
60	E12	FALSE	U251MG CPZ	BIP	UNKNOWN	SYBR	None	18.4265	18.4661	0.0559373				TRUE	0.307824	TRUE	1	40				79.9216
61	F1	FALSE	U87MG NT	GAPDH	UNKNOWN	SYBR	None	12.5401	12.6163	0.107648				TRUE	0.470257	TRUE	1	40				87.2919
62	F2	FALSE	U87MG NT	GAPDH	UNKNOWN	SYBR	None	12.6924	12.6163	0.107648				TRUE	0.470257	TRUE	1	40				87.2919
63	F3	FALSE	U87MG CPZ	GAPDH	UNKNOWN	SYBR	None	12.6213	12.6564	0.0496254				TRUE	0.470257	TRUE	1	40				87.2919
64	F4	FALSE	U87MG CPZ	GAPDH	UNKNOWN	SYBR	None	12.6915	12.6564	0.0496254				TRUE	0.470257	TRUE	1	40				87.2919
65	F5	FALSE	T98G NT	GAPDH	UNKNOWN	SYBR	None	13.2072	13.1638	0.0613044				TRUE	0.470257	TRUE	1	40				87.3889
66	F6	FALSE	T98G NT	GAPDH	UNKNOWN	SYBR	None	13.1205	13.1638	0.0613044				TRUE	0.470257	TRUE	1	40				87.4859
67	F7	FALSE	T98G CPZ	GAPDH	UNKNOWN	SYBR	None	14.0458	14.0752	0.0416316				TRUE	0.470257	TRUE	1	40				87.4859
68	F8	FALSE	T98G CPZ	GAPDH	UNKNOWN	SYBR	None	14.1047	14.0752	0.0416316				TRUE	0.470257	TRUE	1	40				87.3889
69	F9	FALSE	U251MG NT	GAPDH	UNKNOWN	SYBR	None	12.7553	12.8189	0.0900257				TRUE	0.470257	TRUE	1	40				87.4859
70	F10	FALSE	U251MG NT	GAPDH	UNKNOWN	SYBR	None	12.8826	12.8189	0.0900257				TRUE	0.470257	TRUE	1	40				87.3889
71	F11	FALSE	U251MG CPZ	GAPDH	UNKNOWN	SYBR	None	12.4428	12.3401	0.145263				TRUE	0.470257	TRUE	1	40				87.4859
72	F12	FALSE	U251MG CPZ	GAPDH	UNKNOWN	SYBR	None	12.2374	12.3401	0.145263				TRUE	0.470257	TRUE	1	40				87.8738

## Sheet: Melt Curve Raw Data
Block Type	Fast 96-Well Block (0.1mL)
Calibration Background is expired	No
Calibration Background performed on	01-28-2020
Calibration Normalization FAM-ROX is expired	No
Calibration Normalization FAM-ROX performed on	01-28-2020
Calibration Normalization VIC-ROX is expired	No
Calibration Normalization VIC-ROX performed on	01-28-2020
Calibration Pure Dye FAM is expired	No
Calibration Pure Dye FAM performed on	01-28-2020
Calibration Pure Dye NED is expired	No
Calibration Pure Dye NED performed on	01-28-2020
Calibration Pure Dye ROX is expired	No
Calibration Pure Dye ROX performed on	01-28-2020
Calibration Pure Dye SYBR is expired	No
Calibration Pure Dye SYBR performed on	01-28-2020
Calibration Pure Dye TAMRA is expired	No
Calibration Pure Dye TAMRA performed on	01-28-2020
Calibration Pure Dye VIC is expired	No
Calibration Pure Dye VIC performed on	01-28-2020
Calibration ROI is expired	No
Calibration ROI performed on	01-28-2020
Calibration Uniformity is expired	No
Calibration Uniformity performed on	01-28-2020
Chemistry	SYBR_GREEN
Date Created	2020-06-01 14:55:38 PM PDT
Experiment Barcode
Experiment Comment
Experiment File Name	D:\Claudia (MP)\01-06-2020 BIP-ATF6.eds
Experiment Name	01-06-2020 BIP-ATF6
Experiment Run End Time	2020-06-01 15:51:14 PM PDT
Experiment Type	Standard Curve
Instrument Name	278861431
Instrument Serial Number	278861431
Instrument Type	QuantStudio(TM) 6 Flex System
Passive Reference	ROX
Quantification Cycle Method	Ct
Signal Smoothing On	true
Stage/ Cycle where Analysis is performed	Stage 2, Step 2
User Name
Well	Well Position	Reading	Temperature	Fluorescence	Derivative
1	A1	1	60.138	5.48461	0.142009
1	A1	2	60.332	5.48378	0.140045
1	A1	3	60.5259	5.48258	0.138175
1	A1	4	60.7199	5.45484	0.136699
1	A1	5	60.9138	5.42852	0.1359
1	A1	6	61.1078	5.42015	0.136032
1	A1	7	61.3017	5.3971	0.137274
1	A1	8	61.4957	5.38961	0.139594
1	A1	9	61.6897	5.36747	0.142687
1	A1	10	61.8836	5.34622	0.146064
1	A1	11	62.0776	5.33216	0.149269
1	A1	12	62.2715	5.29776	0.152089
1	A1	13	62.4655	5.28222	0.154583
1	A1	14	62.6594	5.27203	0.156941
1	A1	15	62.8534	5.24538	0.159309
1	A1	16	63.0473	5.21752	0.161684
1	A1	17	63.2413	5.19721	0.163916
1	A1	18	63.4353	5.18601	0.165786
1	A1	19	63.6292	5.14849	0.167072
1	A1	20	63.8232	5.1367	0.167639
1	A1	21	64.0171	5.10433	0.167511
1	A1	22	64.2111	5.08723	0.166881
1	A1	23	64.405	5.06357	0.166076
1	A1	24	64.599	5.0412	0.165435
1	A1	25	64.793	5.02286	0.165176
1	A1	26	64.9869	4.9981	0.165329
1	A1	27	65.1809	4.98067	0.165745
1	A1	28	65.3748	4.95155	0.166164
1	A1	29	65.5688	4.93295	0.166348
1	A1	30	65.7627	4.9119	0.166166
1	A1	31	65.9567	4.88522	0.165636
1	A1	32	66.1507	4.86252	0.164891
1	A1	33	66.3446	4.84015	0.164086
1	A1	34	66.5386	4.82709	0.163328
1	A1	35	66.7325	4.80068	0.162682
1	A1	36	66.9265	4.77375	0.162232
1	A1	37	67.1204	4.7499	0.162101
1	A1	38	67.3144	4.73447	0.162391
1	A1	39	67.5083	4.71782	0.163023
1	A1	40	67.7023	4.68964	0.16369
1	A1	41	67.8963	4.66943	0.163965
1	A1	42	68.0902	4.64242	0.163535
1	A1	43	68.2842	4.61747	0.162377
1	A1	44	68.4781	4.60397	0.160779
1	A1	45	68.6721	4.57739	0.159188
1	A1	46	68.866	4.55696	0.158025
1	A1	47	69.06	4.54145	0.157556
1	A1	48	69.254	4.51404	0.157826
1	A1	49	69.4479	4.49796	0.158695
1	A1	50	69.6419	4.47617	0.159894
1	A1	51	69.8358	4.45757	0.16113
1	A1	52	70.0298	4.42498	0.162202
1	A1	53	70.2237	4.41067	0.163046
1	A1	54	70.4177	4.38682	0.163691
1	A1	55	70.6117	4.36427	0.164175
1	A1	56	70.8056	4.34865	0.164472
1	A1	57	70.9996	4.31643	0.164519
1	A1	58	71.1935	4.29203	0.164313
1	A1	59	71.3875	4.27908	0.164001
1	A1	60	71.5814	4.2535	0.163881
1	A1	61	71.7754	4.22945	0.164321
1	A1	62	71.9694	4.20615	0.165597
1	A1	63	72.1633	4.19119	0.167709
1	A1	64	72.3573	4.17216	0.170296
1	A1	65	72.5512	4.14395	0.172719
1	A1	66	72.7452	4.11698	0.174339
1	A1	67	72.9391	4.091	0.174824
1	A1	68	73.1331	4.06595	0.174329
1	A1	69	73.327	4.04815	0.173391
1	A1	70	73.521	4.0171	0.172639
1	A1	71	73.715	4.00616	0.17249
1	A1	72	73.9089	3.98278	0.173045
1	A1	73	74.1029	3.95094	0.174191
1	A1	74	74.2968	3.92626	0.175826
1	A1	75	74.4908	3.90976	0.177997
1	A1	76	74.6847	3.88215	0.180909
1	A1	77	74.8787	3.86744	0.184876
1	A1	78	75.0727	3.83589	0.190362
1	A1	79	75.2666	3.80533	0.19813
1	A1	80	75.4606	3.7858	0.209433
1	A1	81	75.6545	3.75894	0.226054
1	A1	82	75.8485	3.73274	0.250129
1	A1	83	76.0424	3.70212	0.283794
1	A1	84	76.2364	3.6662	0.328733
1	A1	85	76.4304	3.63557	0.385842
1	A1	86	76.6243	3.58545	0.455298
1	A1	87	76.8183	3.52107	0.537233
1	A1	88	77.0122	3.44345	0.633015
1	A1	89	77.2062	3.34141	0.746563
1	A1	90	77.4001	3.23753	0.884703
1	A1	91	77.5941	3.12726	1.0554
1	A1	92	77.788	3.00292	1.2633
1	A1	93	77.982	2.86265	1.50358
1	A1	94	78.176	2.68389	1.75654
1	A1	95	78.3699	2.43583	1.98678
1	A1	96	78.5639	2.05241	2.14949
1	A1	97	78.7578	1.55278	2.2033
1	A1	98	78.9518	1.04482	2.12507
1	A1	99	79.1457	0.658884	1.91966
1	A1	100	79.3397	0.447657	1.61962
1	A1	101	79.5337	0.351043	1.27471
1	A1	102	79.7276	0.311278	0.936094
1	A1	103	79.9216	0.295118	0.642681
1	A1	104	80.1155	0.285515	0.414333
1	A1	105	80.3095	0.281476	0.252949
1	A1	106	80.5034	0.276435	0.148496
1	A1	107	80.6974	0.273975	0.0861188
1	A1	108	80.8913	0.269539	0.0514933
1	A1	109	81.0853	0.270206	0.0334893
1	A1	110	81.2793	0.266899	0.0246557
1	A1	111	81.4732	0.263862	0.0205453
1	A1	112	81.6672	0.261727	0.0187378
1	A1	113	81.8611	0.259757	0.0180111
1	A1	114	82.0551	0.25688	0.0177788
1	A1	115	82.249	0.255029	0.0177554
1	A1	116	82.443	0.254882	0.0177803
1	A1	117	82.637	0.248333	0.0177504
1	A1	118	82.8309	0.247201	0.0176115
1	A1	119	83.0249	0.245706	0.0173697
1	A1	120	83.2188	0.243317	0.0170884
1	A1	121	83.4128	0.239974	0.0168617
1	A1	122	83.6067	0.238594	0.0167715
1	A1	123	83.8007	0.236943	0.0168459
1	A1	124	83.9947	0.235541	0.0170385
1	A1	125	84.1886	0.232267	0.0172427
1	A1	126	84.3826	0.228916	0.0173383
1	A1	127	84.5765	0.22668	0.0172473
1	A1	128	84.7705	0.224124	0.0169658
1	A1	129	84.9644	0.222439	0.0165556
1	A1	130	85.1584	0.220466	0.0161046
1	A1	131	85.3524	0.218235	0.0156873
1	A1	132	85.5463	0.21602	0.0153459
1	A1	133	85.7403	0.214251	0.0150948
1	A1	134	85.9342	0.212143	0.0149317
1	A1	135	86.1282	0.20985	0.0148418
1	A1	136	86.3221	0.209884	0.0147948
1	A1	137	86.5161	0.204734	0.0147439
1	A1	138	86.7101	0.205449	0.0146367
1	A1	139	86.904	0.20208	0.0144371
1	A1	140	87.098	0.199137	0.0141432
1	A1	141	87.2919	0.19853	0.0137902
1	A1	142	87.4859	0.197703	0.0134328
1	A1	143	87.6798	0.193624	0.0131155
1	A1	144	87.8738	0.194707	0.0128499
1	A1	145	88.0677	0.191038	0.0126112
1	A1	146	88.2617	0.190225	0.0123574
1	A1	147	88.4557	0.188451	0.0120603
1	A1	148	88.6496	0.185168	0.0117284
1	A1	149	88.8436	0.185266	0.0114082
1	A1	150	89.0375	0.183721	0.0111604
1	A1	151	89.2315	0.180793	0.0110299
1	A1	152	89.4254	0.179764	0.0110247
1	A1	153	89.6194	0.179756	0.0111114
1	A1	154	89.8134	0.176668	0.0112268
1	A1	155	90.0073	0.176323	0.0112978
1	A1	156	90.2013	0.172264	0.0112657
1	A1	157	90.3952	0.17313	0.0111053
1	A1	158	90.5892	0.170606	0.0108296
1	A1	159	90.7831	0.169623	0.0104735
1	A1	160	90.9771	0.168031	0.0100705
1	A1	161	91.1711	0.167133	0.0096368
1	A1	162	91.365	0.165937	0.00917837
1	A1	163	91.559	0.163597	0.00871245
1	A1	164	91.7529	0.16371	0.00828497
1	A1	165	91.9469	0.161861	0.00796171
1	A1	166	92.1408	0.163685	0.00779314
1	A1	167	92.3348	0.161082	0.0077763
1	A1	168	92.5287	0.158532	0.00784592
1	A1	169	92.7227	0.158603	0.00790701
1	A1	170	92.9167	0.157649	0.00788706
1	A1	171	93.1106	0.155744	0.00776963
1	A1	172	93.3046	0.155112	0.00758757
1	A1	173	93.4985	0.155384	0.00738424
1	A1	174	93.6925	0.153386	0.00717237
1	A1	175	93.8864	0.152675	0.00691765
1	A1	176	94.0804	0.150417	0.0065522
1	A1	177	94.2744	0.151377	0.0060065
1	A1	178	94.4683	0.149895	0.00524246
1	A1	179	94.6623	0.14968	0.00427692
1	A1	180	94.8562	0.146229	0.00318947
2	A2	1	60.138	5.94165	0.175534
2	A2	2	60.332	5.94199	0.172508
2	A2	3	60.5259	5.91847	0.169396
2	A2	4	60.7199	5.90656	0.166907
2	A2	5	60.9138	5.87871	0.165681
2	A2	6	61.1078	5.85263	0.166134
2	A2	7	61.3017	5.84734	0.168332
2	A2	8	61.4957	5.81555	0.171974
2	A2	9	61.6897	5.80031	0.176469
2	A2	10	61.8836	5.77068	0.181113
2	A2	11	62.0776	5.75192	0.185305
2	A2	12	62.2715	5.71791	0.188699
2	A2	13	62.4655	5.6992	0.191224
2	A2	14	62.6594	5.67354	0.192987
2	A2	15	62.8534	5.64603	0.194137
2	A2	16	63.0473	5.61612	0.194763
2	A2	17	63.2413	5.60114	0.194866
2	A2	18	63.4353	5.56591	0.194425
2	A2	19	63.6292	5.53922	0.193437
2	A2	20	63.8232	5.52006	0.191991
2	A2	21	64.0171	5.49424	0.190259
2	A2	22	64.2111	5.4564	0.188465
2	A2	23	64.405	5.45487	0.186868
2	A2	24	64.599	5.41735	0.185741
2	A2	25	64.793	5.3901	0.185321
2	A2	26	64.9869	5.36576	0.185715
2	A2	27	65.1809	5.36071	0.186774
2	A2	28	65.3748	5.32208	0.188078
2	A2	29	65.5688	5.3001	0.189055
2	A2	30	65.7627	5.26601	0.189211
2	A2	31	65.9567	5.24871	0.188332
2	A2	32	66.1507	5.22503	0.186586
2	A2	33	66.3446	5.19429	0.184463
2	A2	34	66.5386	5.16874	0.182623
2	A2	35	66.7325	5.14937	0.181653
2	A2	36	66.9265	5.1295	0.181847
2	A2	37	67.1204	5.10945	0.18308
2	A2	38	67.3144	5.07535	0.184883
2	A2	39	67.5083	5.05673	0.18668
2	A2	40	67.7023	5.02667	0.188037
2	A2	41	67.8963	5.0035	0.188805
2	A2	42	68.0902	4.98002	0.189097
2	A2	43	68.2842	4.95143	0.189152
2	A2	44	68.4781	4.92793	0.189155
2	A2	45	68.6721	4.90768	0.189121
2	A2	46	68.866	4.87952	0.188906
2	A2	47	69.06	4.85544	0.188308
2	A2	48	69.254	4.82986	0.187247
2	A2	49	69.4479	4.79633	0.185842
2	A2	50	69.6419	4.78427	0.184368
2	A2	51	69.8358	4.75503	0.183124
2	A2	52	70.0298	4.73736	0.182355
2	A2	53	70.2237	4.71076	0.182281
2	A2	54	70.4177	4.67565	0.183192
2	A2	55	70.6117	4.66295	0.185422
2	A2	56	70.8056	4.64478	0.189177
2	A2	57	70.9996	4.60514	0.194273
2	A2	58	71.1935	4.59756	0.200017
2	A2	59	71.3875	4.56578	0.205337
2	A2	60	71.5814	4.52546	0.209169
2	A2	61	71.7754	4.49674	0.210859
2	A2	62	71.9694	4.47556	0.210389
2	A2	63	72.1633	4.44045	0.208311
2	A2	64	72.3573	4.41257	0.205467
2	A2	65	72.5512	4.39355	0.202625
2	A2	66	72.7452	4.3675	0.200249
2	A2	67	72.9391	4.33819	0.198451
2	A2	68	73.1331	4.31221	0.19712
2	A2	69	73.327	4.2859	0.196104
2	A2	70	73.521	4.26498	0.195349
2	A2	71	73.715	4.22744	0.194919
2	A2	72	73.9089	4.2142	0.194914
2	A2	73	74.1029	4.18768	0.195403
2	A2	74	74.2968	4.15642	0.19638
2	A2	75	74.4908	4.13394	0.197843
2	A2	76	74.6847	4.10778	0.199901
2	A2	77	74.8787	4.08354	0.202909
2	A2	78	75.0727	4.05269	0.207564
2	A2	79	75.2666	4.0313	0.214949
2	A2	80	75.4606	4.00249	0.226545
2	A2	81	75.6545	3.97506	0.244166
2	A2	82	75.8485	3.94442	0.269811
2	A2	83	76.0424	3.91895	0.305407
2	A2	84	76.2364	3.88106	0.352501
2	A2	85	76.4304	3.83264	0.412002
2	A2	86	76.6243	3.79502	0.484189
2	A2	87	76.8183	3.72216	0.569199
2	A2	88	77.0122	3.64567	0.668119
2	A2	89	77.2062	3.54371	0.784318
2	A2	90	77.4001	3.43355	0.924219
2	A2	91	77.5941	3.31052	1.09628
2	A2	92	77.788	3.18114	1.30724
2	A2	93	77.982	3.03767	1.55592
2	A2	94	78.176	2.86551	1.82671
2	A2	95	78.3699	2.62816	2.08659
2	A2	96	78.5639	2.2708	2.28925
2	A2	97	78.7578	1.77148	2.38705
2	A2	98	78.9518	1.21519	2.34715
2	A2	99	79.1457	0.759317	2.16465
2	A2	100	79.3397	0.47727	1.86607
2	A2	101	79.5337	0.344544	1.50108
2	A2	102	79.7276	0.290035	1.12639
2	A2	103	79.9216	0.266422	0.789502
2	A2	104	80.1155	0.254864	0.518656
2	A2	105	80.3095	0.249177	0.321528
2	A2	106	80.5034	0.245192	0.190493
2	A2	107	80.6974	0.241449	0.110359
2	A2	108	80.8913	0.237998	0.0649549
2	A2	109	81.0853	0.235938	0.0409424
2	A2	110	81.2793	0.23365	0.028993
2	A2	111	81.4732	0.231251	0.0233391
2	A2	112	81.6672	0.229296	0.0207414
2	A2	113	81.8611	0.225403	0.0195143
2	A2	114	82.0551	0.22323	0.0188441
2	A2	115	82.249	0.22101	0.0183823
2	A2	116	82.443	0.219139	0.0180173
2	A2	117	82.637	0.216292	0.0177382
2	A2	118	82.8309	0.213983	0.0175531
2	A2	119	83.0249	0.213359	0.0174498
2	A2	120	83.2188	0.209721	0.0173932
2	A2	121	83.4128	0.207188	0.0173457
2	A2	122	83.6067	0.204428	0.0172865
2	A2	123	83.8007	0.203203	0.0172111
2	A2	124	83.9947	0.201157	0.0171146
2	A2	125	84.1886	0.19953	0.0169777
2	A2	126	84.3826	0.1954	0.0167757
2	A2	127	84.5765	0.19302	0.0165044
2	A2	128	84.7705	0.192363	0.0161989
2	A2	129	84.9644	0.189153	0.0159237
2	A2	130	85.1584	0.188353	0.0157403
2	A2	131	85.3524	0.18634	0.0156771
2	A2	132	85.5463	0.183248	0.0157209
2	A2	133	85.7403	0.181584	0.0158319
2	A2	134	85.9342	0.180126	0.0159632
2	A2	135	86.1282	0.17704	0.0160728
2	A2	136	86.3221	0.175661	0.0161222
2	A2	137	86.5161	0.172651	0.0160742
2	A2	138	86.7101	0.171382	0.015897
2	A2	139	86.904	0.168674	0.0155794
2	A2	140	87.098	0.165991	0.0151467
2	A2	141	87.2919	0.164696	0.0146639
2	A2	142	87.4859	0.162337	0.0142157
2	A2	143	87.6798	0.162161	0.0138687
2	A2	144	87.8738	0.160262	0.0136391
2	A2	145	88.0677	0.157548	0.0134856
2	A2	146	88.2617	0.155773	0.0133356
2	A2	147	88.4557	0.154202	0.0131243
2	A2	148	88.6496	0.152436	0.0128251
2	A2	149	88.8436	0.150399	0.0124535
2	A2	150	89.0375	0.148335	0.0120504
2	A2	151	89.2315	0.14695	0.0116588
2	A2	152	89.4254	0.145645	0.0113093
2	A2	153	89.6194	0.143703	0.0110182
2	A2	154	89.8134	0.14297	0.0107917
2	A2	155	90.0073	0.140861	0.0106243
2	A2	156	90.2013	0.141097	0.0104922
2	A2	157	90.3952	0.139005	0.0103529
2	A2	158	90.5892	0.135972	0.0101611
2	A2	159	90.7831	0.135631	0.00989782
2	A2	160	90.9771	0.134883	0.00958715
2	A2	161	91.1711	0.1335	0.00928185
2	A2	162	91.365	0.133548	0.00902629
2	A2	163	91.559	0.13098	0.00882844
2	A2	164	91.7529	0.129428	0.00866471
2	A2	165	91.9469	0.128699	0.00851066
2	A2	166	92.1408	0.128452	0.00836514
2	A2	167	92.3348	0.1275	0.00824712
2	A2	168	92.5287	0.125636	0.00817245
2	A2	169	92.7227	0.124929	0.00813656
2	A2	170	92.9167	0.123761	0.00811658
2	A2	171	93.1106	0.122239	0.00808587
2	A2	172	93.3046	0.122443	0.00802418
2	A2	173	93.4985	0.120723	0.00791713
2	A2	174	93.6925	0.118455	0.0077483
2	A2	175	93.8864	0.119017	0.0074906
2	A2	176	94.0804	0.117686	0.00709963
2	A2	177	94.2744	0.117167	0.00651657
2	A2	178	94.4683	0.115661	0.00569118
2	A2	179	94.6623	0.113591	0.00462282
2	A2	180	94.8562	0.113373	0.00339443
3	A3	1	60.138	6.02227	0.180118
3	A3	2	60.332	6.0191	0.179148
3	A3	3	60.5259	6.00572	0.178843
3	A3	4	60.7199	5.97589	0.179325
3	A3	5	60.9138	5.95908	0.180442
3	A3	6	61.1078	5.92586	0.181878
3	A3	7	61.3017	5.91423	0.183308
3	A3	8	61.4957	5.87848	0.184552
3	A3	9	61.6897	5.85378	0.185622
3	A3	10	61.8836	5.84043	0.186626
3	A3	11	62.0776	5.811	0.187686
3	A3	12	62.2715	5.78772	0.188837
3	A3	13	62.4655	5.76049	0.190059
3	A3	14	62.6594	5.73619	0.191275
3	A3	15	62.8534	5.71251	0.19237
3	A3	16	63.0473	5.6875	0.193188
3	A3	17	63.2413	5.66148	0.193573
3	A3	18	63.4353	5.63008	0.193413
3	A3	19	63.6292	5.61044	0.192725
3	A3	20	63.8232	5.58276	0.191664
3	A3	21	64.0171	5.56111	0.190491
3	A3	22	64.2111	5.52629	0.189499
3	A3	23	64.405	5.5148	0.188893
3	A3	24	64.599	5.48381	0.188724
3	A3	25	64.793	5.46605	0.188878
3	A3	26	64.9869	5.43359	0.189153
3	A3	27	65.1809	5.41122	0.189363
3	A3	28	65.3748	5.38587	0.189361
3	A3	29	65.5688	5.35876	0.189024
3	A3	30	65.7627	5.3423	0.188198
3	A3	31	65.9567	5.31322	0.186756
3	A3	32	66.1507	5.28009	0.184695
3	A3	33	66.3446	5.26132	0.182255
3	A3	34	66.5386	5.24099	0.17993
3	A3	35	66.7325	5.21302	0.178326
3	A3	36	66.9265	5.19332	0.177926
3	A3	37	67.1204	5.1656	0.178837
3	A3	38	67.3144	5.1535	0.180662
3	A3	39	67.5083	5.1316	0.182591
3	A3	40	67.7023	5.09241	0.183722
3	A3	41	67.8963	5.07205	0.183473
3	A3	42	68.0902	5.04184	0.181826
3	A3	43	68.2842	5.0221	0.17931
3	A3	44	68.4781	5.00376	0.176702
3	A3	45	68.6721	4.97555	0.174726
3	A3	46	68.866	4.9555	0.17383
3	A3	47	69.06	4.94051	0.174163
3	A3	48	69.254	4.90217	0.175615
3	A3	49	69.4479	4.89659	0.177875
3	A3	50	69.6419	4.86549	0.180485
3	A3	51	69.8358	4.84633	0.182947
3	A3	52	70.0298	4.81026	0.184834
3	A3	53	70.2237	4.78989	0.185887
3	A3	54	70.4177	4.77104	0.186029
3	A3	55	70.6117	4.74075	0.185354
3	A3	56	70.8056	4.71697	0.184115
3	A3	57	70.9996	4.69036	0.18278
3	A3	58	71.1935	4.66354	0.181987
3	A3	59	71.3875	4.64532	0.182375
3	A3	60	71.5814	4.62248	0.184302
3	A3	61	71.7754	4.60578	0.187612
3	A3	62	71.9694	4.57867	0.191633
3	A3	63	72.1633	4.5433	0.19543
3	A3	64	72.3573	4.5217	0.198188
3	A3	65	72.5512	4.49588	0.199508
3	A3	66	72.7452	4.46232	0.199462
3	A3	67	72.9391	4.43693	0.198438
3	A3	68	73.1331	4.41777	0.196893
3	A3	69	73.327	4.39113	0.19519
3	A3	70	73.521	4.36235	0.193573
3	A3	71	73.715	4.3313	0.192254
3	A3	72	73.9089	4.31468	0.191482
3	A3	73	74.1029	4.28838	0.191522
3	A3	74	74.2968	4.26483	0.192563
3	A3	75	74.4908	4.23951	0.194655
3	A3	76	74.6847	4.2125	0.197775
3	A3	77	74.8787	4.19369	0.202003
3	A3	78	75.0727	4.15661	0.207765
3	A3	79	75.2666	4.13523	0.216019
3	A3	80	75.4606	4.10844	0.228293
3	A3	81	75.6545	4.07629	0.246577
3	A3	82	75.8485	4.05773	0.273045
3	A3	83	76.0424	4.0184	0.309706
3	A3	84	76.2364	3.98242	0.358068
3	A3	85	76.4304	3.94595	0.41891
3	A3	86	76.6243	3.89112	0.492383
3	A3	87	76.8183	3.82336	0.578593
3	A3	88	77.0122	3.74643	0.678732
3	A3	89	77.2062	3.64082	0.796386
3	A3	90	77.4001	3.53059	0.938216
3	A3	91	77.5941	3.41083	1.11282
3	A3	92	77.788	3.27185	1.32693
3	A3	93	77.982	3.13196	1.5791
3	A3	94	78.176	2.95583	1.85333
3	A3	95	78.3699	2.71104	2.11607
3	A3	96	78.5639	2.35247	2.32045
3	A3	97	78.7578	1.84689	2.41842
3	A3	98	78.9518	1.28614	2.37697
3	A3	99	79.1457	0.821477	2.19138
3	A3	100	79.3397	0.542077	1.88866
3	A3	101	79.5337	0.40651	1.51908
3	A3	102	79.7276	0.351473	1.14001
3	A3	103	79.9216	0.32699	0.799377
3	A3	104	80.1155	0.315611	0.52564
3	A3	105	80.3095	0.308834	0.326499
3	A3	106	80.5034	0.305645	0.194245
3	A3	107	80.6974	0.300051	0.113551
3	A3	108	80.8913	0.299103	0.0681057
3	A3	109	81.0853	0.29553	0.0444363
3	A3	110	81.2793	0.292011	0.033088
3	A3	111	81.4732	0.289118	0.0281775
3	A3	112	81.6672	0.28694	0.0263527
3	A3	113	81.8611	0.282445	0.0258053
3	A3	114	82.0551	0.279962	0.0255872
3	A3	115	82.249	0.274534	0.0252282
3	A3	116	82.443	0.271122	0.0245508
3	A3	117	82.637	0.268476	0.0235726
3	A3	118	82.8309	0.26554	0.0224268
3	A3	119	83.0249	0.263749	0.0212844
3	A3	120	83.2188	0.260144	0.02029
3	A3	121	83.4128	0.258267	0.0195258
3	A3	122	83.6067	0.256214	0.0190027
3	A3	123	83.8007	0.253678	0.0186757
3	A3	124	83.9947	0.251683	0.0184709
3	A3	125	84.1886	0.2481	0.0183184
3	A3	126	84.3826	0.246577	0.0181814
3	A3	127	84.5765	0.243251	0.0180632
3	A3	128	84.7705	0.241806	0.0179913
3	A3	129	84.9644	0.239609	0.0179841
3	A3	130	85.1584	0.237325	0.0180265
3	A3	131	85.3524	0.23507	0.0180701
3	A3	132	85.5463	0.231227	0.0180596
3	A3	133	85.7403	0.22928	0.017962
3	A3	134	85.9342	0.227354	0.017776
3	A3	135	86.1282	0.225664	0.017519
3	A3	136	86.3221	0.222517	0.0172063
3	A3	137	86.5161	0.220252	0.016844
3	A3	138	86.7101	0.217874	0.0164381
3	A3	139	86.904	0.216734	0.016008
3	A3	140	87.098	0.212954	0.0155908
3	A3	141	87.2919	0.213053	0.0152305
3	A3	142	87.4859	0.210489	0.0149612
3	A3	143	87.6798	0.208129	0.0147924
3	A3	144	87.8738	0.206404	0.0147028
3	A3	145	88.0677	0.205207	0.0146443
3	A3	146	88.2617	0.203123	0.0145582
3	A3	147	88.4557	0.200181	0.0143993
3	A3	148	88.6496	0.19831	0.0141577
3	A3	149	88.8436	0.19616	0.0138622
3	A3	150	89.0375	0.195189	0.0135597
3	A3	151	89.2315	0.191674	0.0132829
3	A3	152	89.4254	0.191792	0.0130328
3	A3	153	89.6194	0.188367	0.0127879
3	A3	154	89.8134	0.187467	0.0125306
3	A3	155	90.0073	0.185441	0.0122643
3	A3	156	90.2013	0.185498	0.0120052
3	A3	157	90.3952	0.182942	0.0117571
3	A3	158	90.5892	0.18118	0.0114973
3	A3	159	90.7831	0.179887	0.0111882
3	A3	160	90.9771	0.177646	0.0108104
3	A3	161	91.1711	0.177648	0.0103878
3	A3	162	91.365	0.175561	0.00998559
3	A3	163	91.559	0.174909	0.0096787
3	A3	164	91.7529	0.174267	0.00951316
3	A3	165	91.9469	0.17255	0.00948318
3	A3	166	92.1408	0.171328	0.00953788
3	A3	167	92.3348	0.169012	0.00960884
3	A3	168	92.5287	0.169194	0.00963912
3	A3	169	92.7227	0.166928	0.00959755
3	A3	170	92.9167	0.166738	0.00947652
3	A3	171	93.1106	0.163978	0.00928292
3	A3	172	93.3046	0.163664	0.00903246
3	A3	173	93.4985	0.162557	0.00874271
3	A3	174	93.6925	0.161618	0.00841967
3	A3	175	93.8864	0.160391	0.00803947
3	A3	176	94.0804	0.159976	0.00754042
3	A3	177	94.2744	0.157452	0.00684173
3	A3	178	94.4683	0.157675	0.00588877
3	A3	179	94.6623	0.155961	0.00470114
3	A3	180	94.8562	0.155236	0.00339084
4	A4	1	60.138	5.98798	0.179348
4	A4	2	60.332	5.98424	0.177139
4	A4	3	60.5259	5.96792	0.175407
4	A4	4	60.7199	5.94386	0.174702
4	A4	5	60.9138	5.92502	0.175315
4	A4	6	61.1078	5.89973	0.177184
4	A4	7	61.3017	5.87846	0.179941
4	A4	8	61.4957	5.85582	0.183029
4	A4	9	61.6897	5.82893	0.185908
4	A4	10	61.8836	5.80464	0.188188
4	A4	11	62.0776	5.78216	0.189753
4	A4	12	62.2715	5.75192	0.190758
4	A4	13	62.4655	5.72646	0.191522
4	A4	14	62.6594	5.70615	0.192349
4	A4	15	62.8534	5.683	0.193363
4	A4	16	63.0473	5.65363	0.194439
4	A4	17	63.2413	5.62554	0.195273
4	A4	18	63.4353	5.60346	0.195545
4	A4	19	63.6292	5.57635	0.195081
4	A4	20	63.8232	5.5487	0.193945
4	A4	21	64.0171	5.51736	0.192428
4	A4	22	64.2111	5.50244	0.190908
4	A4	23	64.405	5.47403	0.189687
4	A4	24	64.599	5.45191	0.188853
4	A4	25	64.793	5.42586	0.188309
4	A4	26	64.9869	5.40388	0.187861
4	A4	27	65.1809	5.37089	0.187373
4	A4	28	65.3748	5.35461	0.186826
4	A4	29	65.5688	5.32398	0.186297
4	A4	30	65.7627	5.30442	0.185886
4	A4	31	65.9567	5.28133	0.185643
4	A4	32	66.1507	5.24748	0.185544
4	A4	33	66.3446	5.23126	0.185494
4	A4	34	66.5386	5.21323	0.185382
4	A4	35	66.7325	5.17426	0.185128
4	A4	36	66.9265	5.1526	0.184706
4	A4	37	67.1204	5.135	0.184156
4	A4	38	67.3144	5.10367	0.183517
4	A4	39	67.5083	5.08544	0.182808
4	A4	40	67.7023	5.05883	0.18205
4	A4	41	67.8963	5.02792	0.181277
4	A4	42	68.0902	5.01268	0.180557
4	A4	43	68.2842	4.99005	0.179957
4	A4	44	68.4781	4.96089	0.179511
4	A4	45	68.6721	4.93971	0.179213
4	A4	46	68.866	4.91388	0.17905
4	A4	47	69.06	4.89764	0.179023
4	A4	48	69.254	4.8662	0.179129
4	A4	49	69.4479	4.8452	0.179362
4	A4	50	69.6419	4.82282	0.179673
4	A4	51	69.8358	4.80169	0.18001
4	A4	52	70.0298	4.77491	0.180347
4	A4	53	70.2237	4.74405	0.18072
4	A4	54	70.4177	4.73049	0.181187
4	A4	55	70.6117	4.70056	0.181775
4	A4	56	70.8056	4.68871	0.182489
4	A4	57	70.9996	4.64942	0.183396
4	A4	58	71.1935	4.62196	0.184707
4	A4	59	71.3875	4.60624	0.186715
4	A4	60	71.5814	4.58387	0.189547
4	A4	61	71.7754	4.56456	0.192939
4	A4	62	71.9694	4.53162	0.196234
4	A4	63	72.1633	4.50376	0.198666
4	A4	64	72.3573	4.4711	0.199709
4	A4	65	72.5512	4.44738	0.199302
4	A4	66	72.7452	4.42422	0.197793
4	A4	67	72.9391	4.39748	0.19573
4	A4	68	73.1331	4.36953	0.193662
4	A4	69	73.327	4.34537	0.192041
4	A4	70	73.521	4.31852	0.191167
4	A4	71	73.715	4.29945	0.191147
4	A4	72	73.9089	4.27081	0.191833
4	A4	73	74.1029	4.24946	0.192859
4	A4	74	74.2968	4.22029	0.193819
4	A4	75	74.4908	4.19711	0.194533
4	A4	76	74.6847	4.16072	0.195293
4	A4	77	74.8787	4.13901	0.196903
4	A4	78	75.0727	4.12568	0.200539
4	A4	79	75.2666	4.09823	0.207513
4	A4	80	75.4606	4.06331	0.21914
4	A4	81	75.6545	4.04387	0.236739
4	A4	82	75.8485	4.01789	0.261745
4	A4	83	76.0424	3.98226	0.295758
4	A4	84	76.2364	3.94346	0.340409
4	A4	85	76.4304	3.90161	0.397056
4	A4	86	76.6243	3.86525	0.46649
4	A4	87	76.8183	3.80424	0.549036
4	A4	88	77.0122	3.72468	0.64534
4	A4	89	77.2062	3.62476	0.757729
4	A4	90	77.4001	3.51895	0.891414
4	A4	91	77.5941	3.39388	1.05426
4	A4	92	77.788	3.27011	1.25395
4	A4	93	77.982	3.12218	1.49243
4	A4	94	78.176	2.96262	1.75911
4	A4	95	78.3699	2.7436	2.02638
4	A4	96	78.5639	2.42725	2.25129
4	A4	97	78.7578	1.96573	2.38515
4	A4	98	78.9518	1.4125	2.38896
4	A4	99	79.1457	0.906694	2.24826
4	A4	100	79.3397	0.566364	1.98009
4	A4	101	79.5337	0.394747	1.62832
4	A4	102	79.7276	0.319478	1.24932
4	A4	103	79.9216	0.289111	0.894988
4	A4	104	80.1155	0.275548	0.600217
4	A4	105	80.3095	0.26799	0.378911
4	A4	106	80.5034	0.262395	0.227533
4	A4	107	80.6974	0.25856	0.132501
4	A4	108	80.8913	0.25681	0.0773944
4	A4	109	81.0853	0.254302	0.0476894
4	A4	110	81.2793	0.251215	0.0326925
4	A4	111	81.4732	0.248045	0.0255199
4	A4	112	81.6672	0.245639	0.022203
4	A4	113	81.8611	0.242866	0.0206725
4	A4	114	82.0551	0.24076	0.0199551
4	A4	115	82.249	0.237285	0.0196381
4	A4	116	82.443	0.236775	0.0195537
4	A4	117	82.637	0.233405	0.0196141
4	A4	118	82.8309	0.230174	0.0197486
4	A4	119	83.0249	0.228123	0.0198955
4	A4	120	83.2188	0.225245	0.0200155
4	A4	121	83.4128	0.221962	0.0200946
4	A4	122	83.6067	0.220337	0.0201324
4	A4	123	83.8007	0.217472	0.0201231
4	A4	124	83.9947	0.214853	0.0200455
4	A4	125	84.1886	0.211338	0.0198708
4	A4	126	84.3826	0.20936	0.0195797
4	A4	127	84.5765	0.206412	0.0191776
4	A4	128	84.7705	0.203978	0.0186952
4	A4	129	84.9644	0.201762	0.0181777
4	A4	130	85.1584	0.199423	0.0176681
4	A4	131	85.3524	0.196856	0.0171936
4	A4	132	85.5463	0.195348	0.0167621
4	A4	133	85.7403	0.192787	0.0163695
4	A4	134	85.9342	0.190987	0.0160137
4	A4	135	86.1282	0.188101	0.0157075
4	A4	136	86.3221	0.186779	0.0154785
4	A4	137	86.5161	0.184427	0.0153515
4	A4	138	86.7101	0.183749	0.0153243
4	A4	139	86.904	0.181154	0.0153528
4	A4	140	87.098	0.178484	0.0153655
4	A4	141	87.2919	0.176622	0.0152963
4	A4	142	87.4859	0.173547	0.0151166
4	A4	143	87.6798	0.172907	0.0148422
4	A4	144	87.8738	0.17113	0.0145117
4	A4	145	88.0677	0.16876	0.0141573
4	A4	146	88.2617	0.16664	0.0137874
4	A4	147	88.4557	0.165559	0.0133927
4	A4	148	88.6496	0.163528	0.0129675
4	A4	149	88.8436	0.161232	0.0125306
4	A4	150	89.0375	0.159201	0.0121285
4	A4	151	89.2315	0.158052	0.0118181
4	A4	152	89.4254	0.156793	0.0116353
4	A4	153	89.6194	0.155755	0.0115683
4	A4	154	89.8134	0.153365	0.0115549
4	A4	155	90.0073	0.151649	0.0115106
4	A4	156	90.2013	0.150072	0.0113692
4	A4	157	90.3952	0.148609	0.0111116
4	A4	158	90.5892	0.147939	0.0107665
4	A4	159	90.7831	0.146106	0.0103864
4	A4	160	90.9771	0.144498	0.0100194
4	A4	161	91.1711	0.144384	0.00969208
4	A4	162	91.365	0.141872	0.0094102
4	A4	163	91.559	0.141671	0.00916873
4	A4	164	91.7529	0.140012	0.008963
4	A4	165	91.9469	0.138974	0.00879522
4	A4	166	92.1408	0.137946	0.00867424
4	A4	167	92.3348	0.137002	0.00860805
4	A4	168	92.5287	0.135902	0.00859416
4	A4	169	92.7227	0.134783	0.0086133
4	A4	170	92.9167	0.133312	0.00863219
4	A4	171	93.1106	0.132424	0.00861387
4	A4	172	93.3046	0.13065	0.00852754
4	A4	173	93.4985	0.130196	0.00835078
4	A4	174	93.6925	0.129597	0.00806328
4	A4	175	93.8864	0.127191	0.00763982
4	A4	176	94.0804	0.126752	0.00705113
4	A4	177	94.2744	0.12591	0.0062747
4	A4	178	94.4683	0.126022	0.00531191
4	A4	179	94.6623	0.124284	0.00420452
4	A4	180	94.8562	0.122705	0.00304105
5	A5	1	60.138	6.16799	0.161174
5	A5	2	60.332	6.15598	0.158409
5	A5	3	60.5259	6.1384	0.155835
5	A5	4	60.7199	6.11995	0.154263
5	A5	5	60.9138	6.10125	0.154271
5	A5	6	61.1078	6.07547	0.155944
5	A5	7	61.3017	6.06492	0.158866
5	A5	8	61.4957	6.03024	0.162344
5	A5	9	61.6897	6.00235	0.165697
5	A5	10	61.8836	5.98424	0.168476
5	A5	11	62.0776	5.95574	0.170529
5	A5	12	62.2715	5.9389	0.171945
5	A5	13	62.4655	5.90373	0.172967
5	A5	14	62.6594	5.87576	0.173891
5	A5	15	62.8534	5.85667	0.174964
5	A5	16	63.0473	5.83065	0.176256
5	A5	17	63.2413	5.81411	0.177624
5	A5	18	63.4353	5.76795	0.178797
5	A5	19	63.6292	5.75063	0.17952
5	A5	20	63.8232	5.72565	0.179659
5	A5	21	64.0171	5.69747	0.179224
5	A5	22	64.2111	5.66978	0.178299
5	A5	23	64.405	5.64236	0.177013
5	A5	24	64.599	5.62112	0.1755
5	A5	25	64.793	5.59096	0.173945
5	A5	26	64.9869	5.5709	0.172584
5	A5	27	65.1809	5.53692	0.17169
5	A5	28	65.3748	5.52318	0.171461
5	A5	29	65.5688	5.48632	0.171888
5	A5	30	65.7627	5.47383	0.172655
5	A5	31	65.9567	5.45112	0.173233
5	A5	32	66.1507	5.41494	0.17314
5	A5	33	66.3446	5.38071	0.172199
5	A5	34	66.5386	5.36219	0.170655
5	A5	35	66.7325	5.34312	0.169032
5	A5	36	66.9265	5.31648	0.167855
5	A5	37	67.1204	5.28859	0.167411
5	A5	38	67.3144	5.26378	0.167674
5	A5	39	67.5083	5.24627	0.168365
5	A5	40	67.7023	5.21794	0.169087
5	A5	41	67.8963	5.19207	0.169496
5	A5	42	68.0902	5.15774	0.169375
5	A5	43	68.2842	5.14138	0.168691
5	A5	44	68.4781	5.12548	0.167556
5	A5	45	68.6721	5.08146	0.16618
5	A5	46	68.866	5.05913	0.164819
5	A5	47	69.06	5.05444	0.163716
5	A5	48	69.254	5.01278	0.163035
5	A5	49	69.4479	4.99514	0.162813
5	A5	50	69.6419	4.97491	0.162956
5	A5	51	69.8358	4.94747	0.163312
5	A5	52	70.0298	4.92102	0.163752
5	A5	53	70.2237	4.89943	0.164204
5	A5	54	70.4177	4.87368	0.164637
5	A5	55	70.6117	4.84924	0.164975
5	A5	56	70.8056	4.83177	0.16509
5	A5	57	70.9996	4.79679	0.164854
5	A5	58	71.1935	4.77493	0.164268
5	A5	59	71.3875	4.74358	0.163526
5	A5	60	71.5814	4.73244	0.162976
5	A5	61	71.7754	4.70443	0.162977
5	A5	62	71.9694	4.67824	0.163769
5	A5	63	72.1633	4.65552	0.16539
5	A5	64	72.3573	4.63633	0.16771
5	A5	65	72.5512	4.6089	0.170498
5	A5	66	72.7452	4.57894	0.173515
5	A5	67	72.9391	4.55647	0.176581
5	A5	68	73.1331	4.5329	0.179593
5	A5	69	73.327	4.4995	0.182478
5	A5	70	73.521	4.47124	0.185104
5	A5	71	73.715	4.45596	0.187249
5	A5	72	73.9089	4.41636	0.188631
5	A5	73	74.1029	4.39002	0.189045
5	A5	74	74.2968	4.35572	0.188482
5	A5	75	74.4908	4.33024	0.187156
5	A5	76	74.6847	4.30983	0.1854
5	A5	77	74.8787	4.2818	0.18355
5	A5	78	75.0727	4.25396	0.181894
5	A5	79	75.2666	4.21989	0.180729
5	A5	80	75.4606	4.19896	0.180417
5	A5	81	75.6545	4.18098	0.181366
5	A5	82	75.8485	4.14323	0.184009
5	A5	83	76.0424	4.1311	0.188859
5	A5	84	76.2364	4.09315	0.196718
5	A5	85	76.4304	4.0627	0.209039
5	A5	86	76.6243	4.04152	0.228329
5	A5	87	76.8183	4.01116	0.258632
5	A5	88	77.0122	3.97892	0.30604
5	A5	89	77.2062	3.93972	0.379121
5	A5	90	77.4001	3.89059	0.488798
5	A5	91	77.5941	3.84788	0.646947
5	A5	92	77.788	3.77862	0.863098
5	A5	93	77.982	3.69128	1.13922
5	A5	94	78.176	3.5501	1.46382
5	A5	95	78.3699	3.34223	1.80795
5	A5	96	78.5639	3.02246	2.12621
5	A5	97	78.7578	2.55217	2.36476
5	A5	98	78.9518	1.952	2.47535
5	A5	99	79.1457	1.33941	2.43055
5	A5	100	79.3397	0.845871	2.23377
5	A5	101	79.5337	0.533196	1.91909
5	A5	102	79.7276	0.374745	1.54065
5	A5	103	79.9216	0.3047	1.15636
5	A5	104	80.1155	0.275182	0.812795
5	A5	105	80.3095	0.260123	0.536807
5	A5	106	80.5034	0.251021	0.335165
5	A5	107	80.6974	0.247551	0.20002
5	A5	108	80.8913	0.243124	0.116339
5	A5	109	81.0853	0.24063	0.0681434
5	A5	110	81.2793	0.238218	0.0421245
5	A5	111	81.4732	0.234813	0.028831
5	A5	112	81.6672	0.232109	0.0223226
5	A5	113	81.8611	0.230176	0.0192255
5	A5	114	82.0551	0.227509	0.0177775
5	A5	115	82.249	0.22552	0.0171071
5	A5	116	82.443	0.223581	0.0167833
5	A5	117	82.637	0.220435	0.0165803
5	A5	118	82.8309	0.217696	0.0163811
5	A5	119	83.0249	0.214633	0.0161437
5	A5	120	83.2188	0.213377	0.0158816
5	A5	121	83.4128	0.211497	0.0156356
5	A5	122	83.6067	0.208483	0.0154451
5	A5	123	83.8007	0.206835	0.0153316
5	A5	124	83.9947	0.203613	0.0152957
5	A5	125	84.1886	0.202294	0.0153209
5	A5	126	84.3826	0.20044	0.0153761
5	A5	127	84.5765	0.197662	0.0154191
5	A5	128	84.7705	0.195229	0.0154087
5	A5	129	84.9644	0.191954	0.0153213
5	A5	130	85.1584	0.19084	0.0151618
5	A5	131	85.3524	0.187995	0.0149588
5	A5	132	85.5463	0.186524	0.0147458
5	A5	133	85.7403	0.184216	0.0145434
5	A5	134	85.9342	0.181742	0.0143535
5	A5	135	86.1282	0.179683	0.0141663
5	A5	136	86.3221	0.178266	0.013973
5	A5	137	86.5161	0.174851	0.0137724
5	A5	138	86.7101	0.174413	0.0135687
5	A5	139	86.904	0.171355	0.0133627
5	A5	140	87.098	0.169943	0.0131452
5	A5	141	87.2919	0.168542	0.0128994
5	A5	142	87.4859	0.165503	0.0126125
5	A5	143	87.6798	0.163594	0.0122889
5	A5	144	87.8738	0.162383	0.0119532
5	A5	145	88.0677	0.161396	0.0116409
5	A5	146	88.2617	0.158875	0.0113828
5	A5	147	88.4557	0.157688	0.0111944
5	A5	148	88.6496	0.15558	0.0110768
5	A5	149	88.8436	0.154618	0.0110221
5	A5	150	89.0375	0.151701	0.0110164
5	A5	151	89.2315	0.149803	0.011038
5	A5	152	89.4254	0.148996	0.0110549
5	A5	153	89.6194	0.14697	0.0110296
5	A5	154	89.8134	0.144944	0.0109326
5	A5	155	90.0073	0.143028	0.010757
5	A5	156	90.2013	0.141945	0.01052
5	A5	157	90.3952	0.141437	0.0102476
5	A5	158	90.5892	0.139037	0.00995346
5	A5	159	90.7831	0.138266	0.00963251
5	A5	160	90.9771	0.134769	0.00927744
5	A5	161	91.1711	0.134976	0.00890377
5	A5	162	91.365	0.13484	0.00855619
5	A5	163	91.559	0.13278	0.00828662
5	A5	164	91.7529	0.131689	0.00812101
5	A5	165	91.9469	0.130763	0.00804178
5	A5	166	92.1408	0.129124	0.00799755
5	A5	167	92.3348	0.128024	0.00792966
5	A5	168	92.5287	0.127079	0.00779549
5	A5	169	92.7227	0.125803	0.00757966
5	A5	170	92.9167	0.124499	0.00729456
5	A5	171	93.1106	0.123535	0.00697552
5	A5	172	93.3046	0.122979	0.00666994
5	A5	173	93.4985	0.122377	0.00641936
5	A5	174	93.6925	0.121003	0.00623541
5	A5	175	93.8864	0.120393	0.00608014
5	A5	176	94.0804	0.120051	0.00586484
5	A5	177	94.2744	0.118158	0.00547702
5	A5	178	94.4683	0.116561	0.00483216
5	A5	179	94.6623	0.116502	0.00392605
5	A5	180	94.8562	0.115126	0.00285561
6	A6	1	60.138	6.1882	0.16166
6	A6	2	60.332	6.17905	0.159386
6	A6	3	60.5259	6.15583	0.157026
6	A6	4	60.7199	6.14201	0.155214
6	A6	5	60.9138	6.12075	0.154562
6	A6	6	61.1078	6.08385	0.155405
6	A6	7	61.3017	6.08277	0.157652
6	A6	8	61.4957	6.05602	0.160793
6	A6	9	61.6897	6.03092	0.164108
6	A6	10	61.8836	5.99913	0.16697
6	A6	11	62.0776	5.97333	0.169113
6	A6	12	62.2715	5.95466	0.170657
6	A6	13	62.4655	5.9276	0.171926
6	A6	14	62.6594	5.90478	0.173179
6	A6	15	62.8534	5.87628	0.174448
6	A6	16	63.0473	5.85347	0.175557
6	A6	17	63.2413	5.82834	0.176304
6	A6	18	63.4353	5.79396	0.176623
6	A6	19	63.6292	5.76796	0.176638
6	A6	20	63.8232	5.74883	0.176556
6	A6	21	64.0171	5.72455	0.176492
6	A6	22	64.2111	5.69733	0.176389
6	A6	23	64.405	5.66822	0.17608
6	A6	24	64.599	5.64192	0.175427
6	A6	25	64.793	5.61918	0.174459
6	A6	26	64.9869	5.59058	0.173359
6	A6	27	65.1809	5.5655	0.172349
6	A6	28	65.3748	5.54432	0.171567
6	A6	29	65.5688	5.52026	0.171018
6	A6	30	65.7627	5.49065	0.170629
6	A6	31	65.9567	5.46498	0.170336
6	A6	32	66.1507	5.44541	0.170186
6	A6	33	66.3446	5.41339	0.170304
6	A6	34	66.5386	5.39359	0.17079
6	A6	35	66.7325	5.36863	0.171603
6	A6	36	66.9265	5.34701	0.172511
6	A6	37	67.1204	5.3147	0.173159
6	A6	38	67.3144	5.28886	0.173215
6	A6	39	67.5083	5.26141	0.172494
6	A6	40	67.7023	5.24188	0.171031
6	A6	41	67.8963	5.20986	0.169053
6	A6	42	68.0902	5.18537	0.166899
6	A6	43	68.2842	5.16441	0.164925
6	A6	44	68.4781	5.14346	0.163438
6	A6	45	68.6721	5.11592	0.162636
6	A6	46	68.866	5.08922	0.162576
6	A6	47	69.06	5.07234	0.163165
6	A6	48	69.254	5.05148	0.164174
6	A6	49	69.4479	5.02375	0.165293
6	A6	50	69.6419	4.98896	0.166226
6	A6	51	69.8358	4.97903	0.166785
6	A6	52	70.0298	4.94654	0.166929
6	A6	53	70.2237	4.9223	0.16675
6	A6	54	70.4177	4.89711	0.166412
6	A6	55	70.6117	4.87274	0.166081
6	A6	56	70.8056	4.85406	0.165866
6	A6	57	70.9996	4.82115	0.165806
6	A6	58	71.1935	4.80141	0.165908
6	A6	59	71.3875	4.77423	0.166164
6	A6	60	71.5814	4.74877	0.166589
6	A6	61	71.7754	4.73492	0.167209
6	A6	62	71.9694	4.6941	0.168053
6	A6	63	72.1633	4.67953	0.169157
6	A6	64	72.3573	4.65671	0.170558
6	A6	65	72.5512	4.62407	0.172288
6	A6	66	72.7452	4.60707	0.174348
6	A6	67	72.9391	4.57028	0.176661
6	A6	68	73.1331	4.55815	0.179034
6	A6	69	73.327	4.52224	0.18117
6	A6	70	73.521	4.49713	0.18273
6	A6	71	73.715	4.46725	0.183453
6	A6	72	73.9089	4.43646	0.183268
6	A6	73	74.1029	4.41644	0.182331
6	A6	74	74.2968	4.38447	0.180992
6	A6	75	74.4908	4.35888	0.179697
6	A6	76	74.6847	4.33085	0.178849
6	A6	77	74.8787	4.31539	0.178699
6	A6	78	75.0727	4.28524	0.179283
6	A6	79	75.2666	4.25655	0.180454
6	A6	80	75.4606	4.22926	0.181987
6	A6	81	75.6545	4.20734	0.183722
6	A6	82	75.8485	4.17733	0.185726
6	A6	83	76.0424	4.14492	0.188457
6	A6	84	76.2364	4.12504	0.192916
6	A6	85	76.4304	4.09429	0.20079
6	A6	86	76.6243	4.06151	0.214562
6	A6	87	76.8183	4.04529	0.237686
6	A6	88	77.0122	4.01742	0.274931
6	A6	89	77.2062	3.9768	0.332926
6	A6	90	77.4001	3.93365	0.420614
6	A6	91	77.5941	3.89049	0.54899
6	A6	92	77.788	3.83034	0.729261
6	A6	93	77.982	3.75343	0.968845
6	A6	94	78.176	3.64911	1.26558
6	A6	95	78.3699	3.4872	1.60195
6	A6	96	78.5639	3.24541	1.94238
6	A6	97	78.7578	2.86802	2.23677
6	A6	98	78.9518	2.33605	2.43118
6	A6	99	79.1457	1.71364	2.48337
6	A6	100	79.3397	1.13649	2.37697
6	A6	101	79.5337	0.708226	2.12798
6	A6	102	79.7276	0.468298	1.78027
6	A6	103	79.9216	0.354409	1.39178
6	A6	104	80.1155	0.302688	1.01776
6	A6	105	80.3095	0.279995	0.697715
6	A6	106	80.5034	0.269224	0.450297
6	A6	107	80.6974	0.26218	0.275644
6	A6	108	80.8913	0.258008	0.162171
6	A6	109	81.0853	0.255104	0.0938545
6	A6	110	81.2793	0.252223	0.0555012
6	A6	111	81.4732	0.24946	0.0353111
6	A6	112	81.6672	0.24834	0.0253014
6	A6	113	81.8611	0.24541	0.0206138
6	A6	114	82.0551	0.242226	0.0185296
6	A6	115	82.249	0.240152	0.0176306
6	A6	116	82.443	0.236969	0.0172269
6	A6	117	82.637	0.23578	0.01701
6	A6	118	82.8309	0.232217	0.016857
6	A6	119	83.0249	0.230111	0.0167221
6	A6	120	83.2188	0.2281	0.0165848
6	A6	121	83.4128	0.225071	0.0164311
6	A6	122	83.6067	0.222792	0.0162527
6	A6	123	83.8007	0.220504	0.016053
6	A6	124	83.9947	0.218037	0.0158484
6	A6	125	84.1886	0.215702	0.0156628
6	A6	126	84.3826	0.213797	0.0155158
6	A6	127	84.5765	0.211884	0.0154122
6	A6	128	84.7705	0.209121	0.0153395
6	A6	129	84.9644	0.20651	0.0152744
6	A6	130	85.1584	0.204866	0.0151923
6	A6	131	85.3524	0.202283	0.0150749
6	A6	132	85.5463	0.20015	0.0149137
6	A6	133	85.7403	0.198266	0.0147131
6	A6	134	85.9342	0.195321	0.0144922
6	A6	135	86.1282	0.19328	0.0142837
6	A6	136	86.3221	0.19248	0.0141259
6	A6	137	86.5161	0.189614	0.0140485
6	A6	138	86.7101	0.187435	0.0140585
6	A6	139	86.904	0.185927	0.0141326
6	A6	140	87.098	0.184116	0.0142206
6	A6	141	87.2919	0.181315	0.0142581
6	A6	142	87.4859	0.178646	0.0141844
6	A6	143	87.6798	0.17734	0.0139603
6	A6	144	87.8738	0.175092	0.0135803
6	A6	145	88.0677	0.172224	0.0130768
6	A6	146	88.2617	0.171435	0.0125142
6	A6	147	88.4557	0.168811	0.0119766
6	A6	148	88.6496	0.168448	0.0115462
6	A6	149	88.8436	0.16593	0.0112792
6	A6	150	89.0375	0.164415	0.0111867
6	A6	151	89.2315	0.162209	0.0112279
6	A6	152	89.4254	0.160472	0.0113214
6	A6	153	89.6194	0.159234	0.0113733
6	A6	154	89.8134	0.156461	0.0113088
6	A6	155	90.0073	0.155032	0.011096
6	A6	156	90.2013	0.154058	0.0107516
6	A6	157	90.3952	0.1521	0.0103258
6	A6	158	90.5892	0.151115	0.00987915
6	A6	159	90.7831	0.149725	0.00946228
6	A6	160	90.9771	0.148062	0.00910792
6	A6	161	91.1711	0.14761	0.00883214
6	A6	162	91.365	0.145281	0.00863668
6	A6	163	91.559	0.145392	0.00850799
6	A6	164	91.7529	0.143846	0.00841747
6	A6	165	91.9469	0.142086	0.00833062
6	A6	166	92.1408	0.140004	0.00822482
6	A6	167	92.3348	0.14027	0.00810426
6	A6	168	92.5287	0.139103	0.00799709
6	A6	169	92.7227	0.137562	0.00793351
6	A6	170	92.9167	0.136957	0.00791922
6	A6	171	93.1106	0.13523	0.00792392
6	A6	172	93.3046	0.133757	0.00789043
6	A6	173	93.4985	0.133399	0.00775684
6	A6	174	93.6925	0.13099	0.00747555
6	A6	175	93.8864	0.130972	0.00702123
6	A6	176	94.0804	0.129051	0.00638837
6	A6	177	94.2744	0.129433	0.00558705
6	A6	178	94.4683	0.128125	0.00464435
6	A6	179	94.6623	0.127154	0.00361214
6	A6	180	94.8562	0.126546	0.00257204
7	A7	1	60.138	6.17227	0.166541
7	A7	2	60.332	6.15715	0.165151
7	A7	3	60.5259	6.13909	0.163859
7	A7	4	60.7199	6.11214	0.163144
7	A7	5	60.9138	6.09582	0.163405
7	A7	6	61.1078	6.07166	0.164763
7	A7	7	61.3017	6.05028	0.166962
7	A7	8	61.4957	6.02306	0.169473
7	A7	9	61.6897	6.00286	0.17174
7	A7	10	61.8836	5.9667	0.173418
7	A7	11	62.0776	5.94819	0.174471
7	A7	12	62.2715	5.91736	0.175063
7	A7	13	62.4655	5.90237	0.175404
7	A7	14	62.6594	5.87448	0.175642
7	A7	15	62.8534	5.84563	0.175895
7	A7	16	63.0473	5.81001	0.176317
7	A7	17	63.2413	5.79401	0.177072
7	A7	18	63.4353	5.77794	0.178226
7	A7	19	63.6292	5.74128	0.179627
7	A7	20	63.8232	5.71691	0.180942
7	A7	21	64.0171	5.68959	0.181804
7	A7	22	64.2111	5.66542	0.181992
7	A7	23	64.405	5.63203	0.181518
7	A7	24	64.599	5.60807	0.180587
7	A7	25	64.793	5.58899	0.179465
7	A7	26	64.9869	5.55797	0.178412
7	A7	27	65.1809	5.52926	0.177628
7	A7	28	65.3748	5.50947	0.177252
7	A7	29	65.5688	5.47904	0.177306
7	A7	30	65.7627	5.45634	0.177639
7	A7	31	65.9567	5.4344	0.177928
7	A7	32	66.1507	5.40781	0.177774
7	A7	33	66.3446	5.37258	0.176924
7	A7	34	66.5386	5.34774	0.175411
7	A7	35	66.7325	5.3269	0.17356
7	A7	36	66.9265	5.29637	0.171808
7	A7	37	67.1204	5.27985	0.170466
7	A7	38	67.3144	5.24932	0.169584
7	A7	39	67.5083	5.23058	0.168996
7	A7	40	67.7023	5.19869	0.168486
7	A7	41	67.8963	5.17699	0.16795
7	A7	42	68.0902	5.14759	0.16745
7	A7	43	68.2842	5.13273	0.16712
7	A7	44	68.4781	5.10287	0.167028
7	A7	45	68.6721	5.08216	0.1671
7	A7	46	68.866	5.05693	0.167177
7	A7	47	69.06	5.0314	0.167133
7	A7	48	69.254	5.00145	0.16696
7	A7	49	69.4479	4.98341	0.166761
7	A7	50	69.6419	4.96271	0.166656
7	A7	51	69.8358	4.93319	0.166697
7	A7	52	70.0298	4.90946	0.166851
7	A7	53	70.2237	4.88584	0.167031
7	A7	54	70.4177	4.85792	0.167141
7	A7	55	70.6117	4.84438	0.167112
7	A7	56	70.8056	4.80636	0.166925
7	A7	57	70.9996	4.78521	0.166647
7	A7	58	71.1935	4.76424	0.166471
7	A7	59	71.3875	4.73994	0.1667
7	A7	60	71.5814	4.7098	0.167658
7	A7	61	71.7754	4.68881	0.16954
7	A7	62	71.9694	4.67248	0.172258
7	A7	63	72.1633	4.64498	0.175415
7	A7	64	72.3573	4.6165	0.178428
7	A7	65	72.5512	4.58403	0.180795
7	A7	66	72.7452	4.56035	0.182315
7	A7	67	72.9391	4.52968	0.183128
7	A7	68	73.1331	4.51058	0.183568
7	A7	69	73.327	4.48015	0.183936
7	A7	70	73.521	4.453	0.184331
7	A7	71	73.715	4.42365	0.184636
7	A7	72	73.9089	4.40434	0.1846
7	A7	73	74.1029	4.36927	0.183995
7	A7	74	74.2968	4.3401	0.182727
7	A7	75	74.4908	4.31701	0.180879
7	A7	76	74.6847	4.29136	0.178678
7	A7	77	74.8787	4.27061	0.176447
7	A7	78	75.0727	4.23792	0.174573
7	A7	79	75.2666	4.21107	0.173484
7	A7	80	75.4606	4.19437	0.173585
7	A7	81	75.6545	4.17109	0.175183
7	A7	82	75.8485	4.14229	0.178444
7	A7	83	76.0424	4.11857	0.183502
7	A7	84	76.2364	4.09386	0.190728
7	A7	85	76.4304	4.06057	0.201084
7	A7	86	76.6243	4.03281	0.216482
7	A7	87	76.8183	4.00762	0.240109
7	A7	88	77.0122	3.97951	0.276786
7	A7	89	77.2062	3.94535	0.333396
7	A7	90	77.4001	3.89811	0.41916
7	A7	91	77.5941	3.85527	0.54524
7	A7	92	77.788	3.80365	0.722886
7	A7	93	77.982	3.72144	0.959576
7	A7	94	78.176	3.61603	1.25341
7	A7	95	78.3699	3.462	1.5874
7	A7	96	78.5639	3.22437	1.92669
7	A7	97	78.7578	2.85924	2.22176
7	A7	98	78.9518	2.33791	2.41888
7	A7	99	79.1457	1.71953	2.47538
7	A7	100	79.3397	1.14997	2.37399
7	A7	101	79.5337	0.722381	2.12968
7	A7	102	79.7276	0.478777	1.78543
7	A7	103	79.9216	0.363956	1.39876
7	A7	104	80.1155	0.311562	1.02498
7	A7	105	80.3095	0.288863	0.704058
7	A7	106	80.5034	0.276846	0.455182
7	A7	107	80.6974	0.270782	0.278992
7	A7	108	80.8913	0.267007	0.164213
7	A7	109	81.0853	0.263551	0.0949372
7	A7	110	81.2793	0.26047	0.0559578
7	A7	111	81.4732	0.258614	0.0353993
7	A7	112	81.6672	0.256554	0.0251976
7	A7	113	81.8611	0.253988	0.0204274
7	A7	114	82.0551	0.252607	0.0183168
7	A7	115	82.249	0.247878	0.0174055
7	A7	116	82.443	0.246624	0.0169783
7	A7	117	82.637	0.243871	0.0167278
7	A7	118	82.8309	0.241239	0.0165563
7	A7	119	83.0249	0.23978	0.0164517
7	A7	120	83.2188	0.237408	0.0164122
7	A7	121	83.4128	0.234893	0.016412
7	A7	122	83.6067	0.231795	0.0164034
7	A7	123	83.8007	0.229907	0.0163403
7	A7	124	83.9947	0.227557	0.0161993
7	A7	125	84.1886	0.224165	0.015988
7	A7	126	84.3826	0.222772	0.0157355
7	A7	127	84.5765	0.221287	0.0154761
7	A7	128	84.7705	0.217717	0.0152363
7	A7	129	84.9644	0.215746	0.0150287
7	A7	130	85.1584	0.214307	0.0148514
7	A7	131	85.3524	0.211765	0.0146874
7	A7	132	85.5463	0.209826	0.0145089
7	A7	133	85.7403	0.207611	0.0142881
7	A7	134	85.9342	0.205068	0.0140144
7	A7	135	86.1282	0.203219	0.013709
7	A7	136	86.3221	0.20111	0.0134203
7	A7	137	86.5161	0.199839	0.0132012
7	A7	138	86.7101	0.198035	0.0130756
7	A7	139	86.904	0.196731	0.0130215
7	A7	140	87.098	0.193983	0.0129805
7	A7	141	87.2919	0.191588	0.0128954
7	A7	142	87.4859	0.190154	0.0127446
7	A7	143	87.6798	0.187409	0.0125508
7	A7	144	87.8738	0.186931	0.0123542
7	A7	145	88.0677	0.186063	0.0121747
7	A7	146	88.2617	0.183391	0.0119951
7	A7	147	88.4557	0.180653	0.0117809
7	A7	148	88.6496	0.178649	0.0115192
7	A7	149	88.8436	0.177794	0.011238
7	A7	150	89.0375	0.176118	0.0109891
7	A7	151	89.2315	0.174174	0.0108083
7	A7	152	89.4254	0.172636	0.010689
7	A7	153	89.6194	0.170673	0.0105915
7	A7	154	89.8134	0.168807	0.0104776
7	A7	155	90.0073	0.168363	0.0103392
7	A7	156	90.2013	0.166237	0.0101978
7	A7	157	90.3952	0.165899	0.0100795
7	A7	158	90.5892	0.163122	0.00998881
7	A7	159	90.7831	0.16251	0.00990033
7	A7	160	90.9771	0.160053	0.0097719
7	A7	161	91.1711	0.159613	0.00956515
7	A7	162	91.365	0.157678	0.00926047
7	A7	163	91.559	0.156569	0.00886372
7	A7	164	91.7529	0.155045	0.00840711
7	A7	165	91.9469	0.154138	0.00794636
7	A7	166	92.1408	0.153571	0.00754993
7	A7	167	92.3348	0.1525	0.00727824
7	A7	168	92.5287	0.152042	0.00715874
7	A7	169	92.7227	0.150909	0.00717214
7	A7	170	92.9167	0.149012	0.00726117
7	A7	171	93.1106	0.148433	0.00735757
7	A7	172	93.3046	0.146588	0.00741063
7	A7	173	93.4985	0.146498	0.00739604
7	A7	174	93.6925	0.145015	0.00730132
7	A7	175	93.8864	0.144252	0.00710076
7	A7	176	94.0804	0.142507	0.00674298
7	A7	177	94.2744	0.141887	0.00616576
7	A7	178	94.4683	0.140772	0.00533386
7	A7	179	94.6623	0.139455	0.00427758
7	A7	180	94.8562	0.138867	0.00310533
8	A8	1	60.138	6.1803	0.166534
8	A8	2	60.332	6.17081	0.164487
8	A8	3	60.5259	6.14149	0.162239
8	A8	4	60.7199	6.13148	0.16036
8	A8	5	60.9138	6.10524	0.159436
8	A8	6	61.1078	6.07651	0.159856
8	A8	7	61.3017	6.06988	0.161686
8	A8	8	61.4957	6.03078	0.164668
8	A8	9	61.6897	6.02093	0.16831
8	A8	10	61.8836	5.98559	0.172023
8	A8	11	62.0776	5.96642	0.175264
8	A8	12	62.2715	5.93619	0.177625
8	A8	13	62.4655	5.91318	0.178892
8	A8	14	62.6594	5.88309	0.179089
8	A8	15	62.8534	5.85299	0.178447
8	A8	16	63.0473	5.83191	0.177338
8	A8	17	63.2413	5.80185	0.176175
8	A8	18	63.4353	5.78341	0.175328
8	A8	19	63.6292	5.75456	0.175093
8	A8	20	63.8232	5.72793	0.175679
8	A8	21	64.0171	5.70115	0.177165
8	A8	22	64.2111	5.67922	0.179391
8	A8	23	64.405	5.66379	0.1819
8	A8	24	64.599	5.6262	0.184009
8	A8	25	64.793	5.59882	0.185048
8	A8	26	64.9869	5.56752	0.184664
8	A8	27	65.1809	5.54028	0.182946
8	A8	28	65.3748	5.51393	0.180378
8	A8	29	65.5688	5.49189	0.177596
8	A8	30	65.7627	5.46406	0.175151
8	A8	31	65.9567	5.43757	0.173349
8	A8	32	66.1507	5.41496	0.17223
8	A8	33	66.3446	5.39653	0.171616
8	A8	34	66.5386	5.36287	0.171238
8	A8	35	66.7325	5.33742	0.170844
8	A8	36	66.9265	5.31463	0.170246
8	A8	37	67.1204	5.29118	0.169354
8	A8	38	67.3144	5.26353	0.168182
8	A8	39	67.5083	5.23955	0.166865
8	A8	40	67.7023	5.2102	0.165641
8	A8	41	67.8963	5.19042	0.164775
8	A8	42	68.0902	5.16964	0.164431
8	A8	43	68.2842	5.14799	0.164584
8	A8	44	68.4781	5.12013	0.165054
8	A8	45	68.6721	5.09525	0.165634
8	A8	46	68.866	5.06521	0.166197
8	A8	47	69.06	5.05151	0.166698
8	A8	48	69.254	5.02233	0.167113
8	A8	49	69.4479	5.00589	0.167393
8	A8	50	69.6419	4.96603	0.167486
8	A8	51	69.8358	4.94797	0.167416
8	A8	52	70.0298	4.92584	0.167285
8	A8	53	70.2237	4.90085	0.16722
8	A8	54	70.4177	4.87762	0.167269
8	A8	55	70.6117	4.84931	0.167358
8	A8	56	70.8056	4.82642	0.167338
8	A8	57	70.9996	4.80329	0.167077
8	A8	58	71.1935	4.77747	0.166597
8	A8	59	71.3875	4.74504	0.166146
8	A8	60	71.5814	4.72898	0.166163
8	A8	61	71.7754	4.70288	0.167109
8	A8	62	71.9694	4.68156	0.169228
8	A8	63	72.1633	4.66196	0.172378
8	A8	64	72.3573	4.63404	0.176038
8	A8	65	72.5512	4.60144	0.179496
8	A8	66	72.7452	4.57958	0.18215
8	A8	67	72.9391	4.54782	0.183714
8	A8	68	73.1331	4.51914	0.184274
8	A8	69	73.327	4.49332	0.184185
8	A8	70	73.521	4.46758	0.183869
8	A8	71	73.715	4.44203	0.183644
8	A8	72	73.9089	4.41454	0.18364
8	A8	73	74.1029	4.38624	0.183829
8	A8	74	74.2968	4.35907	0.184097
8	A8	75	74.4908	4.33277	0.184323
8	A8	76	74.6847	4.31193	0.184418
8	A8	77	74.8787	4.2736	0.184346
8	A8	78	75.0727	4.25463	0.184151
8	A8	79	75.2666	4.22786	0.183974
8	A8	80	75.4606	4.1975	0.184075
8	A8	81	75.6545	4.17047	0.184828
8	A8	82	75.8485	4.14663	0.186734
8	A8	83	76.0424	4.12313	0.190479
8	A8	84	76.2364	4.09284	0.197087
8	A8	85	76.4304	4.06116	0.208207
8	A8	86	76.6243	4.0417	0.226495
8	A8	87	76.8183	4.00745	0.256099
8	A8	88	77.0122	3.97565	0.303147
8	A8	89	77.2062	3.94307	0.376092
8	A8	90	77.4001	3.89984	0.485529
8	A8	91	77.5941	3.85011	0.642909
8	A8	92	77.788	3.77884	0.857505
8	A8	93	77.982	3.69078	1.13151
8	A8	94	78.176	3.5532	1.45426
8	A8	95	78.3699	3.35214	1.79795
8	A8	96	78.5639	3.04244	2.11817
8	A8	97	78.7578	2.58279	2.36135
8	A8	98	78.9518	1.98971	2.47853
8	A8	99	79.1457	1.37638	2.44083
8	A8	100	79.3397	0.880717	2.24998
8	A8	101	79.5337	0.560252	1.93879
8	A8	102	79.7276	0.397782	1.56094
8	A8	103	79.9216	0.326927	1.17475
8	A8	104	80.1155	0.295493	0.827739
8	A8	105	80.3095	0.281096	0.547834
8	A8	106	80.5034	0.273135	0.342617
8	A8	107	80.6974	0.268061	0.204655
8	A8	108	80.8913	0.263802	0.118984
8	A8	109	81.0853	0.2617	0.0694966
8	A8	110	81.2793	0.257863	0.0427167
8	A8	111	81.4732	0.256078	0.0290524
8	A8	112	81.6672	0.253855	0.0224505
8	A8	113	81.8611	0.252122	0.0194217
8	A8	114	82.0551	0.248755	0.0180772
8	A8	115	82.249	0.246636	0.0174352
8	A8	116	82.443	0.242662	0.017013
8	A8	117	82.637	0.24114	0.0166074
8	A8	118	82.8309	0.238811	0.0161754
8	A8	119	83.0249	0.236669	0.0157525
8	A8	120	83.2188	0.234362	0.0153963
8	A8	121	83.4128	0.231786	0.0151494
8	A8	122	83.6067	0.230807	0.0150221
8	A8	123	83.8007	0.228087	0.0149912
8	A8	124	83.9947	0.226114	0.0150112
8	A8	125	84.1886	0.223154	0.0150333
8	A8	126	84.3826	0.22162	0.0150214
8	A8	127	84.5765	0.218821	0.01496
8	A8	128	84.7705	0.216777	0.0148508
8	A8	129	84.9644	0.21564	0.0147045
8	A8	130	85.1584	0.212068	0.014537
8	A8	131	85.3524	0.209984	0.0143669
8	A8	132	85.5463	0.208373	0.0142121
8	A8	133	85.7403	0.20713	0.0140803
8	A8	134	85.9342	0.204365	0.013961
8	A8	135	86.1282	0.202658	0.0138308
8	A8	136	86.3221	0.199647	0.0136719
8	A8	137	86.5161	0.198209	0.0134925
8	A8	138	86.7101	0.196148	0.0133293
8	A8	139	86.904	0.194423	0.0132267
8	A8	140	87.098	0.193418	0.0132032
8	A8	141	87.2919	0.190884	0.0132295
8	A8	142	87.4859	0.188852	0.0132331
8	A8	143	87.6798	0.186839	0.0131289
8	A8	144	87.8738	0.184145	0.0128582
8	A8	145	88.0677	0.182648	0.0124173
8	A8	146	88.2617	0.18072	0.0118599
8	A8	147	88.4557	0.17954	0.0112801
8	A8	148	88.6496	0.17764	0.0107813
8	A8	149	88.8436	0.176778	0.0104455
8	A8	150	89.0375	0.174467	0.0103109
8	A8	151	89.2315	0.173181	0.0103602
8	A8	152	89.4254	0.17163	0.0105265
8	A8	153	89.6194	0.169658	0.0107147
8	A8	154	89.8134	0.167987	0.0108319
8	A8	155	90.0073	0.165763	0.0108162
8	A8	156	90.2013	0.165465	0.0106527
8	A8	157	90.3952	0.162657	0.0103712
8	A8	158	90.5892	0.16169	0.0100292
8	A8	159	90.7831	0.160616	0.00968801
8	A8	160	90.9771	0.159506	0.00938808
8	A8	161	91.1711	0.158297	0.0091354
8	A8	162	91.365	0.156451	0.00890495
8	A8	163	91.559	0.154814	0.00866229
8	A8	164	91.7529	0.153773	0.00839048
8	A8	165	91.9469	0.153368	0.00810393
8	A8	166	92.1408	0.152031	0.00784071
8	A8	167	92.3348	0.15089	0.00764025
8	A8	168	92.5287	0.149727	0.00752266
8	A8	169	92.7227	0.149281	0.00747946
8	A8	170	92.9167	0.147451	0.0074767
8	A8	171	93.1106	0.14681	0.00746512
8	A8	172	93.3046	0.145488	0.00739452
8	A8	173	93.4985	0.144093	0.00722721
8	A8	174	93.6925	0.142477	0.0069458
8	A8	175	93.8864	0.143061	0.00654778
8	A8	176	94.0804	0.141317	0.00603045
8	A8	177	94.2744	0.140938	0.00537997
8	A8	178	94.4683	0.140036	0.00458098
8	A8	179	94.6623	0.13785	0.00364569
8	A8	180	94.8562	0.138443	0.00263928
9	A9	1	60.138	5.95815	0.186384
9	A9	2	60.332	5.93164	0.185351
9	A9	3	60.5259	5.91976	0.184198
9	A9	4	60.7199	5.89661	0.183332
9	A9	5	60.9138	5.86614	0.183222
9	A9	6	61.1078	5.85203	0.184152
9	A9	7	61.3017	5.83004	0.186031
9	A9	8	61.4957	5.80642	0.188407
9	A9	9	61.6897	5.77498	0.190652
9	A9	10	61.8836	5.7568	0.192266
9	A9	11	62.0776	5.72433	0.193099
9	A9	12	62.2715	5.7037	0.193371
9	A9	13	62.4655	5.67624	0.193528
9	A9	14	62.6594	5.65573	0.193975
9	A9	15	62.8534	5.63009	0.19488
9	A9	16	63.0473	5.60527	0.196093
9	A9	17	63.2413	5.57919	0.197215
9	A9	18	63.4353	5.55013	0.197785
9	A9	19	63.6292	5.53092	0.197478
9	A9	20	63.8232	5.50011	0.196283
9	A9	21	64.0171	5.46845	0.194498
9	A9	22	64.2111	5.44374	0.192568
9	A9	23	64.405	5.43684	0.190858
9	A9	24	64.599	5.40275	0.189499
9	A9	25	64.793	5.37851	0.188419
9	A9	26	64.9869	5.34779	0.187513
9	A9	27	65.1809	5.32914	0.186762
9	A9	28	65.3748	5.30773	0.186255
9	A9	29	65.5688	5.28551	0.186098
9	A9	30	65.7627	5.25601	0.186356
9	A9	31	65.9567	5.23037	0.186997
9	A9	32	66.1507	5.21342	0.187871
9	A9	33	66.3446	5.18533	0.188686
9	A9	34	66.5386	5.16665	0.189071
9	A9	35	66.7325	5.13786	0.188747
9	A9	36	66.9265	5.10432	0.187702
9	A9	37	67.1204	5.08126	0.186223
9	A9	38	67.3144	5.06396	0.184712
9	A9	39	67.5083	5.04369	0.183435
9	A9	40	67.7023	5.01515	0.182428
9	A9	41	67.8963	4.99457	0.181613
9	A9	42	68.0902	4.96122	0.181027
9	A9	43	68.2842	4.94353	0.180874
9	A9	44	68.4781	4.91999	0.181351
9	A9	45	68.6721	4.9069	0.182359
9	A9	46	68.866	4.88226	0.183435
9	A9	47	69.06	4.84861	0.183978
9	A9	48	69.254	4.82351	0.183629
9	A9	49	69.4479	4.79775	0.182513
9	A9	50	69.6419	4.77764	0.181124
9	A9	51	69.8358	4.76178	0.179983
9	A9	52	70.0298	4.73415	0.179324
9	A9	53	70.2237	4.71215	0.179032
9	A9	54	70.4177	4.68592	0.178841
9	A9	55	70.6117	4.66403	0.178591
9	A9	56	70.8056	4.63866	0.178382
9	A9	57	70.9996	4.61503	0.178523
9	A9	58	71.1935	4.59578	0.179334
9	A9	59	71.3875	4.57262	0.180955
9	A9	60	71.5814	4.55129	0.183249
9	A9	61	71.7754	4.5251	0.185879
9	A9	62	71.9694	4.49917	0.188485
9	A9	63	72.1633	4.47292	0.19083
9	A9	64	72.3573	4.4519	0.192874
9	A9	65	72.5512	4.4266	0.194721
9	A9	66	72.7452	4.39687	0.196519
9	A9	67	72.9391	4.3744	0.198347
9	A9	68	73.1331	4.35095	0.200155
9	A9	69	73.327	4.32297	0.20178
9	A9	70	73.521	4.29597	0.203023
9	A9	71	73.715	4.26506	0.203743
9	A9	72	73.9089	4.24014	0.203922
9	A9	73	74.1029	4.21928	0.20365
9	A9	74	74.2968	4.18717	0.203102
9	A9	75	74.4908	4.16009	0.202534
9	A9	76	74.6847	4.1386	0.202335
9	A9	77	74.8787	4.11252	0.2031
9	A9	78	75.0727	4.08231	0.205657
9	A9	79	75.2666	4.06199	0.211038
9	A9	80	75.4606	4.03667	0.220409
9	A9	81	75.6545	4.01189	0.23504
9	A9	82	75.8485	3.97999	0.25635
9	A9	83	76.0424	3.95384	0.285972
9	A9	84	76.2364	3.91154	0.325718
9	A9	85	76.4304	3.87839	0.377323
9	A9	86	76.6243	3.83643	0.442104
9	A9	87	76.8183	3.78807	0.520882
9	A9	88	77.0122	3.71853	0.614541
9	A9	89	77.2062	3.62464	0.725262
9	A9	90	77.4001	3.5191	0.857788
9	A9	91	77.5941	3.40866	1.01948
9	A9	92	77.788	3.2821	1.21786
9	A9	93	77.982	3.14647	1.45529
9	A9	94	78.176	2.98705	1.72214
9	A9	95	78.3699	2.78624	1.99185
9	A9	96	78.5639	2.49162	2.22193
9	A9	97	78.7578	2.0434	2.36326
9	A9	98	78.9518	1.49917	2.37546
9	A9	99	79.1457	0.993619	2.24237
9	A9	100	79.3397	0.658413	1.9797
9	A9	101	79.5337	0.486882	1.63087
9	A9	102	79.7276	0.416366	1.25267
9	A9	103	79.9216	0.385587	0.897882
9	A9	104	80.1155	0.373627	0.602309
9	A9	105	80.3095	0.365282	0.38041
9	A9	106	80.5034	0.362075	0.228801
9	A9	107	80.6974	0.356123	0.133778
9	A9	108	80.8913	0.352543	0.0787197
9	A9	109	81.0853	0.351084	0.0489707
9	A9	110	81.2793	0.348099	0.0338219
9	A9	111	81.4732	0.345412	0.0264585
9	A9	112	81.6672	0.342445	0.0230002
9	A9	113	81.8611	0.339293	0.0214311
9	A9	114	82.0551	0.337662	0.0207703
9	A9	115	82.249	0.335384	0.02054
9	A9	116	82.443	0.33333	0.0204753
9	A9	117	82.637	0.329962	0.0204028
9	A9	118	82.8309	0.325457	0.0202204
9	A9	119	83.0249	0.323761	0.0199063
9	A9	120	83.2188	0.322147	0.0195123
9	A9	121	83.4128	0.319371	0.0191242
9	A9	122	83.6067	0.317269	0.0188134
9	A9	123	83.8007	0.314551	0.0186075
9	A9	124	83.9947	0.311642	0.018489
9	A9	125	84.1886	0.310858	0.0184115
9	A9	126	84.3826	0.307649	0.0183218
9	A9	127	84.5765	0.304939	0.0181813
9	A9	128	84.7705	0.301926	0.0179782
9	A9	129	84.9644	0.300698	0.0177322
9	A9	130	85.1584	0.298639	0.0174821
9	A9	131	85.3524	0.294997	0.017264
9	A9	132	85.5463	0.294421	0.017093
9	A9	133	85.7403	0.291819	0.0169553
9	A9	134	85.9342	0.289355	0.0168188
9	A9	135	86.1282	0.287231	0.0166542
9	A9	136	86.3221	0.284569	0.016454
9	A9	137	86.5161	0.283088	0.0162385
9	A9	138	86.7101	0.280711	0.0160438
9	A9	139	86.904	0.279293	0.0158981
9	A9	140	87.098	0.276631	0.0158001
9	A9	141	87.2919	0.275679	0.0157152
9	A9	142	87.4859	0.272385	0.0155884
9	A9	143	87.6798	0.270768	0.0153722
9	A9	144	87.8738	0.26845	0.0150486
9	A9	145	88.0677	0.266362	0.0146389
9	A9	146	88.2617	0.265582	0.0141977
9	A9	147	88.4557	0.263124	0.0137952
9	A9	148	88.6496	0.261198	0.0134966
9	A9	149	88.8436	0.259625	0.0133404
9	A9	150	89.0375	0.258349	0.0133212
9	A9	151	89.2315	0.25539	0.0133847
9	A9	152	89.4254	0.253054	0.0134444
9	A9	153	89.6194	0.252311	0.0134142
9	A9	154	89.8134	0.250423	0.0132418
9	A9	155	90.0073	0.247804	0.0129242
9	A9	156	90.2013	0.247038	0.0124999
9	A9	157	90.3952	0.245996	0.0120295
9	A9	158	90.5892	0.243624	0.0115751
9	A9	159	90.7831	0.242489	0.0111908
9	A9	160	90.9771	0.24142	0.0109171
9	A9	161	91.1711	0.240449	0.0107752
9	A9	162	91.365	0.238762	0.0107582
9	A9	163	91.559	0.237562	0.0108274
9	A9	164	91.7529	0.235421	0.01092
9	A9	165	91.9469	0.234372	0.0109683
9	A9	166	92.1408	0.23285	0.0109223
9	A9	167	92.3348	0.232156	0.010767
9	A9	168	92.5287	0.228783	0.0105285
9	A9	169	92.7227	0.228866	0.0102637
9	A9	170	92.9167	0.228132	0.0100329
9	A9	171	93.1106	0.227773	0.00986498
9	A9	172	93.3046	0.224564	0.00973749
9	A9	173	93.4985	0.223226	0.00958479
9	A9	174	93.6925	0.222665	0.00932692
9	A9	175	93.8864	0.221863	0.00889584
9	A9	176	94.0804	0.220184	0.00824355
9	A9	177	94.2744	0.219387	0.0073421
9	A9	178	94.4683	0.217979	0.00619505
9	A9	179	94.6623	0.217255	0.00486048
9	A9	180	94.8562	0.216699	0.00346258
10	A10	1	60.138	6.19676	0.194712
10	A10	2	60.332	6.17685	0.19371
10	A10	3	60.5259	6.14101	0.191955
10	A10	4	60.7199	6.12612	0.189833
10	A10	5	60.9138	6.10627	0.187967
10	A10	6	61.1078	6.07736	0.186962
10	A10	7	61.3017	6.05931	0.187188
10	A10	8	61.4957	6.02728	0.188701
10	A10	9	61.6897	6.00768	0.191272
10	A10	10	61.8836	5.98392	0.194459
10	A10	11	62.0776	5.96361	0.19771
10	A10	12	62.2715	5.92887	0.200478
10	A10	13	62.4655	5.90369	0.202351
10	A10	14	62.6594	5.86936	0.203133
10	A10	15	62.8534	5.85616	0.202823
10	A10	16	63.0473	5.81604	0.201573
10	A10	17	63.2413	5.79684	0.199673
10	A10	18	63.4353	5.76511	0.197558
10	A10	19	63.6292	5.73913	0.195768
10	A10	20	63.8232	5.71015	0.194761
10	A10	21	64.0171	5.70207	0.194711
10	A10	22	64.2111	5.67083	0.195413
10	A10	23	64.405	5.64075	0.19642
10	A10	24	64.599	5.61086	0.197308
10	A10	25	64.793	5.59108	0.197871
10	A10	26	64.9869	5.55702	0.198122
10	A10	27	65.1809	5.5435	0.19811
10	A10	28	65.3748	5.51119	0.197798
10	A10	29	65.5688	5.48035	0.19706
10	A10	30	65.7627	5.46173	0.195828
10	A10	31	65.9567	5.42688	0.194225
10	A10	32	66.1507	5.40643	0.192573
10	A10	33	66.3446	5.37617	0.191227
10	A10	34	66.5386	5.36279	0.190408
10	A10	35	66.7325	5.333	0.190086
10	A10	36	66.9265	5.30574	0.190029
10	A10	37	67.1204	5.27746	0.189947
10	A10	38	67.3144	5.25686	0.189619
10	A10	39	67.5083	5.22875	0.188937
10	A10	40	67.7023	5.20285	0.187893
10	A10	41	67.8963	5.18197	0.186569
10	A10	42	68.0902	5.15746	0.185145
10	A10	43	68.2842	5.11922	0.1839
10	A10	44	68.4781	5.11417	0.183135
10	A10	45	68.6721	5.08347	0.183033
10	A10	46	68.866	5.05492	0.183548
10	A10	47	69.06	5.04314	0.184394
10	A10	48	69.254	5.01007	0.185187
10	A10	49	69.4479	4.98145	0.185624
10	A10	50	69.6419	4.96274	0.185625
10	A10	51	69.8358	4.93479	0.185322
10	A10	52	70.0298	4.91181	0.184987
10	A10	53	70.2237	4.88638	0.184885
10	A10	54	70.4177	4.86664	0.185198
10	A10	55	70.6117	4.83712	0.185961
10	A10	56	70.8056	4.81203	0.187057
10	A10	57	70.9996	4.79277	0.188253
10	A10	58	71.1935	4.76541	0.189284
10	A10	59	71.3875	4.73425	0.190009
10	A10	60	71.5814	4.71569	0.190531
10	A10	61	71.7754	4.67715	0.191185
10	A10	62	71.9694	4.66315	0.19234
10	A10	63	72.1633	4.64646	0.194144
10	A10	64	72.3573	4.61159	0.196392
10	A10	65	72.5512	4.5886	0.198639
10	A10	66	72.7452	4.55229	0.200473
10	A10	67	72.9391	4.52926	0.201718
10	A10	68	73.1331	4.50758	0.202451
10	A10	69	73.327	4.47562	0.202845
10	A10	70	73.521	4.45163	0.202989
10	A10	71	73.715	4.42378	0.202859
10	A10	72	73.9089	4.39317	0.202409
10	A10	73	74.1029	4.36993	0.201721
10	A10	74	74.2968	4.33997	0.201077
10	A10	75	74.4908	4.31394	0.200924
10	A10	76	74.6847	4.29027	0.201759
10	A10	77	74.8787	4.27056	0.204054
10	A10	78	75.0727	4.23845	0.208313
10	A10	79	75.2666	4.21006	0.215275
10	A10	80	75.4606	4.18598	0.226132
10	A10	81	75.6545	4.15092	0.242622
10	A10	82	75.8485	4.12873	0.26688
10	A10	83	76.0424	4.1037	0.301115
10	A10	84	76.2364	4.06087	0.347215
10	A10	85	76.4304	4.01666	0.406448
10	A10	86	76.6243	3.97649	0.47943
10	A10	87	76.8183	3.91312	0.566534
10	A10	88	77.0122	3.8301	0.668843
10	A10	89	77.2062	3.73299	0.789456
10	A10	90	77.4001	3.6199	0.934352
10	A10	91	77.5941	3.49366	1.11169
10	A10	92	77.788	3.35578	1.32844
10	A10	93	77.982	3.21077	1.58435
10	A10	94	78.176	3.02837	1.86522
10	A10	95	78.3699	2.79393	2.13907
10	A10	96	78.5639	2.44028	2.35926
10	A10	97	78.7578	1.93436	2.47589
10	A10	98	78.9518	1.35532	2.45219
10	A10	99	79.1457	0.853208	2.27908
10	A10	100	79.3397	0.537705	1.98035
10	A10	101	79.5337	0.384231	1.60551
10	A10	102	79.7276	0.323405	1.21377
10	A10	103	79.9216	0.296996	0.856568
10	A10	104	80.1155	0.284348	0.56603
10	A10	105	80.3095	0.278939	0.352505
10	A10	106	80.5034	0.274119	0.20944
10	A10	107	80.6974	0.269863	0.121406
10	A10	108	80.8913	0.266936	0.0712913
10	A10	109	81.0853	0.263538	0.0446761
10	A10	110	81.2793	0.262527	0.0313424
10	A10	111	81.4732	0.258565	0.0249446
10	A10	112	81.6672	0.255549	0.0219475
10	A10	113	81.8611	0.253231	0.0205535
10	A10	114	82.0551	0.251516	0.019909
10	A10	115	82.249	0.249255	0.0196138
10	A10	116	82.443	0.2461	0.0194605
10	A10	117	82.637	0.242802	0.0193228
10	A10	118	82.8309	0.241488	0.0191232
10	A10	119	83.0249	0.237627	0.0188325
10	A10	120	83.2188	0.236228	0.0184686
10	A10	121	83.4128	0.232772	0.0180831
10	A10	122	83.6067	0.23142	0.01774
10	A10	123	83.8007	0.229159	0.0174903
10	A10	124	83.9947	0.226356	0.0173546
10	A10	125	84.1886	0.225121	0.0173148
10	A10	126	84.3826	0.222366	0.0173223
10	A10	127	84.5765	0.219905	0.0173153
10	A10	128	84.7705	0.217279	0.0172405
10	A10	129	84.9644	0.21476	0.0170652
10	A10	130	85.1584	0.213296	0.0167776
10	A10	131	85.3524	0.21051	0.0163806
10	A10	132	85.5463	0.208792	0.0158897
10	A10	133	85.7403	0.205554	0.0153411
10	A10	134	85.9342	0.204925	0.0148003
10	A10	135	86.1282	0.202072	0.0143551
10	A10	136	86.3221	0.200996	0.0140883
10	A10	137	86.5161	0.199729	0.0140385
10	A10	138	86.7101	0.19882	0.014176
10	A10	139	86.904	0.195408	0.0144107
10	A10	140	87.098	0.192465	0.0146288
10	A10	141	87.2919	0.192125	0.0147345
10	A10	142	87.4859	0.189593	0.0146745
10	A10	143	87.6798	0.187367	0.0144394
10	A10	144	87.8738	0.18542	0.0140528
10	A10	145	88.0677	0.183312	0.0135615
10	A10	146	88.2617	0.182246	0.0130301
10	A10	147	88.4557	0.180266	0.0125338
10	A10	148	88.6496	0.178868	0.0121456
10	A10	149	88.8436	0.177351	0.0119183
10	A10	150	89.0375	0.175318	0.0118634
10	A10	151	89.2315	0.174059	0.0119392
10	A10	152	89.4254	0.171549	0.0120567
10	A10	153	89.6194	0.170454	0.0121067
10	A10	154	89.8134	0.16818	0.0120006
10	A10	155	90.0073	0.166159	0.0117041
10	A10	156	90.2013	0.165842	0.011247
10	A10	157	90.3952	0.163773	0.0107049
10	A10	158	90.5892	0.163514	0.0101698
10	A10	159	90.7831	0.161203	0.00972447
10	A10	160	90.9771	0.160077	0.00943011
10	A10	161	91.1711	0.160138	0.00931825
10	A10	162	91.365	0.158623	0.00937813
10	A10	163	91.559	0.157046	0.00954474
10	A10	164	91.7529	0.155712	0.00970486
10	A10	165	91.9469	0.15386	0.00973135
10	A10	166	92.1408	0.152509	0.00953587
10	A10	167	92.3348	0.150541	0.00911204
10	A10	168	92.5287	0.150712	0.00854277
10	A10	169	92.7227	0.149741	0.00796547
10	A10	170	92.9167	0.149029	0.00751278
10	A10	171	93.1106	0.148094	0.00726004
10	A10	172	93.3046	0.147728	0.00720359
10	A10	173	93.4985	0.145399	0.00727173
10	A10	174	93.6925	0.14533	0.0073538
10	A10	175	93.8864	0.14425	0.00732898
10	A10	176	94.0804	0.142513	0.0070875
10	A10	177	94.2744	0.142132	0.00654979
10	A10	178	94.4683	0.140535	0.00569163
10	A10	179	94.6623	0.139723	0.00456641
10	A10	180	94.8562	0.139103	0.00330788
11	A11	1	60.138	6.06485	0.188779
11	A11	2	60.332	6.03827	0.187279
11	A11	3	60.5259	6.01857	0.185756
11	A11	4	60.7199	5.99896	0.184819
11	A11	5	60.9138	5.97861	0.185003
11	A11	6	61.1078	5.95738	0.186457
11	A11	7	61.3017	5.93199	0.188858
11	A11	8	61.4957	5.90655	0.19154
11	A11	9	61.6897	5.87322	0.193814
11	A11	10	61.8836	5.86215	0.195254
11	A11	11	62.0776	5.82444	0.195838
11	A11	12	62.2715	5.80029	0.195925
11	A11	13	62.4655	5.77461	0.19607
11	A11	14	62.6594	5.75279	0.196762
11	A11	15	62.8534	5.73072	0.198185
11	A11	16	63.0473	5.70078	0.200127
11	A11	17	63.2413	5.67562	0.202049
11	A11	18	63.4353	5.64666	0.203305
11	A11	19	63.6292	5.61906	0.203382
11	A11	20	63.8232	5.5961	0.202116
11	A11	21	64.0171	5.55937	0.199778
11	A11	22	64.2111	5.53708	0.197019
11	A11	23	64.405	5.51366	0.194618
11	A11	24	64.599	5.48729	0.193162
11	A11	25	64.793	5.47485	0.192794
11	A11	26	64.9869	5.44073	0.193161
11	A11	27	65.1809	5.41483	0.193631
11	A11	28	65.3748	5.39177	0.193617
11	A11	29	65.5688	5.36408	0.192869
11	A11	30	65.7627	5.33243	0.191548
11	A11	31	65.9567	5.31066	0.190086
11	A11	32	66.1507	5.29324	0.188922
11	A11	33	66.3446	5.26794	0.188284
11	A11	34	66.5386	5.23595	0.188107
11	A11	35	66.7325	5.21871	0.188113
11	A11	36	66.9265	5.1903	0.187951
11	A11	37	67.1204	5.16641	0.187369
11	A11	38	67.3144	5.13748	0.186318
11	A11	39	67.5083	5.11363	0.184988
11	A11	40	67.7023	5.09363	0.183754
11	A11	41	67.8963	5.06303	0.183006
11	A11	42	68.0902	5.04656	0.18295
11	A11	43	68.2842	5.02204	0.183475
11	A11	44	68.4781	5.00067	0.184171
11	A11	45	68.6721	4.97557	0.18456
11	A11	46	68.866	4.93977	0.184385
11	A11	47	69.06	4.92188	0.183792
11	A11	48	69.254	4.89958	0.183235
11	A11	49	69.4479	4.87133	0.183203
11	A11	50	69.6419	4.86123	0.183901
11	A11	51	69.8358	4.82812	0.185134
11	A11	52	70.0298	4.80505	0.18645
11	A11	53	70.2237	4.77897	0.187423
11	A11	54	70.4177	4.75094	0.187869
11	A11	55	70.6117	4.72617	0.187892
11	A11	56	70.8056	4.70746	0.187758
11	A11	57	70.9996	4.67888	0.187756
11	A11	58	71.1935	4.65504	0.188104
11	A11	59	71.3875	4.62637	0.188954
11	A11	60	71.5814	4.60399	0.190388
11	A11	61	71.7754	4.58681	0.192387
11	A11	62	71.9694	4.55092	0.194769
11	A11	63	72.1633	4.53363	0.197202
11	A11	64	72.3573	4.5027	0.199291
11	A11	65	72.5512	4.4804	0.200724
11	A11	66	72.7452	4.44058	0.201396
11	A11	67	72.9391	4.42415	0.201423
11	A11	68	73.1331	4.3996	0.201061
11	A11	69	73.327	4.367	0.200605
11	A11	70	73.521	4.34191	0.200287
11	A11	71	73.715	4.31879	0.20024
11	A11	72	73.9089	4.28877	0.200494
11	A11	73	74.1029	4.26743	0.200996
11	A11	74	74.2968	4.23966	0.201696
11	A11	75	74.4908	4.20944	0.202649
11	A11	76	74.6847	4.18305	0.204137
11	A11	77	74.8787	4.16161	0.206741
11	A11	78	75.0727	4.13444	0.211342
11	A11	79	75.2666	4.10478	0.219098
11	A11	80	75.4606	4.08091	0.231425
11	A11	81	75.6545	4.05313	0.249974
11	A11	82	75.8485	4.02366	0.276577
11	A11	83	76.0424	3.9869	0.313108
11	A11	84	76.2364	3.95532	0.361247
11	A11	85	76.4304	3.91013	0.422218
11	A11	86	76.6243	3.86059	0.496733
11	A11	87	76.8183	3.79657	0.585397
11	A11	88	77.0122	3.71726	0.689696
11	A11	89	77.2062	3.61279	0.813264
11	A11	90	77.4001	3.49464	0.962504
11	A11	91	77.5941	3.37551	1.14536
11	A11	92	77.788	3.23792	1.36732
11	A11	93	77.982	3.08538	1.62514
11	A11	94	78.176	2.89971	1.90056
11	A11	95	78.3699	2.6489	2.1581
11	A11	96	78.5639	2.26847	2.35015
11	A11	97	78.7578	1.74915	2.42983
11	A11	98	78.9518	1.1898	2.36728
11	A11	99	79.1457	0.745046	2.16202
11	A11	100	79.3397	0.488031	1.84495
11	A11	101	79.5337	0.368234	1.46859
11	A11	102	79.7276	0.321801	1.09026
11	A11	103	79.9216	0.300751	0.755967
11	A11	104	80.1155	0.289967	0.491407
11	A11	105	80.3095	0.285575	0.301728
11	A11	106	80.5034	0.280269	0.17754
11	A11	107	80.6974	0.278515	0.102809
11	A11	108	80.8913	0.276105	0.0612247
11	A11	109	81.0853	0.272285	0.0396741
11	A11	110	81.2793	0.268644	0.0291613
11	A11	111	81.4732	0.26682	0.0242454
11	A11	112	81.6672	0.263999	0.0219751
11	A11	113	81.8611	0.261884	0.0208984
11	A11	114	82.0551	0.258096	0.0203555
11	A11	115	82.249	0.256415	0.0200552
11	A11	116	82.443	0.254627	0.0198571
11	A11	117	82.637	0.250642	0.0196823
11	A11	118	82.8309	0.248296	0.019489
11	A11	119	83.0249	0.246417	0.0192717
11	A11	120	83.2188	0.242483	0.0190558
11	A11	121	83.4128	0.241721	0.0188787
11	A11	122	83.6067	0.238398	0.0187616
11	A11	123	83.8007	0.237518	0.0186916
11	A11	124	83.9947	0.232944	0.0186256
11	A11	125	84.1886	0.231361	0.0185114
11	A11	126	84.3826	0.228669	0.0183144
11	A11	127	84.5765	0.226944	0.0180323
11	A11	128	84.7705	0.223697	0.0176926
11	A11	129	84.9644	0.220954	0.0173368
11	A11	130	85.1584	0.220523	0.0170011
11	A11	131	85.3524	0.217896	0.0167019
11	A11	132	85.5463	0.214395	0.0164348
11	A11	133	85.7403	0.213925	0.0161862
11	A11	134	85.9342	0.210513	0.0159474
11	A11	135	86.1282	0.209132	0.0157215
11	A11	136	86.3221	0.206887	0.0155149
11	A11	137	86.5161	0.205377	0.0153229
11	A11	138	86.7101	0.2032	0.0151212
11	A11	139	86.904	0.200873	0.0148742
11	A11	140	87.098	0.199064	0.0145582
11	A11	141	87.2919	0.196824	0.014183
11	A11	142	87.4859	0.194635	0.0137978
11	A11	143	87.6798	0.194444	0.0134717
11	A11	144	87.8738	0.192064	0.0132586
11	A11	145	88.0677	0.190362	0.0131665
11	A11	146	88.2617	0.189257	0.0131502
11	A11	147	88.4557	0.187648	0.0131345
11	A11	148	88.6496	0.183943	0.0130557
11	A11	149	88.8436	0.183226	0.0128955
11	A11	150	89.0375	0.180692	0.0126861
11	A11	151	89.2315	0.179421	0.0124841
11	A11	152	89.4254	0.177941	0.0123284
11	A11	153	89.6194	0.176047	0.0122134
11	A11	154	89.8134	0.174882	0.012094
11	A11	155	90.0073	0.172567	0.0119196
11	A11	156	90.2013	0.170751	0.0116707
11	A11	157	90.3952	0.169571	0.0113718
11	A11	158	90.5892	0.169255	0.0110701
11	A11	159	90.7831	0.167835	0.0107969
11	A11	160	90.9771	0.165339	0.0105443
[truncated: 11,000 more rows]
