# Supplementary material for: Chlorpromazine induces cytotoxic autophagy in glioblastoma cells via endoplasmic reticulum stress and unfolded protein response
Source: J Exp Clin Cancer Res. 2021 Nov 5;40:347. doi: 10.1186/s13046-021-02144-w (PMC8569984; doi:10.1186/s13046-021-02144-w)
Supplement: Supplementary file 2 — Additional file 2. [file 13046_2021_2144_MOESM2_ESM.zip › Raw Data/RT-PCR/11-06-2020 BIP-ATF6.xls]

## Sheet: Sample Setup
Block Type	Fast 96-Well Block (0.1mL)
Calibration Background is expired	No
Calibration Background performed on	01-28-2020
Calibration Normalization FAM-ROX is expired	No
Calibration Normalization FAM-ROX performed on	01-28-2020
Calibration Normalization VIC-ROX is expired	No
Calibration Normalization VIC-ROX performed on	01-28-2020
Calibration Pure Dye FAM is expired	No
Calibration Pure Dye FAM performed on	01-28-2020
Calibration Pure Dye NED is expired	No
Calibration Pure Dye NED performed on	01-28-2020
Calibration Pure Dye ROX is expired	No
Calibration Pure Dye ROX performed on	01-28-2020
Calibration Pure Dye SYBR is expired	No
Calibration Pure Dye SYBR performed on	01-28-2020
Calibration Pure Dye TAMRA is expired	No
Calibration Pure Dye TAMRA performed on	01-28-2020
Calibration Pure Dye VIC is expired	No
Calibration Pure Dye VIC performed on	01-28-2020
Calibration ROI is expired	No
Calibration ROI performed on	01-28-2020
Calibration Uniformity is expired	No
Calibration Uniformity performed on	01-28-2020
Chemistry	SYBR_GREEN
Date Created	2020-06-11 10:58:23 AM PDT
Experiment Barcode
Experiment Comment
Experiment File Name	D:\Claudia (MP)\11-06-2020 BIP-ATF6.eds
Experiment Name	11-06-2020 BIP-ATF6
Experiment Run End Time	2020-06-11 11:54:29 AM PDT
Experiment Type	Standard Curve
Instrument Name	278861431
Instrument Serial Number	278861431
Instrument Type	QuantStudio(TM) 6 Flex System
Passive Reference	ROX
Quantification Cycle Method	Ct
Signal Smoothing On	true
Stage/ Cycle where Analysis is performed	Stage 2, Step 2
User Name
Well	Well Position	Sample Name	Sample Color	Biogroup Name	Biogroup Color	Target Name	Target Color	Task	Reporter	Quencher	Quantity	Comments
1	A1	BTSC #1 NT	RGB(176,23,31)			ATF6	RGB(176,23,31)	UNKNOWN	SYBR	None
2	A2	BTSC #1 NT	RGB(176,23,31)			ATF6	RGB(176,23,31)	UNKNOWN	SYBR	None
3	A3	BTSC #1 CPZ	RGB(0,0,255)			ATF6	RGB(176,23,31)	UNKNOWN	SYBR	None
4	A4	BTSC #1 CPZ	RGB(0,0,255)			ATF6	RGB(176,23,31)	UNKNOWN	SYBR	None
5	A5	BTSC #83 NT	RGB(0,139,69)			ATF6	RGB(176,23,31)	UNKNOWN	SYBR	None
6	A6	BTSC #83 NT	RGB(0,139,69)			ATF6	RGB(176,23,31)	UNKNOWN	SYBR	None
7	A7	BTSC #83 CPZ	RGB(255,127,0)			ATF6	RGB(176,23,31)	UNKNOWN	SYBR	None
8	A8	BTSC #83 CPZ	RGB(255,127,0)			ATF6	RGB(176,23,31)	UNKNOWN	SYBR	None
9	A9	BTSC #163 NT	RGB(139,137,112)			ATF6	RGB(176,23,31)	UNKNOWN	SYBR	None
10	A10	BTSC #163 NT	RGB(139,137,112)			ATF6	RGB(176,23,31)	UNKNOWN	SYBR	None
11	A11	BTSC #163 CPZ	RGB(238,121,66)			ATF6	RGB(176,23,31)	UNKNOWN	SYBR	None
12	A12	BTSC #163 CPZ	RGB(238,121,66)			ATF6	RGB(176,23,31)	UNKNOWN	SYBR	None
13	B1	BTSC #1 NT	RGB(176,23,31)			BIP	RGB(0,0,255)	UNKNOWN	SYBR	None
14	B2	BTSC #1 NT	RGB(176,23,31)			BIP	RGB(0,0,255)	UNKNOWN	SYBR	None
15	B3	BTSC #1 CPZ	RGB(0,0,255)			BIP	RGB(0,0,255)	UNKNOWN	SYBR	None
16	B4	BTSC #1 CPZ	RGB(0,0,255)			BIP	RGB(0,0,255)	UNKNOWN	SYBR	None
17	B5	BTSC #83 NT	RGB(0,139,69)			BIP	RGB(0,0,255)	UNKNOWN	SYBR	None
18	B6	BTSC #83 NT	RGB(0,139,69)			BIP	RGB(0,0,255)	UNKNOWN	SYBR	None
19	B7	BTSC #83 CPZ	RGB(255,127,0)			BIP	RGB(0,0,255)	UNKNOWN	SYBR	None
20	B8	BTSC #83 CPZ	RGB(255,127,0)			BIP	RGB(0,0,255)	UNKNOWN	SYBR	None
21	B9	BTSC #163 NT	RGB(139,137,112)			BIP	RGB(0,0,255)	UNKNOWN	SYBR	None
22	B10	BTSC #163 NT	RGB(139,137,112)			BIP	RGB(0,0,255)	UNKNOWN	SYBR	None
23	B11	BTSC #163 CPZ	RGB(238,121,66)			BIP	RGB(0,0,255)	UNKNOWN	SYBR	None
24	B12	BTSC #163 CPZ	RGB(238,121,66)			BIP	RGB(0,0,255)	UNKNOWN	SYBR	None
25	C1	BTSC #1 NT	RGB(176,23,31)			GAPDH	RGB(0,139,69)	UNKNOWN	SYBR	None
26	C2	BTSC #1 NT	RGB(176,23,31)			GAPDH	RGB(0,139,69)	UNKNOWN	SYBR	None
27	C3	BTSC #1 CPZ	RGB(0,0,255)			GAPDH	RGB(0,139,69)	UNKNOWN	SYBR	None
28	C4	BTSC #1 CPZ	RGB(0,0,255)			GAPDH	RGB(0,139,69)	UNKNOWN	SYBR	None
29	C5	BTSC #83 NT	RGB(0,139,69)			GAPDH	RGB(0,139,69)	UNKNOWN	SYBR	None
30	C6	BTSC #83 NT	RGB(0,139,69)			GAPDH	RGB(0,139,69)	UNKNOWN	SYBR	None
31	C7	BTSC #83 CPZ	RGB(255,127,0)			GAPDH	RGB(0,139,69)	UNKNOWN	SYBR	None
32	C8	BTSC #83 CPZ	RGB(255,127,0)			GAPDH	RGB(0,139,69)	UNKNOWN	SYBR	None
33	C9	BTSC #163 NT	RGB(139,137,112)			GAPDH	RGB(0,139,69)	UNKNOWN	SYBR	None
34	C10	BTSC #163 NT	RGB(139,137,112)			GAPDH	RGB(0,139,69)	UNKNOWN	SYBR	None
35	C11	BTSC #163 CPZ	RGB(238,121,66)			GAPDH	RGB(0,139,69)	UNKNOWN	SYBR	None
36	C12	BTSC #163 CPZ	RGB(238,121,66)			GAPDH	RGB(0,139,69)	UNKNOWN	SYBR	None
37	D1	U87MG NT	RGB(142,56,142)			ATF6	RGB(176,23,31)	UNKNOWN	SYBR	None
38	D2	U87MG NT	RGB(142,56,142)			ATF6	RGB(176,23,31)	UNKNOWN	SYBR	None
39	D3	U87MG CPZ	RGB(198,113,113)			ATF6	RGB(176,23,31)	UNKNOWN	SYBR	None
40	D4	U87MG CPZ	RGB(198,113,113)			ATF6	RGB(176,23,31)	UNKNOWN	SYBR	None
41	D5	T98G NT	RGB(0,245,255)			ATF6	RGB(176,23,31)	UNKNOWN	SYBR	None
42	D6	T98G NT	RGB(0,245,255)			ATF6	RGB(176,23,31)	UNKNOWN	SYBR	None
43	D7	T98G CPZ	RGB(238,220,130)			ATF6	RGB(176,23,31)	UNKNOWN	SYBR	None
44	D8	T98G CPZ	RGB(238,220,130)			ATF6	RGB(176,23,31)	UNKNOWN	SYBR	None
45	D9	U251MG NT	RGB(238,238,0)			ATF6	RGB(176,23,31)	UNKNOWN	SYBR	None
46	D10	U251MG NT	RGB(238,238,0)			ATF6	RGB(176,23,31)	UNKNOWN	SYBR	None
47	D11	U251MG CPZ	RGB(142,142,56)			ATF6	RGB(176,23,31)	UNKNOWN	SYBR	None
48	D12	U251MG CPZ	RGB(142,142,56)			ATF6	RGB(176,23,31)	UNKNOWN	SYBR	None
49	E1	U87MG NT	RGB(142,56,142)			BIP	RGB(0,0,255)	UNKNOWN	SYBR	None
50	E2	U87MG NT	RGB(142,56,142)			BIP	RGB(0,0,255)	UNKNOWN	SYBR	None
51	E3	U87MG CPZ	RGB(198,113,113)			BIP	RGB(0,0,255)	UNKNOWN	SYBR	None
52	E4	U87MG CPZ	RGB(198,113,113)			BIP	RGB(0,0,255)	UNKNOWN	SYBR	None
53	E5	T98G NT	RGB(0,245,255)			BIP	RGB(0,0,255)	UNKNOWN	SYBR	None
54	E6	T98G NT	RGB(0,245,255)			BIP	RGB(0,0,255)	UNKNOWN	SYBR	None
55	E7	T98G CPZ	RGB(238,220,130)			BIP	RGB(0,0,255)	UNKNOWN	SYBR	None
56	E8	T98G CPZ	RGB(238,220,130)			BIP	RGB(0,0,255)	UNKNOWN	SYBR	None
57	E9	U251MG NT	RGB(238,238,0)			BIP	RGB(0,0,255)	UNKNOWN	SYBR	None
58	E10	U251MG NT	RGB(238,238,0)			BIP	RGB(0,0,255)	UNKNOWN	SYBR	None
59	E11	U251MG CPZ	RGB(142,142,56)			BIP	RGB(0,0,255)	UNKNOWN	SYBR	None
60	E12	U251MG CPZ	RGB(142,142,56)			BIP	RGB(0,0,255)	UNKNOWN	SYBR	None
61	F1	U87MG NT	RGB(142,56,142)			GAPDH	RGB(0,139,69)	UNKNOWN	SYBR	None
62	F2	U87MG NT	RGB(142,56,142)			GAPDH	RGB(0,139,69)	UNKNOWN	SYBR	None
63	F3	U87MG CPZ	RGB(198,113,113)			GAPDH	RGB(0,139,69)	UNKNOWN	SYBR	None
64	F4	U87MG CPZ	RGB(198,113,113)			GAPDH	RGB(0,139,69)	UNKNOWN	SYBR	None
65	F5	T98G NT	RGB(0,245,255)			GAPDH	RGB(0,139,69)	UNKNOWN	SYBR	None
66	F6	T98G NT	RGB(0,245,255)			GAPDH	RGB(0,139,69)	UNKNOWN	SYBR	None
67	F7	T98G CPZ	RGB(238,220,130)			GAPDH	RGB(0,139,69)	UNKNOWN	SYBR	None
68	F8	T98G CPZ	RGB(238,220,130)			GAPDH	RGB(0,139,69)	UNKNOWN	SYBR	None
69	F9	U251MG NT	RGB(238,238,0)			GAPDH	RGB(0,139,69)	UNKNOWN	SYBR	None
70	F10	U251MG NT	RGB(238,238,0)			GAPDH	RGB(0,139,69)	UNKNOWN	SYBR	None
71	F11	U251MG CPZ	RGB(142,142,56)			GAPDH	RGB(0,139,69)	UNKNOWN	SYBR	None
72	F12	U251MG CPZ	RGB(142,142,56)			GAPDH	RGB(0,139,69)	UNKNOWN	SYBR	None
73	G1
74	G2
75	G3
76	G4
77	G5
78	G6
79	G7
80	G8
81	G9
82	G10
83	G11
84	G12
85	H1
86	H2
87	H3
88	H4
89	H5
90	H6
91	H7
92	H8
93	H9
94	H10
95	H11
96	H12

## Sheet: Amplification Data
Block Type	Fast 96-Well Block (0.1mL)
Calibration Background is expired	No
Calibration Background performed on	01-28-2020
Calibration Normalization FAM-ROX is expired	No
Calibration Normalization FAM-ROX performed on	01-28-2020
Calibration Normalization VIC-ROX is expired	No
Calibration Normalization VIC-ROX performed on	01-28-2020
Calibration Pure Dye FAM is expired	No
Calibration Pure Dye FAM performed on	01-28-2020
Calibration Pure Dye NED is expired	No
Calibration Pure Dye NED performed on	01-28-2020
Calibration Pure Dye ROX is expired	No
Calibration Pure Dye ROX performed on	01-28-2020
Calibration Pure Dye SYBR is expired	No
Calibration Pure Dye SYBR performed on	01-28-2020
Calibration Pure Dye TAMRA is expired	No
Calibration Pure Dye TAMRA performed on	01-28-2020
Calibration Pure Dye VIC is expired	No
Calibration Pure Dye VIC performed on	01-28-2020
Calibration ROI is expired	No
Calibration ROI performed on	01-28-2020
Calibration Uniformity is expired	No
Calibration Uniformity performed on	01-28-2020
Chemistry	SYBR_GREEN
Date Created	2020-06-11 10:58:23 AM PDT
Experiment Barcode
Experiment Comment
Experiment File Name	D:\Claudia (MP)\11-06-2020 BIP-ATF6.eds
Experiment Name	11-06-2020 BIP-ATF6
Experiment Run End Time	2020-06-11 11:54:29 AM PDT
Experiment Type	Standard Curve
Instrument Name	278861431
Instrument Serial Number	278861431
Instrument Type	QuantStudio(TM) 6 Flex System
Passive Reference	ROX
Quantification Cycle Method	Ct
Signal Smoothing On	true
Stage/ Cycle where Analysis is performed	Stage 2, Step 2
User Name
Well	Cycle	Target Name	Rn	Delta Rn
1	1	ATF6	0.736267	-0.0284708
1	2	ATF6	0.759032	-0.00900988
1	3	ATF6	0.772793	0.00144728
1	4	ATF6	0.774541	-0.000108704
1	5	ATF6	0.77805	9.63944e-05
1	6	ATF6	0.781179	-7.83671e-05
1	7	ATF6	0.783963	-0.000598478
1	8	ATF6	0.786284	-0.00158142
1	9	ATF6	0.790004	-0.00116544
1	10	ATF6	0.794615	0.000141154
1	11	ATF6	0.797949	0.000171671
1	12	ATF6	0.802757	0.00167591
1	13	ATF6	0.810962	0.00657672
1	14	ATF6	0.822263	0.0145732
1	15	ATF6	0.839701	0.0287072
1	16	ATF6	0.868574	0.0542771
1	17	ATF6	0.926407	0.108806
1	18	ATF6	1.02512	0.20421
1	19	ATF6	1.20375	0.379542
1	20	ATF6	1.50544	0.677922
1	21	ATF6	1.96069	1.12987
1	22	ATF6	2.56458	1.73046
1	23	ATF6	3.23498	2.39756
1	24	ATF6	3.84075	3.00002
1	25	ATF6	4.31975	3.47571
1	26	ATF6	4.67868	3.83135
1	27	ATF6	4.95481	4.10417
1	28	ATF6	5.1755	4.32155
1	29	ATF6	5.35496	4.49771
1	30	ATF6	5.49797	4.63742
1	31	ATF6	5.60309	4.73923
1	32	ATF6	5.6889	4.82174
1	33	ATF6	5.75629	4.88583
1	34	ATF6	5.80291	4.92915
1	35	ATF6	5.83665	4.95958
1	36	ATF6	5.86083	4.98046
1	37	ATF6	5.87378	4.9901
1	38	ATF6	5.88366	4.99668
1	39	ATF6	5.89976	5.00947
1	40	ATF6	5.90508	5.01149
2	1	ATF6	0.719047	-0.0437138
2	2	ATF6	0.735773	-0.0299447
2	3	ATF6	0.767788	-0.000887077
2	4	ATF6	0.775363	0.00373191
2	5	ATF6	0.776274	0.00168531
2	6	ATF6	0.777648	0.000103273
2	7	ATF6	0.779217	-0.00128499
2	8	ATF6	0.780588	-0.00287085
2	9	ATF6	0.783649	-0.00276631
2	10	ATF6	0.788012	-0.00136031
2	11	ATF6	0.790971	-0.00135776
2	12	ATF6	0.79629	0.00100406
2	13	ATF6	0.802246	0.00400275
2	14	ATF6	0.813064	0.011864
2	15	ATF6	0.829748	0.0255918
2	16	ATF6	0.860039	0.0529253
2	17	ATF6	0.915808	0.105738
2	18	ATF6	1.01698	0.203952
2	19	ATF6	1.19596	0.379978
2	20	ATF6	1.49943	0.680492
2	21	ATF6	1.96401	1.14212
2	22	ATF6	2.58053	1.75568
2	23	ATF6	3.27033	2.44252
2	24	ATF6	3.90882	3.07805
2	25	ATF6	4.42848	3.59475
2	26	ATF6	4.83557	3.99889
2	27	ATF6	5.14516	4.30553
2	28	ATF6	5.40029	4.55769
2	29	ATF6	5.59691	4.75136
2	30	ATF6	5.75954	4.91103
2	31	ATF6	5.88857	5.03711
2	32	ATF6	5.99698	5.14256
2	33	ATF6	6.07682	5.21944
2	34	ATF6	6.1319	5.27157
2	35	ATF6	6.1757	5.31241
2	36	ATF6	6.2023	5.33605
2	37	ATF6	6.21872	5.34952
2	38	ATF6	6.23203	5.35987
2	39	ATF6	6.2328	5.35768
2	40	ATF6	6.24087	5.3628
3	1	ATF6	0.7415	-0.0137685
3	2	ATF6	0.751464	-0.00625526
3	3	ATF6	0.76243	0.00226009
3	4	ATF6	0.764967	0.00234681
3	5	ATF6	0.764697	-0.00037344
3	6	ATF6	0.765887	-0.00163397
3	7	ATF6	0.767972	-0.00199912
3	8	ATF6	0.770042	-0.00237929
3	9	ATF6	0.772904	-0.00196808
3	10	ATF6	0.776351	-0.000970966
3	11	ATF6	0.780434	0.000661536
3	12	ATF6	0.78628	0.00405643
3	13	ATF6	0.795285	0.0106116
3	14	ATF6	0.80579	0.0186664
3	15	ATF6	0.825874	0.0362995
3	16	ATF6	0.861531	0.0695057
3	17	ATF6	0.928013	0.133537
3	18	ATF6	1.04927	0.252345
3	19	ATF6	1.26266	0.463287
3	20	ATF6	1.61648	0.81465
3	21	ATF6	2.14669	1.34242
3	22	ATF6	2.82287	2.01614
3	23	ATF6	3.53834	2.72916
3	24	ATF6	4.17443	3.3628
3	25	ATF6	4.67374	3.85966
3	26	ATF6	5.04722	4.23069
3	27	ATF6	5.32927	4.51029
3	28	ATF6	5.55865	4.73722
3	29	ATF6	5.74907	4.92519
3	30	ATF6	5.90707	5.08074
3	31	ATF6	6.03015	5.20136
3	32	ATF6	6.11553	5.2843
3	33	ATF6	6.18552	5.35183
3	34	ATF6	6.24027	5.40414
3	35	ATF6	6.27756	5.43898
3	36	ATF6	6.29264	5.45161
3	37	ATF6	6.30859	5.46511
3	38	ATF6	6.31716	5.47123
3	39	ATF6	6.31465	5.46627
3	40	ATF6	6.31774	5.4669
4	1	ATF6	0.770384	-0.0123266
4	2	ATF6	0.777901	-0.00706166
4	3	ATF6	0.788598	0.00138351
4	4	ATF6	0.792061	0.00259465
4	5	ATF6	0.792758	0.00103901
4	6	ATF6	0.792575	-0.00139581
4	7	ATF6	0.792957	-0.00326581
4	8	ATF6	0.795718	-0.00275627
4	9	ATF6	0.799564	-0.00116301
4	10	ATF6	0.802172	-0.000806598
4	11	ATF6	0.80558	0.00034929
4	12	ATF6	0.811504	0.00402103
4	13	ATF6	0.819017	0.00928213
4	14	ATF6	0.831744	0.0197574
4	15	ATF6	0.853214	0.038975
4	16	ATF6	0.892894	0.0764027
4	17	ATF6	0.965189	0.146446
4	18	ATF6	1.09506	0.274063
4	19	ATF6	1.32275	0.499501
4	20	ATF6	1.69634	0.870839
4	21	ATF6	2.24276	1.41501
4	22	ATF6	2.91934	2.08933
4	23	ATF6	3.61558	2.78332
4	24	ATF6	4.21309	3.37858
4	25	ATF6	4.67721	3.84045
4	26	ATF6	5.0306	4.19159
4	27	ATF6	5.30711	4.46584
4	28	ATF6	5.52577	4.68226
4	29	ATF6	5.6964	4.85063
4	30	ATF6	5.84001	4.99199
4	31	ATF6	5.95392	5.10365
4	32	ATF6	6.03719	5.18466
4	33	ATF6	6.09644	5.24167
4	34	ATF6	6.14644	5.28941
4	35	ATF6	6.17234	5.31306
4	36	ATF6	6.19322	5.33169
4	37	ATF6	6.20634	5.34256
4	38	ATF6	6.20687	5.34083
4	39	ATF6	6.20046	5.33217
4	40	ATF6	6.20669	5.33615
5	1	ATF6	0.681932	-0.0146996
5	2	ATF6	0.692133	-0.00740058
5	3	ATF6	0.703295	0.000858266
5	4	ATF6	0.706645	0.0013064
5	5	ATF6	0.708795	0.00055391
5	6	ATF6	0.71076	-0.000384126
5	7	ATF6	0.713664	-0.000382554
5	8	ATF6	0.715352	-0.00159668
5	9	ATF6	0.718162	-0.00168922
5	10	ATF6	0.721337	-0.00141716
5	11	ATF6	0.725205	-0.000451368
5	12	ATF6	0.728666	0.000107209
5	13	ATF6	0.734557	0.00309533
5	14	ATF6	0.742412	0.0080479
5	15	ATF6	0.755338	0.0180715
5	16	ATF6	0.776292	0.0361223
5	17	ATF6	0.812974	0.069902
5	18	ATF6	0.879387	0.133412
5	19	ATF6	0.999554	0.250677
5	20	ATF6	1.21258	0.460801
5	21	ATF6	1.56436	0.809679
5	22	ATF6	2.08543	1.32784
5	23	ATF6	2.7466	1.98611
5	24	ATF6	3.44736	2.68397
5	25	ATF6	4.06946	3.30317
5	26	ATF6	4.55938	3.79018
5	27	ATF6	4.92823	4.15614
5	28	ATF6	5.22282	4.44782
5	29	ATF6	5.45771	4.67981
5	30	ATF6	5.64545	4.86464
5	31	ATF6	5.79548	5.01177
5	32	ATF6	5.91849	5.13188
5	33	ATF6	6.01403	5.22451
5	34	ATF6	6.08857	5.29616
5	35	ATF6	6.14522	5.3499
5	36	ATF6	6.18568	5.38746
5	37	ATF6	6.20807	5.40695
5	38	ATF6	6.21753	5.4135
5	39	ATF6	6.22548	5.41855
5	40	ATF6	6.22927	5.41944
6	1	ATF6	0.655573	-0.00965068
6	2	ATF6	0.661681	-0.006381
6	3	ATF6	0.66984	-0.00106109
6	4	ATF6	0.675616	0.00187641
6	5	ATF6	0.677951	0.00137283
6	6	ATF6	0.679699	0.000282849
6	7	ATF6	0.681787	-0.000468336
6	8	ATF6	0.684348	-0.000745128
6	9	ATF6	0.686315	-0.00161689
6	10	ATF6	0.689041	-0.00173001
6	11	ATF6	0.692987	-0.00062189
6	12	ATF6	0.696645	0.000197686
6	13	ATF6	0.7018	0.00251358
6	14	ATF6	0.708958	0.00683302
6	15	ATF6	0.7202	0.0152372
6	16	ATF6	0.739111	0.0313087
6	17	ATF6	0.773196	0.0625553
6	18	ATF6	0.835573	0.122094
6	19	ATF6	0.946843	0.230525
6	20	ATF6	1.14335	0.424196
6	21	ATF6	1.46955	0.747551
6	22	ATF6	1.95322	1.22839
6	23	ATF6	2.57662	1.84895
6	24	ATF6	3.24451	2.514
6	25	ATF6	3.84608	3.11273
6	26	ATF6	4.33275	3.59656
6	27	ATF6	4.71143	3.97241
6	28	ATF6	5.00607	4.26421
6	29	ATF6	5.23702	4.49231
6	30	ATF6	5.42845	4.68091
6	31	ATF6	5.58857	4.83819
6	32	ATF6	5.71413	4.96092
6	33	ATF6	5.80682	5.05076
6	34	ATF6	5.87875	5.11985
6	35	ATF6	5.93229	5.17055
6	36	ATF6	5.97058	5.20601
6	37	ATF6	5.99385	5.22644
6	38	ATF6	6.0065	5.23625
6	39	ATF6	6.01575	5.24266
6	40	ATF6	6.01907	5.24315
7	1	ATF6	0.642654	-0.0295173
7	2	ATF6	0.66003	-0.014706
7	3	ATF6	0.676981	-0.000320177
7	4	ATF6	0.68164	0.00177465
7	5	ATF6	0.683726	0.0012954
7	6	ATF6	0.685556	0.000560316
7	7	ATF6	0.686791	-0.000769379
7	8	ATF6	0.688591	-0.00153444
7	9	ATF6	0.690254	-0.00243641
7	10	ATF6	0.693737	-0.00151854
7	11	ATF6	0.697227	-0.000593508
7	12	ATF6	0.701107	0.000721276
7	13	ATF6	0.705771	0.00282081
7	14	ATF6	0.712857	0.00734197
7	15	ATF6	0.725419	0.0173386
7	16	ATF6	0.74579	0.0351453
7	17	ATF6	0.78266	0.0694503
7	18	ATF6	0.850217	0.134442
7	19	ATF6	0.971588	0.253249
7	20	ATF6	1.185	0.464099
7	21	ATF6	1.53235	0.808884
7	22	ATF6	2.03462	1.30858
7	23	ATF6	2.65968	1.93108
7	24	ATF6	3.30985	2.57868
7	25	ATF6	3.87985	3.14612
7	26	ATF6	4.3409	3.60461
7	27	ATF6	4.69915	3.96029
7	28	ATF6	4.98671	4.24529
7	29	ATF6	5.21585	4.47186
7	30	ATF6	5.40493	4.65838
7	31	ATF6	5.55414	4.80502
7	32	ATF6	5.67667	4.92499
7	33	ATF6	5.77359	5.01934
7	34	ATF6	5.84505	5.08823
7	35	ATF6	5.90209	5.14271
7	36	ATF6	5.94187	5.17993
7	37	ATF6	5.97026	5.20575
7	38	ATF6	5.98866	5.22159
7	39	ATF6	5.98784	5.2182
7	40	ATF6	5.98611	5.21391
8	1	ATF6	0.713534	-0.0139356
8	2	ATF6	0.726745	-0.00263563
8	3	ATF6	0.735243	0.0039528
8	4	ATF6	0.735561	0.00235983
8	5	ATF6	0.735744	0.000632638
8	6	ATF6	0.735203	-0.00181893
8	7	ATF6	0.73578	-0.00315196
8	8	ATF6	0.738656	-0.00218664
8	9	ATF6	0.738977	-0.00377609
8	10	ATF6	0.74207	-0.00259315
8	11	ATF6	0.745592	-0.000981353
8	12	ATF6	0.75008	0.0015964
8	13	ATF6	0.756361	0.00596646
8	14	ATF6	0.765412	0.0131074
8	15	ATF6	0.778235	0.0240197
8	16	ATF6	0.801269	0.0451438
8	17	ATF6	0.84348	0.0854443
8	18	ATF6	0.921412	0.161466
8	19	ATF6	1.06153	0.29967
8	20	ATF6	1.30651	0.542748
8	21	ATF6	1.70057	0.934896
8	22	ATF6	2.26054	1.49295
8	23	ATF6	2.93935	2.16985
8	24	ATF6	3.62606	2.85465
8	25	ATF6	4.21274	3.43942
8	26	ATF6	4.67337	3.89814
8	27	ATF6	5.02093	4.24379
8	28	ATF6	5.2918	4.51275
8	29	ATF6	5.51111	4.73015
8	30	ATF6	5.69557	4.9127
8	31	ATF6	5.83881	5.05403
8	32	ATF6	5.94888	5.16219
8	33	ATF6	6.03752	5.24892
8	34	ATF6	6.1037	5.31319
8	35	ATF6	6.16104	5.36862
8	36	ATF6	6.20073	5.4064
8	37	ATF6	6.22449	5.42825
8	38	ATF6	6.23001	5.43185
8	39	ATF6	6.23494	5.43488
8	40	ATF6	6.24428	5.4423
9	1	ATF6	0.731312	-0.0207184
9	2	ATF6	0.74147	-0.0132817
9	3	ATF6	0.759286	0.00181383
9	4	ATF6	0.762908	0.00271401
9	5	ATF6	0.763531	0.000616076
9	6	ATF6	0.764955	-0.000680595
9	7	ATF6	0.765786	-0.00257051
9	8	ATF6	0.768159	-0.00291881
9	9	ATF6	0.771854	-0.00194526
9	10	ATF6	0.77522	-0.00129972
9	11	ATF6	0.778331	-0.000910588
9	12	ATF6	0.782752	0.000789603
9	13	ATF6	0.789075	0.00439196
9	14	ATF6	0.79776	0.0103558
9	15	ATF6	0.808939	0.0188132
9	16	ATF6	0.828245	0.0353978
9	17	ATF6	0.864197	0.0686288
9	18	ATF6	0.930507	0.132218
9	19	ATF6	1.0483	0.247285
9	20	ATF6	1.25508	0.451346
9	21	ATF6	1.59625	0.789794
9	22	ATF6	2.09899	1.28982
9	23	ATF6	2.73401	1.92212
9	24	ATF6	3.39775	2.58313
9	25	ATF6	3.97774	3.1604
9	26	ATF6	4.43517	3.61512
9	27	ATF6	4.78809	3.96531
9	28	ATF6	5.0624	4.2369
9	29	ATF6	5.277	4.44878
9	30	ATF6	5.45342	4.62248
9	31	ATF6	5.59331	4.75964
9	32	ATF6	5.70789	4.87151
9	33	ATF6	5.79999	4.96088
9	34	ATF6	5.86313	5.0213
9	35	ATF6	5.90793	5.06338
9	36	ATF6	5.93608	5.08881
9	37	ATF6	5.95386	5.10387
9	38	ATF6	5.96999	5.11728
9	39	ATF6	5.97208	5.11665
9	40	ATF6	5.97579	5.11763
10	1	ATF6	0.75288	-0.0245271
10	2	ATF6	0.765286	-0.0148105
10	3	ATF6	0.782348	-0.000436734
10	4	ATF6	0.787538	0.0020637
10	5	ATF6	0.789336	0.00117281
10	6	ATF6	0.791434	0.000582504
10	7	ATF6	0.792595	-0.000945799
10	8	ATF6	0.794713	-0.00151673
10	9	ATF6	0.797269	-0.00164957
10	10	ATF6	0.800117	-0.00149065
10	11	ATF6	0.802627	-0.00166914
10	12	ATF6	0.806986	9.99191e-07
10	13	ATF6	0.813563	0.00388861
10	14	ATF6	0.821895	0.00953146
10	15	ATF6	0.834046	0.0189934
10	16	ATF6	0.854354	0.0366126
10	17	ATF6	0.891335	0.0709052
10	18	ATF6	0.959793	0.136674
10	19	ATF6	1.08442	0.25861
10	20	ATF6	1.30163	0.473133
10	21	ATF6	1.65617	0.824984
10	22	ATF6	2.1737	1.33982
10	23	ATF6	2.81786	1.9813
10	24	ATF6	3.48859	2.64934
10	25	ATF6	4.06986	3.22792
10	26	ATF6	4.52368	3.67905
10	27	ATF6	4.87508	4.02776
10	28	ATF6	5.14936	4.29935
10	29	ATF6	5.36853	4.51584
10	30	ATF6	5.54226	4.68688
10	31	ATF6	5.68348	4.82541
10	32	ATF6	5.80029	4.93953
10	33	ATF6	5.89375	5.03029
10	34	ATF6	5.94987	5.08372
10	35	ATF6	5.99395	5.12512
10	36	ATF6	6.0327	5.16118
10	37	ATF6	6.0487	5.17449
10	38	ATF6	6.06141	5.18451
10	39	ATF6	6.06553	5.18595
10	40	ATF6	6.07157	5.18929
11	1	ATF6	0.756227	-0.018036
11	2	ATF6	0.770247	-0.00677942
11	3	ATF6	0.781887	0.00209718
11	4	ATF6	0.783899	0.00134631
11	5	ATF6	0.786002	0.000685621
11	6	ATF6	0.787197	-0.000882368
11	7	ATF6	0.789264	-0.00157882
11	8	ATF6	0.791794	-0.00181178
11	9	ATF6	0.794417	-0.00195212
11	10	ATF6	0.797315	-0.00181661
11	11	ATF6	0.801085	-0.000810688
11	12	ATF6	0.805673	0.00101456
11	13	ATF6	0.81113	0.00370872
11	14	ATF6	0.819177	0.0089924
11	15	ATF6	0.832182	0.0192341
11	16	ATF6	0.854838	0.039127
11	17	ATF6	0.89493	0.0764554
11	18	ATF6	0.967081	0.145843
11	19	ATF6	1.09823	0.274233
11	20	ATF6	1.32828	0.50152
11	21	ATF6	1.70609	0.876563
11	22	ATF6	2.26102	1.42873
11	23	ATF6	2.95328	2.11823
11	24	ATF6	3.66527	2.82746
11	25	ATF6	4.27203	3.43145
11	26	ATF6	4.73736	3.89402
11	27	ATF6	5.08782	4.24171
11	28	ATF6	5.35998	4.51111
11	29	ATF6	5.58133	4.72969
11	30	ATF6	5.75382	4.89942
11	31	ATF6	5.89419	5.03703
11	32	ATF6	6.00682	5.1469
11	33	ATF6	6.08665	5.22396
11	34	ATF6	6.15056	5.28511
11	35	ATF6	6.20143	5.33322
11	36	ATF6	6.22465	5.35368
11	37	ATF6	6.24076	5.36702
11	38	ATF6	6.24746	5.37096
11	39	ATF6	6.25282	5.37356
11	40	ATF6	6.25708	5.37506
12	1	ATF6	0.759992	-0.0303341
12	2	ATF6	0.778085	-0.0159096
12	3	ATF6	0.797307	-0.000355979
12	4	ATF6	0.803401	0.00207009
12	5	ATF6	0.808687	0.00368727
12	6	ATF6	0.810241	0.0015732
12	7	ATF6	0.811125	-0.00121173
12	8	ATF6	0.813238	-0.00276737
12	9	ATF6	0.816358	-0.00331521
12	10	ATF6	0.819626	-0.00371636
12	11	ATF6	0.825021	-0.00198981
12	12	ATF6	0.829832	-0.000847327
12	13	ATF6	0.835983	0.00163573
12	14	ATF6	0.843254	0.0052375
12	15	ATF6	0.855021	0.0133363
12	16	ATF6	0.877012	0.031659
12	17	ATF6	0.915672	0.0666501
12	18	ATF6	0.986183	0.133493
12	19	ATF6	1.11688	0.26052
12	20	ATF6	1.34519	0.485159
12	21	ATF6	1.71993	0.856234
12	22	ATF6	2.26933	1.40197
12	23	ATF6	2.95906	2.08803
12	24	ATF6	3.67576	2.80106
12	25	ATF6	4.29576	3.41739
12	26	ATF6	4.77001	3.88797
12	27	ATF6	5.12861	4.2429
12	28	ATF6	5.40861	4.51923
12	29	ATF6	5.62924	4.73619
12	30	ATF6	5.80727	4.91055
12	31	ATF6	5.95373	5.05335
12	32	ATF6	6.06687	5.16282
12	33	ATF6	6.15828	5.25057
12	34	ATF6	6.22317	5.31178
12	35	ATF6	6.26503	5.34997
12	36	ATF6	6.29819	5.37946
12	37	ATF6	6.31272	5.39032
12	38	ATF6	6.32559	5.39953
12	39	ATF6	6.32722	5.39749
12	40	ATF6	6.31261	5.37921
13	1	BIP	0.798077	-0.0102757
13	2	BIP	0.801737	-0.0111015
13	3	BIP	0.817116	-0.000207191
13	4	BIP	0.824272	0.0024636
13	5	BIP	0.828596	0.00230209
13	6	BIP	0.830572	-0.000207601
13	7	BIP	0.833231	-0.00203398
13	8	BIP	0.837278	-0.00247253
13	9	BIP	0.840853	-0.00338261
13	10	BIP	0.847101	-0.00161955
13	11	BIP	0.85394	0.000733907
13	12	BIP	0.862115	0.00442387
13	13	BIP	0.87441	0.0122331
13	14	BIP	0.895737	0.0290748
13	15	BIP	0.932678	0.0615304
13	16	BIP	0.997632	0.121999
13	17	BIP	1.11759	0.237467
13	18	BIP	1.33146	0.446855
13	19	BIP	1.67899	0.789899
13	20	BIP	2.16443	1.27085
13	21	BIP	2.70066	1.8026
13	22	BIP	3.18091	2.27837
13	23	BIP	3.58865	2.68162
13	24	BIP	3.94195	3.03043
13	25	BIP	4.24607	3.33007
13	26	BIP	4.49762	3.57714
13	27	BIP	4.70357	3.77859
13	28	BIP	4.86859	3.93913
13	29	BIP	5.01928	4.08534
13	30	BIP	5.15545	4.21702
13	31	BIP	5.27273	4.32982
13	32	BIP	5.37013	4.42273
13	33	BIP	5.45616	4.50427
13	34	BIP	5.53995	4.58358
13	35	BIP	5.60495	4.6441
13	36	BIP	5.66008	4.69474
13	37	BIP	5.71568	4.74586
13	38	BIP	5.75432	4.78001
13	39	BIP	5.80467	4.82587
13	40	BIP	5.85073	4.86745
14	1	BIP	0.748545	-0.0144341
14	2	BIP	0.754638	-0.0116166
14	3	BIP	0.768323	-0.00120736
14	4	BIP	0.774585	0.00177924
14	5	BIP	0.777292	0.00121042
14	6	BIP	0.778879	-0.000478194
14	7	BIP	0.781256	-0.00137752
14	8	BIP	0.785431	-0.000477924
14	9	BIP	0.788911	-0.000273732
14	10	BIP	0.792285	-0.000176054
14	11	BIP	0.796738	0.00100112
14	12	BIP	0.804797	0.00578462
14	13	BIP	0.817152	0.0148639
14	14	BIP	0.835292	0.0297279
14	15	BIP	0.867762	0.0589227
14	16	BIP	0.927222	0.115107
14	17	BIP	1.0374	0.222011
14	18	BIP	1.23571	0.417042
14	19	BIP	1.5624	0.740458
14	20	BIP	2.0258	1.20058
14	21	BIP	2.55257	1.72407
14	22	BIP	3.03694	2.20517
14	23	BIP	3.45377	2.61872
14	24	BIP	3.81208	2.97376
14	25	BIP	4.11694	3.27534
14	26	BIP	4.3679	3.52302
14	27	BIP	4.57496	3.72681
14	28	BIP	4.75058	3.89915
14	29	BIP	4.90545	4.05075
14	30	BIP	5.03908	4.1811
14	31	BIP	5.15838	4.29713
14	32	BIP	5.25511	4.39058
14	33	BIP	5.34226	4.47446
14	34	BIP	5.42158	4.5505
14	35	BIP	5.49435	4.61999
14	36	BIP	5.55236	4.67472
14	37	BIP	5.60868	4.72777
14	38	BIP	5.65979	4.77561
14	39	BIP	5.70045	4.81299
14	40	BIP	5.73402	4.84329
15	1	BIP	0.815263	-0.0172149
15	2	BIP	0.824738	-0.0114326
15	3	BIP	0.838282	-0.00158123
15	4	BIP	0.84648	0.00292416
15	5	BIP	0.849319	0.00207038
15	6	BIP	0.851629	0.000687257
15	7	BIP	0.85306	-0.00157432
15	8	BIP	0.855941	-0.00238531
15	9	BIP	0.85979	-0.0022295
15	10	BIP	0.863958	-0.00175398
15	11	BIP	0.869236	-0.000169154
15	12	BIP	0.877109	0.00401169
15	13	BIP	0.888609	0.011819
15	14	BIP	0.909659	0.029176
15	15	BIP	0.942383	0.0582077
15	16	BIP	1.00389	0.116022
15	17	BIP	1.12088	0.229324
15	18	BIP	1.32755	0.4323
15	19	BIP	1.6634	0.764455
15	20	BIP	2.12591	1.22327
15	21	BIP	2.62947	1.72313
15	22	BIP	3.08128	2.17125
15	23	BIP	3.47028	2.55656
15	24	BIP	3.80322	2.88581
15	25	BIP	4.08489	3.16378
15	26	BIP	4.31643	3.39164
15	27	BIP	4.51039	3.5819
15	28	BIP	4.67084	3.73866
15	29	BIP	4.81072	3.87484
15	30	BIP	4.93533	3.99577
15	31	BIP	5.03809	4.09483
15	32	BIP	5.12792	4.18097
15	33	BIP	5.2056	4.25495
15	34	BIP	5.2758	4.32146
15	35	BIP	5.33102	4.37299
15	36	BIP	5.38985	4.42813
15	37	BIP	5.44448	4.47907
15	38	BIP	5.4893	4.52019
15	39	BIP	5.5223	4.5495
15	40	BIP	5.54942	4.57292
16	1	BIP	0.743726	-0.0177826
16	2	BIP	0.746703	-0.0170823
16	3	BIP	0.765142	-0.000920175
16	4	BIP	0.770794	0.00245565
16	5	BIP	0.771972	0.00135642
16	6	BIP	0.772301	-0.000590687
16	7	BIP	0.773501	-0.0016681
16	8	BIP	0.775322	-0.00212384
16	9	BIP	0.778695	-0.00102718
16	10	BIP	0.782084	8.50432e-05
16	11	BIP	0.786708	0.00243287
16	12	BIP	0.793107	0.00655459
16	13	BIP	0.805844	0.0170154
16	14	BIP	0.826065	0.0349589
16	15	BIP	0.861259	0.0678761
16	16	BIP	0.926022	0.130362
16	17	BIP	1.04827	0.250338
16	18	BIP	1.26674	0.466528
16	19	BIP	1.62235	0.819865
16	20	BIP	2.10861	1.30384
16	21	BIP	2.6381	1.83105
16	22	BIP	3.11487	2.30555
16	23	BIP	3.52483	2.71323
16	24	BIP	3.8797	3.06582
16	25	BIP	4.17508	3.35893
16	26	BIP	4.42524	3.60681
16	27	BIP	4.63813	3.81743
16	28	BIP	4.81826	3.99528
16	29	BIP	4.97366	4.14841
16	30	BIP	5.10348	4.27594
16	31	BIP	5.22146	4.39164
16	32	BIP	5.32663	4.49454
16	33	BIP	5.41275	4.57838
16	34	BIP	5.48882	4.65218
16	35	BIP	5.55484	4.71592
16	36	BIP	5.61647	4.77527
16	37	BIP	5.67167	4.8282
16	38	BIP	5.72111	4.87536
16	39	BIP	5.76342	4.9154
16	40	BIP	5.79752	4.94722
17	1	BIP	0.669606	-0.0085374
17	2	BIP	0.678491	-0.00152948
17	3	BIP	0.685273	0.00337577
17	4	BIP	0.685455	0.00168028
17	5	BIP	0.684742	-0.000909458
17	6	BIP	0.685155	-0.00237386
17	7	BIP	0.686323	-0.00308247
17	8	BIP	0.688354	-0.00292867
17	9	BIP	0.692597	-0.000562996
17	10	BIP	0.695837	0.00079983
17	11	BIP	0.700916	0.00400158
17	12	BIP	0.708124	0.00933222
17	13	BIP	0.718347	0.0176785
17	14	BIP	0.738479	0.0359333
17	15	BIP	0.77554	0.0711172
17	16	BIP	0.84122	0.13492
17	17	BIP	0.96542	0.257243
17	18	BIP	1.1867	0.476646
17	19	BIP	1.543	0.831065
17	20	BIP	2.02666	1.31285
17	21	BIP	2.55139	1.83571
17	22	BIP	3.01923	2.30167
17	23	BIP	3.42499	2.70555
17	24	BIP	3.77657	3.05525
17	25	BIP	4.07728	3.35408
17	26	BIP	4.32356	3.59849
17	27	BIP	4.52353	3.79658
17	28	BIP	4.69702	3.9682
17	29	BIP	4.85047	4.11977
17	30	BIP	4.98616	4.25358
17	31	BIP	5.10575	4.3713
17	32	BIP	5.20546	4.46913
17	33	BIP	5.29213	4.55392
17	34	BIP	5.37039	4.6303
17	35	BIP	5.44006	4.6981
17	36	BIP	5.49925	4.75541
17	37	BIP	5.55387	4.80815
17	38	BIP	5.6013	4.8537
17	39	BIP	5.64786	4.89839
17	40	BIP	5.67499	4.92364
18	1	BIP	0.676682	-0.00280379
18	2	BIP	0.682298	0.000357608
18	3	BIP	0.687046	0.00264932
18	4	BIP	0.688905	0.0020533
18	5	BIP	0.689164	-0.000142928
18	6	BIP	0.689214	-0.0025486
18	7	BIP	0.69083	-0.00338775
18	8	BIP	0.694403	-0.00227007
18	9	BIP	0.698023	-0.00110561
18	10	BIP	0.702189	0.000605428
18	11	BIP	0.708186	0.00414693
18	12	BIP	0.715502	0.00900694
18	13	BIP	0.727178	0.0182274
18	14	BIP	0.747374	0.0359687
18	15	BIP	0.783443	0.0695823
18	16	BIP	0.850342	0.134026
18	17	BIP	0.974442	0.25567
18	18	BIP	1.19623	0.475007
18	19	BIP	1.55717	0.833491
18	20	BIP	2.04965	1.32352
18	21	BIP	2.58213	1.85354
18	22	BIP	3.0634	2.33236
18	23	BIP	3.47712	2.74362
18	24	BIP	3.83387	3.09791
18	25	BIP	4.13804	3.39962
18	26	BIP	4.39031	3.64944
18	27	BIP	4.59127	3.84794
18	28	BIP	4.77197	4.02618
18	29	BIP	4.92858	4.18034
18	30	BIP	5.05875	4.30806
18	31	BIP	5.17464	4.42149
18	32	BIP	5.28082	4.52521
18	33	BIP	5.37076	4.61271
18	34	BIP	5.44553	4.68502
18	35	BIP	5.50944	4.74647
18	36	BIP	5.56989	4.80446
18	37	BIP	5.625	4.85712
18	38	BIP	5.6707	4.90036
18	39	BIP	5.71765	4.94486
18	40	BIP	5.75252	4.97727
19	1	BIP	0.698842	-0.00876304
19	2	BIP	0.708143	-0.00108675
19	3	BIP	0.713608	0.00275405
19	4	BIP	0.712823	0.000344164
19	5	BIP	0.712549	-0.00155413
19	6	BIP	0.713991	-0.00173659
19	7	BIP	0.716029	-0.00132324
19	8	BIP	0.717883	-0.00109371
19	9	BIP	0.720133	-0.000469125
19	10	BIP	0.725305	0.00307859
19	11	BIP	0.730252	0.00640077
19	12	BIP	0.740464	0.0149884
19	13	BIP	0.758897	0.0317971
19	14	BIP	0.790944	0.0622194
19	15	BIP	0.849442	0.119093
19	16	BIP	0.958085	0.226112
19	17	BIP	1.15236	0.418765
19	18	BIP	1.47635	0.741122
19	19	BIP	1.93407	1.19722
19	20	BIP	2.45568	1.7172
19	21	BIP	2.93924	2.19915
19	22	BIP	3.35103	2.60931
19	23	BIP	3.70812	2.96478
19	24	BIP	4.01176	3.26679
19	25	BIP	4.2684	3.5218
19	26	BIP	4.48378	3.73556
19	27	BIP	4.66413	3.91428
19	28	BIP	4.81953	4.06806
19	29	BIP	4.95475	4.20165
19	30	BIP	5.07342	4.3187
19	31	BIP	5.17041	4.41407
19	32	BIP	5.26381	4.50584
19	33	BIP	5.34949	4.5899
19	34	BIP	5.41901	4.65779
19	35	BIP	5.47836	4.71552
19	36	BIP	5.52843	4.76397
19	37	BIP	5.58196	4.81587
19	38	BIP	5.62587	4.85815
19	39	BIP	5.65959	4.89025
19	40	BIP	5.69549	4.92453
20	1	BIP	0.675143	-0.0145342
20	2	BIP	0.685008	-0.00541237
20	3	BIP	0.693688	0.0025236
20	4	BIP	0.692985	0.00107744
20	5	BIP	0.691535	-0.0011167
20	6	BIP	0.691274	-0.00212131
20	7	BIP	0.691711	-0.00242825
20	8	BIP	0.692963	-0.0019192
20	9	BIP	0.696688	0.00106207
20	10	BIP	0.699292	0.00292236
20	11	BIP	0.707018	0.00990411
20	12	BIP	0.715726	0.0178691
20	13	BIP	0.733398	0.0347974
20	14	BIP	0.765382	0.0660374
20	15	BIP	0.82151	0.121422
20	16	BIP	0.928058	0.227226
20	17	BIP	1.12158	0.420002
20	18	BIP	1.44543	0.743114
20	19	BIP	1.90724	1.20418
20	20	BIP	2.43366	1.72986
20	21	BIP	2.9207	2.21615
20	22	BIP	3.33829	2.633
20	23	BIP	3.69964	2.9936
20	24	BIP	4.00687	3.30008
20	25	BIP	4.26355	3.55602
20	26	BIP	4.47691	3.76864
20	27	BIP	4.65294	3.94393
20	28	BIP	4.80651	4.09676
20	29	BIP	4.9424	4.2319
20	30	BIP	5.0646	4.35336
20	31	BIP	5.16619	4.4542
20	32	BIP	5.25608	4.54335
20	33	BIP	5.33601	4.62253
20	34	BIP	5.40229	4.68808
20	35	BIP	5.46222	4.74726
20	36	BIP	5.52169	4.80599
20	37	BIP	5.56793	4.85148
20	38	BIP	5.6106	4.89341
20	39	BIP	5.64885	4.93091
20	40	BIP	5.67284	4.95416
21	1	BIP	0.73567	-0.0118866
21	2	BIP	0.741545	-0.00896094
21	3	BIP	0.75174	-0.00171564
21	4	BIP	0.759175	0.0027689
21	5	BIP	0.761283	0.00192704
21	6	BIP	0.763215	0.000909765
21	7	BIP	0.763307	-0.00194798
21	8	BIP	0.765871	-0.00233392
21	9	BIP	0.769748	-0.00140707
21	10	BIP	0.772995	-0.00111012
21	11	BIP	0.776913	-0.000141249
21	12	BIP	0.783055	0.00305028
21	13	BIP	0.791242	0.00828816
21	14	BIP	0.804328	0.0184238
21	15	BIP	0.827012	0.0381579
21	16	BIP	0.868577	0.0767736
21	17	BIP	0.943426	0.148672
21	18	BIP	1.08139	0.283689
21	19	BIP	1.32408	0.523429
21	20	BIP	1.70155	0.897943
21	21	BIP	2.18685	1.3803
21	22	BIP	2.6815	1.87199
21	23	BIP	3.11589	2.30344
21	24	BIP	3.48802	2.67262
21	25	BIP	3.80783	2.98948
21	26	BIP	4.07859	3.25729
21	27	BIP	4.29982	3.47557
21	28	BIP	4.47848	3.65127
21	29	BIP	4.64104	3.81088
21	30	BIP	4.78609	3.95299
21	31	BIP	4.90731	4.07126
21	32	BIP	5.01414	4.17514
21	33	BIP	5.10441	4.26246
21	34	BIP	5.17611	4.33121
21	35	BIP	5.25082	4.40297
21	36	BIP	5.31965	4.46885
21	37	BIP	5.37242	4.51867
21	38	BIP	5.41553	4.55883
21	39	BIP	5.45298	4.59333
21	40	BIP	5.48469	4.62209
22	1	BIP	0.763507	0.00851183
22	2	BIP	0.763675	0.00570866
22	3	BIP	0.765338	0.00440067
22	4	BIP	0.765359	0.00145081
22	5	BIP	0.76583	-0.00105016
22	6	BIP	0.76787	-0.00198103
22	7	BIP	0.769675	-0.00314728
22	8	BIP	0.772593	-0.00320101
22	9	BIP	0.77686	-0.00190481
22	10	BIP	0.782345	0.000608695
22	11	BIP	0.78577	0.00106226
22	12	BIP	0.791441	0.00376185
22	13	BIP	0.799877	0.00922656
22	14	BIP	0.812339	0.0187168
22	15	BIP	0.834047	0.0374543
22	16	BIP	0.873462	0.0738974
22	17	BIP	0.945054	0.142518
22	18	BIP	1.0752	0.269692
22	19	BIP	1.30503	0.496555
22	20	BIP	1.67219	0.860742
22	21	BIP	2.15728	1.34286
22	22	BIP	2.66905	1.85166
22	23	BIP	3.11747	2.2971
22	24	BIP	3.50478	2.68145
22	25	BIP	3.8433	3.01699
22	26	BIP	4.12683	3.29755
22	27	BIP	4.36	3.52775
22	28	BIP	4.5537	3.71848
22	29	BIP	4.72326	3.88507
22	30	BIP	4.86495	4.02378
22	31	BIP	4.99577	4.15164
22	32	BIP	5.10751	4.26041
22	33	BIP	5.20142	4.35134
22	34	BIP	5.27827	4.42522
22	35	BIP	5.35439	4.49837
22	36	BIP	5.42036	4.56137
22	37	BIP	5.47894	4.61698
22	38	BIP	5.52819	4.66326
22	39	BIP	5.57794	4.71004
22	40	BIP	5.61553	4.74466
23	1	BIP	0.684207	-0.0251279
23	2	BIP	0.696338	-0.0154539
23	3	BIP	0.712398	-0.00185159
23	4	BIP	0.718336	0.00163014
23	5	BIP	0.721476	0.00231224
23	6	BIP	0.722783	0.0011628
23	7	BIP	0.723736	-0.000341395
23	8	BIP	0.724727	-0.00180822
23	9	BIP	0.726586	-0.00240631
23	10	BIP	0.729929	-0.00152066
23	11	BIP	0.733567	-0.000339137
23	12	BIP	0.739526	0.00316214
23	13	BIP	0.747701	0.00887994
23	14	BIP	0.759177	0.0178988
23	15	BIP	0.781541	0.0378063
23	16	BIP	0.822875	0.0766833
23	17	BIP	0.898914	0.150265
23	18	BIP	1.04078	0.289674
23	19	BIP	1.28735	0.533785
23	20	BIP	1.67005	0.914032
23	21	BIP	2.15702	1.39854
23	22	BIP	2.65446	1.89352
23	23	BIP	3.08955	2.32615
23	24	BIP	3.46177	2.69592
23	25	BIP	3.78303	3.01472
23	26	BIP	4.05409	3.28332
23	27	BIP	4.28079	3.50757
23	28	BIP	4.47154	3.69586
23	29	BIP	4.63558	3.85744
23	30	BIP	4.77413	3.99354
23	31	BIP	4.89107	4.10802
23	32	BIP	4.99641	4.2109
23	33	BIP	5.08669	4.29872
23	34	BIP	5.16632	4.3759
23	35	BIP	5.24011	4.44723
23	36	BIP	5.30385	4.50851
23	37	BIP	5.35998	4.56219
23	38	BIP	5.41302	4.61277
23	39	BIP	5.44694	4.64423
23	40	BIP	5.48322	4.67806
24	1	BIP	0.752518	-0.0103974
24	2	BIP	0.761077	-0.00450636
24	3	BIP	0.769952	0.00169991
24	4	BIP	0.771766	0.000844933
24	5	BIP	0.774025	0.000435263
24	6	BIP	0.776027	-0.000231303
24	7	BIP	0.777393	-0.00153391
24	8	BIP	0.780391	-0.00120359
24	9	BIP	0.78163	-0.00263381
24	10	BIP	0.784796	-0.00213618
24	11	BIP	0.790541	0.000940011
24	12	BIP	0.796088	0.00381867
24	13	BIP	0.803949	0.0090113
24	14	BIP	0.818408	0.0208016
24	15	BIP	0.842125	0.0418502
24	16	BIP	0.886025	0.083081
24	17	BIP	0.969226	0.163614
24	18	BIP	1.12058	0.312297
24	19	BIP	1.38494	0.573989
24	20	BIP	1.79108	0.977458
24	21	BIP	2.30895	1.49267
24	22	BIP	2.83156	2.0126
24	23	BIP	3.28625	2.46462
24	24	BIP	3.67508	2.85079
24	25	BIP	4.00928	3.18231
24	26	BIP	4.29141	3.46178
24	27	BIP	4.52639	3.69409
24	28	BIP	4.72033	3.88536
24	29	BIP	4.88945	4.05181
24	30	BIP	5.0346	4.19429
24	31	BIP	5.15291	4.30994
24	32	BIP	5.24967	4.40402
24	33	BIP	5.35316	4.50485
24	34	BIP	5.44421	4.59323
24	35	BIP	5.5138	4.66015
24	36	BIP	5.58128	4.72496
24	37	BIP	5.64566	4.78668
24	38	BIP	5.70739	4.84573
24	39	BIP	5.75298	4.88866
24	40	BIP	5.78777	4.92078
25	1	GAPDH	0.780659	-0.016647
25	2	GAPDH	0.7877	-0.0175534
25	3	GAPDH	0.812592	-0.000610137
25	4	GAPDH	0.822802	0.00165166
25	5	GAPDH	0.828405	-0.000693202
25	6	GAPDH	0.835918	-0.00112804
25	7	GAPDH	0.845774	0.000779712
25	8	GAPDH	0.867521	0.0145787
25	9	GAPDH	0.905066	0.0441753
25	10	GAPDH	0.975254	0.106415
25	11	GAPDH	1.10502	0.22823
25	12	GAPDH	1.32782	0.443087
25	13	GAPDH	1.68791	0.795232
25	14	GAPDH	2.21558	1.31495
25	15	GAPDH	2.87881	1.97023
25	16	GAPDH	3.56866	2.65213
25	17	GAPDH	4.15959	3.23511
25	18	GAPDH	4.6129	3.68048
25	19	GAPDH	4.97873	4.03836
25	20	GAPDH	5.30011	4.35179
25	21	GAPDH	5.55978	4.60351
25	22	GAPDH	5.76962	4.8054
25	23	GAPDH	5.93656	4.9644
25	24	GAPDH	6.08161	5.1015
25	25	GAPDH	6.20142	5.21336
25	26	GAPDH	6.30549	5.30948
25	27	GAPDH	6.38821	5.38425
25	28	GAPDH	6.45351	5.44161
25	29	GAPDH	6.51845	5.4986
25	30	GAPDH	6.57681	5.549
25	31	GAPDH	6.62802	5.59227
25	32	GAPDH	6.67077	5.62707
25	33	GAPDH	6.70755	5.65591
25	34	GAPDH	6.73562	5.67603
25	35	GAPDH	6.76601	5.69846
25	36	GAPDH	6.79004	5.71455
25	37	GAPDH	6.81567	5.73223
25	38	GAPDH	6.83278	5.74139
25	39	GAPDH	6.84242	5.74309
25	40	GAPDH	6.85466	5.74737
26	1	GAPDH	0.808255	-0.0170694
26	2	GAPDH	0.817809	-0.0129106
26	3	GAPDH	0.835074	-0.00103983
26	4	GAPDH	0.843181	0.00167222
26	5	GAPDH	0.846678	-0.00022496
26	6	GAPDH	0.851891	-0.000407434
26	7	GAPDH	0.863128	0.00543541
26	8	GAPDH	0.884997	0.0219098
26	9	GAPDH	0.923916	0.0554341
26	10	GAPDH	0.995184	0.121307
26	11	GAPDH	1.1224	0.243133
26	12	GAPDH	1.34305	0.458383
26	13	GAPDH	1.70752	0.817462
26	14	GAPDH	2.24617	1.35071
26	15	GAPDH	2.93339	2.03254
26	16	GAPDH	3.66075	2.75451
26	17	GAPDH	4.2973	3.38566
26	18	GAPDH	4.78641	3.86937
26	19	GAPDH	5.18467	4.26224
26	20	GAPDH	5.52168	4.59385
26	21	GAPDH	5.80751	4.87429
26	22	GAPDH	6.02984	5.09122
26	23	GAPDH	6.21698	5.27297
26	24	GAPDH	6.37232	5.42292
26	25	GAPDH	6.50138	5.54658
26	26	GAPDH	6.61048	5.65029
26	27	GAPDH	6.71263	5.74704
26	28	GAPDH	6.78527	5.81429
26	29	GAPDH	6.85551	5.87913
26	30	GAPDH	6.91694	5.93517
26	31	GAPDH	6.97801	5.99085
26	32	GAPDH	7.02256	6.03
26	33	GAPDH	7.05808	6.06012
26	34	GAPDH	7.09211	6.08876
26	35	GAPDH	7.12972	6.12097
26	36	GAPDH	7.15788	6.14374
26	37	GAPDH	7.16371	6.14418
26	38	GAPDH	7.18556	6.16063
26	39	GAPDH	7.21402	6.18369
26	40	GAPDH	7.22437	6.18866
27	1	GAPDH	0.784268	-0.00652865
27	2	GAPDH	0.785811	-0.00993386
27	3	GAPDH	0.800644	-4.93169e-05
27	4	GAPDH	0.806361	0.000718457
27	5	GAPDH	0.809302	-0.00128896
27	6	GAPDH	0.816159	0.000619823
27	7	GAPDH	0.828712	0.00822335
27	8	GAPDH	0.851475	0.0260378
27	9	GAPDH	0.89564	0.0652543
27	10	GAPDH	0.977837	0.142503
27	11	GAPDH	1.12353	0.283245
27	12	GAPDH	1.3733	0.528074
27	13	GAPDH	1.77721	0.927027
27	14	GAPDH	2.35	1.49487
27	15	GAPDH	3.03496	2.17489
27	16	GAPDH	3.71252	2.84749
27	17	GAPDH	4.27025	3.40028
27	18	GAPDH	4.69817	3.82324
27	19	GAPDH	5.05947	4.1796
27	20	GAPDH	5.36618	4.48136
27	21	GAPDH	5.61995	4.73019
27	22	GAPDH	5.82768	4.93297
27	23	GAPDH	5.99071	5.09104
27	24	GAPDH	6.13068	5.22606
27	25	GAPDH	6.24971	5.34015
27	26	GAPDH	6.35546	5.44094
27	27	GAPDH	6.43919	5.51973
27	28	GAPDH	6.51002	5.58561
27	29	GAPDH	6.56927	5.63991
27	30	GAPDH	6.62892	5.69461
27	31	GAPDH	6.68091	5.74165
27	32	GAPDH	6.72211	5.7779
27	33	GAPDH	6.76315	5.814
27	34	GAPDH	6.78487	5.83077
27	35	GAPDH	6.80879	5.84974
27	36	GAPDH	6.83376	5.86976
27	37	GAPDH	6.8558	5.88685
27	38	GAPDH	6.86711	5.89322
27	39	GAPDH	6.88324	5.9044
27	40	GAPDH	6.89692	5.91313
28	1	GAPDH	0.760166	-0.0141569
28	2	GAPDH	0.76982	-0.00913414
28	3	GAPDH	0.782892	-0.000693691
28	4	GAPDH	0.789628	0.00141168
28	5	GAPDH	0.792106	-0.000742292
28	6	GAPDH	0.797504	2.43008e-05
28	7	GAPDH	0.809168	0.00705725
28	8	GAPDH	0.832252	0.025509
28	9	GAPDH	0.874308	0.0629336
28	10	GAPDH	0.953066	0.137061
28	11	GAPDH	1.09525	0.274615
28	12	GAPDH	1.34132	0.516055
28	13	GAPDH	1.73751	0.907612
28	14	GAPDH	2.30324	1.46871
28	15	GAPDH	2.99367	2.15451
28	16	GAPDH	3.68608	2.84229
28	17	GAPDH	4.26696	3.41853
28	18	GAPDH	4.71118	3.85813
28	19	GAPDH	5.08607	4.22838
28	20	GAPDH	5.39951	4.53719
28	21	GAPDH	5.65847	4.79152
28	22	GAPDH	5.864	4.99241
28	23	GAPDH	6.03734	5.16113
28	24	GAPDH	6.18261	5.30177
28	25	GAPDH	6.30091	5.41543
28	26	GAPDH	6.40755	5.51744
28	27	GAPDH	6.48975	5.59501
28	28	GAPDH	6.55922	5.65985
28	29	GAPDH	6.62043	5.71643
28	30	GAPDH	6.67717	5.76853
28	31	GAPDH	6.7368	5.82354
28	32	GAPDH	6.77834	5.86044
28	33	GAPDH	6.81509	5.89256
28	34	GAPDH	6.8442	5.91704
28	35	GAPDH	6.87482	5.94303
28	36	GAPDH	6.90383	5.96741
28	37	GAPDH	6.92907	5.98802
28	38	GAPDH	6.94534	5.99965
28	39	GAPDH	6.96581	6.01549
28	40	GAPDH	6.97398	6.01903
29	1	GAPDH	0.757183	-0.00943043
29	2	GAPDH	0.762963	-0.00714682
29	3	GAPDH	0.773915	0.000309455
29	4	GAPDH	0.777913	0.000812435
29	5	GAPDH	0.779305	-0.00129205
29	6	GAPDH	0.783001	-0.00109103
29	7	GAPDH	0.788849	0.00126119
29	8	GAPDH	0.799888	0.00880407
29	9	GAPDH	0.820926	0.0263469
29	10	GAPDH	0.856527	0.0584519
29	11	GAPDH	0.922347	0.120776
29	12	GAPDH	1.04265	0.237584
29	13	GAPDH	1.25679	0.44823
29	14	GAPDH	1.60971	0.79765
29	15	GAPDH	2.13402	1.31847
29	16	GAPDH	2.80696	1.98791
29	17	GAPDH	3.52222	2.69968
29	18	GAPDH	4.15025	3.32421
29	19	GAPDH	4.64468	3.81515
29	20	GAPDH	5.03955	4.20652
29	21	GAPDH	5.38237	4.54585
29	22	GAPDH	5.66823	4.8282
29	23	GAPDH	5.89747	5.05396
29	24	GAPDH	6.08981	5.24279
29	25	GAPDH	6.24358	5.39307
29	26	GAPDH	6.37099	5.51699
29	27	GAPDH	6.47807	5.62057
29	28	GAPDH	6.57938	5.71838
29	29	GAPDH	6.65983	5.79534
29	30	GAPDH	6.72724	5.85925
29	31	GAPDH	6.79418	5.92269
29	32	GAPDH	6.8526	5.97762
29	33	GAPDH	6.89863	6.02016
29	34	GAPDH	6.93494	6.05297
29	35	GAPDH	6.97011	6.08464
29	36	GAPDH	6.99472	6.10576
29	37	GAPDH	7.01844	6.12598
29	38	GAPDH	7.04714	6.15119
29	39	GAPDH	7.0702	6.17075
29	40	GAPDH	7.08435	6.1814
30	1	GAPDH	0.733534	-0.016486
30	2	GAPDH	0.742091	-0.0119498
30	3	GAPDH	0.757204	-0.000858641
30	4	GAPDH	0.763665	0.00158071
30	5	GAPDH	0.765886	-0.00021956
30	6	GAPDH	0.769258	-0.000868446
30	7	GAPDH	0.774514	0.000365937
30	8	GAPDH	0.784588	0.00641864
30	9	GAPDH	0.804816	0.0226245
30	10	GAPDH	0.839723	0.0535105
30	11	GAPDH	0.901586	0.111352
30	12	GAPDH	1.01634	0.222088
30	13	GAPDH	1.21939	0.421115
30	14	GAPDH	1.55439	0.752089
30	15	GAPDH	2.06103	1.25471
30	16	GAPDH	2.72236	1.91202
30	17	GAPDH	3.43779	2.62342
30	18	GAPDH	4.0757	3.25731
30	19	GAPDH	4.57949	3.75708
30	20	GAPDH	4.98163	4.1552
30	21	GAPDH	5.32361	4.49316
30	22	GAPDH	5.6186	4.78413
30	23	GAPDH	5.85594	5.01745
30	24	GAPDH	6.04345	5.20094
30	25	GAPDH	6.19501	5.34847
30	26	GAPDH	6.32805	5.4775
30	27	GAPDH	6.4391	5.58452
30	28	GAPDH	6.53919	5.68059
30	29	GAPDH	6.61566	5.75304
30	30	GAPDH	6.69399	5.82735
30	31	GAPDH	6.76111	5.89044
30	32	GAPDH	6.81222	5.93754
30	33	GAPDH	6.85862	5.97992
30	34	GAPDH	6.90124	6.01851
30	35	GAPDH	6.93482	6.04807
30	36	GAPDH	6.95879	6.06802
30	37	GAPDH	6.98758	6.09278
30	38	GAPDH	7.0148	6.11599
30	39	GAPDH	7.03311	6.13028
30	40	GAPDH	7.0459	6.13905
31	1	GAPDH	0.770113	-0.0156552
31	2	GAPDH	0.776235	-0.0149081
31	3	GAPDH	0.796389	-0.000129533
31	4	GAPDH	0.803048	0.00115519
31	5	GAPDH	0.80626	-0.00100828
31	6	GAPDH	0.811712	-0.000930858
31	7	GAPDH	0.818931	0.000913489
31	8	GAPDH	0.83207	0.0086767
31	9	GAPDH	0.8565	0.0277326
31	10	GAPDH	0.898588	0.0644451
31	11	GAPDH	0.978577	0.13906
31	12	GAPDH	1.12267	0.277779
31	13	GAPDH	1.37337	0.523098
31	14	GAPDH	1.77552	0.919874
31	15	GAPDH	2.35011	1.4891
31	16	GAPDH	3.05064	2.18424
31	17	GAPDH	3.74983	2.87806
31	18	GAPDH	4.33339	3.45624
31	19	GAPDH	4.78849	3.90598
31	20	GAPDH	5.16441	4.27652
31	21	GAPDH	5.479	4.58573
31	22	GAPDH	5.73164	4.833
31	23	GAPDH	5.94303	5.03901
31	24	GAPDH	6.11806	5.20867
31	25	GAPDH	6.26342	5.34865
31	26	GAPDH	6.38514	5.465
31	27	GAPDH	6.48632	5.56081
31	28	GAPDH	6.57983	5.64894
31	29	GAPDH	6.65568	5.71942
31	30	GAPDH	6.72278	5.78114
31	31	GAPDH	6.78125	5.83423
31	32	GAPDH	6.83553	5.88314
31	33	GAPDH	6.87847	5.92071
31	34	GAPDH	6.91197	5.94883
31	35	GAPDH	6.9432	5.97468
31	36	GAPDH	6.98039	6.0065
31	37	GAPDH	6.9995	6.02023
31	38	GAPDH	7.01481	6.03017
31	39	GAPDH	7.02298	6.03296
31	40	GAPDH	7.03501	6.03962
32	1	GAPDH	0.747301	-0.0135357
32	2	GAPDH	0.757458	-0.00460786
32	3	GAPDH	0.763203	-9.25303e-05
32	4	GAPDH	0.764614	8.95381e-05
32	5	GAPDH	0.765853	9.85146e-05
32	6	GAPDH	0.766888	-9.55224e-05
32	7	GAPDH	0.772767	0.00455433
32	8	GAPDH	0.785168	0.0157259
32	9	GAPDH	0.806029	0.0353583
32	10	GAPDH	0.8453	0.0733994
32	11	GAPDH	0.920145	0.147016
32	12	GAPDH	1.05525	0.280894
32	13	GAPDH	1.28857	0.512977
32	14	GAPDH	1.66606	0.889246
32	15	GAPDH	2.21399	1.43594
32	16	GAPDH	2.89234	2.11307
32	17	GAPDH	3.5849	2.8044
32	18	GAPDH	4.17193	3.39019
32	19	GAPDH	4.62906	3.8461
32	20	GAPDH	5.01043	4.22624
32	21	GAPDH	5.33066	4.54524
32	22	GAPDH	5.58974	4.80308
32	23	GAPDH	5.80279	5.01491
32	24	GAPDH	5.98044	5.19133
32	25	GAPDH	6.12267	5.33233
32	26	GAPDH	6.2384	5.44683
32	27	GAPDH	6.33898	5.54618
32	28	GAPDH	6.42621	5.63218
32	29	GAPDH	6.50464	5.70939
32	30	GAPDH	6.57344	5.77696
32	31	GAPDH	6.63456	5.83684
32	32	GAPDH	6.68907	5.89013
32	33	GAPDH	6.73152	5.93135
32	34	GAPDH	6.77158	5.97018
32	35	GAPDH	6.80173	5.9991
32	36	GAPDH	6.82538	6.02152
32	37	GAPDH	6.8616	6.05651
32	38	GAPDH	6.88086	6.07454
32	39	GAPDH	6.88715	6.0796
32	40	GAPDH	6.90009	6.09131
33	1	GAPDH	0.769372	-0.0123272
33	2	GAPDH	0.778038	-0.00821722
33	3	GAPDH	0.792511	0.00170017
33	4	GAPDH	0.796386	0.00101877
33	5	GAPDH	0.797708	-0.00221471
33	6	GAPDH	0.802147	-0.00233171
33	7	GAPDH	0.807766	-0.00126836
33	8	GAPDH	0.816686	0.00309584
33	9	GAPDH	0.833077	0.0149309
33	10	GAPDH	0.863332	0.0406297
33	11	GAPDH	0.919861	0.0926036
33	12	GAPDH	1.02355	0.191732
33	13	GAPDH	1.20871	0.372343
33	14	GAPDH	1.51716	0.676232
33	15	GAPDH	1.99247	1.14699
33	16	GAPDH	2.63207	1.78203
33	17	GAPDH	3.35667	2.50208
33	18	GAPDH	4.027	3.16785
33	19	GAPDH	4.55522	3.69152
33	20	GAPDH	4.96386	4.0956
33	21	GAPDH	5.3121	4.43928
33	22	GAPDH	5.60007	4.7227
33	23	GAPDH	5.82662	4.94469
33	24	GAPDH	6.02056	5.13408
33	25	GAPDH	6.18428	5.29324
33	26	GAPDH	6.31225	5.41665
33	27	GAPDH	6.42651	5.52636
33	28	GAPDH	6.52077	5.61606
33	29	GAPDH	6.59536	5.6861
33	30	GAPDH	6.67514	5.76132
33	31	GAPDH	6.73559	5.81722
33	32	GAPDH	6.78624	5.86331
33	33	GAPDH	6.83125	5.90376
33	34	GAPDH	6.8735	5.94146
33	35	GAPDH	6.90884	5.97224
33	36	GAPDH	6.93574	5.99458
33	37	GAPDH	6.96183	6.01612
33	38	GAPDH	6.9844	6.03414
33	39	GAPDH	6.99828	6.04346
33	40	GAPDH	7.00581	6.04644
34	1	GAPDH	0.737311	-0.0299983
34	2	GAPDH	0.748108	-0.0235589
34	3	GAPDH	0.77555	-0.000474345
34	4	GAPDH	0.783066	0.00268471
34	5	GAPDH	0.78386	-0.000879222
34	6	GAPDH	0.787392	-0.00170426
34	7	GAPDH	0.791133	-0.00232092
34	8	GAPDH	0.800506	0.00269404
34	9	GAPDH	0.816308	0.0141393
34	10	GAPDH	0.847135	0.0406091
34	11	GAPDH	0.899831	0.0889471
34	12	GAPDH	0.998923	0.183681
34	13	GAPDH	1.17526	0.355657
34	14	GAPDH	1.47576	0.651804
34	15	GAPDH	1.94125	1.11293
34	16	GAPDH	2.57189	1.73922
34	17	GAPDH	3.2994	2.46237
34	18	GAPDH	3.98332	3.14194
34	19	GAPDH	4.52901	3.68326
34	20	GAPDH	4.94941	4.09931
34	21	GAPDH	5.30764	4.45318
34	22	GAPDH	5.60869	4.74988
34	23	GAPDH	5.85386	4.99069
34	24	GAPDH	6.04883	5.1813
34	25	GAPDH	6.21476	5.34287
34	26	GAPDH	6.35256	5.47632
34	27	GAPDH	6.46966	5.58905
34	28	GAPDH	6.56195	5.67699
34	29	GAPDH	6.64751	5.75819
34	30	GAPDH	6.72334	5.82966
34	31	GAPDH	6.78981	5.89178
34	32	GAPDH	6.84326	5.94087
34	33	GAPDH	6.89593	5.98918
34	34	GAPDH	6.92979	6.01869
34	35	GAPDH	6.963	6.04753
34	36	GAPDH	6.99868	6.07886
34	37	GAPDH	7.02527	6.1011
34	38	GAPDH	7.04323	6.1147
34	39	GAPDH	7.06162	6.12872
34	40	GAPDH	7.08107	6.14382
35	1	GAPDH	0.775664	-0.0249636
35	2	GAPDH	0.788821	-0.0179798
35	3	GAPDH	0.812791	-0.000181879
35	4	GAPDH	0.821254	0.00210952
35	5	GAPDH	0.824571	-0.000745695
35	6	GAPDH	0.829648	-0.00184156
35	7	GAPDH	0.836053	-0.00160849
35	8	GAPDH	0.846102	0.0022681
35	9	GAPDH	0.86533	0.0153234
35	10	GAPDH	0.89935	0.0431718
35	11	GAPDH	0.963409	0.101058
35	12	GAPDH	1.07913	0.210604
35	13	GAPDH	1.28014	0.405449
35	14	GAPDH	1.61426	0.733394
35	15	GAPDH	2.11361	1.22657
35	16	GAPDH	2.76171	1.8685
35	17	GAPDH	3.46239	2.56301
35	18	GAPDH	4.08418	3.17863
35	19	GAPDH	4.57071	3.65898
35	20	GAPDH	4.95585	4.03794
35	21	GAPDH	5.27863	4.35455
35	22	GAPDH	5.54449	4.61424
35	23	GAPDH	5.76484	4.82842
35	24	GAPDH	5.9459	5.00331
35	25	GAPDH	6.09232	5.14356
35	26	GAPDH	6.21212	5.25719
35	27	GAPDH	6.32189	5.36078
35	28	GAPDH	6.40995	5.44267
35	29	GAPDH	6.48743	5.51398
35	30	GAPDH	6.55046	5.57083
35	31	GAPDH	6.61579	5.62999
35	32	GAPDH	6.66264	5.67067
35	33	GAPDH	6.70606	5.70791
35	34	GAPDH	6.74429	5.73998
35	35	GAPDH	6.78041	5.76993
35	36	GAPDH	6.81184	5.79518
35	37	GAPDH	6.83828	5.81545
35	38	GAPDH	6.85618	5.82718
35	39	GAPDH	6.86212	5.82695
35	40	GAPDH	6.87243	5.83109
36	1	GAPDH	0.795808	-0.0203887
36	2	GAPDH	0.804751	-0.015729
36	3	GAPDH	0.825094	0.000329769
36	4	GAPDH	0.829688	0.000640285
36	5	GAPDH	0.831847	-0.00148345
36	6	GAPDH	0.837341	-0.000273025
36	7	GAPDH	0.842684	0.000786424
36	8	GAPDH	0.854271	0.00808982
36	9	GAPDH	0.873985	0.0235204
36	10	GAPDH	0.909032	0.054284
36	11	GAPDH	0.973883	0.114851
36	12	GAPDH	1.09264	0.22932
36	13	GAPDH	1.30279	0.435193
36	14	GAPDH	1.65052	0.778642
36	15	GAPDH	2.16937	1.29321
36	16	GAPDH	2.84191	1.96146
36	17	GAPDH	3.57129	2.68656
36	18	GAPDH	4.21603	3.32701
36	19	GAPDH	4.72561	3.83231
36	20	GAPDH	5.13112	4.23353
36	21	GAPDH	5.47256	4.57069
36	22	GAPDH	5.75537	4.84922
36	23	GAPDH	5.98466	5.07423
36	24	GAPDH	6.17023	5.25551
36	25	GAPDH	6.3248	5.4058
36	26	GAPDH	6.4527	5.52941
36	27	GAPDH	6.55916	5.63159
36	28	GAPDH	6.65106	5.71921
36	29	GAPDH	6.73634	5.80021
36	30	GAPDH	6.80542	5.865
36	31	GAPDH	6.85439	5.90969
36	32	GAPDH	6.90122	5.95223
36	33	GAPDH	6.95188	5.99861
36	34	GAPDH	6.99792	6.04037
36	35	GAPDH	7.03094	6.0691
36	36	GAPDH	7.0595	6.09338
36	37	GAPDH	7.08618	6.11578
36	38	GAPDH	7.11124	6.13656
36	39	GAPDH	7.12861	6.14964
36	40	GAPDH	7.14323	6.15997
37	1	ATF6	0.878869	0.00355981
37	2	ATF6	0.875064	-0.00863563
37	3	ATF6	0.885165	-0.0069249
37	4	ATF6	0.898954	-0.00152589
37	5	ATF6	0.91136	0.00248958
37	6	ATF6	0.921988	0.0047268
37	7	ATF6	0.930357	0.0047062
37	8	ATF6	0.935773	0.00173165
37	9	ATF6	0.94156	-0.000871563
37	10	ATF6	0.950923	0.000100967
37	11	ATF6	0.95824	-0.000972372
37	12	ATF6	0.965445	-0.00215783
37	13	ATF6	0.975058	-0.000934362
37	14	ATF6	0.984015	-0.000368276
37	15	ATF6	0.99589	0.00311629
37	16	ATF6	1.01784	0.0166724
37	17	ATF6	1.05317	0.0436142
37	18	ATF6	1.11556	0.097611
37	19	ATF6	1.23304	0.206702
37	20	ATF6	1.44802	0.413292
37	21	ATF6	1.7871	0.743984
37	22	ATF6	2.2672	1.2157
37	23	ATF6	2.86713	1.80723
37	24	ATF6	3.49948	2.4312
37	25	ATF6	4.06268	2.986
37	26	ATF6	4.50223	3.41717
37	27	ATF6	4.83477	3.74131
37	28	ATF6	5.09648	3.99464
37	29	ATF6	5.30641	4.19617
37	30	ATF6	5.4727	4.35407
37	31	ATF6	5.60792	4.4809
37	32	ATF6	5.71415	4.57874
37	33	ATF6	5.79707	4.65327
37	34	ATF6	5.87205	4.71986
37	35	ATF6	5.92914	4.76856
37	36	ATF6	5.9656	4.79663
37	37	ATF6	5.99686	4.8195
37	38	ATF6	6.02412	4.83837
37	39	ATF6	6.02891	4.83477
37	40	ATF6	6.03498	4.83245
38	1	ATF6	0.708553	-0.0324204
38	2	ATF6	0.722656	-0.0216923
38	3	ATF6	0.746773	-0.000950873
38	4	ATF6	0.752907	0.00180837
38	5	ATF6	0.755561	0.00108693
38	6	ATF6	0.758641	0.000792267
38	7	ATF6	0.761582	0.000357949
38	8	ATF6	0.762976	-0.00162311
38	9	ATF6	0.765959	-0.00201517
38	10	ATF6	0.768904	-0.00244532
38	11	ATF6	0.774662	-6.26586e-05
38	12	ATF6	0.778582	0.00048191
38	13	ATF6	0.784045	0.0025697
38	14	ATF6	0.792245	0.0073946
38	15	ATF6	0.804243	0.0160173
38	16	ATF6	0.826276	0.0346754
38	17	ATF6	0.864128	0.0691519
38	18	ATF6	0.931122	0.132771
38	19	ATF6	1.05442	0.252698
38	20	ATF6	1.26966	0.464554
38	21	ATF6	1.61754	0.809064
38	22	ATF6	2.10764	1.29579
38	23	ATF6	2.70071	1.88549
38	24	ATF6	3.2961	2.47749
38	25	ATF6	3.80553	2.98355
38	26	ATF6	4.20702	3.38167
38	27	ATF6	4.5259	3.69717
38	28	ATF6	4.78425	3.95215
38	29	ATF6	5.00436	4.16888
38	30	ATF6	5.19003	4.35118
38	31	ATF6	5.32698	4.48475
38	32	ATF6	5.44454	4.59894
38	33	ATF6	5.53747	4.68849
38	34	ATF6	5.61307	4.76072
38	35	ATF6	5.67801	4.82228
38	36	ATF6	5.72988	4.87078
38	37	ATF6	5.77297	4.9105
38	38	ATF6	5.81568	4.94983
38	39	ATF6	5.82749	4.95826
38	40	ATF6	5.83651	4.9639
39	1	ATF6	0.743385	-0.00916634
39	2	ATF6	0.746804	-0.00791197
39	3	ATF6	0.757498	0.000618818
39	4	ATF6	0.76147	0.00242698
39	5	ATF6	0.762848	0.0016409
39	6	ATF6	0.763999	0.000628036
39	7	ATF6	0.764006	-0.001529
39	8	ATF6	0.764159	-0.00354073
39	9	ATF6	0.767136	-0.00272743
39	10	ATF6	0.769713	-0.00231444
39	11	ATF6	0.773037	-0.001154
39	12	ATF6	0.777839	0.00148421
39	13	ATF6	0.782986	0.00446664
39	14	ATF6	0.79105	0.0103673
39	15	ATF6	0.807706	0.0248591
39	16	ATF6	0.832815	0.0478041
39	17	ATF6	0.878022	0.0908473
39	18	ATF6	0.960998	0.171659
39	19	ATF6	1.11295	0.321449
39	20	ATF6	1.37178	0.578117
39	21	ATF6	1.78287	0.987043
39	22	ATF6	2.35653	1.55853
39	23	ATF6	3.03419	2.23403
39	24	ATF6	3.69371	2.89139
39	25	ATF6	4.25136	3.44687
39	26	ATF6	4.6861	3.87945
39	27	ATF6	5.02	4.21118
39	28	ATF6	5.28802	4.47704
39	29	ATF6	5.50397	4.69082
39	30	ATF6	5.6765	4.86119
39	31	ATF6	5.81518	4.99771
39	32	ATF6	5.92224	5.10261
39	33	ATF6	6.00696	5.18516
39	34	ATF6	6.07202	5.24806
39	35	ATF6	6.12055	5.29442
39	36	ATF6	6.16153	5.33324
39	37	ATF6	6.19009	5.35964
39	38	ATF6	6.20057	5.36795
39	39	ATF6	6.20064	5.36586
39	40	ATF6	6.19839	5.36144
40	1	ATF6	0.758172	-0.0269522
40	2	ATF6	0.76433	-0.0231899
40	3	ATF6	0.786691	-0.0032248
40	4	ATF6	0.795374	0.00306349
40	5	ATF6	0.798281	0.00357448
40	6	ATF6	0.799074	0.00197261
40	7	ATF6	0.798889	-0.00060797
40	8	ATF6	0.798753	-0.00313973
40	9	ATF6	0.800758	-0.00353038
40	10	ATF6	0.805591	-0.00109261
40	11	ATF6	0.808362	-0.000716976
40	12	ATF6	0.811927	0.000452291
40	13	ATF6	0.81712	0.0032496
40	14	ATF6	0.826503	0.0102375
40	15	ATF6	0.842146	0.0234847
40	16	ATF6	0.868756	0.0476999
40	17	ATF6	0.916959	0.0935069
40	18	ATF6	1.00486	0.179014
40	19	ATF6	1.16074	0.332502
40	20	ATF6	1.43161	0.600973
40	21	ATF6	1.85702	1.02399
40	22	ATF6	2.44619	1.61076
40	23	ATF6	3.13931	2.30149
40	24	ATF6	3.81516	2.97494
40	25	ATF6	4.37893	3.53631
40	26	ATF6	4.82305	3.97804
40	27	ATF6	5.16197	4.31457
40	28	ATF6	5.43131	4.58151
40	29	ATF6	5.64791	4.79571
40	30	ATF6	5.82337	4.96877
40	31	ATF6	5.97818	5.12119
40	32	ATF6	6.0949	5.23552
40	33	ATF6	6.17803	5.31625
40	34	ATF6	6.23964	5.37546
40	35	ATF6	6.28907	5.4225
40	36	ATF6	6.32793	5.45897
40	37	ATF6	6.34484	5.47348
40	38	ATF6	6.35662	5.48286
40	39	ATF6	6.36195	5.48579
40	40	ATF6	6.36563	5.48709
41	1	ATF6	0.699406	-0.0203508
41	2	ATF6	0.70191	-0.0200364
41	3	ATF6	0.720477	-0.00365939
41	4	ATF6	0.729565	0.00323851
41	5	ATF6	0.731687	0.00317071
41	6	ATF6	0.731886	0.00117976
41	7	ATF6	0.732629	-0.00026741
41	8	ATF6	0.734081	-0.00100499
41	9	ATF6	0.734919	-0.00235667
41	10	ATF6	0.737219	-0.00224679
41	11	ATF6	0.740398	-0.00125751
41	12	ATF6	0.74298	-0.000865158
41	13	ATF6	0.750104	0.00406894
41	14	ATF6	0.759136	0.0109106
41	15	ATF6	0.773291	0.0228765
41	16	ATF6	0.800818	0.0482129
41	17	ATF6	0.84831	0.0935159
41	18	ATF6	0.936727	0.179743
41	19	ATF6	1.09497	0.335794
41	20	ATF6	1.36566	0.604297
41	21	ATF6	1.79067	1.02711
41	22	ATF6	2.37471	1.60897
41	23	ATF6	3.05561	2.28768
41	24	ATF6	3.71528	2.94515
41	25	ATF6	4.26443	3.49212
41	26	ATF6	4.69804	3.92354
41	27	ATF6	5.03742	4.26072
41	28	ATF6	5.30651	4.52763
41	29	ATF6	5.51001	4.72893
41	30	ATF6	5.68479	4.90153
41	31	ATF6	5.83223	5.04678
41	32	ATF6	5.94884	5.1612
41	33	ATF6	6.03372	5.24389
41	34	ATF6	6.10233	5.31031
41	35	ATF6	6.15416	5.35995
41	36	ATF6	6.1938	5.3974
41	37	ATF6	6.21327	5.41468
41	38	ATF6	6.22488	5.4241
41	39	ATF6	6.2261	5.42313
41	40	ATF6	6.23353	5.42837
42	1	ATF6	0.732571	-0.0458088
42	2	ATF6	0.74993	-0.0323903
42	3	ATF6	0.785006	-0.00125459
42	4	ATF6	0.793739	0.00353711
42	5	ATF6	0.795794	0.00165148
42	6	ATF6	0.798363	0.000279455
42	7	ATF6	0.800963	-0.00106121
42	8	ATF6	0.803381	-0.00258415
42	9	ATF6	0.807667	-0.00223861
42	10	ATF6	0.811976	-0.00187095
42	11	ATF6	0.817204	-0.000583648
42	12	ATF6	0.822295	0.000566502
42	13	ATF6	0.829228	0.00355861
42	14	ATF6	0.838669	0.00905877
42	15	ATF6	0.857092	0.0235419
42	16	ATF6	0.887357	0.0498658
42	17	ATF6	0.933802	0.09237
42	18	ATF6	1.02112	0.175748
42	19	ATF6	1.17999	0.330678
42	20	ATF6	1.44592	0.592662
42	21	ATF6	1.86981	1.01261
42	22	ATF6	2.45751	1.59637
42	23	ATF6	3.14857	2.28349
42	24	ATF6	3.82169	2.95267
42	25	ATF6	4.38793	3.51497
42	26	ATF6	4.83123	3.95433
42	27	ATF6	5.17359	4.29275
42	28	ATF6	5.44486	4.56007
42	29	ATF6	5.66676	4.77804
42	30	ATF6	5.84173	4.94907
42	31	ATF6	5.98571	5.08911
42	32	ATF6	6.105	5.20446
42	33	ATF6	6.19869	5.29421
42	34	ATF6	6.26075	5.35233
42	35	ATF6	6.31003	5.39766
42	36	ATF6	6.33743	5.42112
42	37	ATF6	6.34948	5.42923
42	38	ATF6	6.36213	5.43794
42	39	ATF6	6.37592	5.44779
42	40	ATF6	6.38219	5.45012
43	1	ATF6	0.688333	-0.00256038
43	2	ATF6	0.696926	0.00268565
43	3	ATF6	0.703441	0.0058535
43	4	ATF6	0.703695	0.00276048
43	5	ATF6	0.703228	-0.00105334
43	6	ATF6	0.705498	-0.00213047
43	7	ATF6	0.708174	-0.00280145
43	8	ATF6	0.710668	-0.00365459
43	9	ATF6	0.71593	-0.00173944
43	10	ATF6	0.718272	-0.00274404
43	11	ATF6	0.722279	-0.00208435
43	12	ATF6	0.727636	-7.45512e-05
43	13	ATF6	0.733201	0.00214368
43	14	ATF6	0.739929	0.00552456
43	15	ATF6	0.748081	0.0103293
43	16	ATF6	0.763291	0.0221931
43	17	ATF6	0.786151	0.0417056
43	18	ATF6	0.827088	0.0792959
43	19	ATF6	0.905185	0.154046
43	20	ATF6	1.04493	0.290448
43	21	ATF6	1.28345	0.525617
43	22	ATF6	1.66602	0.904843
43	23	ATF6	2.21035	1.44583
43	24	ATF6	2.87448	2.10661
43	25	ATF6	3.53918	2.76795
43	26	ATF6	4.10764	3.33307
43	27	ATF6	4.55605	3.77814
43	28	ATF6	4.90005	4.11879
43	29	ATF6	5.17444	4.38984
43	30	ATF6	5.39409	4.60613
43	31	ATF6	5.57198	4.78067
43	32	ATF6	5.71928	4.92463
43	33	ATF6	5.8331	5.0351
43	34	ATF6	5.92149	5.12015
43	35	ATF6	5.99361	5.18892
43	36	ATF6	6.05385	5.24581
43	37	ATF6	6.09083	5.27945
43	38	ATF6	6.10654	5.29181
43	39	ATF6	6.11843	5.30036
43	40	ATF6	6.12209	5.30067
44	1	ATF6	0.760242	0.0113184
44	2	ATF6	0.760553	0.0070481
44	3	ATF6	0.763439	0.00535318
44	4	ATF6	0.763614	0.000945998
44	5	ATF6	0.764643	-0.00260645
44	6	ATF6	0.770126	-0.00170512
44	7	ATF6	0.776076	-0.000335831
44	8	ATF6	0.778414	-0.00257996
44	9	ATF6	0.783248	-0.00232784
44	10	ATF6	0.789847	-0.000309518
44	11	ATF6	0.794265	-0.000473859
44	12	ATF6	0.799633	0.000313389
44	13	ATF6	0.804158	0.000256694
44	14	ATF6	0.811952	0.00346931
44	15	ATF6	0.82314	0.0100758
44	16	ATF6	0.838325	0.0206789
44	17	ATF6	0.86783	0.0456024
44	18	ATF6	0.91699	0.0901806
44	19	ATF6	1.0035	0.172108
44	20	ATF6	1.15822	0.322245
44	21	ATF6	1.4293	0.588748
44	22	ATF6	1.85705	1.01192
44	23	ATF6	2.45393	1.60421
44	24	ATF6	3.16436	2.31006
44	25	ATF6	3.86144	3.00256
44	26	ATF6	4.45132	3.58786
44	27	ATF6	4.91208	4.04404
44	28	ATF6	5.26493	4.3923
44	29	ATF6	5.54693	4.66972
44	30	ATF6	5.76987	4.88808
44	31	ATF6	5.94648	5.06011
44	32	ATF6	6.08887	5.19792
44	33	ATF6	6.20622	5.31069
44	34	ATF6	6.29478	5.39467
44	35	ATF6	6.36077	5.45608
44	36	ATF6	6.40867	5.49939
44	37	ATF6	6.43933	5.52548
44	38	ATF6	6.45301	5.53457
44	39	ATF6	6.46553	5.54251
44	40	ATF6	6.47384	5.54624
45	1	ATF6	0.637486	-0.0298698
45	2	ATF6	0.654502	-0.0148873
45	3	ATF6	0.6696	-0.0018236
45	4	ATF6	0.675645	0.00218659
45	5	ATF6	0.677124	0.0016322
45	6	ATF6	0.678554	0.00102798
45	7	ATF6	0.679133	-0.00042746
45	8	ATF6	0.680174	-0.00142084
45	9	ATF6	0.681488	-0.00214045
45	10	ATF6	0.684404	-0.00125927
45	11	ATF6	0.687561	-0.000135789
45	12	ATF6	0.690315	0.000583511
45	13	ATF6	0.693542	0.00177714
45	14	ATF6	0.701676	0.00787696
45	15	ATF6	0.712334	0.0165004
45	16	ATF6	0.731285	0.0334175
45	17	ATF6	0.763758	0.0638565
45	18	ATF6	0.823362	0.121427
45	19	ATF6	0.936528	0.232558
45	20	ATF6	1.13507	0.429065
45	21	ATF6	1.46465	0.756611
45	22	ATF6	1.9747	1.26463
45	23	ATF6	2.67277	1.96066
45	24	ATF6	3.35683	2.64269
45	25	ATF6	4.013	3.29683
45	26	ATF6	4.54841	3.8302
45	27	ATF6	4.9632	4.24296
45	28	ATF6	5.28961	4.56733
45	29	ATF6	5.54888	4.82457
45	30	ATF6	5.76016	5.03382
45	31	ATF6	5.92845	5.20007
45	32	ATF6	6.06186	5.33145
45	33	ATF6	6.17284	5.44039
45	34	ATF6	6.25551	5.52103
45	35	ATF6	6.31746	5.58095
45	36	ATF6	6.36544	5.62688
45	37	ATF6	6.39939	5.65881
45	38	ATF6	6.41908	5.67646
45	39	ATF6	6.42742	5.68276
45	40	ATF6	6.43065	5.68396
46	1	ATF6	0.671771	-0.0116715
46	2	ATF6	0.678451	-0.00706264
46	3	ATF6	0.689269	0.00168454
46	4	ATF6	0.691742	0.00208682
46	5	ATF6	0.691986	0.000259003
46	6	ATF6	0.692174	-0.00162437
46	7	ATF6	0.693925	-0.00194425
46	8	ATF6	0.695978	-0.00196284
46	9	ATF6	0.698904	-0.00110749
46	10	ATF6	0.70192	-0.000163222
46	11	ATF6	0.70421	5.55412e-05
46	12	ATF6	0.706185	-3.99904e-05
46	13	ATF6	0.711053	0.00275626
46	14	ATF6	0.720027	0.00965944
46	15	ATF6	0.730124	0.0176849
46	16	ATF6	0.748898	0.0343879
46	17	ATF6	0.784893	0.0683122
46	18	ATF6	0.846119	0.127467
46	19	ATF6	0.958494	0.23777
46	20	ATF6	1.15943	0.43664
46	21	ATF6	1.49342	0.768551
46	22	ATF6	1.99141	1.26447
46	23	ATF6	2.64106	1.91205
46	24	ATF6	3.34664	2.61556
46	25	ATF6	3.98674	3.25359
46	26	ATF6	4.50143	3.76621
46	27	ATF6	4.89182	4.15453
46	28	ATF6	5.19808	4.45871
46	29	ATF6	5.43652	4.69509
46	30	ATF6	5.63737	4.89387
46	31	ATF6	5.79802	5.05244
46	32	ATF6	5.92355	5.1759
46	33	ATF6	6.01815	5.26843
46	34	ATF6	6.09016	5.33837
46	35	ATF6	6.15037	5.39651
46	36	ATF6	6.19499	5.43906
46	37	ATF6	6.21851	5.46051
46	38	ATF6	6.23202	5.47194
46	39	ATF6	6.23978	5.47764
46	40	ATF6	6.24323	5.47902
47	1	ATF6	0.944964	-0.0132026
47	2	ATF6	0.949642	-0.0156888
47	3	ATF6	0.967563	-0.00493149
47	4	ATF6	0.979687	2.83465e-05
47	5	ATF6	0.990122	0.00329941
47	6	ATF6	0.997483	0.00349648
47	7	ATF6	1.00203	0.000874306
47	8	ATF6	1.00989	0.00157432
47	9	ATF6	1.01596	0.000484048
47	10	ATF6	1.02118	-0.00145988
47	11	ATF6	1.02651	-0.00329462
47	12	ATF6	1.03415	-0.00282348
47	13	ATF6	1.04382	-0.000319475
47	14	ATF6	1.05437	0.00307205
47	15	ATF6	1.06901	0.010552
47	16	ATF6	1.09591	0.0302865
47	17	ATF6	1.1435	0.0707044
47	18	ATF6	1.22612	0.14617
47	19	ATF6	1.37542	0.2883
47	20	ATF6	1.62836	0.534073
47	21	ATF6	2.02822	0.92677
47	22	ATF6	2.58651	1.4779
47	23	ATF6	3.25245	2.13667
47	24	ATF6	3.91157	2.78864
47	25	ATF6	4.4618	3.33169
47	26	ATF6	4.8785	3.74123
47	27	ATF6	5.20291	4.05848
47	28	ATF6	5.45741	4.30582
47	29	ATF6	5.6564	4.49764
47	30	ATF6	5.82697	4.66104
47	31	ATF6	5.96225	4.78917
47	32	ATF6	6.05783	4.87758
47	33	ATF6	6.1316	4.94418
47	34	ATF6	6.20068	5.0061
47	35	ATF6	6.25156	5.04982
47	36	ATF6	6.28354	5.07464
47	37	ATF6	6.29896	5.08289
47	38	ATF6	6.31242	5.08918
47	39	ATF6	6.31753	5.08713
47	40	ATF6	6.31519	5.07763
48	1	ATF6	0.66892	-0.0124908
48	2	ATF6	0.675306	-0.00725941
48	3	ATF6	0.684575	0.000855703
48	4	ATF6	0.686696	0.00182249
48	5	ATF6	0.68678	0.000752942
48	6	ATF6	0.686864	-0.000317738
48	7	ATF6	0.687951	-0.000384795
48	8	ATF6	0.687965	-0.00152444
48	9	ATF6	0.68788	-0.00276368
48	10	ATF6	0.689403	-0.00239461
48	11	ATF6	0.692241	-0.000711375
48	12	ATF6	0.69494	0.000833456
48	13	ATF6	0.699092	0.00383205
48	14	ATF6	0.70848	0.0120658
48	15	ATF6	0.722554	0.0249856
48	16	ATF6	0.746442	0.0477198
48	17	ATF6	0.790486	0.0906094
48	18	ATF6	0.874557	0.173526
48	19	ATF6	1.02549	0.323303
48	20	ATF6	1.28217	0.578826
48	21	ATF6	1.68558	0.981087
48	22	ATF6	2.2361	1.53045
48	23	ATF6	2.87912	2.17232
48	24	ATF6	3.49959	2.79163
48	25	ATF6	4.00707	3.29796
48	26	ATF6	4.3984	3.68813
48	27	ATF6	4.68764	3.97622
48	28	ATF6	4.91771	4.20514
48	29	ATF6	5.10572	4.392
48	30	ATF6	5.25134	4.53646
48	31	ATF6	5.3685	4.65246
48	32	ATF6	5.4612	4.74401
48	33	ATF6	5.52922	4.81088
48	34	ATF6	5.58378	4.86429
48	35	ATF6	5.62697	4.90632
48	36	ATF6	5.64592	4.92411
48	37	ATF6	5.64602	4.92306
48	38	ATF6	5.65061	4.9265
48	39	ATF6	5.65213	4.92686
48	40	ATF6	5.64793	4.92151
49	1	BIP	0.747786	-0.0233668
49	2	BIP	0.758637	-0.0178304
49	3	BIP	0.780467	-0.00131574
49	4	BIP	0.78911	0.00201273
49	5	BIP	0.794042	0.00162955
49	6	BIP	0.798047	0.000319937
49	7	BIP	0.802539	-0.000503241
49	8	BIP	0.806509	-0.00184873
49	9	BIP	0.811812	-0.00186016
49	10	BIP	0.81817	-0.00081765
49	11	BIP	0.823843	-0.000459702
49	12	BIP	0.83246	0.00284301
49	13	BIP	0.846117	0.0111842
49	14	BIP	0.869254	0.029007
49	15	BIP	0.909969	0.064407
49	16	BIP	0.983745	0.132868
49	17	BIP	1.11586	0.259663
49	18	BIP	1.34838	0.486872
49	19	BIP	1.7168	0.849973
49	20	BIP	2.19389	1.32175
49	21	BIP	2.68681	1.80936
49	22	BIP	3.12007	2.23731
49	23	BIP	3.4933	2.60521
49	24	BIP	3.81405	2.92066
49	25	BIP	4.07953	3.18082
49	26	BIP	4.30231	3.39829
49	27	BIP	4.49324	3.5839
49	28	BIP	4.65466	3.74001
49	29	BIP	4.79017	3.87019
49	30	BIP	4.9021	3.97681
49	31	BIP	5.00711	4.0765
49	32	BIP	5.10108	4.16516
49	33	BIP	5.17769	4.23646
49	34	BIP	5.24093	4.29439
49	35	BIP	5.30353	4.35167
49	36	BIP	5.3612	4.40403
49	37	BIP	5.41827	4.45578
49	38	BIP	5.45943	4.49162
49	39	BIP	5.50643	4.53331
49	40	BIP	5.53678	4.55834
[truncated: 1,880 more rows]

## Sheet: Results
Block Type	Fast 96-Well Block (0.1mL)
Calibration Background is expired	No
Calibration Background performed on	01-28-2020
Calibration Normalization FAM-ROX is expired	No
Calibration Normalization FAM-ROX performed on	01-28-2020
Calibration Normalization VIC-ROX is expired	No
Calibration Normalization VIC-ROX performed on	01-28-2020
Calibration Pure Dye FAM is expired	No
Calibration Pure Dye FAM performed on	01-28-2020
Calibration Pure Dye NED is expired	No
Calibration Pure Dye NED performed on	01-28-2020
Calibration Pure Dye ROX is expired	No
Calibration Pure Dye ROX performed on	01-28-2020
Calibration Pure Dye SYBR is expired	No
Calibration Pure Dye SYBR performed on	01-28-2020
Calibration Pure Dye TAMRA is expired	No
Calibration Pure Dye TAMRA performed on	01-28-2020
Calibration Pure Dye VIC is expired	No
Calibration Pure Dye VIC performed on	01-28-2020
Calibration ROI is expired	No
Calibration ROI performed on	01-28-2020
Calibration Uniformity is expired	No
Calibration Uniformity performed on	01-28-2020
Chemistry	SYBR_GREEN
Date Created	2020-06-11 10:58:23 AM PDT
Experiment Barcode
Experiment Comment
Experiment File Name	D:\Claudia (MP)\11-06-2020 BIP-ATF6.eds
Experiment Name	11-06-2020 BIP-ATF6
Experiment Run End Time	2020-06-11 11:54:29 AM PDT
Experiment Type	Standard Curve
Instrument Name	278861431
Instrument Serial Number	278861431
Instrument Type	QuantStudio(TM) 6 Flex System
Passive Reference	ROX
Quantification Cycle Method	Ct
Signal Smoothing On	true
Stage/ Cycle where Analysis is performed	Stage 2, Step 2
User Name
Well	Well Position	Omit	Sample Name	Target Name	Task	Reporter	Quencher	CT	Ct Mean	Ct SD	Quantity	Quantity Mean	Quantity SD	Automatic Ct Threshold	Ct Threshold	Automatic Baseline	Baseline Start	Baseline End	Comments	Y-Intercept	R(superscript 2)	Tm1	Slope	Tm2	Efficiency	Tm3	NOAMP	EXPFAIL
1	A1	FALSE	BTSC #1 NT	ATF6	UNKNOWN	SYBR	None	19.4756	19.4734	0.00313977				TRUE	0.510253	TRUE	1	40				78.7656					N	N
2	A2	FALSE	BTSC #1 NT	ATF6	UNKNOWN	SYBR	None	19.4711	19.4734	0.00313977				TRUE	0.510253	TRUE	1	40				78.7656					N	N
3	A3	FALSE	BTSC #1 CPZ	ATF6	UNKNOWN	SYBR	None	19.1338	19.0666	0.0950334				TRUE	0.510253	TRUE	1	40				78.7656					N	N
4	A4	FALSE	BTSC #1 CPZ	ATF6	UNKNOWN	SYBR	None	18.9994	19.0666	0.0950334				TRUE	0.510253	TRUE	1	40				78.8622					N	N
5	A5	FALSE	BTSC #83 NT	ATF6	UNKNOWN	SYBR	None	20.1416	20.2139	0.102306				TRUE	0.510253	TRUE	1	40				78.9587					N	N
6	A6	FALSE	BTSC #83 NT	ATF6	UNKNOWN	SYBR	None	20.2862	20.2139	0.102306				TRUE	0.510253	TRUE	1	40				79.0552					N	N
7	A7	FALSE	BTSC #83 CPZ	ATF6	UNKNOWN	SYBR	None	20.1279	20.0051	0.173695				TRUE	0.510253	TRUE	1	40				79.0552					N	N
8	A8	FALSE	BTSC #83 CPZ	ATF6	UNKNOWN	SYBR	None	19.8822	20.0051	0.173695				TRUE	0.510253	TRUE	1	40				78.9587					N	N
9	A9	FALSE	BTSC #163 NT	ATF6	UNKNOWN	SYBR	None	20.1774	20.1361	0.05828				TRUE	0.510253	TRUE	1	40				78.8622					N	N
10	A10	FALSE	BTSC #163 NT	ATF6	UNKNOWN	SYBR	None	20.0949	20.1361	0.05828				TRUE	0.510253	TRUE	1	40				78.8622					N	N
11	A11	FALSE	BTSC #163 CPZ	ATF6	UNKNOWN	SYBR	None	19.9946	20.0227	0.0398082				TRUE	0.510253	TRUE	1	40				78.7656					N	N
12	A12	FALSE	BTSC #163 CPZ	ATF6	UNKNOWN	SYBR	None	20.0508	20.0227	0.0398082				TRUE	0.510253	TRUE	1	40				78.7656					N	N
13	B1	FALSE	BTSC #1 NT	BIP	UNKNOWN	SYBR	None	17.3006	17.356	0.0782933				TRUE	0.291897	TRUE	1	40				79.3447					N	N
14	B2	FALSE	BTSC #1 NT	BIP	UNKNOWN	SYBR	None	17.4114	17.356	0.0782933				TRUE	0.291897	TRUE	1	40				79.3447					N	N
15	B3	FALSE	BTSC #1 CPZ	BIP	UNKNOWN	SYBR	None	17.3513	17.2847	0.0941041				TRUE	0.291897	TRUE	1	40				79.3447					N	N
16	B4	FALSE	BTSC #1 CPZ	BIP	UNKNOWN	SYBR	None	17.2182	17.2847	0.0941041				TRUE	0.291897	TRUE	1	40				79.4412					N	N
17	B5	FALSE	BTSC #83 NT	BIP	UNKNOWN	SYBR	None	17.1746	17.1803	0.00804094				TRUE	0.291897	TRUE	1	40				79.4412					N	N
18	B6	FALSE	BTSC #83 NT	BIP	UNKNOWN	SYBR	None	17.186	17.1803	0.00804094				TRUE	0.291897	TRUE	1	40				79.4412					N	N
19	B7	FALSE	BTSC #83 CPZ	BIP	UNKNOWN	SYBR	None	16.3935	16.391	0.00355652				TRUE	0.291897	TRUE	1	40				79.5377					N	N
20	B8	FALSE	BTSC #83 CPZ	BIP	UNKNOWN	SYBR	None	16.3885	16.391	0.00355652				TRUE	0.291897	TRUE	1	40				79.4412					N	N
21	B9	FALSE	BTSC #163 NT	BIP	UNKNOWN	SYBR	None	18.0061	18.0509	0.0633497				TRUE	0.291897	TRUE	1	40				79.4412					N	N
22	B10	FALSE	BTSC #163 NT	BIP	UNKNOWN	SYBR	None	18.0957	18.0509	0.0633497				TRUE	0.291897	TRUE	1	40				79.4412					N	N
23	B11	FALSE	BTSC #163 CPZ	BIP	UNKNOWN	SYBR	None	17.9746	17.9308	0.0620334				TRUE	0.291897	TRUE	1	40				79.3447					N	N
24	B12	FALSE	BTSC #163 CPZ	BIP	UNKNOWN	SYBR	None	17.8869	17.9308	0.0620334				TRUE	0.291897	TRUE	1	40				79.3447					N	N
25	C1	FALSE	BTSC #1 NT	GAPDH	UNKNOWN	SYBR	None	12.1225	12.0952	0.0385984				TRUE	0.487018	TRUE	1	40				87.3549					N	N
26	C2	FALSE	BTSC #1 NT	GAPDH	UNKNOWN	SYBR	None	12.0679	12.0952	0.0385984				TRUE	0.487018	TRUE	1	40				87.2584					N	N
27	C3	FALSE	BTSC #1 CPZ	GAPDH	UNKNOWN	SYBR	None	11.8526	11.8734	0.0294016				TRUE	0.487018	TRUE	1	40				87.3549					N	N
28	C4	FALSE	BTSC #1 CPZ	GAPDH	UNKNOWN	SYBR	None	11.8942	11.8734	0.0294016				TRUE	0.487018	TRUE	1	40				87.3549					N	N
29	C5	FALSE	BTSC #83 NT	GAPDH	UNKNOWN	SYBR	None	13.1088	13.1632	0.0768334				TRUE	0.487018	TRUE	1	40				87.3549					N	N
30	C6	FALSE	BTSC #83 NT	GAPDH	UNKNOWN	SYBR	None	13.2175	13.1632	0.0768334				TRUE	0.487018	TRUE	1	40				87.4514					N	N
31	C7	FALSE	BTSC #83 CPZ	GAPDH	UNKNOWN	SYBR	None	12.8728	12.8881	0.0217269				TRUE	0.487018	TRUE	1	40				87.4514					N	N
32	C8	FALSE	BTSC #83 CPZ	GAPDH	UNKNOWN	SYBR	None	12.9035	12.8881	0.0217269				TRUE	0.487018	TRUE	1	40				87.4514					N	N
33	C9	FALSE	BTSC #163 NT	GAPDH	UNKNOWN	SYBR	None	13.4191	13.4531	0.0480946				TRUE	0.487018	TRUE	1	40				87.3549					N	N
34	C10	FALSE	BTSC #163 NT	GAPDH	UNKNOWN	SYBR	None	13.4871	13.4531	0.0480946				TRUE	0.487018	TRUE	1	40				87.3549					N	N
35	C11	FALSE	BTSC #163 CPZ	GAPDH	UNKNOWN	SYBR	None	13.2692	13.2136	0.0785995				TRUE	0.487018	TRUE	1	40				87.3549					N	N
36	C12	FALSE	BTSC #163 CPZ	GAPDH	UNKNOWN	SYBR	None	13.1581	13.2136	0.0785995				TRUE	0.487018	TRUE	1	40				87.3549					N	N
37	D1	FALSE	U87MG NT	ATF6	UNKNOWN	SYBR	None	20.3141	20.2168	0.137585				TRUE	0.510253	TRUE	1	40				78.8622					N	N
38	D2	FALSE	U87MG NT	ATF6	UNKNOWN	SYBR	None	20.1195	20.2168	0.137585				TRUE	0.510253	TRUE	1	40				79.1517					N	N
39	D3	FALSE	U87MG CPZ	ATF6	UNKNOWN	SYBR	None	19.7685	19.7347	0.0477763				TRUE	0.510253	TRUE	1	40				78.9587					N	N
40	D4	FALSE	U87MG CPZ	ATF6	UNKNOWN	SYBR	None	19.7009	19.7347	0.0477763				TRUE	0.510253	TRUE	1	40				78.9587					N	N
41	D5	FALSE	T98G NT	ATF6	UNKNOWN	SYBR	None	19.6883	19.7055	0.0243184				TRUE	0.510253	TRUE	1	40				78.9587					N	N
42	D6	FALSE	T98G NT	ATF6	UNKNOWN	SYBR	None	19.7227	19.7055	0.0243184				TRUE	0.510253	TRUE	1	40				78.9587					N	N
43	D7	FALSE	T98G CPZ	ATF6	UNKNOWN	SYBR	None	20.9383	20.8401	0.138919				TRUE	0.510253	TRUE	1	40				78.9587					N	N
44	D8	FALSE	T98G CPZ	ATF6	UNKNOWN	SYBR	None	20.7418	20.8401	0.138919				TRUE	0.510253	TRUE	1	40				79.0552					N	N
45	D9	FALSE	U251MG NT	ATF6	UNKNOWN	SYBR	None	20.2857	20.263	0.0320289				TRUE	0.510253	TRUE	1	40				79.0552					N	N
46	D10	FALSE	U251MG NT	ATF6	UNKNOWN	SYBR	None	20.2404	20.263	0.0320289				TRUE	0.510253	TRUE	1	40				79.0552					N	N
47	D11	FALSE	U251MG CPZ	ATF6	UNKNOWN	SYBR	None	19.9115	19.836	0.106782				TRUE	0.510253	TRUE	1	40				78.9587					N	N
48	D12	FALSE	U251MG CPZ	ATF6	UNKNOWN	SYBR	None	19.7605	19.836	0.106782				TRUE	0.510253	TRUE	1	40				78.9587					N	N
49	E1	FALSE	U87MG NT	BIP	UNKNOWN	SYBR	None	17.1428	17.1334	0.0132699				TRUE	0.291897	TRUE	1	40				79.4412					N	N
50	E2	FALSE	U87MG NT	BIP	UNKNOWN	SYBR	None	17.124	17.1334	0.0132699				TRUE	0.291897	TRUE	1	40				79.4412					N	N
51	E3	FALSE	U87MG CPZ	BIP	UNKNOWN	SYBR	None	16.689	16.7289	0.0564296				TRUE	0.291897	TRUE	1	40				79.4412					N	N
52	E4	FALSE	U87MG CPZ	BIP	UNKNOWN	SYBR	None	16.7688	16.7289	0.0564296				TRUE	0.291897	TRUE	1	40				79.4412					N	N
53	E5	FALSE	T98G NT	BIP	UNKNOWN	SYBR	None	17.1021	17.1257	0.0334181				TRUE	0.291897	TRUE	1	40				79.4412					N	N
54	E6	FALSE	T98G NT	BIP	UNKNOWN	SYBR	None	17.1494	17.1257	0.0334181				TRUE	0.291897	TRUE	1	40				79.4412					N	N
55	E7	FALSE	T98G CPZ	BIP	UNKNOWN	SYBR	None	17.747	17.8123	0.0923158				TRUE	0.291897	TRUE	1	40				79.4412					N	N
56	E8	FALSE	T98G CPZ	BIP	UNKNOWN	SYBR	None	17.8776	17.8123	0.0923158				TRUE	0.291897	TRUE	1	40				79.4412					N	N
57	E9	FALSE	U251MG NT	BIP	UNKNOWN	SYBR	None	18.0594	18.0594					TRUE	0.291897	TRUE	1	40				79.4412					N	N
58	E10	FALSE	U251MG NT	BIP	UNKNOWN	SYBR	None	Undetermined	18.0594					TRUE	0.291897	TRUE	1	40				61.9733					Y	Y
59	E11	FALSE	U251MG CPZ	BIP	UNKNOWN	SYBR	None	17.853	17.8399	0.0185608				TRUE	0.291897	TRUE	1	40				79.4412					N	N
60	E12	FALSE	U251MG CPZ	BIP	UNKNOWN	SYBR	None	17.8268	17.8399	0.0185608				TRUE	0.291897	TRUE	1	40				79.4412					N	N
61	F1	FALSE	U87MG NT	GAPDH	UNKNOWN	SYBR	None	12.8595	12.8278	0.0447707				TRUE	0.487018	TRUE	1	40				87.2584					N	N
62	F2	FALSE	U87MG NT	GAPDH	UNKNOWN	SYBR	None	12.7962	12.8278	0.0447707				TRUE	0.487018	TRUE	1	40				87.3549					N	N
63	F3	FALSE	U87MG CPZ	GAPDH	UNKNOWN	SYBR	None	12.6106	12.6758	0.0922409				TRUE	0.487018	TRUE	1	40				87.3549					N	N
64	F4	FALSE	U87MG CPZ	GAPDH	UNKNOWN	SYBR	None	12.741	12.6758	0.0922409				TRUE	0.487018	TRUE	1	40				87.3549					N	N
65	F5	FALSE	T98G NT	GAPDH	UNKNOWN	SYBR	None	12.6132	12.6498	0.0518062				TRUE	0.487018	TRUE	1	40				87.3549					N	N
66	F6	FALSE	T98G NT	GAPDH	UNKNOWN	SYBR	None	12.6864	12.6498	0.0518062				TRUE	0.487018	TRUE	1	40				87.3549					N	N
67	F7	FALSE	T98G CPZ	GAPDH	UNKNOWN	SYBR	None	13.6191	13.5431	0.107539				TRUE	0.487018	TRUE	1	40				87.3549					N	N
68	F8	FALSE	T98G CPZ	GAPDH	UNKNOWN	SYBR	None	13.4671	13.5431	0.107539				TRUE	0.487018	TRUE	1	40				87.3549					N	N
69	F9	FALSE	U251MG NT	GAPDH	UNKNOWN	SYBR	None	12.634	12.5939	0.0567276				TRUE	0.487018	TRUE	1	40				87.3549					N	N
70	F10	FALSE	U251MG NT	GAPDH	UNKNOWN	SYBR	None	12.5538	12.5939	0.0567276				TRUE	0.487018	TRUE	1	40				87.3549					N	N
71	F11	FALSE	U251MG CPZ	GAPDH	UNKNOWN	SYBR	None	12.1822	12.1784	0.00534759				TRUE	0.487018	TRUE	1	40				87.3549					N	N
72	F12	FALSE	U251MG CPZ	GAPDH	UNKNOWN	SYBR	None	12.1747	12.1784	0.00534759				TRUE	0.487018	TRUE	1	40				87.3549					N	N

## Sheet: Melt Curve Raw Data
Block Type	Fast 96-Well Block (0.1mL)
Calibration Background is expired	No
Calibration Background performed on	01-28-2020
Calibration Normalization FAM-ROX is expired	No
Calibration Normalization FAM-ROX performed on	01-28-2020
Calibration Normalization VIC-ROX is expired	No
Calibration Normalization VIC-ROX performed on	01-28-2020
Calibration Pure Dye FAM is expired	No
Calibration Pure Dye FAM performed on	01-28-2020
Calibration Pure Dye NED is expired	No
Calibration Pure Dye NED performed on	01-28-2020
Calibration Pure Dye ROX is expired	No
Calibration Pure Dye ROX performed on	01-28-2020
Calibration Pure Dye SYBR is expired	No
Calibration Pure Dye SYBR performed on	01-28-2020
Calibration Pure Dye TAMRA is expired	No
Calibration Pure Dye TAMRA performed on	01-28-2020
Calibration Pure Dye VIC is expired	No
Calibration Pure Dye VIC performed on	01-28-2020
Calibration ROI is expired	No
Calibration ROI performed on	01-28-2020
Calibration Uniformity is expired	No
Calibration Uniformity performed on	01-28-2020
Chemistry	SYBR_GREEN
Date Created	2020-06-11 10:58:23 AM PDT
Experiment Barcode
Experiment Comment
Experiment File Name	D:\Claudia (MP)\11-06-2020 BIP-ATF6.eds
Experiment Name	11-06-2020 BIP-ATF6
Experiment Run End Time	2020-06-11 11:54:29 AM PDT
Experiment Type	Standard Curve
Instrument Name	278861431
Instrument Serial Number	278861431
Instrument Type	QuantStudio(TM) 6 Flex System
Passive Reference	ROX
Quantification Cycle Method	Ct
Signal Smoothing On	true
Stage/ Cycle where Analysis is performed	Stage 2, Step 2
User Name
Well	Well Position	Reading	Temperature	Fluorescence	Derivative
1	A1	1	60.1396	5.59114	0.149313
1	A1	2	60.3326	5.60102	0.144529
1	A1	3	60.5256	5.59981	0.14079
1	A1	4	60.7186	5.56432	0.139341
1	A1	5	60.9117	5.56041	0.14071
1	A1	6	61.1047	5.55013	0.144474
1	A1	7	61.2977	5.52212	0.149451
1	A1	8	61.4907	5.49821	0.154272
1	A1	9	61.6837	5.47963	0.157971
1	A1	10	61.8767	5.44134	0.160334
1	A1	11	62.0698	5.43653	0.161817
1	A1	12	62.2628	5.41759	0.163145
1	A1	13	62.4558	5.38885	0.16484
1	A1	14	62.6488	5.36603	0.166924
1	A1	15	62.8418	5.35406	0.1689
1	A1	16	63.0348	5.32783	0.170054
1	A1	17	63.2279	5.29739	0.169902
1	A1	18	63.4209	5.26657	0.168545
1	A1	19	63.6139	5.24956	0.166726
1	A1	20	63.8069	5.22922	0.165454
1	A1	21	63.9999	5.21676	0.165439
1	A1	22	64.1929	5.19774	0.166703
1	A1	23	64.386	5.1678	0.168598
1	A1	24	64.579	5.13821	0.170216
1	A1	25	64.772	5.12401	0.170887
1	A1	26	64.965	5.09591	0.170498
1	A1	27	65.158	5.06932	0.169463
1	A1	28	65.351	5.05091	0.168453
1	A1	29	65.5441	5.0365	0.168018
1	A1	30	65.7371	5.00679	0.168325
1	A1	31	65.9301	4.99523	0.16911
1	A1	32	66.1231	4.96601	0.169878
1	A1	33	66.3161	4.93377	0.170174
1	A1	34	66.5091	4.92213	0.169818
1	A1	35	66.7021	4.89552	0.168954
1	A1	36	66.8952	4.87069	0.167962
1	A1	37	67.0882	4.85123	0.167297
1	A1	38	67.2812	4.8296	0.167331
1	A1	39	67.4742	4.80336	0.168205
1	A1	40	67.6672	4.78717	0.169745
1	A1	41	67.8602	4.76506	0.171456
1	A1	42	68.0533	4.7459	0.172696
1	A1	43	68.2463	4.7066	0.172964
1	A1	44	68.4393	4.68909	0.172144
1	A1	45	68.6323	4.66431	0.170567
1	A1	46	68.8253	4.64784	0.168819
1	A1	47	69.0183	4.62506	0.167435
1	A1	48	69.2113	4.60793	0.166709
1	A1	49	69.4044	4.57122	0.166655
1	A1	50	69.5974	4.56362	0.167119
1	A1	51	69.7904	4.53827	0.167882
1	A1	52	69.9834	4.50986	0.168731
1	A1	53	70.1764	4.49126	0.169459
1	A1	54	70.3694	4.47418	0.169899
1	A1	55	70.5625	4.44054	0.169959
1	A1	56	70.7555	4.41943	0.169643
1	A1	57	70.9485	4.40054	0.169061
1	A1	58	71.1415	4.38219	0.168405
1	A1	59	71.3345	4.35106	0.167958
1	A1	60	71.5275	4.32991	0.168093
1	A1	61	71.7206	4.30708	0.169196
1	A1	62	71.9136	4.29437	0.171502
1	A1	63	72.1066	4.26758	0.174913
1	A1	64	72.2996	4.24638	0.178936
1	A1	65	72.4926	4.21371	0.182812
1	A1	66	72.6856	4.19075	0.185782
1	A1	67	72.8787	4.1696	0.187352
1	A1	68	73.0717	4.1368	0.187427
1	A1	69	73.2647	4.10774	0.186303
1	A1	70	73.4577	4.0953	0.184535
1	A1	71	73.6507	4.06165	0.182739
1	A1	72	73.8437	4.04339	0.18145
1	A1	73	74.0368	4.02195	0.181034
1	A1	74	74.2298	3.99034	0.181704
1	A1	75	74.4228	3.97014	0.18355
1	A1	76	74.6158	3.95038	0.186566
1	A1	77	74.8088	3.93095	0.19072
1	A1	78	75.0018	3.89593	0.196112
1	A1	79	75.1949	3.86601	0.203227
1	A1	80	75.3879	3.84347	0.213147
1	A1	81	75.5809	3.82035	0.227608
1	A1	82	75.7739	3.78885	0.248807
1	A1	83	75.9669	3.75619	0.279036
1	A1	84	76.1599	3.72978	0.320211
1	A1	85	76.353	3.68866	0.373501
1	A1	86	76.546	3.64762	0.43926
1	A1	87	76.739	3.57142	0.517485
1	A1	88	76.932	3.50584	0.608868
1	A1	89	77.125	3.40479	0.716166
1	A1	90	77.318	3.30233	0.845074
1	A1	91	77.511	3.18426	1.00353
1	A1	92	77.7041	3.06039	1.19844
1	A1	93	77.8971	2.92787	1.43
1	A1	94	78.0901	2.75975	1.68531
1	A1	95	78.2831	2.5209	1.93501
1	A1	96	78.4761	2.16377	2.13627
1	A1	97	78.6691	1.66658	2.24338
1	A1	98	78.8622	1.1481	2.22293
1	A1	99	79.0552	0.734626	2.06682
1	A1	100	79.2482	0.487728	1.79682
1	A1	101	79.4412	0.373681	1.45792
1	A1	102	79.6342	0.324056	1.10371
1	A1	103	79.8272	0.302642	0.78063
1	A1	104	80.0202	0.292703	0.517706
1	A1	105	80.2133	0.286885	0.32431
1	A1	106	80.4063	0.282273	0.194602
1	A1	107	80.5993	0.278515	0.114718
1	A1	108	80.7923	0.273739	0.0692313
1	A1	109	80.9853	0.273558	0.0450794
1	A1	110	81.1783	0.268065	0.0329586
1	A1	111	81.3714	0.26531	0.0270641
1	A1	112	81.5644	0.261858	0.0241674
1	A1	113	81.7574	0.25925	0.0226616
1	A1	114	81.9504	0.257066	0.0218318
1	A1	115	82.1434	0.254193	0.0213841
1	A1	116	82.3364	0.252086	0.0211799
1	A1	117	82.5295	0.248487	0.021116
1	A1	118	82.7225	0.245612	0.0210953
1	A1	119	82.9155	0.242899	0.0210398
1	A1	120	83.1085	0.24007	0.0209107
1	A1	121	83.3015	0.237075	0.0207149
1	A1	122	83.4945	0.233523	0.0204927
1	A1	123	83.6876	0.232874	0.0202947
1	A1	124	83.8806	0.229344	0.0201556
1	A1	125	84.0736	0.225177	0.0200797
1	A1	126	84.2666	0.225564	0.0200405
1	A1	127	84.4596	0.220564	0.0199961
1	A1	128	84.6526	0.217641	0.0199114
1	A1	129	84.8457	0.215645	0.0197745
1	A1	130	85.0387	0.213753	0.0195998
1	A1	131	85.2317	0.209502	0.0194177
1	A1	132	85.4247	0.208338	0.0192573
1	A1	133	85.6177	0.205854	0.0191308
1	A1	134	85.8107	0.202111	0.0190233
1	A1	135	86.0038	0.201116	0.0188924
1	A1	136	86.1968	0.198355	0.0186785
1	A1	137	86.3898	0.194639	0.0183279
1	A1	138	86.5828	0.191737	0.0178222
1	A1	139	86.7758	0.191425	0.0171967
1	A1	140	86.9688	0.187492	0.0165394
1	A1	141	87.1618	0.186825	0.0159646
1	A1	142	87.3549	0.184648	0.0155745
1	A1	143	87.5479	0.182651	0.015421
1	A1	144	87.7409	0.181733	0.0154826
1	A1	145	87.9339	0.178738	0.0156637
1	A1	146	88.1269	0.176618	0.0158227
1	A1	147	88.3199	0.174869	0.0158223
1	A1	148	88.513	0.170576	0.0155876
1	A1	149	88.706	0.169461	0.0151399
1	A1	150	88.899	0.167794	0.0145859
1	A1	151	89.092	0.165612	0.0140629
1	A1	152	89.285	0.164678	0.0136699
1	A1	153	89.478	0.161488	0.0134247
1	A1	154	89.6711	0.159778	0.0132694
1	A1	155	89.8641	0.159068	0.0131136
1	A1	156	90.0571	0.156199	0.0128848
1	A1	157	90.2501	0.155033	0.0125569
1	A1	158	90.4431	0.153139	0.0121521
1	A1	159	90.6361	0.151988	0.0117196
1	A1	160	90.8291	0.150548	0.0113054
1	A1	161	91.0222	0.150099	0.0109262
1	A1	162	91.2152	0.147552	0.0105631
1	A1	163	91.4082	0.145477	0.0101803
1	A1	164	91.6012	0.14525	0.00975917
1	A1	165	91.7942	0.143929	0.00932323
1	A1	166	91.9872	0.143638	0.0089349
1	A1	167	92.1803	0.141396	0.00866522
1	A1	168	92.3733	0.141027	0.00855615
1	A1	169	92.5663	0.140654	0.00859665
1	A1	170	92.7593	0.138168	0.00872192
1	A1	171	92.9523	0.137446	0.00883709
1	A1	172	93.1453	0.135677	0.00885463
1	A1	173	93.3384	0.134343	0.00873094
1	A1	174	93.5314	0.13328	0.00848062
1	A1	175	93.7244	0.133025	0.00815647
1	A1	176	93.9174	0.132279	0.00780028
1	A1	177	94.1104	0.1311	0.00739585
1	A1	178	94.3034	0.129828	0.00686059
1	A1	179	94.4965	0.127748	0.00609245
1	A1	180	94.6895	0.127339	0.00504771
1	A1	181	94.8825	0.126386	0.00379585
2	A2	1	60.1396	5.93851	0.171486
2	A2	2	60.3326	5.9352	0.167378
2	A2	3	60.5256	5.9208	0.164599
2	A2	4	60.7186	5.90688	0.164328
2	A2	5	60.9117	5.89672	0.16692
2	A2	6	61.1047	5.86276	0.171712
2	A2	7	61.2977	5.84722	0.177299
2	A2	8	61.4907	5.81645	0.182164
2	A2	9	61.6837	5.79195	0.185321
2	A2	10	61.8767	5.75634	0.186621
2	A2	11	62.0698	5.74379	0.186672
2	A2	12	62.2628	5.71391	0.186381
2	A2	13	62.4558	5.69619	0.186458
2	A2	14	62.6488	5.67235	0.187117
2	A2	15	62.8418	5.65337	0.188105
2	A2	16	63.0348	5.61322	0.189027
2	A2	17	63.2279	5.59477	0.189686
2	A2	18	63.4209	5.56585	0.190199
2	A2	19	63.6139	5.54601	0.190843
2	A2	20	63.8069	5.525	0.191774
2	A2	21	63.9999	5.50001	0.192856
2	A2	22	64.1929	5.46758	0.193751
2	A2	23	64.386	5.44499	0.194144
2	A2	24	64.579	5.41117	0.193926
2	A2	25	64.772	5.3966	0.193193
2	A2	26	64.965	5.37107	0.192111
2	A2	27	65.158	5.34265	0.190803
2	A2	28	65.351	5.31971	0.189353
2	A2	29	65.5441	5.28859	0.187877
2	A2	30	65.7371	5.27423	0.186577
2	A2	31	65.9301	5.24887	0.185667
2	A2	32	66.1231	5.21317	0.185263
2	A2	33	66.3161	5.21256	0.1853
2	A2	34	66.5091	5.17487	0.185604
2	A2	35	66.7021	5.14732	0.18602
2	A2	36	66.8952	5.12231	0.186531
2	A2	37	67.0882	5.10072	0.187205
2	A2	38	67.2812	5.08455	0.188072
2	A2	39	67.4742	5.05227	0.188989
2	A2	40	67.6672	5.02304	0.189679
2	A2	41	67.8602	5.00047	0.18986
2	A2	42	68.0533	4.98133	0.189423
2	A2	43	68.2463	4.95142	0.188491
2	A2	44	68.4393	4.92125	0.18737
2	A2	45	68.6323	4.90557	0.186393
2	A2	46	68.8253	4.88269	0.185757
2	A2	47	69.0183	4.85816	0.185428
2	A2	48	69.2113	4.83141	0.185221
2	A2	49	69.4044	4.80976	0.185013
2	A2	50	69.5974	4.77884	0.184914
2	A2	51	69.7904	4.75278	0.185248
2	A2	52	69.9834	4.73897	0.186309
2	A2	53	70.1764	4.72109	0.188063
2	A2	54	70.3694	4.69103	0.190076
2	A2	55	70.5625	4.65636	0.191735
2	A2	56	70.7555	4.63439	0.19265
2	A2	57	70.9485	4.60732	0.192916
2	A2	58	71.1415	4.58288	0.193063
2	A2	59	71.3345	4.56405	0.193754
2	A2	60	71.5275	4.53387	0.195408
2	A2	61	71.7206	4.51506	0.19799
2	A2	62	71.9136	4.48131	0.201005
2	A2	63	72.1066	4.46025	0.20369
2	A2	64	72.2996	4.42841	0.20529
2	A2	65	72.4926	4.40039	0.205347
2	A2	66	72.6856	4.37014	0.203886
2	A2	67	72.8787	4.33926	0.201432
2	A2	68	73.0717	4.32236	0.198803
2	A2	69	73.2647	4.30059	0.1968
2	A2	70	73.4577	4.27083	0.195908
2	A2	71	73.6507	4.24534	0.196204
2	A2	72	73.8437	4.22315	0.197425
2	A2	73	74.0368	4.19347	0.199179
2	A2	74	74.2298	4.17279	0.201139
2	A2	75	74.4228	4.13891	0.203193
2	A2	76	74.6158	4.11285	0.205491
2	A2	77	74.8088	4.093	0.208417
2	A2	78	75.0018	4.06662	0.212565
2	A2	79	75.1949	4.03239	0.218761
2	A2	80	75.3879	4.00949	0.228164
2	A2	81	75.5809	3.97603	0.24238
2	A2	82	75.7739	3.94948	0.263462
2	A2	83	75.9669	3.91948	0.2937
2	A2	84	76.1599	3.88306	0.335205
2	A2	85	76.353	3.84913	0.389452
2	A2	86	76.546	3.79856	0.457017
2	A2	87	76.739	3.73283	0.537809
2	A2	88	76.932	3.66266	0.631958
2	A2	89	77.125	3.562	0.741194
2	A2	90	77.318	3.44764	0.870128
2	A2	91	77.511	3.33301	1.02629
2	A2	92	77.7041	3.2023	1.21775
2	A2	93	77.8971	3.06112	1.44792
2	A2	94	78.0901	2.90022	1.70877
2	A2	95	78.2831	2.68099	1.97566
2	A2	96	78.4761	2.35553	2.20778
2	A2	97	78.6691	1.88855	2.35663
2	A2	98	78.8622	1.33997	2.3809
2	A2	99	79.0552	0.863287	2.26187
2	A2	100	79.2482	0.550579	2.0119
2	A2	101	79.4412	0.391266	1.67145
2	A2	102	79.6342	0.32348	1.29586
2	A2	103	79.8272	0.294594	0.938233
2	A2	104	80.0202	0.279609	0.636081
2	A2	105	80.2133	0.271593	0.406065
2	A2	106	80.4063	0.265809	0.246697
2	A2	107	80.5993	0.263903	0.145415
2	A2	108	80.7923	0.25935	0.0859545
2	A2	109	80.9853	0.256414	0.0534671
2	A2	110	81.1783	0.252946	0.0367999
2	A2	111	81.3714	0.250891	0.0286811
2	A2	112	81.5644	0.246912	0.0248743
2	A2	113	81.7574	0.245309	0.0231239
2	A2	114	81.9504	0.242079	0.0223007
2	A2	115	82.1434	0.239233	0.0218539
2	A2	116	82.3364	0.236104	0.0215207
2	A2	117	82.5295	0.233183	0.0211964
2	A2	118	82.7225	0.230356	0.0208746
2	A2	119	82.9155	0.227934	0.0206047
2	A2	120	83.1085	0.22617	0.0204431
2	A2	121	83.3015	0.222967	0.0204105
2	A2	122	83.4945	0.220577	0.0204721
2	A2	123	83.6876	0.217722	0.0205549
2	A2	124	83.8806	0.214908	0.0205883
2	A2	125	84.0736	0.210499	0.0205447
2	A2	126	84.2666	0.209283	0.0204503
2	A2	127	84.4596	0.207484	0.0203604
2	A2	128	84.6526	0.203969	0.0203177
2	A2	129	84.8457	0.201703	0.0203243
2	A2	130	85.0387	0.198498	0.0203451
2	A2	131	85.2317	0.195505	0.0203356
2	A2	132	85.4247	0.192823	0.0202676
2	A2	133	85.6177	0.191321	0.0201365
2	A2	134	85.8107	0.188583	0.0199516
2	A2	135	86.0038	0.184543	0.0197238
2	A2	136	86.1968	0.182618	0.0194598
2	A2	137	86.3898	0.181016	0.019161
2	A2	138	86.5828	0.178238	0.018823
2	A2	139	86.7758	0.175123	0.0184363
2	A2	140	86.9688	0.172805	0.0179928
2	A2	141	87.1618	0.171242	0.0174955
2	A2	142	87.3549	0.168341	0.0169663
2	A2	143	87.5479	0.167038	0.0164428
2	A2	144	87.7409	0.164236	0.0159646
2	A2	145	87.9339	0.163219	0.0155577
2	A2	146	88.1269	0.160793	0.0152238
2	A2	147	88.3199	0.159312	0.0149433
2	A2	148	88.513	0.157275	0.0146898
2	A2	149	88.706	0.154165	0.0144516
2	A2	150	88.899	0.153151	0.0142398
2	A2	151	89.092	0.151059	0.0140769
2	A2	152	89.285	0.148726	0.0139712
2	A2	153	89.478	0.147302	0.0138962
2	A2	154	89.6711	0.144689	0.0137949
2	A2	155	89.8641	0.143189	0.0136067
2	A2	156	90.0571	0.142104	0.0132993
2	A2	157	90.2501	0.138904	0.012887
2	A2	158	90.4431	0.138675	0.0124242
2	A2	159	90.6361	0.137144	0.0119778
2	A2	160	90.8291	0.135913	0.0115939
2	A2	161	91.0222	0.134128	0.0112759
2	A2	162	91.2152	0.133019	0.0109889
2	A2	163	91.4082	0.129924	0.0106883
2	A2	164	91.6012	0.130612	0.0103536
2	A2	165	91.7942	0.12858	0.010002
2	A2	166	91.9872	0.127968	0.00967286
2	A2	167	92.1803	0.126239	0.00939704
2	A2	168	92.3733	0.125541	0.00917477
2	A2	169	92.5663	0.123878	0.00897934
2	A2	170	92.7593	0.122886	0.00878292
2	A2	171	92.9523	0.121055	0.00858179
2	A2	172	93.1453	0.121335	0.0083994
2	A2	173	93.3384	0.120199	0.00826098
2	A2	174	93.5314	0.119371	0.00815863
2	A2	175	93.7244	0.116979	0.00803497
2	A2	176	93.9174	0.116491	0.00779965
2	A2	177	94.1104	0.114985	0.00736621
2	A2	178	94.3034	0.114923	0.00668549
2	A2	179	94.4965	0.11436	0.0057604
2	A2	180	94.6895	0.112555	0.00464624
2	A2	181	94.8825	0.111347	0.00344459
3	A3	1	60.1396	6.06248	0.182054
3	A3	2	60.3326	6.07269	0.179445
3	A3	3	60.5256	6.04649	0.177737
3	A3	4	60.7186	6.03404	0.177489
3	A3	5	60.9117	6.00362	0.17879
3	A3	6	61.1047	5.98552	0.181239
3	A3	7	61.2977	5.96009	0.184177
3	A3	8	61.4907	5.92944	0.186983
3	A3	9	61.6837	5.90767	0.189312
3	A3	10	61.8767	5.88382	0.191152
3	A3	11	62.0698	5.85797	0.19271
3	A3	12	62.2628	5.82847	0.19422
3	A3	13	62.4558	5.81156	0.195753
3	A3	14	62.6488	5.78645	0.197149
3	A3	15	62.8418	5.75166	0.19809
3	A3	16	63.0348	5.72552	0.198275
3	A3	17	63.2279	5.70751	0.197634
3	A3	18	63.4209	5.67123	0.196433
3	A3	19	63.6139	5.64385	0.195204
3	A3	20	63.8069	5.62479	0.194505
3	A3	21	63.9999	5.60218	0.194594
3	A3	22	64.1929	5.58265	0.195256
3	A3	23	64.386	5.54812	0.195894
3	A3	24	64.579	5.51663	0.195853
3	A3	25	64.772	5.49926	0.194791
3	A3	26	64.965	5.46521	0.192855
3	A3	27	65.158	5.44236	0.190582
3	A3	28	65.351	5.42447	0.188613
3	A3	29	65.5441	5.39304	0.187376
3	A3	30	65.7371	5.38327	0.186951
3	A3	31	65.9301	5.34847	0.187111
3	A3	32	66.1231	5.32119	0.187518
3	A3	33	66.3161	5.3009	0.187901
3	A3	34	66.5091	5.27678	0.188102
3	A3	35	66.7021	5.25469	0.188059
3	A3	36	66.8952	5.21968	0.18776
3	A3	37	67.0882	5.20393	0.187241
3	A3	38	67.2812	5.17612	0.186594
3	A3	39	67.4742	5.14416	0.185954
3	A3	40	67.6672	5.13004	0.185408
3	A3	41	67.8602	5.1027	0.184927
3	A3	42	68.0533	5.08759	0.184402
3	A3	43	68.2463	5.04881	0.183788
3	A3	44	68.4393	5.0208	0.18322
3	A3	45	68.6323	5.00963	0.182956
3	A3	46	68.8253	4.98859	0.183168
3	A3	47	69.0183	4.96248	0.183759
3	A3	48	69.2113	4.93773	0.18437
3	A3	49	69.4044	4.90526	0.184633
3	A3	50	69.5974	4.88282	0.184398
3	A3	51	69.7904	4.86041	0.183808
3	A3	52	69.9834	4.84497	0.18317
3	A3	53	70.1764	4.8093	0.182783
3	A3	54	70.3694	4.79354	0.182859
3	A3	55	70.5625	4.76156	0.183537
3	A3	56	70.7555	4.74333	0.184892
3	A3	57	70.9485	4.72247	0.186904
3	A3	58	71.1415	4.69722	0.189423
3	A3	59	71.3345	4.66472	0.192205
3	A3	60	71.5275	4.64122	0.194994
3	A3	61	71.7206	4.62109	0.197607
3	A3	62	71.9136	4.58686	0.199942
3	A3	63	72.1066	4.56468	0.201904
3	A3	64	72.2996	4.53355	0.203337
3	A3	65	72.4926	4.51397	0.204024
3	A3	66	72.6856	4.48157	0.20378
3	A3	67	72.8787	4.44932	0.202619
3	A3	68	73.0717	4.42296	0.200834
3	A3	69	73.2647	4.4038	0.198962
3	A3	70	73.4577	4.37836	0.197577
3	A3	71	73.6507	4.35099	0.19707
3	A3	72	73.8437	4.32557	0.197525
3	A3	73	74.0368	4.2988	0.198736
3	A3	74	74.2298	4.27964	0.200358
3	A3	75	74.4228	4.24681	0.202122
3	A3	76	74.6158	4.21635	0.20402
3	A3	77	74.8088	4.19329	0.206405
3	A3	78	75.0018	4.16979	0.209983
3	A3	79	75.1949	4.14458	0.215733
3	A3	80	75.3879	4.1122	0.224886
3	A3	81	75.5809	4.08519	0.238971
3	A3	82	75.7739	4.05291	0.259892
3	A3	83	75.9669	4.02855	0.289861
3	A3	84	76.1599	3.98823	0.331089
3	A3	85	76.353	3.95082	0.3853
3	A3	86	76.546	3.90953	0.453335
3	A3	87	76.739	3.85119	0.53524
3	A3	88	76.932	3.76496	0.631118
3	A3	89	77.125	3.66814	0.742619
3	A3	90	77.318	3.55514	0.874342
3	A3	91	77.511	3.44062	1.03394
3	A3	92	77.7041	3.30862	1.2297
3	A3	93	77.8971	3.16049	1.46529
3	A3	94	78.0901	2.99875	1.73282
3	A3	95	78.2831	2.77484	2.00752
3	A3	96	78.4761	2.44642	2.24808
3	A3	97	78.6691	1.96916	2.40494
3	A3	98	78.8622	1.40848	2.43533
3	A3	99	79.0552	0.913859	2.31912
3	A3	100	79.2482	0.582626	2.0678
3	A3	101	79.4412	0.41491	1.72193
3	A3	102	79.6342	0.343515	1.33793
3	A3	103	79.8272	0.313306	0.97058
3	A3	104	80.0202	0.298031	0.659065
3	A3	105	80.2133	0.290603	0.421229
3	A3	106	80.4063	0.284814	0.256066
3	A3	107	80.5993	0.281333	0.150902
3	A3	108	80.7923	0.276799	0.0890409
3	A3	109	80.9853	0.273857	0.0551422
3	A3	110	81.1783	0.271597	0.0376641
3	A3	111	81.3714	0.267558	0.0290858
3	A3	112	81.5644	0.265215	0.0250347
3	A3	113	81.7574	0.263156	0.0231864
3	A3	114	81.9504	0.259484	0.0223765
3	A3	115	82.1434	0.256971	0.0220292
3	A3	116	82.3364	0.253937	0.0218471
3	A3	117	82.5295	0.251385	0.0216719
3	A3	118	82.7225	0.248247	0.0214348
3	A3	119	82.9155	0.244624	0.0211401
3	A3	120	83.1085	0.24173	0.0208479
3	A3	121	83.3015	0.241199	0.0206386
3	A3	122	83.4945	0.23776	0.0205689
3	A3	123	83.6876	0.23482	0.020639
3	A3	124	83.8806	0.231768	0.0207905
3	A3	125	84.0736	0.229722	0.0209308
3	A3	126	84.2666	0.226045	0.0209704
3	A3	127	84.4596	0.223248	0.0208537
3	A3	128	84.6526	0.22055	0.0205762
3	A3	129	84.8457	0.217572	0.0201831
3	A3	130	85.0387	0.214699	0.0197518
3	A3	131	85.2317	0.213683	0.0193598
3	A3	132	85.4247	0.210612	0.0190509
3	A3	133	85.6177	0.20807	0.018817
3	A3	134	85.8107	0.206225	0.0186062
3	A3	135	86.0038	0.202728	0.0183548
3	A3	136	86.1968	0.200122	0.0180248
3	A3	137	86.3898	0.198486	0.0176244
3	A3	138	86.5828	0.196685	0.0172033
3	A3	139	86.7758	0.193597	0.0168262
3	A3	140	86.9688	0.191889	0.0165407
3	A3	141	87.1618	0.190616	0.0163538
3	A3	142	87.3549	0.188417	0.0162292
3	A3	143	87.5479	0.185487	0.0161048
3	A3	144	87.7409	0.183357	0.0159237
3	A3	145	87.9339	0.181072	0.0156618
3	A3	146	88.1269	0.179698	0.0153339
3	A3	147	88.3199	0.17795	0.0149777
3	A3	148	88.513	0.175828	0.0146262
3	A3	149	88.706	0.174158	0.0142935
3	A3	150	88.899	0.171436	0.013978
3	A3	151	89.092	0.16947	0.0136796
3	A3	152	89.285	0.167508	0.013412
3	A3	153	89.478	0.165769	0.0131987
3	A3	154	89.6711	0.164824	0.0130528
3	A3	155	89.8641	0.163505	0.0129537
3	A3	156	90.0571	0.160683	0.0128407
3	A3	157	90.2501	0.158879	0.0126342
3	A3	158	90.4431	0.157554	0.0122784
3	A3	159	90.6361	0.155137	0.0117795
3	A3	160	90.8291	0.154878	0.011211
3	A3	161	91.0222	0.154053	0.0106769
3	A3	162	91.2152	0.153183	0.0102567
3	A3	163	91.4082	0.150321	0.00996841
3	A3	164	91.6012	0.149286	0.00977135
3	A3	165	91.7942	0.149217	0.00960175
3	A3	166	91.9872	0.14714	0.00941184
3	A3	167	92.1803	0.145613	0.00918837
3	A3	168	92.3733	0.1449	0.00894593
3	A3	169	92.5663	0.14418	0.0087068
3	A3	170	92.7593	0.143295	0.0084839
3	A3	171	92.9523	0.141432	0.00827872
3	A3	172	93.1453	0.13978	0.0080925
3	A3	173	93.3384	0.140247	0.00793657
3	A3	174	93.5314	0.139161	0.00782493
3	A3	175	93.7244	0.137951	0.00774765
3	A3	176	93.9174	0.136924	0.00764444
3	A3	177	94.1104	0.135161	0.00740553
3	A3	178	94.3034	0.134657	0.00690997
3	A3	179	94.4965	0.133049	0.00608607
3	A3	180	94.6895	0.132	0.00496043
3	A3	181	94.8825	0.132282	0.00366507
4	A4	1	60.1396	6.00541	0.17976
4	A4	2	60.3326	6.00023	0.177906
4	A4	3	60.5256	5.98979	0.176843
4	A4	4	60.7186	5.96318	0.176953
4	A4	5	60.9117	5.93867	0.178179
4	A4	6	61.1047	5.92531	0.180064
4	A4	7	61.2977	5.88965	0.181994
4	A4	8	61.4907	5.86717	0.183523
4	A4	9	61.6837	5.83737	0.184573
4	A4	10	61.8767	5.82339	0.185387
4	A4	11	62.0698	5.79667	0.186351
4	A4	12	62.2628	5.77346	0.187776
4	A4	13	62.4558	5.74323	0.189773
4	A4	14	62.6488	5.72661	0.19219
4	A4	15	62.8418	5.69876	0.19466
4	A4	16	63.0348	5.67125	0.196711
4	A4	17	63.2279	5.64804	0.197945
4	A4	18	63.4209	5.61078	0.198209
4	A4	19	63.6139	5.59045	0.197659
4	A4	20	63.8069	5.56319	0.196646
4	A4	21	63.9999	5.54474	0.195514
4	A4	22	64.1929	5.51282	0.194424
4	A4	23	64.386	5.48702	0.193344
4	A4	24	64.579	5.4655	0.192162
4	A4	25	64.772	5.43696	0.190836
4	A4	26	64.965	5.41156	0.189459
4	A4	27	65.158	5.38622	0.1882
4	A4	28	65.351	5.36826	0.187188
4	A4	29	65.5441	5.3458	0.186434
4	A4	30	65.7371	5.31361	0.185866
4	A4	31	65.9301	5.29409	0.185416
4	A4	32	66.1231	5.26327	0.18509
4	A4	33	66.3161	5.24678	0.184902
4	A4	34	66.5091	5.22778	0.184805
4	A4	35	66.7021	5.19341	0.184623
4	A4	36	66.8952	5.17061	0.184157
4	A4	37	67.0882	5.14734	0.183314
4	A4	38	67.2812	5.11904	0.182176
4	A4	39	67.4742	5.09853	0.180976
4	A4	40	67.6672	5.07754	0.179985
4	A4	41	67.8602	5.05178	0.179434
4	A4	42	68.0533	5.02764	0.179469
4	A4	43	68.2463	5.00677	0.180162
4	A4	44	68.4393	4.98083	0.181467
4	A4	45	68.6323	4.96203	0.183159
4	A4	46	68.8253	4.93784	0.18484
4	A4	47	69.0183	4.91169	0.186029
4	A4	48	69.2113	4.88318	0.18636
4	A4	49	69.4044	4.85617	0.18577
4	A4	50	69.5974	4.8351	0.184504
4	A4	51	69.7904	4.8094	0.182974
4	A4	52	69.9834	4.79481	0.181547
4	A4	53	70.1764	4.76014	0.180418
4	A4	54	70.3694	4.74269	0.179638
4	A4	55	70.5625	4.71847	0.179254
4	A4	56	70.7555	4.69093	0.179412
4	A4	57	70.9485	4.67161	0.180339
4	A4	58	71.1415	4.65075	0.182227
4	A4	59	71.3345	4.62442	0.185054
4	A4	60	71.5275	4.60112	0.18851
4	A4	61	71.7206	4.57777	0.192031
4	A4	62	71.9136	4.54804	0.194956
4	A4	63	72.1066	4.51695	0.196748
4	A4	64	72.2996	4.49847	0.197195
4	A4	65	72.4926	4.4656	0.196506
4	A4	66	72.6856	4.43651	0.195264
4	A4	67	72.8787	4.41484	0.194183
4	A4	68	73.0717	4.39925	0.193791
4	A4	69	73.2647	4.36894	0.194185
4	A4	70	73.4577	4.3495	0.195042
4	A4	71	73.6507	4.30887	0.195872
4	A4	72	73.8437	4.2893	0.19639
4	A4	73	74.0368	4.26105	0.196689
4	A4	74	74.2298	4.23957	0.197168
4	A4	75	74.4228	4.21658	0.198281
4	A4	76	74.6158	4.19264	0.200346
4	A4	77	74.8088	4.16043	0.203545
4	A4	78	75.0018	4.13717	0.208116
4	A4	79	75.1949	4.10513	0.214558
4	A4	80	75.3879	4.08632	0.22376
4	A4	81	75.5809	4.05495	0.237044
4	A4	82	75.7739	4.01713	0.256143
4	A4	83	75.9669	3.99549	0.283104
4	A4	84	76.1599	3.95636	0.320068
4	A4	85	76.353	3.92413	0.368907
4	A4	86	76.546	3.8735	0.43084
4	A4	87	76.739	3.82565	0.506377
4	A4	88	76.932	3.75113	0.595863
4	A4	89	77.125	3.65763	0.700676
4	A4	90	77.318	3.55437	0.824633
4	A4	91	77.511	3.43608	0.974524
4	A4	92	77.7041	3.31224	1.15857
4	A4	93	77.8971	3.17348	1.38197
4	A4	94	78.0901	3.01704	1.64037
4	A4	95	78.2831	2.81715	1.91381
4	A4	96	78.4761	2.52172	2.16518
4	A4	97	78.6691	2.09009	2.34641
4	A4	98	78.8622	1.54797	2.41196
4	A4	99	79.0552	1.02924	2.33495
4	A4	100	79.2482	0.657007	2.11848
4	A4	101	79.4412	0.456171	1.79614
4	A4	102	79.6342	0.367359	1.42119
4	A4	103	79.8272	0.329229	1.04971
4	A4	104	80.0202	0.311072	0.725233
4	A4	105	80.2133	0.301586	0.470861
4	A4	106	80.4063	0.296723	0.289867
4	A4	107	80.5993	0.291694	0.171997
4	A4	108	80.7923	0.28852	0.101217
4	A4	109	80.9853	0.284545	0.0617197
4	A4	110	81.1783	0.282168	0.0410462
4	A4	111	81.3714	0.278708	0.0307747
4	A4	112	81.5644	0.276495	0.0258609
4	A4	113	81.7574	0.273011	0.0235701
4	A4	114	81.9504	0.270145	0.022538
4	A4	115	82.1434	0.267919	0.0221191
4	A4	116	82.3364	0.264963	0.022005
4	A4	117	82.5295	0.26289	0.0220263
4	A4	118	82.7225	0.258457	0.022076
4	A4	119	82.9155	0.256425	0.0220949
4	A4	120	83.1085	0.252185	0.0220753
4	A4	121	83.3015	0.249957	0.022047
4	A4	122	83.4945	0.247978	0.0220412
4	A4	123	83.6876	0.245942	0.0220557
4	A4	124	83.8806	0.241335	0.0220496
4	A4	125	84.0736	0.236689	0.0219734
4	A4	126	84.2666	0.235688	0.0218061
4	A4	127	84.4596	0.233641	0.0215653
4	A4	128	84.6526	0.230007	0.0212867
4	A4	129	84.8457	0.226812	0.0209929
4	A4	130	85.0387	0.224441	0.0206826
4	A4	131	85.2317	0.221863	0.0203411
4	A4	132	85.4247	0.218693	0.0199616
4	A4	133	85.6177	0.217278	0.0195565
4	A4	134	85.8107	0.21314	0.0191535
4	A4	135	86.0038	0.212173	0.018781
4	A4	136	86.1968	0.209584	0.0184497
4	A4	137	86.3898	0.207288	0.0181452
4	A4	138	86.5828	0.204924	0.0178377
4	A4	139	86.7758	0.20147	0.0175073
4	A4	140	86.9688	0.199922	0.0171664
4	A4	141	87.1618	0.197832	0.0168619
4	A4	142	87.3549	0.196413	0.0166491
4	A4	143	87.5479	0.194809	0.0165546
4	A4	144	87.7409	0.191445	0.0165532
4	A4	145	87.9339	0.189504	0.0165725
4	A4	146	88.1269	0.187513	0.0165203
4	A4	147	88.3199	0.185482	0.0163175
4	A4	148	88.513	0.182357	0.0159243
4	A4	149	88.706	0.180992	0.0153548
4	A4	150	88.899	0.178207	0.0146771
4	A4	151	89.092	0.176142	0.0139965
4	A4	152	89.285	0.175353	0.0134208
4	A4	153	89.478	0.173853	0.0130231
4	A4	154	89.6711	0.170959	0.0128189
4	A4	155	89.8641	0.170423	0.0127677
4	A4	156	90.0571	0.168694	0.012794
4	A4	157	90.2501	0.16621	0.0128133
4	A4	158	90.4431	0.164861	0.0127528
4	A4	159	90.6361	0.163088	0.0125631
4	A4	160	90.8291	0.161569	0.0122282
4	A4	161	91.0222	0.159439	0.0117681
4	A4	162	91.2152	0.158528	0.0112337
4	A4	163	91.4082	0.15812	0.0106898
4	A4	164	91.6012	0.155737	0.0101945
4	A4	165	91.7942	0.154793	0.00978174
4	A4	166	91.9872	0.154388	0.00945722
4	A4	167	92.1803	0.15222	0.00920674
4	A4	168	92.3733	0.151415	0.00900983
4	A4	169	92.5663	0.150407	0.00885077
4	A4	170	92.7593	0.149221	0.0087224
4	A4	171	92.9523	0.147932	0.00862177
4	A4	172	93.1453	0.147481	0.00854045
4	A4	173	93.3384	0.145897	0.00845828
4	A4	174	93.5314	0.144388	0.00834348
4	A4	175	93.7244	0.143369	0.00815923
4	A4	176	93.9174	0.143154	0.0078671
4	A4	177	94.1104	0.141585	0.00742455
4	A4	178	94.3034	0.140941	0.00678484
4	A4	179	94.4965	0.139637	0.00591295
4	A4	180	94.6895	0.138138	0.00481967
4	A4	181	94.8825	0.137869	0.00358884
5	A5	1	60.1396	6.08227	0.155426
5	A5	2	60.3326	6.08307	0.152627
5	A5	3	60.5256	6.064	0.150685
5	A5	4	60.7186	6.04823	0.150373
5	A5	5	60.9117	6.02627	0.151951
5	A5	6	61.1047	6.00928	0.155002
5	A5	7	61.2977	5.98285	0.158596
5	A5	8	61.4907	5.95472	0.161715
5	A5	9	61.6837	5.92981	0.163691
5	A5	10	61.8767	5.90005	0.164442
5	A5	11	62.0698	5.88027	0.164446
5	A5	12	62.2628	5.86072	0.164445
5	A5	13	62.4558	5.82982	0.165091
5	A5	14	62.6488	5.8136	0.166671
5	A5	15	62.8418	5.79171	0.169013
5	A5	16	63.0348	5.75893	0.171597
5	A5	17	63.2279	5.73798	0.173815
5	A5	18	63.4209	5.70655	0.175221
5	A5	19	63.6139	5.67849	0.175692
5	A5	20	63.8069	5.65336	0.175386
5	A5	21	63.9999	5.633	0.174597
5	A5	22	64.1929	5.60222	0.173567
5	A5	23	64.386	5.57815	0.172432
5	A5	24	64.579	5.55562	0.171274
5	A5	25	64.772	5.52348	0.1702
5	A5	26	64.965	5.50282	0.169377
5	A5	27	65.158	5.47769	0.168934
5	A5	28	65.351	5.45857	0.168841
5	A5	29	65.5441	5.434	0.168864
5	A5	30	65.7371	5.40778	0.168687
5	A5	31	65.9301	5.37386	0.168157
5	A5	32	66.1231	5.3565	0.167432
5	A5	33	66.3161	5.32669	0.166921
5	A5	34	66.5091	5.31019	0.167029
5	A5	35	66.7021	5.28597	0.167861
5	A5	36	66.8952	5.26675	0.169136
5	A5	37	67.0882	5.22846	0.17034
5	A5	38	67.2812	5.20376	0.171012
5	A5	39	67.4742	5.18046	0.170956
5	A5	40	67.6672	5.15466	0.170279
5	A5	41	67.8602	5.1318	0.169259
5	A5	42	68.0533	5.10746	0.16819
5	A5	43	68.2463	5.0761	0.167276
5	A5	44	68.4393	5.05998	0.166576
5	A5	45	68.6323	5.03479	0.166021
5	A5	46	68.8253	5.0133	0.165481
5	A5	47	69.0183	4.9775	0.164856
5	A5	48	69.2113	4.96127	0.164161
5	A5	49	69.4044	4.93384	0.163504
5	A5	50	69.5974	4.91311	0.162988
5	A5	51	69.7904	4.89366	0.162621
5	A5	52	69.9834	4.86307	0.162316
5	A5	53	70.1764	4.83751	0.161998
5	A5	54	70.3694	4.81735	0.161722
5	A5	55	70.5625	4.79084	0.161673
5	A5	56	70.7555	4.77057	0.162049
5	A5	57	70.9485	4.74992	0.162879
5	A5	58	71.1415	4.72123	0.163943
5	A5	59	71.3345	4.69886	0.164839
5	A5	60	71.5275	4.67242	0.165198
5	A5	61	71.7206	4.64495	0.164897
5	A5	62	71.9136	4.61893	0.16418
5	A5	63	72.1066	4.59763	0.163575
5	A5	64	72.2996	4.57519	0.163669
5	A5	65	72.4926	4.55499	0.164833
5	A5	66	72.6856	4.5319	0.167066
5	A5	67	72.8787	4.50178	0.170017
5	A5	68	73.0717	4.47933	0.173171
5	A5	69	73.2647	4.45116	0.176057
5	A5	70	73.4577	4.42307	0.178398
5	A5	71	73.6507	4.39759	0.180107
5	A5	72	73.8437	4.37161	0.181206
5	A5	73	74.0368	4.34308	0.181739
5	A5	74	74.2298	4.31666	0.181733
5	A5	75	74.4228	4.29238	0.181251
5	A5	76	74.6158	4.26028	0.180468
5	A5	77	74.8088	4.23544	0.179687
5	A5	78	75.0018	4.21173	0.179274
5	A5	79	75.1949	4.1911	0.179528
5	A5	80	75.3879	4.15993	0.180593
5	A5	81	75.5809	4.1329	0.182506
5	A5	82	75.7739	4.10349	0.185359
5	A5	83	75.9669	4.08279	0.189503
5	A5	84	76.1599	4.04527	0.195741
5	A5	85	76.353	4.02901	0.205494
5	A5	86	76.546	4.00107	0.221038
5	A5	87	76.739	3.95788	0.245885
5	A5	88	76.932	3.93735	0.285286
5	A5	89	77.125	3.89797	0.346686
5	A5	90	77.318	3.85847	0.439808
5	A5	91	77.511	3.81213	0.575854
5	A5	92	77.7041	3.73793	0.765204
5	A5	93	77.8971	3.65529	1.01324
5	A5	94	78.0901	3.52853	1.31474
5	A5	95	78.2831	3.33864	1.64885
5	A5	96	78.4761	3.04634	1.9774
5	A5	97	78.6691	2.60273	2.24978
5	A5	98	78.8622	2.03454	2.41446
5	A5	99	79.0552	1.4342	2.43433
5	A5	100	79.2482	0.926221	2.29951
5	A5	101	79.4412	0.590585	2.03172
5	A5	102	79.6342	0.409694	1.6778
5	A5	103	79.8272	0.326527	1.29516
5	A5	104	80.0202	0.289712	0.935661
5	A5	105	80.2133	0.271032	0.634236
5	A5	106	80.4063	0.26106	0.405349
5	A5	107	80.5993	0.256962	0.246437
5	A5	108	80.7923	0.253166	0.144836
5	A5	109	80.9853	0.250217	0.0846448
5	A5	110	81.1783	0.247297	0.0513863
5	A5	111	81.3714	0.24387	0.0341011
5	A5	112	81.5644	0.24036	0.025539
5	A5	113	81.7574	0.238451	0.0214082
5	A5	114	81.9504	0.235674	0.0194022
5	A5	115	82.1434	0.233726	0.0183797
5	A5	116	82.3364	0.230749	0.0178108
5	A5	117	82.5295	0.227694	0.0174602
5	A5	118	82.7225	0.225254	0.0172301
5	A5	119	82.9155	0.223559	0.0170849
5	A5	120	83.1085	0.221053	0.0170107
5	A5	121	83.3015	0.217676	0.0169898
5	A5	122	83.4945	0.215766	0.0169908
5	A5	123	83.6876	0.214064	0.0169759
5	A5	124	83.8806	0.209466	0.016918
5	A5	125	84.0736	0.207003	0.0168137
5	A5	126	84.2666	0.207013	0.0166851
5	A5	127	84.4596	0.202779	0.0165664
5	A5	128	84.6526	0.200368	0.0164882
5	A5	129	84.8457	0.198383	0.0164642
5	A5	130	85.0387	0.19569	0.0164855
5	A5	131	85.2317	0.194307	0.0165197
5	A5	132	85.4247	0.190412	0.0165173
5	A5	133	85.6177	0.188808	0.0164276
5	A5	134	85.8107	0.185353	0.0162215
5	A5	135	86.0038	0.183229	0.0159074
5	A5	136	86.1968	0.181439	0.0155317
5	A5	137	86.3898	0.179167	0.0151584
5	A5	138	86.5828	0.177626	0.0148438
5	A5	139	86.7758	0.174569	0.0146187
5	A5	140	86.9688	0.173208	0.0144862
5	A5	141	87.1618	0.170551	0.0144289
5	A5	142	87.3549	0.169092	0.0144166
5	A5	143	87.5479	0.167153	0.014411
5	A5	144	87.7409	0.164354	0.0143695
5	A5	145	87.9339	0.161897	0.0142529
5	A5	146	88.1269	0.160962	0.014038
5	A5	147	88.3199	0.15779	0.0137266
5	A5	148	88.513	0.15583	0.013347
5	A5	149	88.706	0.154793	0.0129434
5	A5	150	88.899	0.152592	0.012559
5	A5	151	89.092	0.149756	0.0122191
5	A5	152	89.285	0.14857	0.0119242
5	A5	153	89.478	0.146681	0.0116599
5	A5	154	89.6711	0.144111	0.0114144
5	A5	155	89.8641	0.143416	0.0111908
5	A5	156	90.0571	0.142408	0.0110003
5	A5	157	90.2501	0.140727	0.0108394
5	A5	158	90.4431	0.138744	0.0106755
5	A5	159	90.6361	0.136378	0.0104582
5	A5	160	90.8291	0.135087	0.0101545
5	A5	161	91.0222	0.133868	0.00977926
5	A5	162	91.2152	0.133629	0.00939057
5	A5	163	91.4082	0.132125	0.00905285
5	A5	164	91.6012	0.130502	0.00879628
5	A5	165	91.7942	0.129163	0.0086057
5	A5	166	91.9872	0.127591	0.00844446
5	A5	167	92.1803	0.126441	0.0082883
5	A5	168	92.3733	0.126217	0.00813802
5	A5	169	92.5663	0.125073	0.00800342
5	A5	170	92.7593	0.122872	0.00787797
5	A5	171	92.9523	0.122525	0.00773073
5	A5	172	93.1453	0.120464	0.00752351
5	A5	173	93.3384	0.119686	0.00723796
5	A5	174	93.5314	0.119363	0.00688797
5	A5	175	93.7244	0.118015	0.00650537
5	A5	176	93.9174	0.117879	0.00610945
5	A5	177	94.1104	0.116532	0.00568209
5	A5	178	94.3034	0.1155	0.00516935
5	A5	179	94.4965	0.115048	0.00451308
5	A5	180	94.6895	0.113589	0.00369543
5	A5	181	94.8825	0.113095	0.00276747
6	A6	1	60.1396	5.9061	0.166929
6	A6	2	60.3326	5.89462	0.164083
6	A6	3	60.5256	5.87015	0.161345
6	A6	4	60.7186	5.85628	0.159551
6	A6	5	60.9117	5.84135	0.159335
6	A6	6	61.1047	5.81114	0.160885
6	A6	7	61.2977	5.78908	0.163905
6	A6	8	61.4907	5.77028	0.167776
6	A6	9	61.6837	5.7404	0.171791
6	A6	10	61.8767	5.71696	0.175351
6	A6	11	62.0698	5.69328	0.17807
6	A6	12	62.2628	5.65958	0.179791
6	A6	13	62.4558	5.64033	0.180561
6	A6	14	62.6488	5.61303	0.18057
6	A6	15	62.8418	5.58108	0.180078
6	A6	16	63.0348	5.56147	0.179352
6	A6	17	63.2279	5.53445	0.178603
6	A6	18	63.4209	5.50468	0.177941
6	A6	19	63.6139	5.48593	0.177354
6	A6	20	63.8069	5.45992	0.176766
6	A6	21	63.9999	5.43193	0.176126
6	A6	22	64.1929	5.39991	0.175478
6	A6	23	64.386	5.3816	0.174944
6	A6	24	64.579	5.36201	0.174629
6	A6	25	64.772	5.33158	0.174523
6	A6	26	64.965	5.30592	0.174474
6	A6	27	65.158	5.28322	0.174267
6	A6	28	65.351	5.25669	0.173756
6	A6	29	65.5441	5.2325	0.172941
6	A6	30	65.7371	5.20812	0.171978
6	A6	31	65.9301	5.18038	0.171101
6	A6	32	66.1231	5.16085	0.170506
6	A6	33	66.3161	5.13949	0.170244
6	A6	34	66.5091	5.11091	0.170189
6	A6	35	66.7021	5.08625	0.170089
6	A6	36	66.8952	5.06175	0.169694
6	A6	37	67.0882	5.04008	0.168892
6	A6	38	67.2812	5.00597	0.167774
6	A6	39	67.4742	4.98746	0.166604
6	A6	40	67.6672	4.9631	0.165681
6	A6	41	67.8602	4.94588	0.165191
6	A6	42	68.0533	4.92162	0.165147
6	A6	43	68.2463	4.89148	0.165438
6	A6	44	68.4393	4.86724	0.16594
6	A6	45	68.6323	4.84733	0.166551
6	A6	46	68.8253	4.83162	0.167177
6	A6	47	69.0183	4.79622	0.167694
6	A6	48	69.2113	4.77427	0.167976
6	A6	49	69.4044	4.75062	0.167957
6	A6	50	69.5974	4.72515	0.16768
6	A6	51	69.7904	4.70073	0.167264
6	A6	52	69.9834	4.68408	0.166822
6	A6	53	70.1764	4.65321	0.166442
6	A6	54	70.3694	4.62776	0.166199
6	A6	55	70.5625	4.6079	0.166199
6	A6	56	70.7555	4.58693	0.166562
6	A6	57	70.9485	4.55433	0.167364
6	A6	58	71.1415	4.54068	0.168578
6	A6	59	71.3345	4.5153	0.170076
6	A6	60	71.5275	4.48269	0.171703
6	A6	61	71.7206	4.46035	0.173369
6	A6	62	71.9136	4.43769	0.17508
6	A6	63	72.1066	4.41104	0.176864
6	A6	64	72.2996	4.38815	0.178668
6	A6	65	72.4926	4.35612	0.180298
6	A6	66	72.6856	4.33837	0.181468
6	A6	67	72.8787	4.30687	0.181945
6	A6	68	73.0717	4.27182	0.181697
6	A6	69	73.2647	4.25462	0.180947
6	A6	70	73.4577	4.22928	0.180087
6	A6	71	73.6507	4.20302	0.179509
6	A6	72	73.8437	4.17779	0.179454
6	A6	73	74.0368	4.15039	0.179949
6	A6	74	74.2298	4.1266	0.180835
6	A6	75	74.4228	4.10391	0.181857
6	A6	76	74.6158	4.07371	0.182762
6	A6	77	74.8088	4.04549	0.183382
6	A6	78	75.0018	4.02214	0.183691
6	A6	79	75.1949	3.99865	0.183822
6	A6	80	75.3879	3.96255	0.18403
6	A6	81	75.5809	3.94556	0.184656
6	A6	82	75.7739	3.91454	0.186095
6	A6	83	75.9669	3.89217	0.18882
6	A6	84	76.1599	3.8617	0.193486
6	A6	85	76.353	3.83838	0.201112
6	A6	86	76.546	3.81073	0.213359
6	A6	87	76.739	3.77989	0.232886
6	A6	88	76.932	3.74912	0.263777
6	A6	89	77.125	3.72089	0.311978
6	A6	90	77.318	3.67935	0.385599
6	A6	91	77.511	3.63808	0.494703
6	A6	92	77.7041	3.58073	0.649991
6	A6	93	77.8971	3.50594	0.859786
6	A6	94	78.0901	3.4047	1.12519
6	A6	95	78.2831	3.26394	1.43457
6	A6	96	78.4761	3.04049	1.75973
6	A6	97	78.6691	2.69546	2.05709
6	A6	98	78.8622	2.21746	2.27558
6	A6	99	79.0552	1.6541	2.3702
6	A6	100	79.2482	1.11744	2.31648
6	A6	101	79.4412	0.710777	2.11957
6	A6	102	79.6342	0.467146	1.81345
6	A6	103	79.8272	0.348538	1.45029
6	A6	104	80.0202	0.29419	1.08485
6	A6	105	80.2133	0.268344	0.760416
6	A6	106	80.4063	0.256033	0.501278
6	A6	107	80.5993	0.249978	0.31285
6	A6	108	80.7923	0.245367	0.187063
6	A6	109	80.9853	0.241597	0.109423
6	A6	110	81.1783	0.23914	0.0648029
6	A6	111	81.3714	0.236399	0.0407344
6	A6	112	81.5644	0.232689	0.0284232
6	A6	113	81.7574	0.231537	0.0223737
6	A6	114	81.9504	0.228178	0.019479
6	A6	115	82.1434	0.226093	0.0181234
6	A6	116	82.3364	0.224172	0.017514
6	A6	117	82.5295	0.221413	0.0172656
6	A6	118	82.7225	0.219019	0.0171789
6	A6	119	82.9155	0.21662	0.0171417
6	A6	120	83.1085	0.213538	0.0170942
6	A6	121	83.3015	0.210801	0.0170149
6	A6	122	83.4945	0.209579	0.0169066
6	A6	123	83.6876	0.206838	0.016779
6	A6	124	83.8806	0.203765	0.0166359
6	A6	125	84.0736	0.201463	0.0164729
6	A6	126	84.2666	0.199682	0.0162833
6	A6	127	84.4596	0.196968	0.016065
6	A6	128	84.6526	0.194565	0.0158253
6	A6	129	84.8457	0.192729	0.015582
6	A6	130	85.0387	0.189624	0.015363
6	A6	131	85.2317	0.188341	0.0152007
6	A6	132	85.4247	0.186539	0.0151222
6	A6	133	85.6177	0.183995	0.0151372
6	A6	134	85.8107	0.181639	0.0152307
6	A6	135	86.0038	0.180013	0.0153627
6	A6	136	86.1968	0.177567	0.0154776
6	A6	137	86.3898	0.17502	0.0155194
6	A6	138	86.5828	0.172474	0.015449
6	A6	139	86.7758	0.170064	0.0152556
6	A6	140	86.9688	0.168633	0.0149582
6	A6	141	87.1618	0.165835	0.0145941
6	A6	142	87.3549	0.165097	0.0142021
6	A6	143	87.5479	0.161803	0.0138103
6	A6	144	87.7409	0.160833	0.0134328
6	A6	145	87.9339	0.158381	0.0130725
6	A6	146	88.1269	0.157058	0.0127264
6	A6	147	88.3199	0.155456	0.0123885
6	A6	148	88.513	0.153398	0.012056
6	A6	149	88.706	0.15143	0.0117362
6	A6	150	88.899	0.149996	0.0114506
6	A6	151	89.092	0.147851	0.011229
6	A6	152	89.285	0.146467	0.0110937
6	A6	153	89.478	0.145227	0.0110427
6	A6	154	89.6711	0.142948	0.0110463
6	A6	155	89.8641	0.141407	0.0110597
6	A6	156	90.0571	0.139915	0.0110418
6	A6	157	90.2501	0.13866	0.0109683
6	A6	158	90.4431	0.136403	0.0108308
6	A6	159	90.6361	0.135723	0.0106297
6	A6	160	90.8291	0.133494	0.0103702
6	A6	161	91.0222	0.132	0.0100632
6	A6	162	91.2152	0.131316	0.00972756
6	A6	163	91.4082	0.129892	0.00938584
6	A6	164	91.6012	0.128665	0.00905696
6	A6	165	91.7942	0.127221	0.00875225
6	A6	166	91.9872	0.12597	0.00847891
6	A6	167	92.1803	0.124906	0.00824508
6	A6	168	92.3733	0.124259	0.00805667
6	A6	169	92.5663	0.123495	0.0079067
6	A6	170	92.7593	0.12125	0.00776796
6	A6	171	92.9523	0.120396	0.00760235
6	A6	172	93.1453	0.119623	0.00738293
6	A6	173	93.3384	0.117778	0.00711311
6	A6	174	93.5314	0.118298	0.0068241
6	A6	175	93.7244	0.116803	0.00654824
6	A6	176	93.9174	0.116227	0.00628434
6	A6	177	94.1104	0.115522	0.00597964
6	A6	178	94.3034	0.113445	0.00554528
6	A6	179	94.4965	0.112983	0.00490265
6	A6	180	94.6895	0.112578	0.00403631
6	A6	181	94.8825	0.111034	0.00301974
7	A7	1	60.1396	5.90275	0.165066
7	A7	2	60.3326	5.88731	0.162567
7	A7	3	60.5256	5.86942	0.160277
7	A7	4	60.7186	5.85339	0.158952
7	A7	5	60.9117	5.82736	0.159101
7	A7	6	61.1047	5.81786	0.160738
7	A7	7	61.2977	5.78206	0.163388
7	A7	8	61.4907	5.76221	0.16634
7	A7	9	61.6837	5.73761	0.168976
7	A7	10	61.8767	5.7082	0.171011
7	A7	11	62.0698	5.68766	0.172517
7	A7	12	62.2628	5.66275	0.173792
7	A7	13	62.4558	5.63642	0.175128
7	A7	14	62.6488	5.61385	0.17664
7	A7	15	62.8418	5.59253	0.17819
7	A7	16	63.0348	5.55732	0.179463
7	A7	17	63.2279	5.5372	0.180116
7	A7	18	63.4209	5.50638	0.179945
7	A7	19	63.6139	5.47929	0.178979
7	A7	20	63.8069	5.45813	0.177457
7	A7	21	63.9999	5.42846	0.175737
7	A7	22	64.1929	5.40217	0.174153
7	A7	23	64.386	5.38713	0.172924
7	A7	24	64.579	5.35873	0.172117
7	A7	25	64.772	5.32469	0.171688
7	A7	26	64.965	5.31305	0.171523
7	A7	27	65.158	5.28388	0.171458
7	A7	28	65.351	5.25916	0.171307
7	A7	29	65.5441	5.23938	0.170888
7	A7	30	65.7371	5.20937	0.170139
7	A7	31	65.9301	5.18013	0.169162
7	A7	32	66.1231	5.16612	0.168208
7	A7	33	66.3161	5.13856	0.167563
7	A7	34	66.5091	5.11527	0.167363
7	A7	35	66.7021	5.09193	0.167506
7	A7	36	66.8952	5.07359	0.167705
7	A7	37	67.0882	5.03905	0.167659
7	A7	38	67.2812	5.0125	0.167233
7	A7	39	67.4742	4.99499	0.166533
7	A7	40	67.6672	4.97034	0.165818
7	A7	41	67.8602	4.94582	0.165357
7	A7	42	68.0533	4.92295	0.165276
7	A7	43	68.2463	4.90308	0.165552
7	A7	44	68.4393	4.87581	0.166062
7	A7	45	68.6323	4.85122	0.166698
7	A7	46	68.8253	4.82609	0.167405
7	A7	47	69.0183	4.8079	0.168161
7	A7	48	69.2113	4.78019	0.168898
7	A7	49	69.4044	4.76013	0.169484
7	A7	50	69.5974	4.7277	0.169719
7	A7	51	69.7904	4.70323	0.169428
7	A7	52	69.9834	4.68757	0.168529
7	A7	53	70.1764	4.6604	0.167126
7	A7	54	70.3694	4.62556	0.16553
7	A7	55	70.5625	4.6076	0.164206
7	A7	56	70.7555	4.59185	0.163602
7	A7	57	70.9485	4.5688	0.163946
7	A7	58	71.1415	4.54175	0.165172
7	A7	59	71.3345	4.52285	0.167028
7	A7	60	71.5275	4.48641	0.169296
7	A7	61	71.7206	4.46749	0.171933
7	A7	62	71.9136	4.44465	0.174996
7	A7	63	72.1066	4.42701	0.178438
7	A7	64	72.2996	4.39292	0.181946
7	A7	65	72.4926	4.36594	0.184992
7	A7	66	72.6856	4.33504	0.187061
7	A7	67	72.8787	4.30941	0.187879
7	A7	68	73.0717	4.28193	0.187534
7	A7	69	73.2647	4.25689	0.186389
7	A7	70	73.4577	4.22567	0.18493
7	A7	71	73.6507	4.20295	0.183578
7	A7	72	73.8437	4.18011	0.182565
7	A7	73	74.0368	4.15163	0.181915
7	A7	74	74.2298	4.12665	0.181498
7	A7	75	74.4228	4.09849	0.18115
7	A7	76	74.6158	4.07229	0.180759
7	A7	77	74.8088	4.04698	0.180296
7	A7	78	75.0018	4.03212	0.179801
7	A7	79	75.1949	3.99498	0.179402
7	A7	80	75.3879	3.96486	0.179361
7	A7	81	75.5809	3.94692	0.180094
7	A7	82	75.7739	3.92261	0.182135
7	A7	83	75.9669	3.89932	0.186018
7	A7	84	76.1599	3.86871	0.192264
7	A7	85	76.353	3.84641	0.201573
7	A7	86	76.546	3.81523	0.215231
7	A7	87	76.739	3.78452	0.235676
7	A7	88	76.932	3.75056	0.267053
7	A7	89	77.125	3.72086	0.315652
7	A7	90	77.318	3.68622	0.390049
7	A7	91	77.511	3.64228	0.500672
7	A7	92	77.7041	3.58504	0.65829
7	A7	93	77.8971	3.50499	0.870884
7	A7	94	78.0901	3.40995	1.13884
7	A7	95	78.2831	3.25999	1.44955
7	A7	96	78.4761	3.03232	1.77396
7	A7	97	78.6691	2.68064	2.068
7	A7	98	78.8622	2.19867	2.28076
7	A7	99	79.0552	1.63821	2.36815
7	A7	100	79.2482	1.10471	2.30709
7	A7	101	79.4412	0.70615	2.1042
7	A7	102	79.6342	0.469255	1.79449
7	A7	103	79.8272	0.356975	1.43049
7	A7	104	80.0202	0.304174	1.06658
7	A7	105	80.2133	0.278583	0.745251
7	A7	106	80.4063	0.268491	0.489833
7	A7	107	80.5993	0.261731	0.304954
7	A7	108	80.7923	0.25756	0.182074
7	A7	109	80.9853	0.253375	0.106539
7	A7	110	81.1783	0.25044	0.0632867
7	A7	111	81.3714	0.248126	0.0400235
7	A7	112	81.5644	0.245182	0.028144
7	A7	113	81.7574	0.243068	0.0222954
7	A7	114	81.9504	0.240222	0.0194548
7	A7	115	82.1434	0.237893	0.018051
7	A7	116	82.3364	0.235312	0.0173283
7	A7	117	82.5295	0.232451	0.0169492
7	A7	118	82.7225	0.23181	0.0167665
7	A7	119	82.9155	0.228952	0.0167037
7	A7	120	83.1085	0.225472	0.0167033
7	A7	121	83.3015	0.22336	0.0167177
7	A7	122	83.4945	0.221659	0.0167176
7	A7	123	83.6876	0.21819	0.0166964
7	A7	124	83.8806	0.216405	0.0166632
7	A7	125	84.0736	0.214539	0.0166283
7	A7	126	84.2666	0.211092	0.016592
7	A7	127	84.4596	0.209044	0.0165438
7	A7	128	84.6526	0.207386	0.0164706
7	A7	129	84.8457	0.20371	0.016369
7	A7	130	85.0387	0.20139	0.0162515
7	A7	131	85.2317	0.200588	0.0161419
7	A7	132	85.4247	0.196686	0.0160587
7	A7	133	85.6177	0.195892	0.015998
7	A7	134	85.8107	0.19346	0.0159294
7	A7	135	86.0038	0.190107	0.0158105
7	A7	136	86.1968	0.1875	0.0156134
7	A7	137	86.3898	0.186013	0.0153428
7	A7	138	86.5828	0.184384	0.0150332
7	A7	139	86.7758	0.181809	0.0147282
7	A7	140	86.9688	0.180089	0.0144553
7	A7	141	87.1618	0.176841	0.0142146
7	A7	142	87.3549	0.177172	0.0139821
7	A7	143	87.5479	0.173808	0.0137249
7	A7	144	87.7409	0.171544	0.0134198
7	A7	145	87.9339	0.169888	0.0130689
7	A7	146	88.1269	0.168209	0.0127036
7	A7	147	88.3199	0.166874	0.0123745
7	A7	148	88.513	0.165328	0.0121289
7	A7	149	88.706	0.163148	0.011988
7	A7	150	88.899	0.162038	0.011935
7	A7	151	89.092	0.159026	0.0119181
7	A7	152	89.285	0.156999	0.0118692
7	A7	153	89.478	0.155303	0.0117292
7	A7	154	89.6711	0.154076	0.0114727
7	A7	155	89.8641	0.151911	0.0111199
7	A7	156	90.0571	0.150685	0.0107285
7	A7	157	90.2501	0.150281	0.0103659
7	A7	158	90.4431	0.148247	0.0100757
7	A7	159	90.6361	0.146836	0.00985597
7	A7	160	90.8291	0.145573	0.00966472
7	A7	161	91.0222	0.143811	0.00945033
7	A7	162	91.2152	0.142138	0.00918774
7	A7	163	91.4082	0.141404	0.00889691
7	A7	164	91.6012	0.141167	0.00863051
7	A7	165	91.7942	0.139416	0.00844036
7	A7	166	91.9872	0.1382	0.00834577
7	A7	167	92.1803	0.136973	0.00832559
7	A7	168	92.3733	0.135456	0.00833459
7	A7	169	92.5663	0.134216	0.00832938
7	A7	170	92.7593	0.133732	0.00828405
7	A7	171	92.9523	0.132134	0.0081888
7	A7	172	93.1453	0.1307	0.00803916
7	A7	173	93.3384	0.130203	0.00782818
7	A7	174	93.5314	0.128268	0.00754767
7	A7	175	93.7244	0.127718	0.00719187
7	A7	176	93.9174	0.12665	0.00675545
7	A7	177	94.1104	0.126804	0.00622431
7	A7	178	94.3034	0.124862	0.00557111
7	A7	179	94.4965	0.123936	0.00476926
7	A7	180	94.6895	0.123629	0.00382409
7	A7	181	94.8825	0.122434	0.00279844
8	A8	1	60.1396	6.12475	0.170326
8	A8	2	60.3326	6.10374	0.169458
8	A8	3	60.5256	6.08547	0.168327
8	A8	4	60.7186	6.0619	0.167174
8	A8	5	60.9117	6.03436	0.166333
8	A8	6	61.1047	6.01967	0.166099
8	A8	7	61.2977	5.98386	0.166639
8	A8	8	61.4907	5.96997	0.167963
8	A8	9	61.6837	5.94745	0.169944
8	A8	10	61.8767	5.90751	0.172347
8	A8	11	62.0698	5.89821	0.174852
8	A8	12	62.2628	5.87173	0.177087
8	A8	13	62.4558	5.841	0.178729
8	A8	14	62.6488	5.81094	0.179617
8	A8	15	62.8418	5.78255	0.179824
8	A8	16	63.0348	5.76295	0.179612
8	A8	17	63.2279	5.73469	0.179275
8	A8	18	63.4209	5.71044	0.179007
8	A8	19	63.6139	5.68077	0.178826
8	A8	20	63.8069	5.65537	0.178628
8	A8	21	63.9999	5.63626	0.178287
8	A8	22	64.1929	5.59687	0.17773
8	A8	23	64.386	5.57887	0.176962
8	A8	24	64.579	5.55472	0.176049
8	A8	25	64.772	5.52416	0.175084
8	A8	26	64.965	5.50409	0.174137
8	A8	27	65.158	5.47418	0.173273
8	A8	28	65.351	5.45508	0.172552
8	A8	29	65.5441	5.425	0.172019
8	A8	30	65.7371	5.40344	0.171697
8	A8	31	65.9301	5.37991	0.171558
8	A8	32	66.1231	5.35372	0.171533
8	A8	33	66.3161	5.32909	0.171525
8	A8	34	66.5091	5.30237	0.171434
8	A8	35	66.7021	5.27751	0.171157
8	A8	36	66.8952	5.25694	0.17061
8	A8	37	67.0882	5.22709	0.169765
8	A8	38	67.2812	5.19989	0.168701
8	A8	39	67.4742	5.17831	0.167623
8	A8	40	67.6672	5.14581	0.166789
8	A8	41	67.8602	5.14131	0.166364
8	A8	42	68.0533	5.10687	0.166327
8	A8	43	68.2463	5.07752	0.166481
8	A8	44	68.4393	5.06217	0.1666
8	A8	45	68.6323	5.0347	0.166565
8	A8	46	68.8253	5.00198	0.166438
8	A8	47	69.0183	4.98923	0.166385
8	A8	48	69.2113	4.96257	0.166534
8	A8	49	69.4044	4.93924	0.166872
8	A8	50	69.5974	4.91607	0.167242
8	A8	51	69.7904	4.88238	0.167436
8	A8	52	69.9834	4.86482	0.167326
8	A8	53	70.1764	4.84273	0.166927
8	A8	54	70.3694	4.81424	0.166396
8	A8	55	70.5625	4.78456	0.165972
8	A8	56	70.7555	4.77345	0.165877
8	A8	57	70.9485	4.74355	0.166246
8	A8	58	71.1415	4.71778	0.167059
8	A8	59	71.3345	4.69579	0.168166
8	A8	60	71.5275	4.67096	0.169364
8	A8	61	71.7206	4.64551	0.170511
8	A8	62	71.9136	4.62064	0.171631
8	A8	63	72.1066	4.58611	0.172921
8	A8	64	72.2996	4.57249	0.174627
8	A8	65	72.4926	4.54765	0.176841
8	A8	66	72.6856	4.52071	0.179369
8	A8	67	72.8787	4.49649	0.181749
8	A8	68	73.0717	4.45597	0.183472
8	A8	69	73.2647	4.43861	0.184228
8	A8	70	73.4577	4.40807	0.184036
8	A8	71	73.6507	4.38073	0.1832
8	A8	72	73.8437	4.35789	0.182136
8	A8	73	74.0368	4.32643	0.181216
8	A8	74	74.2298	4.30655	0.180667
8	A8	75	74.4228	4.27822	0.180568
8	A8	76	74.6158	4.25402	0.180896
8	A8	77	74.8088	4.22617	0.181582
8	A8	78	75.0018	4.19857	0.182562
8	A8	79	75.1949	4.17798	0.18382
8	A8	80	75.3879	4.14682	0.18541
8	A8	81	75.5809	4.11532	0.187494
8	A8	82	75.7739	4.09465	0.190375
8	A8	83	75.9669	4.06303	0.194543
8	A8	84	76.1599	4.03957	0.200785
8	A8	85	76.353	4.01466	0.210411
8	A8	86	76.546	3.9711	0.225633
8	A8	87	76.739	3.95103	0.250059
8	A8	88	76.932	3.92056	0.289174
8	A8	89	77.125	3.87869	0.3507
8	A8	90	77.318	3.8472	0.444555
8	A8	91	77.511	3.79366	0.581973
8	A8	92	77.7041	3.72603	0.773205
8	A8	93	77.8971	3.63884	1.02335
8	A8	94	78.0901	3.51181	1.32684
8	A8	95	78.2831	3.32216	1.66238
8	A8	96	78.4761	3.0305	1.99149
8	A8	97	78.6691	2.58792	2.26336
8	A8	98	78.8622	2.02001	2.42655
8	A8	99	79.0552	1.42879	2.44424
8	A8	100	79.2482	0.926588	2.307
8	A8	101	79.4412	0.594843	2.03698
8	A8	102	79.6342	0.415807	1.68129
8	A8	103	79.8272	0.334171	1.29745
8	A8	104	80.0202	0.295734	0.937268
8	A8	105	80.2133	0.277795	0.635522
8	A8	106	80.4063	0.270146	0.406516
8	A8	107	80.5993	0.26371	0.247541
8	A8	108	80.7923	0.260173	0.145833
8	A8	109	80.9853	0.255914	0.0854507
8	A8	110	81.1783	0.253087	0.0519454
8	A8	111	81.3714	0.251435	0.0344231
8	A8	112	81.5644	0.248157	0.0256938
8	A8	113	81.7574	0.244834	0.0214854
8	A8	114	81.9504	0.242827	0.0194672
8	A8	115	82.1434	0.24045	0.0184541
8	A8	116	82.3364	0.237292	0.0178805
8	A8	117	82.5295	0.235113	0.0174972
8	A8	118	82.7225	0.232456	0.0172128
8	A8	119	82.9155	0.230108	0.017013
8	A8	120	83.1085	0.227645	0.0169154
8	A8	121	83.3015	0.225448	0.0169371
8	A8	122	83.4945	0.223215	0.0170711
8	A8	123	83.6876	0.220752	0.0172738
8	A8	124	83.8806	0.217628	0.0174721
8	A8	125	84.0736	0.215357	0.0175873
8	A8	126	84.2666	0.212158	0.0175674
8	A8	127	84.4596	0.208782	0.0174094
8	A8	128	84.6526	0.20742	0.0171579
8	A8	129	84.8457	0.20496	0.0168809
8	A8	130	85.0387	0.202572	0.0166355
8	A8	131	85.2317	0.199836	0.0164438
8	A8	132	85.4247	0.198463	0.0162922
8	A8	133	85.6177	0.194552	0.0161506
8	A8	134	85.8107	0.19306	0.0159968
8	A8	135	86.0038	0.190874	0.0158273
8	A8	136	86.1968	0.188125	0.0156521
8	A8	137	86.3898	0.186658	0.015479
8	A8	138	86.5828	0.184683	0.015303
8	A8	139	86.7758	0.181008	0.0151127
8	A8	140	86.9688	0.179071	0.0149041
8	A8	141	87.1618	0.177904	0.0146886
8	A8	142	87.3549	0.175407	0.0144855
8	A8	143	87.5479	0.174316	0.0143029
8	A8	144	87.7409	0.171332	0.0141268
8	A8	145	87.9339	0.16872	0.0139266
8	A8	146	88.1269	0.16797	0.0136739
8	A8	147	88.3199	0.164693	0.0133589
8	A8	148	88.513	0.164239	0.0129963
8	A8	149	88.706	0.161735	0.0126181
8	A8	150	88.899	0.159028	0.0122622
8	A8	151	89.092	0.157992	0.0119593
8	A8	152	89.285	0.155952	0.0117217
8	A8	153	89.478	0.154143	0.0115379
8	A8	154	89.6711	0.152355	0.0113766
8	A8	155	89.8641	0.150867	0.0112004
8	A8	156	90.0571	0.149661	0.0109808
8	A8	157	90.2501	0.147586	0.0107086
8	A8	158	90.4431	0.145678	0.0103964
8	A8	159	90.6361	0.145369	0.0100723
8	A8	160	90.8291	0.143317	0.00976705
8	A8	161	91.0222	0.142821	0.00949888
8	A8	162	91.2152	0.140942	0.00926522
8	A8	163	91.4082	0.139243	0.00904947
8	A8	164	91.6012	0.137875	0.00883784
8	A8	165	91.7942	0.137319	0.00863146
8	A8	166	91.9872	0.136885	0.00844344
8	A8	167	92.1803	0.134365	0.00828442
8	A8	168	92.3733	0.133682	0.00815449
8	A8	169	92.5663	0.131927	0.00805
8	A8	170	92.7593	0.131619	0.00797616
8	A8	171	92.9523	0.130262	0.00794654
8	A8	172	93.1453	0.129728	0.00796262
8	A8	173	93.3384	0.127862	0.00798867
8	A8	174	93.5314	0.127012	0.0079471
8	A8	175	93.7244	0.124711	0.00774558
8	A8	176	93.9174	0.123292	0.00731969
8	A8	177	94.1104	0.123679	0.006659
8	A8	178	94.3034	0.123388	0.00580164
8	A8	179	94.4965	0.122184	0.00480824
8	A8	180	94.6895	0.120234	0.00374444
8	A8	181	94.8825	0.120243	0.00268285
9	A9	1	60.1396	5.88031	0.185544
9	A9	2	60.3326	5.85875	0.185741
9	A9	3	60.5256	5.83666	0.186028
9	A9	4	60.7186	5.81929	0.186359
9	A9	5	60.9117	5.79254	0.186688
9	A9	6	61.1047	5.76809	0.186995
9	A9	7	61.2977	5.73845	0.187335
9	A9	8	61.4907	5.71777	0.187842
9	A9	9	61.6837	5.69353	0.188665
9	A9	10	61.8767	5.66953	0.189828
9	A9	11	62.0698	5.64727	0.191141
9	A9	12	62.2628	5.6258	0.192234
9	A9	13	62.4558	5.59068	0.192747
9	A9	14	62.6488	5.56667	0.192525
9	A9	15	62.8418	5.5409	0.191706
9	A9	16	63.0348	5.52064	0.190626
9	A9	17	63.2279	5.49106	0.189652
9	A9	18	63.4209	5.47161	0.188993
9	A9	19	63.6139	5.44119	0.188637
9	A9	20	63.8069	5.42382	0.188397
9	A9	21	63.9999	5.39604	0.188045
9	A9	22	64.1929	5.36596	0.187504
9	A9	23	64.386	5.34654	0.186927
9	A9	24	64.579	5.32061	0.186687
9	A9	25	64.772	5.29315	0.187174
9	A9	26	64.965	5.27637	0.188507
9	A9	27	65.158	5.25709	0.190361
9	A9	28	65.351	5.22989	0.192043
9	A9	29	65.5441	5.19505	0.192787
9	A9	30	65.7371	5.1695	0.192132
9	A9	31	65.9301	5.14696	0.190128
9	A9	32	66.1231	5.1222	0.187251
9	A9	33	66.3161	5.09896	0.184154
9	A9	34	66.5091	5.07763	0.181391
9	A9	35	66.7021	5.05187	0.179291
9	A9	36	66.8952	5.02939	0.177975
9	A9	37	67.0882	5.00857	0.177434
9	A9	38	67.2812	4.97902	0.177579
9	A9	39	67.4742	4.96334	0.178254
9	A9	40	67.6672	4.93833	0.179227
9	A9	41	67.8602	4.91442	0.180226
9	A9	42	68.0533	4.88995	0.18104
9	A9	43	68.2463	4.86249	0.181588
9	A9	44	68.4393	4.84178	0.181903
9	A9	45	68.6323	4.81835	0.182039
9	A9	46	68.8253	4.8012	0.181999
9	A9	47	69.0183	4.77233	0.18176
9	A9	48	69.2113	4.74143	0.181364
9	A9	49	69.4044	4.71518	0.180949
9	A9	50	69.5974	4.71027	0.180656
9	A9	51	69.7904	4.68056	0.180492
9	A9	52	69.9834	4.65372	0.180328
9	A9	53	70.1764	4.62369	0.180061
9	A9	54	70.3694	4.60104	0.179788
9	A9	55	70.5625	4.58705	0.179815
9	A9	56	70.7555	4.56296	0.180482
9	A9	57	70.9485	4.53255	0.181947
9	A9	58	71.1415	4.51739	0.184092
9	A9	59	71.3345	4.48943	0.186597
9	A9	60	71.5275	4.46047	0.189103
9	A9	61	71.7206	4.43899	0.191318
9	A9	62	71.9136	4.41182	0.193043
9	A9	63	72.1066	4.38787	0.194167
9	A9	64	72.2996	4.36413	0.194669
9	A9	65	72.4926	4.32826	0.19465
9	A9	66	72.6856	4.30738	0.194335
9	A9	67	72.8787	4.28513	0.193972
9	A9	68	73.0717	4.26571	0.193707
9	A9	69	73.2647	4.23321	0.193518
9	A9	70	73.4577	4.20588	0.193293
9	A9	71	73.6507	4.18231	0.19299
9	A9	72	73.8437	4.15745	0.192735
9	A9	73	74.0368	4.1317	0.192755
9	A9	74	74.2298	4.11249	0.193241
9	A9	75	74.4228	4.0849	0.194254
9	A9	76	74.6158	4.05926	0.195797
9	A9	77	74.8088	4.03302	0.197996
9	A9	78	75.0018	4.00545	0.201294
9	A9	79	75.1949	3.98096	0.206488
9	A9	80	75.3879	3.95853	0.214626
9	A9	81	75.5809	3.93312	0.226904
9	A9	82	75.7739	3.90221	0.244663
9	A9	83	75.9669	3.86798	0.269507
9	A9	84	76.1599	3.83387	0.30335
9	A9	85	76.353	3.80195	0.348223
9	A9	86	76.546	3.76384	0.405876
9	A9	87	76.739	3.71216	0.477482
9	A9	88	76.932	3.64749	0.563888
9	A9	89	77.125	3.56376	0.666585
9	A9	90	77.318	3.45877	0.789017
9	A9	91	77.511	3.35011	0.937235
9	A9	92	77.7041	3.22954	1.11861
9	A9	93	77.8971	3.09591	1.3378
9	A9	94	78.0901	2.93956	1.59064
9	A9	95	78.2831	2.74517	1.85829
9	A9	96	78.4761	2.46264	2.10554
9	A9	97	78.6691	2.053	2.28625
9	A9	98	78.8622	1.53199	2.35603
9	A9	99	79.0552	1.02368	2.28773
9	A9	100	79.2482	0.650943	2.0828
9	A9	101	79.4412	0.446684	1.77245
9	A9	102	79.6342	0.355964	1.4078
9	A9	103	79.8272	0.316907	1.0437
9	A9	104	80.0202	0.299679	0.723546
9	A9	105	80.2133	0.290095	0.471085
9	A9	106	80.4063	0.284681	0.290525
9	A9	107	80.5993	0.280474	0.172443
9	A9	108	80.7923	0.276896	0.101348
9	A9	109	80.9853	0.274162	0.0616813
9	A9	110	81.1783	0.270902	0.0410293
9	A9	111	81.3714	0.268	0.0309075
9	A9	112	81.5644	0.265315	0.0261738
9	A9	113	81.7574	0.261647	0.0240073
9	A9	114	81.9504	0.258341	0.0229899
9	A9	115	82.1434	0.257201	0.0224653
9	A9	116	82.3364	0.253011	0.0221509
9	A9	117	82.5295	0.250042	0.0219287
9	A9	118	82.7225	0.248703	0.021743
9	A9	119	82.9155	0.243921	0.0215594
9	A9	120	83.1085	0.242532	0.0213554
9	A9	121	83.3015	0.239135	0.0211217
9	A9	122	83.4945	0.235842	0.0208607
9	A9	123	83.6876	0.233978	0.0205765
9	A9	124	83.8806	0.231396	0.0202662
9	A9	125	84.0736	0.228857	0.0199195
9	A9	126	84.2666	0.225485	0.0195327
9	A9	127	84.4596	0.22211	0.0191273
9	A9	128	84.6526	0.221306	0.0187535
9	A9	129	84.8457	0.2193	0.0184708
9	A9	130	85.0387	0.216158	0.0183169
9	A9	131	85.2317	0.214039	0.0182887
9	A9	132	85.4247	0.211619	0.0183473
9	A9	133	85.6177	0.208765	0.0184408
9	A9	134	85.8107	0.207063	0.0185245
9	A9	135	86.0038	0.204276	0.0185668
9	A9	136	86.1968	0.201874	0.0185439
9	A9	137	86.3898	0.199192	0.0184353
9	A9	138	86.5828	0.197341	0.0182266
9	A9	139	86.7758	0.193713	0.0179155
9	A9	140	86.9688	0.191853	0.017515
9	A9	141	87.1618	0.190981	0.0170469
9	A9	142	87.3549	0.18809	0.0165367
9	A9	143	87.5479	0.185492	0.0160121
9	A9	144	87.7409	0.182796	0.0155079
9	A9	145	87.9339	0.183149	0.0150644
9	A9	146	88.1269	0.180366	0.0147149
9	A9	147	88.3199	0.178735	0.0144682
9	A9	148	88.513	0.176593	0.0143057
9	A9	149	88.706	0.1749	0.0141934
9	A9	150	88.899	0.17207	0.0141021
9	A9	151	89.092	0.170489	0.0140138
9	A9	152	89.285	0.168683	0.0139134
9	A9	153	89.478	0.166299	0.0137786
9	A9	154	89.6711	0.164477	0.0135831
9	A9	155	89.8641	0.162668	0.013313
9	A9	156	90.0571	0.161549	0.0129785
9	A9	157	90.2501	0.159809	0.0126059
9	A9	158	90.4431	0.158896	0.0122161
9	A9	159	90.6361	0.156231	0.0118099
9	A9	160	90.8291	0.154973	0.011376
9	A9	161	91.0222	0.1537	0.0109148
9	A9	162	91.2152	0.152595	0.0104565
9	A9	163	91.4082	0.151861	0.0100576
9	A9	164	91.6012	0.150207	0.00977582
9	A9	165	91.7942	0.149011	0.00964132
9	A9	166	91.9872	0.148146	0.009638
9	A9	167	92.1803	0.147207	0.00970255
9	A9	168	92.3733	0.144691	0.00974285
9	A9	169	92.5663	0.143459	0.00967335
9	A9	170	92.7593	0.14222	0.00945417
9	A9	171	92.9523	0.140942	0.00911266
9	A9	172	93.1453	0.141233	0.00872904
9	A9	173	93.3384	0.13943	0.00839125
9	A9	174	93.5314	0.138704	0.00814401
9	A9	175	93.7244	0.137177	0.00796228
9	A9	176	93.9174	0.136486	0.00775918
9	A9	177	94.1104	0.135575	0.00741774
9	A9	178	94.3034	0.133919	0.00683326
9	A9	179	94.4965	0.132902	0.00595476
9	A9	180	94.6895	0.132474	0.00481577
9	A9	181	94.8825	0.131605	0.00353812
10	A10	1	60.1396	5.99336	0.187607
10	A10	2	60.3326	5.9735	0.18591
10	A10	3	60.5256	5.94701	0.18409
10	A10	4	60.7186	5.93161	0.182769
10	A10	5	60.9117	5.91027	0.182515
10	A10	6	61.1047	5.88867	0.183557
10	A10	7	61.2977	5.86407	0.185689
10	A10	8	61.4907	5.83793	0.188427
10	A10	9	61.6837	5.8115	0.191245
10	A10	10	61.8767	5.7811	0.193754
10	A10	11	62.0698	5.77004	0.195727
10	A10	12	62.2628	5.73723	0.197043
10	A10	13	62.4558	5.70999	0.197675
10	A10	14	62.6488	5.67803	0.197715
10	A10	15	62.8418	5.65932	0.197362
10	A10	16	63.0348	5.63504	0.196841
10	A10	17	63.2279	5.60293	0.196271
10	A10	18	63.4209	5.58305	0.19561
10	A10	19	63.6139	5.55728	0.194719
10	A10	20	63.8069	5.5298	0.19353
10	A10	21	63.9999	5.49757	0.192165
10	A10	22	64.1929	5.47972	0.190933
10	A10	23	64.386	5.45381	0.190171
10	A10	24	64.579	5.43657	0.19006
10	A10	25	64.772	5.40612	0.190522
10	A10	26	64.965	5.379	0.191282
10	A10	27	65.158	5.35662	0.191992
10	A10	28	65.351	5.33535	0.192367
10	A10	29	65.5441	5.30456	0.192236
10	A10	30	65.7371	5.28041	0.191543
10	A10	31	65.9301	5.25765	0.190341
10	A10	32	66.1231	5.23105	0.188769
10	A10	33	66.3161	5.20455	0.187054
10	A10	34	66.5091	5.19015	0.185478
10	A10	35	66.7021	5.15342	0.184339
10	A10	36	66.8952	5.13173	0.183859
10	A10	37	67.0882	5.1191	0.184059
10	A10	38	67.2812	5.08937	0.184729
10	A10	39	67.4742	5.06233	0.185496
10	A10	40	67.6672	5.03641	0.186002
10	A10	41	67.8602	5.01228	0.186063
10	A10	42	68.0533	4.99141	0.185735
10	A10	43	68.2463	4.96727	0.185223
10	A10	44	68.4393	4.9367	0.184754
10	A10	45	68.6323	4.92181	0.184458
10	A10	46	68.8253	4.89465	0.184331
10	A10	47	69.0183	4.8733	0.184302
10	A10	48	69.2113	4.84456	0.184331
10	A10	49	69.4044	4.81743	0.184478
10	A10	50	69.5974	4.80015	0.184839
10	A10	51	69.7904	4.77541	0.185418
10	A10	52	69.9834	4.75594	0.186043
10	A10	53	70.1764	4.72618	0.186435
10	A10	54	70.3694	4.69423	0.186396
10	A10	55	70.5625	4.67463	0.185963
10	A10	56	70.7555	4.65586	0.18544
10	A10	57	70.9485	4.62857	0.185252
10	A10	58	71.1415	4.60376	0.185795
10	A10	59	71.3345	4.57771	0.187294
10	A10	60	71.5275	4.56031	0.189768
10	A10	61	71.7206	4.53402	0.193019
10	A10	62	71.9136	4.50657	0.196691
10	A10	63	72.1066	4.47784	0.200339
10	A10	64	72.2996	4.45034	0.203516
10	A10	65	72.4926	4.43118	0.205852
10	A10	66	72.6856	4.39373	0.207098
10	A10	67	72.8787	4.37041	0.207188
10	A10	68	73.0717	4.33836	0.206255
10	A10	69	73.2647	4.31231	0.204595
10	A10	70	73.4577	4.29498	0.202567
10	A10	71	73.6507	4.26076	0.200497
10	A10	72	73.8437	4.23746	0.19866
10	A10	73	74.0368	4.2083	0.197335
10	A10	74	74.2298	4.18574	0.196843
10	A10	75	74.4228	4.16245	0.197495
10	A10	76	74.6158	4.14056	0.199495
10	A10	77	74.8088	4.11557	0.202892
10	A10	78	75.0018	4.08373	0.207689
10	A10	79	75.1949	4.05915	0.214087
10	A10	80	75.3879	4.02796	0.222758
10	A10	81	75.5809	4.00358	0.235003
10	A10	82	75.7739	3.96847	0.252721
10	A10	83	75.9669	3.94462	0.27819
10	A10	84	76.1599	3.91013	0.313701
10	A10	85	76.353	3.87568	0.361159
10	A10	86	76.546	3.83094	0.421816
10	A10	87	76.739	3.77411	0.496349
10	A10	88	76.932	3.70987	0.585458
10	A10	89	77.125	3.61947	0.690957
10	A10	90	77.318	3.51941	0.816944
10	A10	91	77.511	3.40316	0.970122
10	A10	92	77.7041	3.27854	1.15812
10	A10	93	77.8971	3.14178	1.38516
10	A10	94	78.0901	2.9849	1.64572
10	A10	95	78.2831	2.77756	1.9189
10	A10	96	78.4761	2.47994	2.16723
10	A10	97	78.6691	2.04862	2.34311
10	A10	98	78.8622	1.51218	2.4022
10	A10	99	79.0552	1.00358	2.31917
10	A10	100	79.2482	0.641007	2.09848
10	A10	101	79.4412	0.446196	1.77445
10	A10	102	79.6342	0.359145	1.40034
10	A10	103	79.8272	0.323592	1.03159
10	A10	104	80.0202	0.307774	0.710819
10	A10	105	80.2133	0.299202	0.460288
10	A10	106	80.4063	0.292558	0.282671
10	A10	107	80.5993	0.288262	0.167439
10	A10	108	80.7923	0.285039	0.0985446
10	A10	109	80.9853	0.281789	0.0603228
10	A10	110	81.1783	0.279647	0.0404982
10	A10	111	81.3714	0.275901	0.0307994
10	A10	112	81.5644	0.272457	0.0262709
10	A10	113	81.7574	0.26979	0.0242149
10	A10	114	81.9504	0.267141	0.0232749
10	A10	115	82.1434	0.264644	0.0228107
10	A10	116	82.3364	0.260812	0.0225347
10	A10	117	82.5295	0.257773	0.0223263
10	A10	118	82.7225	0.255609	0.0221454
10	A10	119	82.9155	0.25273	0.0219907
10	A10	120	83.1085	0.249208	0.0218742
10	A10	121	83.3015	0.247195	0.0218019
10	A10	122	83.4945	0.243715	0.0217622
10	A10	123	83.6876	0.241914	0.021727
10	A10	124	83.8806	0.237604	0.021661
10	A10	125	84.0736	0.235231	0.0215355
10	A10	126	84.2666	0.232031	0.0213383
10	A10	127	84.4596	0.230818	0.0210739
10	A10	128	84.6526	0.226253	0.0207613
10	A10	129	84.8457	0.223989	0.0204307
10	A10	130	85.0387	0.22146	0.0201192
10	A10	131	85.2317	0.219655	0.0198622
10	A10	132	85.4247	0.216807	0.019679
10	A10	133	85.6177	0.213906	0.0195604
10	A10	134	85.8107	0.211808	0.01947
10	A10	135	86.0038	0.209537	0.0193592
10	A10	136	86.1968	0.206185	0.0191916
10	A10	137	86.3898	0.203201	0.0189583
10	A10	138	86.5828	0.20181	0.0186784
10	A10	139	86.7758	0.199743	0.0183824
10	A10	140	86.9688	0.197099	0.0180926
10	A10	141	87.1618	0.194333	0.0178153
10	A10	142	87.3549	0.191908	0.0175464
10	A10	143	87.5479	0.190345	0.0172815
10	A10	144	87.7409	0.188502	0.0170163
10	A10	145	87.9339	0.185754	0.0167389
10	A10	146	88.1269	0.1835	0.0164226
10	A10	147	88.3199	0.181885	0.0160324
10	A10	148	88.513	0.17947	0.0155453
10	A10	149	88.706	0.177228	0.0149727
10	A10	150	88.899	0.174803	0.0143697
10	A10	151	89.092	0.173522	0.0138214
10	A10	152	89.285	0.171767	0.0134109
10	A10	153	89.478	0.170456	0.013185
10	A10	154	89.6711	0.16756	0.0131359
10	A10	155	89.8641	0.167537	0.0132074
10	A10	156	90.0571	0.164603	0.0133149
10	A10	157	90.2501	0.162845	0.0133709
10	A10	158	90.4431	0.161166	0.0133055
10	A10	159	90.6361	0.158952	0.0130801
10	A10	160	90.8291	0.158087	0.012695
10	A10	161	91.0222	0.155908	0.0121884
10	A10	162	91.2152	0.154489	0.0116269
10	A10	163	91.4082	0.153747	0.0110863
10	A10	164	91.6012	0.152356	0.0106286
10	A10	165	91.7942	0.151471	0.0102813
10	A10	166	91.9872	0.149497	0.0100305
10	A10	167	92.1803	0.148413	0.00983214
10	A10	168	92.3733	0.147158	0.00963691
10	A10	169	92.5663	0.145343	0.00941189
10	A10	170	92.7593	0.145225	0.00914942
10	A10	171	92.9523	0.144121	0.00886134
10	A10	172	93.1453	0.142073	0.00856929
10	A10	173	93.3384	0.141513	0.00829964
10	A10	174	93.5314	0.14022	0.00807886
10	A10	175	93.7244	0.140376	0.00791944
10	A10	176	93.9174	0.139122	0.00779359
10	A10	177	94.1104	0.137466	0.00761325
10	A10	178	94.3034	0.136689	0.00724269
10	A10	179	94.4965	0.134786	0.00655523
10	A10	180	94.6895	0.133538	0.00550892
10	A10	181	94.8825	0.132745	0.00419294
11	A11	1	60.1396	6.24668	0.194076
11	A11	2	60.3326	6.21986	0.194777
11	A11	3	60.5256	6.19948	0.195151
11	A11	4	60.7186	6.18363	0.194993
11	A11	5	60.9117	6.13932	0.194309
11	A11	6	61.1047	6.12236	0.193325
11	A11	7	61.2977	6.09814	0.192363
11	A11	8	61.4907	6.07711	0.191748
11	A11	9	61.6837	6.04734	0.191733
11	A11	10	61.8767	6.01794	0.192489
11	A11	11	62.0698	6.00005	0.194066
11	A11	12	62.2628	5.97592	0.196324
11	A11	13	62.4558	5.95464	0.198864
11	A11	14	62.6488	5.91828	0.201102
11	A11	15	62.8418	5.89556	0.202446
11	A11	16	63.0348	5.8622	0.202542
11	A11	17	63.2279	5.84267	0.201417
11	A11	18	63.4209	5.80647	0.199479
11	A11	19	63.6139	5.77968	0.197337
11	A11	20	63.8069	5.76745	0.195584
11	A11	21	63.9999	5.73602	0.194615
11	A11	22	64.1929	5.71077	0.194561
11	A11	23	64.386	5.67961	0.195308
11	A11	24	64.579	5.66131	0.196554
11	A11	25	64.772	5.6404	0.197862
11	A11	26	64.965	5.60583	0.198759
11	A11	27	65.158	5.57914	0.198876
11	A11	28	65.351	5.55317	0.198107
11	A11	29	65.5441	5.52314	0.196625
11	A11	30	65.7371	5.50668	0.194784
11	A11	31	65.9301	5.4777	0.192958
11	A11	32	66.1231	5.45357	0.191442
11	A11	33	66.3161	5.42994	0.190455
11	A11	34	66.5091	5.3947	0.190172
11	A11	35	66.7021	5.38688	0.190656
11	A11	36	66.8952	5.35058	0.191745
11	A11	37	67.0882	5.33289	0.193005
11	A11	38	67.2812	5.30639	0.193885
11	A11	39	67.4742	5.27233	0.194003
11	A11	40	67.6672	5.24137	0.193407
11	A11	41	67.8602	5.21851	0.19253
11	A11	42	68.0533	5.20369	0.191876
11	A11	43	68.2463	5.18827	0.191658
11	A11	44	68.4393	5.14299	0.191687
11	A11	45	68.6323	5.12326	0.191573
11	A11	46	68.8253	5.09774	0.191063
11	A11	47	69.0183	5.07278	0.190226
11	A11	48	69.2113	5.04909	0.189386
11	A11	49	69.4044	5.02536	0.188872
11	A11	50	69.5974	5.00071	0.188777
11	A11	51	69.7904	4.97355	0.188866
11	A11	52	69.9834	4.95612	0.188692
11	A11	53	70.1764	4.92587	0.187869
11	A11	54	70.3694	4.8959	0.186367
11	A11	55	70.5625	4.86513	0.184644
11	A11	56	70.7555	4.85329	0.183461
11	A11	57	70.9485	4.83322	0.183496
11	A11	58	71.1415	4.81202	0.184986
11	A11	59	71.3345	4.77783	0.187651
11	A11	60	71.5275	4.75541	0.190903
11	A11	61	71.7206	4.73042	0.194165
11	A11	62	71.9136	4.70225	0.197082
11	A11	63	72.1066	4.67583	0.199508
11	A11	64	72.2996	4.65205	0.201423
11	A11	65	72.4926	4.62526	0.202842
11	A11	66	72.6856	4.59071	0.203807
11	A11	67	72.8787	4.56923	0.204414
11	A11	68	73.0717	4.53895	0.204786
11	A11	69	73.2647	4.52124	0.205019
11	A11	70	73.4577	4.48976	0.205156
11	A11	71	73.6507	4.45372	0.205206
11	A11	72	73.8437	4.43339	0.205219
11	A11	73	74.0368	4.40812	0.205286
11	A11	74	74.2298	4.38256	0.205532
11	A11	75	74.4228	4.35321	0.206097
11	A11	76	74.6158	4.32525	0.207204
11	A11	77	74.8088	4.29745	0.20928
11	A11	78	75.0018	4.27638	0.213049
11	A11	79	75.1949	4.24583	0.219551
11	A11	80	75.3879	4.21784	0.230119
11	A11	81	75.5809	4.19155	0.246348
11	A11	82	75.7739	4.15968	0.270052
11	A11	83	75.9669	4.12603	0.303154
11	A11	84	76.1599	4.08765	0.347449
11	A11	85	76.353	4.05447	0.404341
11	A11	86	76.546	3.99807	0.474721
11	A11	87	76.739	3.93293	0.559309
11	A11	88	76.932	3.85164	0.659552
11	A11	89	77.125	3.75265	0.778836
11	A11	90	77.318	3.64261	0.923287
11	A11	91	77.511	3.51665	1.10101
11	A11	92	77.7041	3.38006	1.31882
11	A11	93	77.8971	3.22899	1.57645
11	A11	94	78.0901	3.04157	1.85999
11	A11	95	78.2831	2.78137	2.13807
11	A11	96	78.4761	2.40115	2.36467
11	A11	97	78.6691	1.87342	2.48989
11	A11	98	78.8622	1.30567	2.47606
11	A11	99	79.0552	0.837268	2.31224
11	A11	100	79.2482	0.552249	2.02013
11	A11	101	79.4412	0.416354	1.64779
11	A11	102	79.6342	0.360305	1.25416
11	A11	103	79.8272	0.336012	0.891688
11	A11	104	80.0202	0.323553	0.594177
11	A11	105	80.2133	0.31865	0.373639
11	A11	106	80.4063	0.311163	0.224653
11	A11	107	80.5993	0.307748	0.132254
11	A11	108	80.7923	0.30473	0.0792795
11	A11	109	80.9853	0.299985	0.0509876
11	A11	110	81.1783	0.297937	0.0367729
11	A11	111	81.3714	0.294445	0.0299416
11	A11	112	81.5644	0.291722	0.0266796
11	A11	113	81.7574	0.28686	0.024989
11	A11	114	81.9504	0.283851	0.0239072
11	A11	115	82.1434	0.281531	0.0230262
11	A11	116	82.3364	0.279101	0.0222224
11	A11	117	82.5295	0.275394	0.021502
11	A11	118	82.7225	0.27301	0.0209139
11	A11	119	82.9155	0.270906	0.0205012
11	A11	120	83.1085	0.268316	0.0202741
11	A11	121	83.3015	0.265736	0.0202003
11	A11	122	83.4945	0.262694	0.020208
11	A11	123	83.6876	0.260259	0.0202067
11	A11	124	83.8806	0.257747	0.0201216
11	A11	125	84.0736	0.253574	0.0199278
11	A11	126	84.2666	0.251256	0.0196668
11	A11	127	84.4596	0.249432	0.0194284
11	A11	128	84.6526	0.248437	0.0193063
11	A11	129	84.8457	0.243684	0.0193494
11	A11	130	85.0387	0.242644	0.0195348
11	A11	131	85.2317	0.239322	0.0197778
11	A11	132	85.4247	0.237225	0.019969
11	A11	133	85.6177	0.233316	0.0200197
11	A11	134	85.8107	0.230396	0.0198927
11	A11	135	86.0038	0.228535	0.019606
11	A11	136	86.1968	0.226788	0.0192108
11	A11	137	86.3898	0.223399	0.0187628
11	A11	138	86.5828	0.221388	0.0183044
11	A11	139	86.7758	0.217921	0.0178651
11	A11	140	86.9688	0.217031	0.0174692
11	A11	141	87.1618	0.215129	0.017138
11	A11	142	87.3549	0.212162	0.0168828
11	A11	143	87.5479	0.210249	0.0166968
11	A11	144	87.7409	0.20822	0.0165541
11	A11	145	87.9339	0.205804	0.0164125
11	A11	146	88.1269	0.204164	0.0162224
11	A11	147	88.3199	0.202094	0.0159396
11	A11	148	88.513	0.19917	0.0155464
11	A11	149	88.706	0.196708	0.0150702
11	A11	150	88.899	0.195216	0.0145849
[truncated: 11,072 more rows]
