# Supplementary material for: Chlorpromazine induces cytotoxic autophagy in glioblastoma cells via endoplasmic reticulum stress and unfolded protein response
Source: J Exp Clin Cancer Res. 2021 Nov 5;40:347. doi: 10.1186/s13046-021-02144-w (PMC8569984; doi:10.1186/s13046-021-02144-w)
Supplement: Supplementary file 2 — Additional file 2. [file 13046_2021_2144_MOESM2_ESM.zip › Raw Data/RT-PCR/13-03-2020 ALDH sfere 24h.xls]

## Sheet: Sample Setup
Block Type	Fast 96-Well Block (0.1mL)
Calibration Background is expired	No
Calibration Background performed on	01-28-2020
Calibration Normalization FAM-ROX is expired	No
Calibration Normalization FAM-ROX performed on	01-28-2020
Calibration Normalization VIC-ROX is expired	No
Calibration Normalization VIC-ROX performed on	01-28-2020
Calibration Pure Dye FAM is expired	No
Calibration Pure Dye FAM performed on	01-28-2020
Calibration Pure Dye NED is expired	No
Calibration Pure Dye NED performed on	01-28-2020
Calibration Pure Dye ROX is expired	No
Calibration Pure Dye ROX performed on	01-28-2020
Calibration Pure Dye SYBR is expired	No
Calibration Pure Dye SYBR performed on	01-28-2020
Calibration Pure Dye TAMRA is expired	No
Calibration Pure Dye TAMRA performed on	01-28-2020
Calibration Pure Dye VIC is expired	No
Calibration Pure Dye VIC performed on	01-28-2020
Calibration ROI is expired	No
Calibration ROI performed on	01-28-2020
Calibration Uniformity is expired	No
Calibration Uniformity performed on	01-28-2020
Chemistry	SYBR_GREEN
Date Created	2020-03-13 12:45:34 PM PDT
Experiment Barcode
Experiment Comment
Experiment File Name	D:\Claudia (MP)\13-03-2020 ALDH sfere 24h.eds
Experiment Name	13.03.2020 ALDH sfere 24h
Experiment Run End Time	2020-03-13 13:39:21 PM PDT
Experiment Type	Standard Curve
Instrument Name	278861431
Instrument Serial Number	278861431
Instrument Type	QuantStudio(TM) 6 Flex System
Passive Reference	ROX
Quantification Cycle Method	Ct
Signal Smoothing On	true
Stage/ Cycle where Analysis is performed	Stage 2, Step 2
User Name
Well	Well Position	Sample Name	Sample Color	Biogroup Name	Biogroup Color	Target Name	Target Color	Task	Reporter	Quencher	Quantity	Comments
1	A1	BTSC #1 NT	RGB(176,23,31)			Olig2	RGB(176,23,31)	UNKNOWN	SYBR	None
2	A2	BTSC #1 NT	RGB(176,23,31)			Olig2	RGB(176,23,31)	UNKNOWN	SYBR	None
3	A3	BTSC #1 NT	RGB(176,23,31)			Olig2	RGB(176,23,31)	UNKNOWN	SYBR	None
4	A4	BTSC #1 CPZ	RGB(0,0,255)			Olig2	RGB(176,23,31)	UNKNOWN	SYBR	None
5	A5	BTSC #1 CPZ	RGB(0,0,255)			Olig2	RGB(176,23,31)	UNKNOWN	SYBR	None
6	A6	BTSC #1 CPZ	RGB(0,0,255)			Olig2	RGB(176,23,31)	UNKNOWN	SYBR	None
7	A7	BTSC #83 NT	RGB(0,139,69)			Olig2	RGB(176,23,31)	UNKNOWN	SYBR	None
8	A8	BTSC #83 NT	RGB(0,139,69)			Olig2	RGB(176,23,31)	UNKNOWN	SYBR	None
9	A9	BTSC #83 NT	RGB(0,139,69)			Olig2	RGB(176,23,31)	UNKNOWN	SYBR	None
10	A10	BTSC #83 CPZ	RGB(255,127,0)			Olig2	RGB(176,23,31)	UNKNOWN	SYBR	None
11	A11	BTSC #83 CPZ	RGB(255,127,0)			Olig2	RGB(176,23,31)	UNKNOWN	SYBR	None
12	A12	BTSC #83 CPZ	RGB(255,127,0)			Olig2	RGB(176,23,31)	UNKNOWN	SYBR	None
13	B1	BTSC #1 NT	RGB(176,23,31)			ALDH1A3	RGB(0,0,255)	UNKNOWN	SYBR	None
14	B2	BTSC #1 NT	RGB(176,23,31)			ALDH1A3	RGB(0,0,255)	UNKNOWN	SYBR	None
15	B3	BTSC #1 NT	RGB(176,23,31)			ALDH1A3	RGB(0,0,255)	UNKNOWN	SYBR	None
16	B4	BTSC #1 CPZ	RGB(0,0,255)			ALDH1A3	RGB(0,0,255)	UNKNOWN	SYBR	None
17	B5	BTSC #1 CPZ	RGB(0,0,255)			ALDH1A3	RGB(0,0,255)	UNKNOWN	SYBR	None
18	B6	BTSC #1 CPZ	RGB(0,0,255)			ALDH1A3	RGB(0,0,255)	UNKNOWN	SYBR	None
19	B7	BTSC #83 NT	RGB(0,139,69)			ALDH1A3	RGB(0,0,255)	UNKNOWN	SYBR	None
20	B8	BTSC #83 NT	RGB(0,139,69)			ALDH1A3	RGB(0,0,255)	UNKNOWN	SYBR	None
21	B9	BTSC #83 NT	RGB(0,139,69)			ALDH1A3	RGB(0,0,255)	UNKNOWN	SYBR	None
22	B10	BTSC #83 CPZ	RGB(255,127,0)			ALDH1A3	RGB(0,0,255)	UNKNOWN	SYBR	None
23	B11	BTSC #83 CPZ	RGB(255,127,0)			ALDH1A3	RGB(0,0,255)	UNKNOWN	SYBR	None
24	B12	BTSC #83 CPZ	RGB(255,127,0)			ALDH1A3	RGB(0,0,255)	UNKNOWN	SYBR	None
25	C1	BTSC #1 NT	RGB(176,23,31)			GAPDH	RGB(0,139,69)	UNKNOWN	SYBR	None
26	C2	BTSC #1 NT	RGB(176,23,31)			GAPDH	RGB(0,139,69)	UNKNOWN	SYBR	None
27	C3	BTSC #1 NT	RGB(176,23,31)			Olig2	RGB(176,23,31)	UNKNOWN	SYBR	None
28	C4	BTSC #1 CPZ	RGB(0,0,255)			GAPDH	RGB(0,139,69)	UNKNOWN	SYBR	None
29	C5	BTSC #1 CPZ	RGB(0,0,255)			GAPDH	RGB(0,139,69)	UNKNOWN	SYBR	None
30	C6	BTSC #1 CPZ	RGB(0,0,255)			GAPDH	RGB(0,139,69)	UNKNOWN	SYBR	None
31	C7	BTSC #83 NT	RGB(0,139,69)			GAPDH	RGB(0,139,69)	UNKNOWN	SYBR	None
32	C8	BTSC #83 NT	RGB(0,139,69)			GAPDH	RGB(0,139,69)	UNKNOWN	SYBR	None
33	C9	BTSC #83 NT	RGB(0,139,69)			GAPDH	RGB(0,139,69)	UNKNOWN	SYBR	None
34	C10	BTSC #83 CPZ	RGB(255,127,0)			GAPDH	RGB(0,139,69)	UNKNOWN	SYBR	None
35	C11	BTSC #83 CPZ	RGB(255,127,0)			GAPDH	RGB(0,139,69)	UNKNOWN	SYBR	None
36	C12	BTSC #83 CPZ	RGB(255,127,0)			GAPDH	RGB(0,139,69)	UNKNOWN	SYBR	None
37	D1	BTSC #163 NT	RGB(139,137,112)			Olig2	RGB(176,23,31)	UNKNOWN	SYBR	None
38	D2	BTSC #163 NT	RGB(139,137,112)			Olig2	RGB(176,23,31)	UNKNOWN	SYBR	None
39	D3	BTSC #163 NT	RGB(139,137,112)			GAPDH	RGB(0,139,69)	UNKNOWN	SYBR	None
40	D4	BTSC #163 CPZ	RGB(238,121,66)			Olig2	RGB(176,23,31)	UNKNOWN	SYBR	None
41	D5	BTSC #163 CPZ	RGB(238,121,66)			Olig2	RGB(176,23,31)	UNKNOWN	SYBR	None
42	D6	BTSC #163 CPZ	RGB(238,121,66)			Olig2	RGB(176,23,31)	UNKNOWN	SYBR	None
43	D7
44	D8
45	D9
46	D10
47	D11
48	D12
49	E1	BTSC #163 NT	RGB(139,137,112)			ALDH1A3	RGB(0,0,255)	UNKNOWN	SYBR	None
50	E2	BTSC #163 NT	RGB(139,137,112)			ALDH1A3	RGB(0,0,255)	UNKNOWN	SYBR	None
51	E3	BTSC #163 NT	RGB(139,137,112)			ALDH1A3	RGB(0,0,255)	UNKNOWN	SYBR	None
52	E4	BTSC #163 CPZ	RGB(238,121,66)			ALDH1A3	RGB(0,0,255)	UNKNOWN	SYBR	None
53	E5	BTSC #163 CPZ	RGB(238,121,66)			ALDH1A3	RGB(0,0,255)	UNKNOWN	SYBR	None
54	E6	BTSC #163 CPZ	RGB(238,121,66)			ALDH1A3	RGB(0,0,255)	UNKNOWN	SYBR	None
55	E7
56	E8
57	E9
58	E10
59	E11
60	E12
61	F1	BTSC #163 NT	RGB(139,137,112)			GAPDH	RGB(0,139,69)	UNKNOWN	SYBR	None
62	F2	BTSC #163 NT	RGB(139,137,112)			GAPDH	RGB(0,139,69)	UNKNOWN	SYBR	None
63	F3	BTSC #163 NT	RGB(139,137,112)			GAPDH	RGB(0,139,69)	UNKNOWN	SYBR	None
64	F4	BTSC #163 CPZ	RGB(238,121,66)			GAPDH	RGB(0,139,69)	UNKNOWN	SYBR	None
65	F5	BTSC #163 CPZ	RGB(238,121,66)			GAPDH	RGB(0,139,69)	UNKNOWN	SYBR	None
66	F6	BTSC #163 CPZ	RGB(238,121,66)			GAPDH	RGB(0,139,69)	UNKNOWN	SYBR	None
67	F7
68	F8
69	F9
70	F10
71	F11
72	F12
73	G1
74	G2
75	G3
76	G4
77	G5
78	G6
79	G7
80	G8
81	G9
82	G10
83	G11
84	G12
85	H1
86	H2
87	H3
88	H4
89	H5
90	H6
91	H7
92	H8
93	H9
94	H10
95	H11
96	H12

## Sheet: Amplification Data
Block Type	Fast 96-Well Block (0.1mL)
Calibration Background is expired	No
Calibration Background performed on	01-28-2020
Calibration Normalization FAM-ROX is expired	No
Calibration Normalization FAM-ROX performed on	01-28-2020
Calibration Normalization VIC-ROX is expired	No
Calibration Normalization VIC-ROX performed on	01-28-2020
Calibration Pure Dye FAM is expired	No
Calibration Pure Dye FAM performed on	01-28-2020
Calibration Pure Dye NED is expired	No
Calibration Pure Dye NED performed on	01-28-2020
Calibration Pure Dye ROX is expired	No
Calibration Pure Dye ROX performed on	01-28-2020
Calibration Pure Dye SYBR is expired	No
Calibration Pure Dye SYBR performed on	01-28-2020
Calibration Pure Dye TAMRA is expired	No
Calibration Pure Dye TAMRA performed on	01-28-2020
Calibration Pure Dye VIC is expired	No
Calibration Pure Dye VIC performed on	01-28-2020
Calibration ROI is expired	No
Calibration ROI performed on	01-28-2020
Calibration Uniformity is expired	No
Calibration Uniformity performed on	01-28-2020
Chemistry	SYBR_GREEN
Date Created	2020-03-13 12:45:34 PM PDT
Experiment Barcode
Experiment Comment
Experiment File Name	D:\Claudia (MP)\13-03-2020 ALDH sfere 24h.eds
Experiment Name	13.03.2020 ALDH sfere 24h
Experiment Run End Time	2020-03-13 13:39:21 PM PDT
Experiment Type	Standard Curve
Instrument Name	278861431
Instrument Serial Number	278861431
Instrument Type	QuantStudio(TM) 6 Flex System
Passive Reference	ROX
Quantification Cycle Method	Ct
Signal Smoothing On	true
Stage/ Cycle where Analysis is performed	Stage 2, Step 2
User Name
Well	Cycle	Target Name	Rn	Delta Rn
1	1	Olig2	1.00464	-0.0787362
1	2	Olig2	1.0541	-0.0368838
1	3	Olig2	1.09368	-0.00491492
1	4	Olig2	1.10471	-0.00148872
1	5	Olig2	1.11546	0.0016472
1	6	Olig2	1.12272	0.0013015
1	7	Olig2	1.13066	0.0016372
1	8	Olig2	1.13888	0.00224303
1	9	Olig2	1.14552	0.00127803
1	10	Olig2	1.15214	0.00028729
1	11	Olig2	1.16077	0.00131154
1	12	Olig2	1.16929	0.00222219
1	13	Olig2	1.17395	-0.000725973
1	14	Olig2	1.18275	0.000461237
1	15	Olig2	1.1903	0.000409506
1	16	Olig2	1.19756	6.24928e-05
1	17	Olig2	1.20429	-0.000823108
1	18	Olig2	1.20828	-0.00443169
1	19	Olig2	1.21667	-0.00365265
1	20	Olig2	1.22612	-0.00181348
1	21	Olig2	1.23464	-0.000900096
1	22	Olig2	1.24465	0.00150198
1	23	Olig2	1.25514	0.00438744
1	24	Olig2	1.26816	0.00979156
1	25	Olig2	1.28849	0.022517
1	26	Olig2	1.32477	0.0511896
1	27	Olig2	1.38386	0.102671
1	28	Olig2	1.4854	0.196602
1	29	Olig2	1.66028	0.363873
1	30	Olig2	1.94952	0.645503
1	31	Olig2	2.37216	1.06054
1	32	Olig2	2.91082	1.59159
1	33	Olig2	3.50153	2.17469
1	34	Olig2	4.06287	2.72842
1	35	Olig2	4.54541	3.20336
1	36	Olig2	4.93665	3.58699
1	37	Olig2	5.2475	3.89023
1	38	Olig2	5.49619	4.13131
1	39	Olig2	5.68538	4.3129
1	40	Olig2	5.82918	4.44908
2	1	Olig2	1.0717	-0.0767554
2	2	Olig2	1.11159	-0.0435682
2	3	Olig2	1.16599	0.00412216
2	4	Olig2	1.17642	0.0078551
2	5	Olig2	1.17793	0.00266498
2	6	Olig2	1.18088	-0.00109367
2	7	Olig2	1.18686	-0.00181868
2	8	Olig2	1.19334	-0.0020336
2	9	Olig2	1.19874	-0.00333726
2	10	Olig2	1.20471	-0.00407502
2	11	Olig2	1.21299	-0.00250001
2	12	Olig2	1.21937	-0.00281638
2	13	Olig2	1.22602	-0.00287584
2	14	Olig2	1.23436	-0.00123241
2	15	Olig2	1.24243	0.000130531
2	16	Olig2	1.24877	-0.000227555
2	17	Olig2	1.25458	-0.00112566
2	18	Olig2	1.26156	-0.000850269
2	19	Olig2	1.2684	-0.000713637
2	20	Olig2	1.27576	-5.52263e-05
2	21	Olig2	1.28617	0.0036547
2	22	Olig2	1.29555	0.00632775
2	23	Olig2	1.30715	0.0112286
2	24	Olig2	1.32214	0.0195157
2	25	Olig2	1.34273	0.0334012
2	26	Olig2	1.38064	0.0646094
2	27	Olig2	1.44071	0.117974
2	28	Olig2	1.54859	0.21915
2	29	Olig2	1.73583	0.399691
2	30	Olig2	2.03817	0.695327
2	31	Olig2	2.48286	1.13331
2	32	Olig2	3.04938	1.69313
2	33	Olig2	3.65859	2.29564
2	34	Olig2	4.22937	2.85972
2	35	Olig2	4.718	3.34164
2	36	Olig2	5.12984	3.74678
2	37	Olig2	5.45108	4.06131
2	38	Olig2	5.70494	4.30847
2	39	Olig2	5.9129	4.50973
2	40	Olig2	6.06017	4.6503
3	1	Olig2	1.07974	-0.050153
3	2	Olig2	1.11175	-0.0253748
3	3	Olig2	1.14549	0.00113712
3	4	Olig2	1.15658	0.00500197
3	5	Olig2	1.16304	0.00422767
3	6	Olig2	1.16748	0.00144052
3	7	Olig2	1.17232	-0.000942506
3	8	Olig2	1.17919	-0.00130088
3	9	Olig2	1.18566	-0.00206183
3	10	Olig2	1.19331	-0.00164427
3	11	Olig2	1.20122	-0.000967201
3	12	Olig2	1.20776	-0.00165317
3	13	Olig2	1.2129	-0.00374365
3	14	Olig2	1.21981	-0.00405578
3	15	Olig2	1.22909	-0.00201054
3	16	Olig2	1.23761	-0.000720729
3	17	Olig2	1.24343	-0.00213029
3	18	Olig2	1.25085	-0.00193566
3	19	Olig2	1.25917	-0.000841114
3	20	Olig2	1.26777	0.000528328
3	21	Olig2	1.27837	0.00389453
3	22	Olig2	1.28948	0.00777749
3	23	Olig2	1.30294	0.014012
3	24	Olig2	1.32225	0.02609
3	25	Olig2	1.35143	0.048037
3	26	Olig2	1.39839	0.087773
3	27	Olig2	1.47505	0.157203
3	28	Olig2	1.60559	0.280512
3	29	Olig2	1.82395	0.491642
3	30	Olig2	2.16534	0.825803
3	31	Olig2	2.6505	1.30373
3	32	Olig2	3.25065	1.89666
3	33	Olig2	3.89006	2.52884
3	34	Olig2	4.47386	3.10541
3	35	Olig2	4.96755	3.59186
3	36	Olig2	5.36608	3.98317
3	37	Olig2	5.6782	4.28806
3	38	Olig2	5.91815	4.52079
3	39	Olig2	6.11124	4.70664
3	40	Olig2	6.25743	4.84561
4	1	Olig2	1.01999	-0.0336697
4	2	Olig2	1.04433	-0.0158417
4	3	Olig2	1.06862	0.00193278
4	4	Olig2	1.07629	0.00307957
4	5	Olig2	1.08231	0.00258462
4	6	Olig2	1.08788	0.00164704
4	7	Olig2	1.09234	-0.000408843
4	8	Olig2	1.09865	-0.00062306
4	9	Olig2	1.10411	-0.00167484
4	10	Olig2	1.11044	-0.00185902
4	11	Olig2	1.1175	-0.00131709
4	12	Olig2	1.12403	-0.00130875
4	13	Olig2	1.12941	-0.00244386
4	14	Olig2	1.13615	-0.00221557
4	15	Olig2	1.14262	-0.00225884
4	16	Olig2	1.14964	-0.00175911
4	17	Olig2	1.15663	-0.00128907
4	18	Olig2	1.16257	-0.00186378
4	19	Olig2	1.17105	9.96033e-05
4	20	Olig2	1.17822	0.000757282
4	21	Olig2	1.18622	0.0022387
4	22	Olig2	1.19718	0.00668223
4	23	Olig2	1.20839	0.0113751
4	24	Olig2	1.22398	0.0204551
4	25	Olig2	1.24724	0.0371992
4	26	Olig2	1.28477	0.0682064
4	27	Olig2	1.34846	0.125384
4	28	Olig2	1.45828	0.228691
4	29	Olig2	1.64743	0.41132
4	30	Olig2	1.95176	0.709138
4	31	Olig2	2.39777	1.14863
4	32	Olig2	2.97012	1.71446
4	33	Olig2	3.60014	2.33797
4	34	Olig2	4.19297	2.92428
4	35	Olig2	4.69943	3.42422
4	36	Olig2	5.11746	3.83574
4	37	Olig2	5.44608	4.15784
4	38	Olig2	5.6981	4.40334
4	39	Olig2	5.90127	4.6
4	40	Olig2	6.05075	4.74297
5	1	Olig2	1.00995	-0.0338697
5	2	Olig2	1.02866	-0.0214527
5	3	Olig2	1.0537	-0.00270875
5	4	Olig2	1.06606	0.00335446
5	5	Olig2	1.07202	0.00301685
5	6	Olig2	1.07691	0.00161028
5	7	Olig2	1.08358	0.00198256
5	8	Olig2	1.08883	0.00093744
5	9	Olig2	1.09377	-0.000427163
5	10	Olig2	1.09933	-0.00116449
5	11	Olig2	1.10434	-0.00244528
5	12	Olig2	1.11068	-0.00240489
5	13	Olig2	1.1177	-0.00168619
5	14	Olig2	1.12462	-0.00105535
5	15	Olig2	1.13108	-0.000895857
5	16	Olig2	1.13733	-0.00094272
5	17	Olig2	1.14291	-0.00165489
5	18	Olig2	1.14871	-0.00215773
5	19	Olig2	1.1563	-0.000859553
5	20	Olig2	1.16371	0.00024753
5	21	Olig2	1.17069	0.000927366
5	22	Olig2	1.17763	0.0015799
5	23	Olig2	1.1871	0.00474645
5	24	Olig2	1.19973	0.0110774
5	25	Olig2	1.21546	0.0205099
5	26	Olig2	1.23918	0.0379381
5	27	Olig2	1.2821	0.0745598
5	28	Olig2	1.35706	0.143223
5	29	Olig2	1.48938	0.269251
5	30	Olig2	1.71632	0.489889
5	31	Olig2	2.06926	0.836535
5	32	Olig2	2.55944	1.32042
5	33	Olig2	3.14556	1.90024
5	34	Olig2	3.74454	2.49292
5	35	Olig2	4.29005	3.03213
5	36	Olig2	4.74681	3.4826
5	37	Olig2	5.11497	3.84446
5	38	Olig2	5.41213	4.13533
5	39	Olig2	5.64645	4.36334
5	40	Olig2	5.81253	4.52313
6	1	Olig2	0.987061	-0.0721972
6	2	Olig2	1.03429	-0.0313473
6	3	Olig2	1.07488	0.00285877
6	4	Olig2	1.08072	0.00231142
6	5	Olig2	1.08747	0.00268472
6	6	Olig2	1.09303	0.00185401
6	7	Olig2	1.09727	-0.000281923
6	8	Olig2	1.10381	-0.000133449
6	9	Olig2	1.10965	-0.000676031
6	10	Olig2	1.11423	-0.00247866
6	11	Olig2	1.12035	-0.00273502
6	12	Olig2	1.12673	-0.00273794
6	13	Olig2	1.1332	-0.00264823
6	14	Olig2	1.14043	-0.00180751
6	15	Olig2	1.1474	-0.00122345
6	16	Olig2	1.15413	-0.000867669
6	17	Olig2	1.16046	-0.000927692
6	18	Olig2	1.16729	-0.000477022
6	19	Olig2	1.17283	-0.00131667
6	20	Olig2	1.1798	-0.000732133
6	21	Olig2	1.18757	0.000658025
6	22	Olig2	1.19621	0.0029109
6	23	Olig2	1.20545	0.00576554
6	24	Olig2	1.21711	0.0110409
6	25	Olig2	1.23245	0.0200058
6	26	Olig2	1.25563	0.0368019
6	27	Olig2	1.29732	0.0721028
6	28	Olig2	1.37135	0.139756
6	29	Olig2	1.5005	0.262517
6	30	Olig2	1.72117	0.476812
6	31	Olig2	2.07123	0.820486
6	32	Olig2	2.56147	1.30434
6	33	Olig2	3.15837	1.89486
6	34	Olig2	3.77808	2.50818
6	35	Olig2	4.34227	3.06599
6	36	Olig2	4.81741	3.53475
6	37	Olig2	5.20398	3.91494
6	38	Olig2	5.51153	4.2161
6	39	Olig2	5.75803	4.45622
6	40	Olig2	5.92946	4.62127
7	1	Olig2	0.950375	-0.0418322
7	2	Olig2	0.967	-0.0291466
7	3	Olig2	0.996725	-0.00336156
7	4	Olig2	1.00694	0.00291632
7	5	Olig2	1.01073	0.00276555
7	6	Olig2	1.01107	-0.000833833
7	7	Olig2	1.01436	-0.00148648
7	8	Olig2	1.01862	-0.00116566
7	9	Olig2	1.02435	0.000621545
7	10	Olig2	1.0303	0.0026318
7	11	Olig2	1.03591	0.00430623
7	12	Olig2	1.04	0.00445038
7	13	Olig2	1.04613	0.00664362
7	14	Olig2	1.05303	0.00959944
7	15	Olig2	1.05764	0.0102748
7	16	Olig2	1.06334	0.0120302
7	17	Olig2	1.0698	0.014554
7	18	Olig2	1.07623	0.017042
7	19	Olig2	1.08103	0.0179027
7	20	Olig2	1.08592	0.0188532
7	21	Olig2	1.09204	0.0210387
7	22	Olig2	1.09825	0.0233012
7	23	Olig2	1.10343	0.0245474
7	24	Olig2	1.10977	0.0269424
7	25	Olig2	1.11596	0.0291985
7	26	Olig2	1.12121	0.0305076
7	27	Olig2	1.12557	0.0309232
7	28	Olig2	1.13183	0.0332489
7	29	Olig2	1.13696	0.0344355
7	30	Olig2	1.14201	0.0355394
7	31	Olig2	1.14721	0.0368036
7	32	Olig2	1.15226	0.0379099
7	33	Olig2	1.15647	0.0381801
7	34	Olig2	1.16357	0.0413456
7	35	Olig2	1.17757	0.0514041
7	36	Olig2	1.18297	0.0528635
7	37	Olig2	1.18493	0.0508807
7	38	Olig2	1.18766	0.0496782
7	39	Olig2	1.19156	0.0496385
7	40	Olig2	1.19555	0.0496801
8	1	Olig2	0.897571	-0.0433636
8	2	Olig2	0.926353	-0.0203511
8	3	Olig2	0.951198	-0.00127571
8	4	Olig2	0.958835	0.000592528
8	5	Olig2	0.964032	1.95367e-05
8	6	Olig2	0.970061	0.000279043
8	7	Olig2	0.975246	-0.000304558
8	8	Olig2	0.982163	0.000842282
8	9	Olig2	0.987389	0.000298675
8	10	Olig2	0.992031	-0.000828699
8	11	Olig2	0.996951	-0.00167808
8	12	Olig2	1.00364	-0.000754158
8	13	Olig2	1.00886	-0.00130462
8	14	Olig2	1.01501	-0.000926083
8	15	Olig2	1.02172	1.27376e-05
8	16	Olig2	1.02797	0.000490456
8	17	Olig2	1.03331	6.89797e-05
8	18	Olig2	1.03804	-0.0009762
8	19	Olig2	1.04443	-0.000358529
8	20	Olig2	1.05049	-6.67771e-05
8	21	Olig2	1.05731	0.000983742
8	22	Olig2	1.06209	1.02833e-06
8	23	Olig2	1.06971	0.00184298
8	24	Olig2	1.0752	0.00157314
8	25	Olig2	1.08012	0.000714042
8	26	Olig2	1.08615	0.000977661
8	27	Olig2	1.09146	0.000515891
8	28	Olig2	1.09772	0.00101423
8	29	Olig2	1.10327	0.000796008
8	30	Olig2	1.10902	0.000774836
8	31	Olig2	1.11591	0.00189247
8	32	Olig2	1.1215	0.00170905
8	33	Olig2	1.12764	0.00208151
8	34	Olig2	1.13184	0.000511811
8	35	Olig2	1.13672	-0.000374939
8	36	Olig2	1.14105	-0.0018178
8	37	Olig2	1.14657	-0.00206034
8	38	Olig2	1.15181	-0.00259614
8	39	Olig2	1.1575	-0.00267001
8	40	Olig2	1.16098	-0.00495937
9	1	Olig2	0.954378	-0.0374069
9	2	Olig2	0.977951	-0.019905
9	3	Olig2	1.00264	-0.00128293
9	4	Olig2	1.00948	-0.000512948
9	5	Olig2	1.01555	-0.000519259
9	6	Olig2	1.02226	0.000121499
9	7	Olig2	1.02867	0.000462803
9	8	Olig2	1.03453	0.000243108
9	9	Olig2	1.04053	0.000177193
9	10	Olig2	1.04683	0.000402864
9	11	Olig2	1.05196	-0.000532921
9	12	Olig2	1.05858	1.22309e-05
9	13	Olig2	1.06295	-0.00168769
9	14	Olig2	1.06893	-0.00177863
9	15	Olig2	1.07545	-0.00132718
9	16	Olig2	1.08252	-0.000328676
9	17	Olig2	1.0893	0.000378123
9	18	Olig2	1.0954	0.000406384
9	19	Olig2	1.10155	0.000489838
9	20	Olig2	1.10701	-0.000125632
9	21	Olig2	1.1136	0.000389718
9	22	Olig2	1.11841	-0.000865668
9	23	Olig2	1.12548	0.000128903
9	24	Olig2	1.13309	0.00167053
9	25	Olig2	1.14079	0.00329488
9	26	Olig2	1.14673	0.00316781
9	27	Olig2	1.15124	0.00160939
9	28	Olig2	1.15749	0.00179036
9	29	Olig2	1.16246	0.000687088
9	30	Olig2	1.16868	0.000838611
9	31	Olig2	1.17497	0.00105153
9	32	Olig2	1.18031	0.000324715
9	33	Olig2	1.18576	-0.000299457
9	34	Olig2	1.19222	8.60739e-05
9	35	Olig2	1.19765	-0.000550138
9	36	Olig2	1.20298	-0.00128744
9	37	Olig2	1.2078	-0.00254211
9	38	Olig2	1.21461	-0.00179991
9	39	Olig2	1.22019	-0.00229307
9	40	Olig2	1.226	-0.00255615
10	1	Olig2	0.930639	-0.0334177
10	2	Olig2	0.951147	-0.0160489
10	3	Olig2	0.967135	-0.00319915
10	4	Olig2	0.976101	0.00262832
10	5	Olig2	0.978575	0.00196329
10	6	Olig2	0.980735	0.000985044
10	7	Olig2	0.980511	-0.00237751
10	8	Olig2	0.983931	-0.00209613
10	9	Olig2	0.995294	0.00612851
10	10	Olig2	0.996785	0.00448114
10	11	Olig2	0.999561	0.00411843
10	12	Olig2	1.01645	0.0178665
10	13	Olig2	1.02116	0.0194425
10	14	Olig2	1.02674	0.0218806
10	15	Olig2	1.03332	0.0253202
10	16	Olig2	1.03617	0.0250329
10	17	Olig2	1.03916	0.0248848
10	18	Olig2	1.04685	0.0294391
10	19	Olig2	1.05235	0.031797
10	20	Olig2	1.05442	0.0307291
10	21	Olig2	1.05811	0.0312782
10	22	Olig2	1.06614	0.0361691
10	23	Olig2	1.07298	0.0398778
10	24	Olig2	1.0778	0.041558
10	25	Olig2	1.08218	0.0428002
10	26	Olig2	1.08674	0.04422
10	27	Olig2	1.09226	0.0465974
10	28	Olig2	1.09938	0.0505827
10	29	Olig2	1.10532	0.0533865
10	30	Olig2	1.10871	0.0536304
10	31	Olig2	1.11263	0.0544162
10	32	Olig2	1.11786	0.0565037
10	33	Olig2	1.1225	0.0580059
10	34	Olig2	1.12783	0.0601986
10	35	Olig2	1.13342	0.0626486
10	36	Olig2	1.13679	0.0628815
10	37	Olig2	1.1411	0.0640512
10	38	Olig2	1.14611	0.0659221
10	39	Olig2	1.14962	0.066302
10	40	Olig2	1.15417	0.0677136
11	1	Olig2	0.934991	-0.0410124
11	2	Olig2	0.960748	-0.0213738
11	3	Olig2	0.98254	-0.00570157
11	4	Olig2	0.991432	-0.00292815
11	5	Olig2	0.99806	-0.00241917
11	6	Olig2	1.00604	-0.000559427
11	7	Olig2	1.01263	-8.88324e-05
11	8	Olig2	1.01789	-0.000951355
11	9	Olig2	1.0237	-0.00125193
11	10	Olig2	1.02925	-0.00182215
11	11	Olig2	1.0357	-0.00149007
11	12	Olig2	1.04193	-0.00138235
11	13	Olig2	1.04926	-0.000172066
11	14	Olig2	1.05717	0.00162151
11	15	Olig2	1.06304	0.00136577
11	16	Olig2	1.07025	0.00246364
11	17	Olig2	1.07575	0.00183918
11	18	Olig2	1.08269	0.00266549
11	19	Olig2	1.08961	0.00346272
11	20	Olig2	1.09539	0.00312627
11	21	Olig2	1.10232	0.00393661
11	22	Olig2	1.1074	0.00289265
11	23	Olig2	1.11237	0.00175094
11	24	Olig2	1.11824	0.00149471
11	25	Olig2	1.12544	0.00257864
11	26	Olig2	1.13145	0.0024657
11	27	Olig2	1.13718	0.00207811
11	28	Olig2	1.1429	0.00168229
11	29	Olig2	1.14683	-0.000509534
11	30	Olig2	1.15431	0.000854891
11	31	Olig2	1.16068	0.00110876
11	32	Olig2	1.16583	0.000138355
11	33	Olig2	1.17107	-0.000738473
11	34	Olig2	1.17726	-0.00066866
11	35	Olig2	1.18222	-0.00183529
11	36	Olig2	1.18728	-0.00288628
11	37	Olig2	1.19284	-0.00344518
11	38	Olig2	1.19821	-0.00420232
11	39	Olig2	1.20405	-0.00447344
11	40	Olig2	1.20715	-0.00749902
12	1	Olig2	0.894243	-0.0614121
12	2	Olig2	0.931792	-0.0296341
12	3	Olig2	0.964917	-0.00228006
12	4	Olig2	0.972954	-1.45975e-05
12	5	Olig2	0.978556	-0.000184823
12	6	Olig2	0.984029	-0.000483139
12	7	Olig2	0.991678	0.00139483
12	8	Olig2	0.996789	0.000734237
12	9	Olig2	1.00059	-0.00123295
12	10	Olig2	1.00697	-0.000625334
12	11	Olig2	1.01327	-0.000102238
12	12	Olig2	1.01821	-0.000926804
12	13	Olig2	1.02434	-0.000568217
12	14	Olig2	1.03048	-0.000200451
12	15	Olig2	1.03659	0.000132983
12	16	Olig2	1.04235	0.000125836
12	17	Olig2	1.04838	0.000380591
12	18	Olig2	1.05448	0.000712952
12	19	Olig2	1.06011	0.000565496
12	20	Olig2	1.06491	-0.000400213
12	21	Olig2	1.07115	6.9238e-05
12	22	Olig2	1.0774	0.000546438
12	23	Olig2	1.08406	0.0014367
12	24	Olig2	1.09022	0.00182258
12	25	Olig2	1.0967	0.00252712
12	26	Olig2	1.10013	0.000191812
12	27	Olig2	1.10529	-0.000424972
12	28	Olig2	1.11175	0.00026919
12	29	Olig2	1.11886	0.00160839
12	30	Olig2	1.12269	-0.000337694
12	31	Olig2	1.12849	-0.000310271
12	32	Olig2	1.13504	0.000471986
12	33	Olig2	1.14098	0.000638765
12	34	Olig2	1.14594	-0.000172687
12	35	Olig2	1.15101	-0.000876017
12	36	Olig2	1.15732	-0.000330271
12	37	Olig2	1.16299	-0.000436958
12	38	Olig2	1.16822	-0.000980666
12	39	Olig2	1.17223	-0.00274079
12	40	Olig2	1.17742	-0.00331549
13	1	ALDH1A3	1.05948	-0.0457652
13	2	ALDH1A3	1.08523	-0.027464
13	3	ALDH1A3	1.11596	-0.00418921
13	4	ALDH1A3	1.12778	0.000171791
13	5	ALDH1A3	1.13834	0.00327501
13	6	ALDH1A3	1.14538	0.00285655
13	7	ALDH1A3	1.15093	0.000952147
13	8	ALDH1A3	1.15741	-2.05178e-05
13	9	ALDH1A3	1.16375	-0.00114112
13	10	ALDH1A3	1.17114	-0.00120362
13	11	ALDH1A3	1.17695	-0.00285316
13	12	ALDH1A3	1.18589	-0.00136713
13	13	ALDH1A3	1.19439	-0.000319197
13	14	ALDH1A3	1.20408	0.00191129
13	15	ALDH1A3	1.21327	0.00364563
13	16	ALDH1A3	1.21882	0.00173455
13	17	ALDH1A3	1.2235	-0.00103746
13	18	ALDH1A3	1.23064	-0.00135149
13	19	ALDH1A3	1.23929	-0.000161102
13	20	ALDH1A3	1.246	-0.000902977
13	21	ALDH1A3	1.25982	0.00545692
13	22	ALDH1A3	1.27511	0.0132922
13	23	ALDH1A3	1.29802	0.0287499
13	24	ALDH1A3	1.33229	0.0555599
13	25	ALDH1A3	1.39123	0.107041
13	26	ALDH1A3	1.49723	0.205591
13	27	ALDH1A3	1.67566	0.37656
13	28	ALDH1A3	1.96026	0.653702
13	29	ALDH1A3	2.35833	1.04432
13	30	ALDH1A3	2.82633	1.50487
13	31	ALDH1A3	3.279	1.95008
13	32	ALDH1A3	3.67241	2.33604
13	33	ALDH1A3	3.99732	2.65349
13	34	ALDH1A3	4.27744	2.92615
13	35	ALDH1A3	4.52429	3.16554
13	36	ALDH1A3	4.73775	3.37155
13	37	ALDH1A3	4.92353	3.54987
13	38	ALDH1A3	5.08283	3.70172
13	39	ALDH1A3	5.22537	3.8368
13	40	ALDH1A3	5.32907	3.93304
14	1	ALDH1A3	1.00453	-0.0432982
14	2	ALDH1A3	1.03389	-0.0204565
14	3	ALDH1A3	1.06047	-0.000399503
14	4	ALDH1A3	1.07132	0.00392199
14	5	ALDH1A3	1.0775	0.00358026
14	6	ALDH1A3	1.08038	-6.27342e-05
14	7	ALDH1A3	1.08658	-0.000388373
14	8	ALDH1A3	1.09236	-0.00113673
14	9	ALDH1A3	1.09943	-0.000590352
14	10	ALDH1A3	1.10505	-0.0014932
14	11	ALDH1A3	1.11184	-0.00123078
14	12	ALDH1A3	1.11805	-0.00154545
14	13	ALDH1A3	1.12449	-0.00163387
14	14	ALDH1A3	1.13098	-0.00166375
14	15	ALDH1A3	1.13761	-0.00155511
14	16	ALDH1A3	1.14465	-0.00104473
14	17	ALDH1A3	1.15149	-0.000724615
14	18	ALDH1A3	1.15665	-0.00209143
14	19	ALDH1A3	1.16526	-7.25127e-06
14	20	ALDH1A3	1.17437	0.00257379
14	21	ALDH1A3	1.18381	0.00549184
14	22	ALDH1A3	1.19743	0.0125859
14	23	ALDH1A3	1.21769	0.0263198
14	24	ALDH1A3	1.25245	0.0545605
14	25	ALDH1A3	1.30963	0.105214
14	26	ALDH1A3	1.41199	0.201047
14	27	ALDH1A3	1.58292	0.365452
14	28	ALDH1A3	1.86394	0.63995
14	29	ALDH1A3	2.2648	1.03428
14	30	ALDH1A3	2.74396	1.50692
14	31	ALDH1A3	3.21868	1.97512
14	32	ALDH1A3	3.63116	2.38107
14	33	ALDH1A3	3.97629	2.71968
14	34	ALDH1A3	4.26701	3.00388
14	35	ALDH1A3	4.51873	3.24907
14	36	ALDH1A3	4.73425	3.45807
14	37	ALDH1A3	4.92608	3.64337
14	38	ALDH1A3	5.09026	3.80102
14	39	ALDH1A3	5.23256	3.9368
14	40	ALDH1A3	5.33224	4.02996
15	1	ALDH1A3	0.989743	-0.0200511
15	2	ALDH1A3	1.00226	-0.0145835
15	3	ALDH1A3	1.02062	-0.00326757
15	4	ALDH1A3	1.03188	0.000943175
15	5	ALDH1A3	1.04012	0.00214031
15	6	ALDH1A3	1.04651	0.00147885
15	7	ALDH1A3	1.05378	0.00170502
15	8	ALDH1A3	1.06107	0.0019492
15	9	ALDH1A3	1.06584	-0.00033434
15	10	ALDH1A3	1.07222	-0.00100224
15	11	ALDH1A3	1.07972	-0.000546703
15	12	ALDH1A3	1.08615	-0.00116477
15	13	ALDH1A3	1.09258	-0.00178188
15	14	ALDH1A3	1.10059	-0.000814464
15	15	ALDH1A3	1.10907	0.000612744
15	16	ALDH1A3	1.11503	-0.000467139
15	17	ALDH1A3	1.12199	-0.000554366
15	18	ALDH1A3	1.12712	-0.00247396
15	19	ALDH1A3	1.13442	-0.00222215
15	20	ALDH1A3	1.14452	0.000830471
15	21	ALDH1A3	1.15571	0.00496981
15	22	ALDH1A3	1.1675	0.00971211
15	23	ALDH1A3	1.18717	0.0223372
15	24	ALDH1A3	1.2179	0.0460163
15	25	ALDH1A3	1.27064	0.0917174
15	26	ALDH1A3	1.36656	0.180585
15	27	ALDH1A3	1.53231	0.339292
15	28	ALDH1A3	1.80024	0.600172
15	29	ALDH1A3	2.19029	0.983175
15	30	ALDH1A3	2.6687	1.45454
15	31	ALDH1A3	3.15048	1.92927
15	32	ALDH1A3	3.57485	2.3466
15	33	ALDH1A3	3.92837	2.69307
15	34	ALDH1A3	4.22878	2.98643
15	35	ALDH1A3	4.4905	3.2411
15	36	ALDH1A3	4.71727	3.46082
15	37	ALDH1A3	4.91342	3.64993
15	38	ALDH1A3	5.08269	3.81215
15	39	ALDH1A3	5.2309	3.95331
15	40	ALDH1A3	5.3477	4.06307
16	1	ALDH1A3	1.03158	-0.00738755
16	2	ALDH1A3	1.03535	-0.00990089
16	3	ALDH1A3	1.05222	0.000695686
16	4	ALDH1A3	1.06109	0.00328927
16	5	ALDH1A3	1.06854	0.00446212
16	6	ALDH1A3	1.07264	0.00228065
16	7	ALDH1A3	1.07545	-0.00118386
16	8	ALDH1A3	1.08123	-0.00167899
16	9	ALDH1A3	1.08811	-0.00108049
16	10	ALDH1A3	1.0934	-0.00207117
16	11	ALDH1A3	1.09813	-0.00361988
16	12	ALDH1A3	1.10566	-0.00236608
16	13	ALDH1A3	1.11268	-0.0016212
16	14	ALDH1A3	1.1183	-0.00228012
16	15	ALDH1A3	1.12506	-0.00179595
16	16	ALDH1A3	1.1318	-0.00133573
16	17	ALDH1A3	1.13957	0.000158146
16	18	ALDH1A3	1.14556	-0.000131467
16	19	ALDH1A3	1.1525	0.000533788
16	20	ALDH1A3	1.16093	0.00267867
16	21	ALDH1A3	1.16959	0.00506662
16	22	ALDH1A3	1.18217	0.0113634
16	23	ALDH1A3	1.19997	0.022892
16	24	ALDH1A3	1.22991	0.0465542
16	25	ALDH1A3	1.2808	0.09117
16	26	ALDH1A3	1.37007	0.17416
16	27	ALDH1A3	1.52394	0.321748
16	28	ALDH1A3	1.77842	0.569949
16	29	ALDH1A3	2.15161	0.936866
16	30	ALDH1A3	2.61299	1.39196
16	31	ALDH1A3	3.09025	1.86295
16	32	ALDH1A3	3.5187	2.28512
16	33	ALDH1A3	3.87016	2.63031
16	34	ALDH1A3	4.16221	2.91608
16	35	ALDH1A3	4.42008	3.16767
16	36	ALDH1A3	4.64943	3.39074
16	37	ALDH1A3	4.84533	3.58036
16	38	ALDH1A3	5.01368	3.74244
16	39	ALDH1A3	5.16049	3.88296
16	40	ALDH1A3	5.27868	3.99487
17	1	ALDH1A3	0.991479	-0.0169004
17	2	ALDH1A3	1.01118	-0.00336531
17	3	ALDH1A3	1.028	0.00728498
17	4	ALDH1A3	1.03227	0.00539768
17	5	ALDH1A3	1.03611	0.00307013
17	6	ALDH1A3	1.03949	0.000285053
17	7	ALDH1A3	1.04291	-0.00246926
17	8	ALDH1A3	1.04781	-0.00372977
17	9	ALDH1A3	1.05369	-0.00401658
17	10	ALDH1A3	1.06062	-0.003251
17	11	ALDH1A3	1.06667	-0.00336757
17	12	ALDH1A3	1.07293	-0.00327196
17	13	ALDH1A3	1.08016	-0.00220609
17	14	ALDH1A3	1.08547	-0.00306904
17	15	ALDH1A3	1.09266	-0.00204657
17	16	ALDH1A3	1.10034	-0.0005258
17	17	ALDH1A3	1.10712	8.50412e-05
17	18	ALDH1A3	1.11349	0.000292955
17	19	ALDH1A3	1.12096	0.00159581
17	20	ALDH1A3	1.12901	0.00348171
17	21	ALDH1A3	1.13816	0.00646029
17	22	ALDH1A3	1.14988	0.0120193
17	23	ALDH1A3	1.16922	0.0251887
17	24	ALDH1A3	1.20012	0.0499275
17	25	ALDH1A3	1.25161	0.0952506
17	26	ALDH1A3	1.3435	0.180977
17	27	ALDH1A3	1.50344	0.334744
17	28	ALDH1A3	1.76387	0.589012
17	29	ALDH1A3	2.14725	0.966228
17	30	ALDH1A3	2.62022	1.43303
17	31	ALDH1A3	3.108	1.91464
17	32	ALDH1A3	3.5391	2.33958
17	33	ALDH1A3	3.90153	2.69584
17	34	ALDH1A3	4.20615	2.9943
17	35	ALDH1A3	4.46794	3.24993
17	36	ALDH1A3	4.70023	3.47605
17	37	ALDH1A3	4.9023	3.67195
17	38	ALDH1A3	5.07585	3.83934
17	39	ALDH1A3	5.22976	3.98708
17	40	ALDH1A3	5.34241	4.09356
18	1	ALDH1A3	0.941362	-0.0184813
18	2	ALDH1A3	0.95868	-0.00733742
18	3	ALDH1A3	0.976171	0.00398005
18	4	ALDH1A3	0.982249	0.00388477
18	5	ALDH1A3	0.987221	0.00268282
18	6	ALDH1A3	0.990772	6.04228e-05
18	7	ALDH1A3	0.996483	-0.000402315
18	8	ALDH1A3	1.00219	-0.000869523
18	9	ALDH1A3	1.00759	-0.00164703
18	10	ALDH1A3	1.0123	-0.00310857
18	11	ALDH1A3	1.0183	-0.00327561
18	12	ALDH1A3	1.02485	-0.00289989
18	13	ALDH1A3	1.03218	-0.00174775
18	14	ALDH1A3	1.03803	-0.00207263
18	15	ALDH1A3	1.04375	-0.00252028
18	16	ALDH1A3	1.05083	-0.00161647
18	17	ALDH1A3	1.05755	-0.0010698
18	18	ALDH1A3	1.0645	-0.000290795
18	19	ALDH1A3	1.07194	0.000971605
18	20	ALDH1A3	1.08028	0.0031394
18	21	ALDH1A3	1.09012	0.0068016
18	22	ALDH1A3	1.10047	0.0109783
18	23	ALDH1A3	1.11843	0.0227663
18	24	ALDH1A3	1.14533	0.0434963
18	25	ALDH1A3	1.19211	0.0841005
18	26	ALDH1A3	1.27376	0.159578
18	27	ALDH1A3	1.41484	0.294481
18	28	ALDH1A3	1.6516	0.525069
18	29	ALDH1A3	2.01267	0.879966
18	30	ALDH1A3	2.47684	1.33796
18	31	ALDH1A3	2.97412	1.82907
18	32	ALDH1A3	3.42593	2.2747
18	33	ALDH1A3	3.80401	2.64661
18	34	ALDH1A3	4.12571	2.96214
18	35	ALDH1A3	4.39966	3.22991
18	36	ALDH1A3	4.64193	3.46601
18	37	ALDH1A3	4.8552	3.67311
18	38	ALDH1A3	5.03639	3.84813
18	39	ALDH1A3	5.19775	4.00331
18	40	ALDH1A3	5.31386	4.11325
19	1	ALDH1A3	0.917797	-0.024321
19	2	ALDH1A3	0.940219	-0.00794111
19	3	ALDH1A3	0.956582	0.00237915
19	4	ALDH1A3	0.963313	0.00306759
19	5	ALDH1A3	0.967417	0.00112932
19	6	ALDH1A3	0.972513	0.000182572
19	7	ALDH1A3	0.976707	-0.00166605
19	8	ALDH1A3	0.982535	-0.00188002
19	9	ALDH1A3	0.988183	-0.00227465
19	10	ALDH1A3	0.993879	-0.00262112
19	11	ALDH1A3	1.00045	-0.002088
19	12	ALDH1A3	1.0073	-0.00128428
19	13	ALDH1A3	1.01277	-0.00185922
19	14	ALDH1A3	1.02011	-0.000565068
19	15	ALDH1A3	1.02869	0.00198066
19	16	ALDH1A3	1.03825	0.00549913
19	17	ALDH1A3	1.04973	0.0109304
19	18	ALDH1A3	1.06792	0.0230769
19	19	ALDH1A3	1.09715	0.0462643
19	20	ALDH1A3	1.1478	0.0908776
19	21	ALDH1A3	1.23886	0.17589
19	22	ALDH1A3	1.39681	0.3278
19	23	ALDH1A3	1.65707	0.582013
19	24	ALDH1A3	2.03932	0.958228
19	25	ALDH1A3	2.52399	1.43685
19	26	ALDH1A3	3.02793	1.93475
19	27	ALDH1A3	3.47388	2.37466
19	28	ALDH1A3	3.85186	2.7466
19	29	ALDH1A3	4.17407	3.06276
19	30	ALDH1A3	4.45401	3.33666
19	31	ALDH1A3	4.69356	3.57017
19	32	ALDH1A3	4.89952	3.77008
19	33	ALDH1A3	5.07479	3.93932
19	34	ALDH1A3	5.23009	4.08857
19	35	ALDH1A3	5.36449	4.21693
19	36	ALDH1A3	5.49155	4.33794
19	37	ALDH1A3	5.60285	4.44321
19	38	ALDH1A3	5.69893	4.53324
19	39	ALDH1A3	5.7852	4.61347
19	40	ALDH1A3	5.85037	4.6726
20	1	ALDH1A3	0.882774	-0.0219945
20	2	ALDH1A3	0.901171	-0.00932761
20	3	ALDH1A3	0.92014	0.00391156
20	4	ALDH1A3	0.925163	0.00320397
20	5	ALDH1A3	0.928247	0.000557907
20	6	ALDH1A3	0.932472	-0.000947854
20	7	ALDH1A3	0.936984	-0.00216596
20	8	ALDH1A3	0.942281	-0.00259938
20	9	ALDH1A3	0.948211	-0.00239896
20	10	ALDH1A3	0.955206	-0.00113435
20	11	ALDH1A3	0.96024	-0.00183057
20	12	ALDH1A3	0.965367	-0.00243403
20	13	ALDH1A3	0.972118	-0.00141321
20	14	ALDH1A3	0.978787	-0.000474231
20	15	ALDH1A3	0.987	0.00200827
20	16	ALDH1A3	0.996439	0.00571684
20	17	ALDH1A3	1.00909	0.0126364
20	18	ALDH1A3	1.02744	0.0252567
20	19	ALDH1A3	1.05715	0.0492357
20	20	ALDH1A3	1.11006	0.0964179
20	21	ALDH1A3	1.20662	0.187242
20	22	ALDH1A3	1.37309	0.347989
20	23	ALDH1A3	1.64701	0.616181
20	24	ALDH1A3	2.04486	1.00829
20	25	ALDH1A3	2.53462	1.49232
20	26	ALDH1A3	3.03784	1.98981
20	27	ALDH1A3	3.48407	2.43032
20	28	ALDH1A3	3.853	2.79352
20	29	ALDH1A3	4.1682	3.10298
20	30	ALDH1A3	4.4391	3.36816
20	31	ALDH1A3	4.67688	3.6002
20	32	ALDH1A3	4.88004	3.79763
20	33	ALDH1A3	5.05597	3.96783
20	34	ALDH1A3	5.20965	4.11579
20	35	ALDH1A3	5.34438	4.24479
20	36	ALDH1A3	5.46371	4.35838
20	37	ALDH1A3	5.56967	4.45861
20	38	ALDH1A3	5.66106	4.54427
20	39	ALDH1A3	5.745	4.62248
20	40	ALDH1A3	5.80732	4.67907
21	1	ALDH1A3	0.88033	-0.0146357
21	2	ALDH1A3	0.888086	-0.0123486
21	3	ALDH1A3	0.904273	-0.00163151
21	4	ALDH1A3	0.914847	0.00347282
21	5	ALDH1A3	0.919556	0.00271276
21	6	ALDH1A3	0.922713	0.00040012
21	7	ALDH1A3	0.927097	-0.000684665
21	8	ALDH1A3	0.931662	-0.00158903
21	9	ALDH1A3	0.938168	-0.000553018
21	10	ALDH1A3	0.943001	-0.00118946
21	11	ALDH1A3	0.948173	-0.00148639
21	12	ALDH1A3	0.953229	-0.0018999
21	13	ALDH1A3	0.957539	-0.00305937
21	14	ALDH1A3	0.965071	-0.000996555
21	15	ALDH1A3	0.973316	0.00177902
21	16	ALDH1A3	0.981732	0.00472517
21	17	ALDH1A3	0.99216	0.00968382
21	18	ALDH1A3	1.00863	0.0206803
21	19	ALDH1A3	1.03549	0.0420705
21	20	ALDH1A3	1.08232	0.0834369
21	21	ALDH1A3	1.16526	0.160905
21	22	ALDH1A3	1.31113	0.301307
21	23	ALDH1A3	1.55567	0.540374
21	24	ALDH1A3	1.91963	0.898867
21	25	ALDH1A3	2.38311	1.35688
21	26	ALDH1A3	2.87557	1.84386
21	27	ALDH1A3	3.32417	2.287
21	28	ALDH1A3	3.70536	2.66272
21	29	ALDH1A3	4.0261	2.978
21	30	ALDH1A3	4.30166	3.24808
21	31	ALDH1A3	4.54143	3.48239
21	32	ALDH1A3	4.74626	3.68174
21	33	ALDH1A3	4.92746	3.85748
21	34	ALDH1A3	5.08984	4.01438
21	35	ALDH1A3	5.22808	4.14715
21	36	ALDH1A3	5.34938	4.26299
21	37	ALDH1A3	5.46026	4.36839
21	38	ALDH1A3	5.55917	4.46183
21	39	ALDH1A3	5.64602	4.54322
21	40	ALDH1A3	5.70672	4.59845
22	1	ALDH1A3	0.869508	-0.021875
22	2	ALDH1A3	0.887199	-0.00944817
22	3	ALDH1A3	0.904169	0.00225706
22	4	ALDH1A3	0.910937	0.0037616
22	5	ALDH1A3	0.914299	0.00185849
22	6	ALDH1A3	0.917156	-0.000548279
22	7	ALDH1A3	0.921051	-0.00191829
22	8	ALDH1A3	0.926468	-0.00176486
22	9	ALDH1A3	0.930663	-0.00283494
22	10	ALDH1A3	0.934946	-0.00381572
22	11	ALDH1A3	0.941402	-0.00262464
22	12	ALDH1A3	0.948404	-0.000886504
22	13	ALDH1A3	0.954262	-0.000293254
22	14	ALDH1A3	0.959937	0.000118083
22	15	ALDH1A3	0.967077	0.00199355
22	16	ALDH1A3	0.975046	0.0046977
22	17	ALDH1A3	0.98689	0.0112778
22	18	ALDH1A3	1.00419	0.0233164
22	19	ALDH1A3	1.0316	0.0454632
22	20	ALDH1A3	1.08086	0.08945
22	21	ALDH1A3	1.16727	0.170599
22	22	ALDH1A3	1.31793	0.316
22	23	ALDH1A3	1.5687	0.561503
22	24	ALDH1A3	1.94	0.927534
22	25	ALDH1A3	2.40766	1.38993
22	26	ALDH1A3	2.89753	1.87453
22	27	ALDH1A3	3.34113	2.31288
22	28	ALDH1A3	3.71829	2.68477
22	29	ALDH1A3	4.03801	2.99923
22	30	ALDH1A3	4.30888	3.26483
22	31	ALDH1A3	4.54927	3.49996
22	32	ALDH1A3	4.75593	3.70135
22	33	ALDH1A3	4.93261	3.87277
22	34	ALDH1A3	5.09127	4.02617
22	35	ALDH1A3	5.22908	4.15871
22	36	ALDH1A3	5.35105	4.27541
22	37	ALDH1A3	5.45674	4.37584
22	38	ALDH1A3	5.54973	4.46356
22	39	ALDH1A3	5.63131	4.53988
22	40	ALDH1A3	5.70656	4.60987
23	1	ALDH1A3	0.84762	-0.021129
23	2	ALDH1A3	0.860144	-0.0135078
23	3	ALDH1A3	0.880008	0.00145217
23	4	ALDH1A3	0.886327	0.00286793
23	5	ALDH1A3	0.889881	0.00151934
23	6	ALDH1A3	0.893183	-8.24472e-05
23	7	ALDH1A3	0.896953	-0.00121497
23	8	ALDH1A3	0.901033	-0.0020379
23	9	ALDH1A3	0.90549	-0.00248479
23	10	ALDH1A3	0.910757	-0.00212106
23	11	ALDH1A3	0.916445	-0.00133574
23	12	ALDH1A3	0.921582	-0.00110176
23	13	ALDH1A3	0.927244	-0.000343385
23	14	ALDH1A3	0.932116	-0.000374233
23	15	ALDH1A3	0.938434	0.00104051
23	16	ALDH1A3	0.946513	0.00421633
23	17	ALDH1A3	0.958384	0.0111836
23	18	ALDH1A3	0.974817	0.0227142
23	19	ALDH1A3	1.00309	0.0460856
23	20	ALDH1A3	1.05058	0.0886736
23	21	ALDH1A3	1.13587	0.169062
23	22	ALDH1A3	1.28401	0.312292
23	23	ALDH1A3	1.5289	0.552277
23	24	ALDH1A3	1.89671	0.915191
23	25	ALDH1A3	2.36172	1.37529
23	26	ALDH1A3	2.84956	1.85823
23	27	ALDH1A3	3.29097	2.29474
23	28	ALDH1A3	3.66475	2.66362
23	29	ALDH1A3	3.9785	2.97246
23	30	ALDH1A3	4.25419	3.24325
23	31	ALDH1A3	4.49164	3.4758
23	32	ALDH1A3	4.69279	3.67204
23	33	ALDH1A3	4.86921	3.84356
23	34	ALDH1A3	5.02651	3.99596
23	35	ALDH1A3	5.16226	4.1268
23	36	ALDH1A3	5.28302	4.24266
23	37	ALDH1A3	5.39139	4.34613
23	38	ALDH1A3	5.48667	4.4365
23	39	ALDH1A3	5.56851	4.51344
23	40	ALDH1A3	5.63632	4.57634
24	1	ALDH1A3	0.871477	-0.0370408
24	2	ALDH1A3	0.894282	-0.0197157
24	3	ALDH1A3	0.915572	-0.00390639
24	4	ALDH1A3	0.928116	0.00315751
24	5	ALDH1A3	0.934025	0.00358563
24	6	ALDH1A3	0.93729	0.00137034
24	7	ALDH1A3	0.941641	0.000240511
24	8	ALDH1A3	0.945649	-0.00123145
24	9	ALDH1A3	0.951787	-0.000574092
24	10	ALDH1A3	0.956836	-0.00100565
24	11	ALDH1A3	0.961979	-0.00134274
24	12	ALDH1A3	0.96715	-0.00165247
24	13	ALDH1A3	0.971626	-0.00265695
24	14	ALDH1A3	0.97879	-0.000973141
24	15	ALDH1A3	0.985971	0.000727833
24	16	ALDH1A3	0.994985	0.00426105
24	17	ALDH1A3	1.00544	0.00923361
24	18	ALDH1A3	1.02209	0.0204074
24	19	ALDH1A3	1.04968	0.0425132
24	20	ALDH1A3	1.09984	0.0871931
24	21	ALDH1A3	1.18853	0.170408
24	22	ALDH1A3	1.34163	0.31802
24	23	ALDH1A3	1.59906	0.56997
24	24	ALDH1A3	1.9815	0.946933
24	25	ALDH1A3	2.46453	1.42448
24	26	ALDH1A3	2.97899	1.93347
24	27	ALDH1A3	3.44294	2.39193
24	28	ALDH1A3	3.82961	2.77312
24	29	ALDH1A3	4.16259	3.10062
24	30	ALDH1A3	4.44487	3.37742
24	31	ALDH1A3	4.69178	3.61885
24	32	ALDH1A3	4.90411	3.8257
24	33	ALDH1A3	5.0824	3.99851
24	34	ALDH1A3	5.23833	4.14895
24	35	ALDH1A3	5.38131	4.28646
24	36	ALDH1A3	5.50952	4.40918
24	37	ALDH1A3	5.62414	4.51833
24	38	ALDH1A3	5.72058	4.60929
24	39	ALDH1A3	5.80957	4.6928
24	40	ALDH1A3	5.87863	4.75638
25	1	GAPDH	1.01914	-0.0146297
25	2	GAPDH	1.03485	-0.00751299
25	3	GAPDH	1.051	5.49436e-05
25	4	GAPDH	1.05953	-3.21865e-07
25	5	GAPDH	1.06796	-0.000164187
25	6	GAPDH	1.07682	0.000109565
25	7	GAPDH	1.09073	0.00543219
25	8	GAPDH	1.11244	0.0185518
25	9	GAPDH	1.15079	0.0483143
25	10	GAPDH	1.21346	0.102402
25	11	GAPDH	1.32772	0.208076
25	12	GAPDH	1.52944	0.401208
25	13	GAPDH	1.86315	0.726331
25	14	GAPDH	2.36896	1.22355
25	15	GAPDH	3.03601	1.88201
25	16	GAPDH	3.76334	2.60075
25	17	GAPDH	4.42272	3.25155
25	18	GAPDH	4.93013	3.75038
25	19	GAPDH	5.3056	4.11725
25	20	GAPDH	5.60736	4.41042
25	21	GAPDH	5.86674	4.66122
25	22	GAPDH	6.06944	4.85533
25	23	GAPDH	6.23761	5.01492
25	24	GAPDH	6.36933	5.13805
25	25	GAPDH	6.47404	5.23417
25	26	GAPDH	6.56833	5.31987
25	27	GAPDH	6.65237	5.39532
25	28	GAPDH	6.70938	5.44375
25	29	GAPDH	6.76123	5.48701
25	30	GAPDH	6.81287	5.53006
25	31	GAPDH	6.85736	5.56597
25	32	GAPDH	6.89406	5.59408
25	33	GAPDH	6.9231	5.61453
25	34	GAPDH	6.94641	5.62925
25	35	GAPDH	6.9739	5.64815
25	36	GAPDH	6.9947	5.66037
25	37	GAPDH	7.00609	5.66317
25	38	GAPDH	7.0169	5.66539
25	39	GAPDH	7.02637	5.66628
25	40	GAPDH	7.03675	5.66807
26	1	GAPDH	0.970782	-0.00335965
26	2	GAPDH	0.973067	-0.0113627
26	3	GAPDH	0.99486	0.000142527
26	4	GAPDH	1.00585	0.00084368
26	5	GAPDH	1.01435	-0.000942171
26	6	GAPDH	1.02436	-0.0012168
26	7	GAPDH	1.03704	0.00117277
26	8	GAPDH	1.05618	0.0100244
26	9	GAPDH	1.09053	0.0340885
26	10	GAPDH	1.15136	0.0846264
26	11	GAPDH	1.25978	0.182756
26	12	GAPDH	1.45468	0.367372
26	13	GAPDH	1.77995	0.682356
26	14	GAPDH	2.27765	1.16977
26	15	GAPDH	2.94849	1.83032
26	16	GAPDH	3.70778	2.57932
26	17	GAPDH	4.41655	3.27781
26	18	GAPDH	4.97268	3.82364
26	19	GAPDH	5.38046	4.22114
26	20	GAPDH	5.71185	4.54224
26	21	GAPDH	5.99566	4.81576
26	22	GAPDH	6.21356	5.02337
26	23	GAPDH	6.40037	5.1999
26	24	GAPDH	6.5568	5.34604
26	25	GAPDH	6.67022	5.44917
26	26	GAPDH	6.77692	5.54558
26	27	GAPDH	6.86553	5.62391
26	28	GAPDH	6.93497	5.68306
26	29	GAPDH	6.9961	5.7339
26	30	GAPDH	7.04448	5.77199
26	31	GAPDH	7.08979	5.80702
26	32	GAPDH	7.13604	5.84298
26	33	GAPDH	7.17165	5.8683
26	34	GAPDH	7.20307	5.88943
26	35	GAPDH	7.22522	5.90129
26	36	GAPDH	7.24103	5.90682
26	37	GAPDH	7.26138	5.91688
26	38	GAPDH	7.27282	5.91803
26	39	GAPDH	7.2863	5.92122
26	40	GAPDH	7.29248	5.91711
27	1	Olig2	1.29542	-0.0512534
27	2	Olig2	1.32951	-0.0228987
27	3	Olig2	1.36148	0.00332711
27	4	Olig2	1.36647	0.00257343
27	5	Olig2	1.37208	0.00243726
27	6	Olig2	1.37733	0.00194954
27	7	Olig2	1.38214	0.00101168
27	8	Olig2	1.38647	-0.000398955
27	9	Olig2	1.39062	-0.00199532
27	10	Olig2	1.39562	-0.00273648
27	11	Olig2	1.40175	-0.00234849
27	12	Olig2	1.40765	-0.00219594
27	13	Olig2	1.41237	-0.00321807
27	14	Olig2	1.41829	-0.00303405
27	15	Olig2	1.42507	-0.00200268
27	16	Olig2	1.43221	-0.000607255
27	17	Olig2	1.43688	-0.00167779
27	18	Olig2	1.44162	-0.00268359
27	19	Olig2	1.44889	-0.00115274
27	20	Olig2	1.45749	0.0017055
27	21	Olig2	1.46641	0.00488502
27	22	Olig2	1.47343	0.00616183
27	23	Olig2	1.48729	0.0142795
27	24	Olig2	1.50573	0.0269695
27	25	Olig2	1.52972	0.0452224
27	26	Olig2	1.5703	0.0800599
27	27	Olig2	1.63671	0.14072
27	28	Olig2	1.74886	0.24713
27	29	Olig2	1.93811	0.430639
27	30	Olig2	2.23448	0.721269
27	31	Olig2	2.65998	1.14102
27	32	Olig2	3.19614	1.67143
27	33	Olig2	3.77353	2.24309
27	34	Olig2	4.30915	2.77296
27	35	Olig2	4.76456	3.22263
27	36	Olig2	5.13149	3.58382
27	37	Olig2	5.42232	3.8689
27	38	Olig2	5.6456	4.08644
27	39	Olig2	5.8232	4.2583
27	40	Olig2	5.95275	4.38211
28	1	GAPDH	1.44164	-0.00424477
28	2	GAPDH	1.44901	-0.00441837
28	3	GAPDH	1.46133	0.0003564
28	4	GAPDH	1.46811	-0.000407648
28	5	GAPDH	1.47581	-0.000253904
28	6	GAPDH	1.48392	0.000305152
28	7	GAPDH	1.49655	0.00539654
28	8	GAPDH	1.51677	0.0180722
28	9	GAPDH	1.55015	0.0439044
28	10	GAPDH	1.61178	0.0979899
28	11	GAPDH	1.72185	0.200516
28	12	GAPDH	1.914	0.385126
28	13	GAPDH	2.23288	0.696454
28	14	GAPDH	2.71168	1.16771
28	15	GAPDH	3.33381	1.7823
28	16	GAPDH	4.0023	2.44325
28	17	GAPDH	4.59353	3.02693
28	18	GAPDH	5.04751	3.47337
28	19	GAPDH	5.38707	3.80538
28	20	GAPDH	5.66902	4.07979
28	21	GAPDH	5.90409	4.30731
28	22	GAPDH	6.09554	4.49122
28	23	GAPDH	6.24846	4.6366
28	24	GAPDH	6.37082	4.75141
28	25	GAPDH	6.47958	4.85262
28	26	GAPDH	6.56856	4.93406
28	27	GAPDH	6.63404	4.99199
28	28	GAPDH	6.69693	5.04734
28	29	GAPDH	6.75412	5.09699
28	30	GAPDH	6.80338	5.1387
28	31	GAPDH	6.84737	5.17515
28	32	GAPDH	6.88259	5.20282
28	33	GAPDH	6.90882	5.22151
28	34	GAPDH	6.94555	5.25069
28	35	GAPDH	6.96474	5.26234
28	36	GAPDH	6.98274	5.27279
28	37	GAPDH	6.99508	5.27759
28	38	GAPDH	6.99515	5.27011
28	39	GAPDH	7.00568	5.2731
28	40	GAPDH	7.01157	5.27144
29	1	GAPDH	1.2614	0.000796247
29	2	GAPDH	1.2638	-0.0056655
29	3	GAPDH	1.27875	0.000438237
29	4	GAPDH	1.28711	-5.97119e-05
29	5	GAPDH	1.29572	-0.000297666
29	6	GAPDH	1.3039	-0.000978482
29	7	GAPDH	1.31463	0.000897622
29	8	GAPDH	1.33505	0.0124681
29	9	GAPDH	1.37045	0.0390111
29	10	GAPDH	1.43347	0.0931777
29	11	GAPDH	1.54512	0.195971
29	12	GAPDH	1.74465	0.386653
29	13	GAPDH	2.0748	0.707948
29	14	GAPDH	2.56901	1.19331
29	15	GAPDH	3.21575	1.83119
29	16	GAPDH	3.92408	2.53067
29	17	GAPDH	4.55711	3.15484
29	18	GAPDH	5.04427	3.63315
29	19	GAPDH	5.4128	3.99282
29	20	GAPDH	5.71537	4.28654
29	21	GAPDH	5.96362	4.52594
29	22	GAPDH	6.16679	4.72025
29	23	GAPDH	6.33759	4.8822
29	24	GAPDH	6.47657	5.01232
29	25	GAPDH	6.59193	5.11883
29	26	GAPDH	6.67944	5.19749
29	27	GAPDH	6.75502	5.26421
29	28	GAPDH	6.81947	5.31981
29	29	GAPDH	6.88264	5.37413
29	30	GAPDH	6.93238	5.41502
29	31	GAPDH	6.97569	5.44947
29	32	GAPDH	7.01081	5.47574
29	33	GAPDH	7.03555	5.49162
29	34	GAPDH	7.0633	5.51052
29	35	GAPDH	7.08598	5.52435
29	36	GAPDH	7.0995	5.52901
29	37	GAPDH	7.11968	5.54034
29	38	GAPDH	7.12839	5.54019
29	39	GAPDH	7.13688	5.53983
29	40	GAPDH	7.14629	5.54039
30	1	GAPDH	0.989554	-0.000627172
30	2	GAPDH	0.989023	-0.0103153
30	3	GAPDH	1.00769	-0.000807977
30	4	GAPDH	1.01944	0.00178738
30	5	GAPDH	1.02653	-0.000279665
30	6	GAPDH	1.03439	-0.00157089
30	7	GAPDH	1.04599	0.000871158
30	8	GAPDH	1.06537	0.0110903
30	9	GAPDH	1.10155	0.0381121
30	10	GAPDH	1.16367	0.0910797
30	11	GAPDH	1.27548	0.19373
30	12	GAPDH	1.47607	0.385159
30	13	GAPDH	1.80688	0.706814
30	14	GAPDH	2.31311	1.20389
30	15	GAPDH	2.98642	1.86804
30	16	GAPDH	3.74181	2.61428
30	17	GAPDH	4.43612	3.29943
30	18	GAPDH	4.97746	3.83161
30	19	GAPDH	5.37473	4.21972
30	20	GAPDH	5.70479	4.54063
30	21	GAPDH	5.98427	4.81095
30	22	GAPDH	6.20278	5.0203
30	23	GAPDH	6.38775	5.19612
30	24	GAPDH	6.53435	5.33356
30	25	GAPDH	6.65747	5.44752
30	26	GAPDH	6.75858	5.53948
30	27	GAPDH	6.84089	5.61263
30	28	GAPDH	6.9106	5.67318
30	29	GAPDH	6.97854	5.73197
30	30	GAPDH	7.03713	5.7814
30	31	GAPDH	7.07351	5.80863
30	32	GAPDH	7.11112	5.83708
30	33	GAPDH	7.15884	5.87564
30	34	GAPDH	7.19524	5.90288
30	35	GAPDH	7.21455	5.91303
30	36	GAPDH	7.23443	5.92376
30	37	GAPDH	7.24848	5.92865
30	38	GAPDH	7.26785	5.93887
30	39	GAPDH	7.2786	5.94045
30	40	GAPDH	7.27465	5.92735
31	1	GAPDH	1.41503	-0.0218075
31	2	GAPDH	1.43579	-0.00914042
31	3	GAPDH	1.45573	0.00269842
31	4	GAPDH	1.46246	0.00133483
31	5	GAPDH	1.46643	-0.00277915
31	6	GAPDH	1.47299	-0.00432072
31	7	GAPDH	1.48355	-0.00185256
31	8	GAPDH	1.49841	0.00491917
31	9	GAPDH	1.51841	0.0168249
31	10	GAPDH	1.55615	0.0464736
31	11	GAPDH	1.62672	0.108946
31	12	GAPDH	1.75094	0.225078
31	13	GAPDH	1.96595	0.431989
31	14	GAPDH	2.31611	0.774063
31	15	GAPDH	2.84703	1.29688
31	16	GAPDH	3.5359	1.97767
31	17	GAPDH	4.27304	2.70671
31	18	GAPDH	4.92955	3.35513
31	19	GAPDH	5.421	3.83849
31	20	GAPDH	5.77807	4.18746
31	21	GAPDH	6.07122	4.47252
31	22	GAPDH	6.31113	4.70433
31	23	GAPDH	6.50938	4.89449
31	24	GAPDH	6.66107	5.03809
31	25	GAPDH	6.78187	5.15079
31	26	GAPDH	6.88826	5.2491
31	27	GAPDH	6.96632	5.31906
31	28	GAPDH	7.03312	5.37777
31	29	GAPDH	7.09674	5.4333
31	30	GAPDH	7.15027	5.47873
31	31	GAPDH	7.2012	5.52157
31	32	GAPDH	7.24685	5.55913
31	33	GAPDH	7.28513	5.58932
31	34	GAPDH	7.31085	5.60694
31	35	GAPDH	7.33302	5.62102
31	36	GAPDH	7.35586	5.63577
31	37	GAPDH	7.37264	5.64445
31	38	GAPDH	7.38827	5.65199
31	39	GAPDH	7.3942	5.64983
31	40	GAPDH	7.39898	5.64651
32	1	GAPDH	1.07739	-0.0258669
32	2	GAPDH	1.10036	-0.0105494
32	3	GAPDH	1.12028	0.00170671
32	4	GAPDH	1.12706	0.000834994
32	5	GAPDH	1.13248	-0.00139941
32	6	GAPDH	1.13888	-0.00265784
32	7	GAPDH	1.14683	-0.00235964
32	8	GAPDH	1.16072	0.00387518
32	9	GAPDH	1.18053	0.0160295
32	10	GAPDH	1.21377	0.0416109
32	11	GAPDH	1.27067	0.0908592
32	12	GAPDH	1.37635	0.188884
32	13	GAPDH	1.56197	0.366848
32	14	GAPDH	1.87777	0.674992
32	15	GAPDH	2.35914	1.1487
32	16	GAPDH	3.00274	1.78465
32	17	GAPDH	3.73149	2.50575
32	18	GAPDH	4.41133	3.17793
32	19	GAPDH	4.94821	3.70715
32	20	GAPDH	5.35256	4.10385
32	21	GAPDH	5.6764	4.42003
32	22	GAPDH	5.94502	4.68099
32	23	GAPDH	6.17195	4.90027
32	24	GAPDH	6.35021	5.07087
32	25	GAPDH	6.49304	5.20605
32	26	GAPDH	6.61604	5.3214
32	27	GAPDH	6.71519	5.41289
32	28	GAPDH	6.80251	5.49255
32	29	GAPDH	6.86757	5.54996
32	30	GAPDH	6.9281	5.60284
32	31	GAPDH	6.97703	5.64411
32	32	GAPDH	7.02107	5.6805
32	33	GAPDH	7.06712	5.71889
32	34	GAPDH	7.10217	5.74629
32	35	GAPDH	7.13016	5.76662
32	36	GAPDH	7.15814	5.78694
32	37	GAPDH	7.17726	5.79841
32	38	GAPDH	7.18485	5.79834
32	39	GAPDH	7.19474	5.80058
32	40	GAPDH	7.207	5.80518
33	1	GAPDH	1.3212	-0.00420897
33	2	GAPDH	1.32919	0.000267613
33	3	GAPDH	1.33388	0.00144794
33	4	GAPDH	1.3359	-3.29614e-05
33	5	GAPDH	1.33733	-0.0021148
33	6	GAPDH	1.34149	-0.00146328
33	7	GAPDH	1.34862	0.0021631
33	8	GAPDH	1.35949	0.0095174
33	9	GAPDH	1.3782	0.0247188
33	10	GAPDH	1.40829	0.051309
33	11	GAPDH	1.46429	0.103795
33	12	GAPDH	1.56338	0.199373
33	13	GAPDH	1.73891	0.371398
33	14	GAPDH	2.03176	0.66074
33	15	GAPDH	2.48769	1.11316
33	16	GAPDH	3.10465	1.72661
33	17	GAPDH	3.8044	2.42286
33	18	GAPDH	4.4618	3.07675
33	19	GAPDH	4.98096	3.5924
33	20	GAPDH	5.36432	3.97225
33	21	GAPDH	5.67462	4.27904
33	22	GAPDH	5.93771	4.53862
33	23	GAPDH	6.15024	4.74764
33	24	GAPDH	6.31491	4.90881
33	25	GAPDH	6.45242	5.04281
33	26	GAPDH	6.56368	5.15056
33	27	GAPDH	6.65337	5.23674
33	28	GAPDH	6.7391	5.31896
33	29	GAPDH	6.80813	5.38448
33	30	GAPDH	6.86497	5.43782
33	31	GAPDH	6.91644	5.48578
33	32	GAPDH	6.96628	5.53212
33	33	GAPDH	7.00149	5.56381
33	34	GAPDH	7.02284	5.58165
33	35	GAPDH	7.05496	5.61027
33	36	GAPDH	7.07831	5.63011
33	37	GAPDH	7.09558	5.64387
33	38	GAPDH	7.10588	5.65066
33	39	GAPDH	7.11146	5.65274
33	40	GAPDH	7.1253	5.66307
34	1	GAPDH	1.0236	-0.0275423
34	2	GAPDH	1.03917	-0.0185869
34	3	GAPDH	1.06461	0.000232276
34	4	GAPDH	1.07224	0.00123708
34	5	GAPDH	1.07725	-0.000366645
34	6	GAPDH	1.0822	-0.00203379
34	7	GAPDH	1.08992	-0.000942201
34	8	GAPDH	1.09935	0.00187328
34	9	GAPDH	1.11602	0.0119226
34	10	GAPDH	1.14585	0.0351358
34	11	GAPDH	1.19791	0.0805721
34	12	GAPDH	1.29086	0.166906
34	13	GAPDH	1.45727	0.326691
34	14	GAPDH	1.74105	0.603856
34	15	GAPDH	2.18797	1.04416
34	16	GAPDH	2.81055	1.66011
34	17	GAPDH	3.54536	2.3883
34	18	GAPDH	4.26455	3.10087
34	19	GAPDH	4.85239	3.6821
34	20	GAPDH	5.28654	4.10962
34	21	GAPDH	5.62617	4.44263
34	22	GAPDH	5.91839	4.72823
34	23	GAPDH	6.15951	4.96274
34	24	GAPDH	6.35279	5.14939
34	25	GAPDH	6.50293	5.29291
34	26	GAPDH	6.62911	5.41247
34	27	GAPDH	6.7315	5.50824
34	28	GAPDH	6.82128	5.5914
34	29	GAPDH	6.89843	5.66194
34	30	GAPDH	6.96116	5.71804
34	31	GAPDH	7.01164	5.7619
34	32	GAPDH	7.06453	5.80817
34	33	GAPDH	7.10834	5.84536
34	34	GAPDH	7.14059	5.87099
34	35	GAPDH	7.17603	5.89981
34	36	GAPDH	7.20054	5.9177
34	37	GAPDH	7.2223	5.93285
34	38	GAPDH	7.2383	5.94222
34	39	GAPDH	7.25398	5.95128
34	40	GAPDH	7.25665	5.94733
35	1	GAPDH	0.944732	-0.0328839
35	2	GAPDH	0.965153	-0.0213712
35	3	GAPDH	0.992739	-0.00269343
35	4	GAPDH	1.00708	0.00273882
35	5	GAPDH	1.01501	0.00176041
35	6	GAPDH	1.02145	-0.000711224
35	7	GAPDH	1.02972	-0.00134691
35	8	GAPDH	1.04023	0.000252338
35	9	GAPDH	1.05681	0.00793102
35	10	GAPDH	1.08424	0.0264458
35	11	GAPDH	1.13259	0.0658916
35	12	GAPDH	1.22059	0.144979
35	13	GAPDH	1.37904	0.294518
35	14	GAPDH	1.64876	0.555335
35	15	GAPDH	2.08112	0.978782
35	16	GAPDH	2.69515	1.58391
35	17	GAPDH	3.43476	2.31461
35	18	GAPDH	4.17929	3.05023
35	19	GAPDH	4.8004	3.66243
35	20	GAPDH	5.26398	4.11711
35	21	GAPDH	5.62947	4.47368
35	22	GAPDH	5.93485	4.77015
35	23	GAPDH	6.19385	5.02025
35	24	GAPDH	6.3924	5.20988
35	25	GAPDH	6.5566	5.36518
35	26	GAPDH	6.69261	5.49228
35	27	GAPDH	6.80266	5.59342
35	28	GAPDH	6.89543	5.67728
35	29	GAPDH	6.96749	5.74043
35	30	GAPDH	7.03139	5.79543
35	31	GAPDH	7.10094	5.85607
35	32	GAPDH	7.15446	5.90068
35	33	GAPDH	7.1931	5.93041
35	34	GAPDH	7.22379	5.95219
35	35	GAPDH	7.25018	5.96968
35	36	GAPDH	7.28497	5.99556
35	37	GAPDH	7.30116	6.00284
35	38	GAPDH	7.32197	6.01474
35	39	GAPDH	7.33875	6.02261
35	40	GAPDH	7.34507	6.02002
36	1	GAPDH	0.912716	-0.0305051
36	2	GAPDH	0.926075	-0.0219486
36	3	GAPDH	0.95296	0.000133489
36	4	GAPDH	0.959423	0.00179363
36	5	GAPDH	0.96217	-0.000262277
36	6	GAPDH	0.964841	-0.00239347
36	7	GAPDH	0.969769	-0.0022682
36	8	GAPDH	0.979837	0.00299683
36	9	GAPDH	0.996069	0.0144259
36	10	GAPDH	1.02465	0.0382043
36	11	GAPDH	1.07394	0.0826948
36	12	GAPDH	1.16383	0.167783
36	13	GAPDH	1.32401	0.323155
36	14	GAPDH	1.60103	0.595374
36	15	GAPDH	2.04271	1.03225
36	16	GAPDH	2.66556	1.6503
36	17	GAPDH	3.41482	2.39476
36	18	GAPDH	4.16305	3.13819
36	19	GAPDH	4.78312	3.75345
36	20	GAPDH	5.26514	4.23066
36	21	GAPDH	5.64301	4.60373
36	22	GAPDH	5.94981	4.90573
36	23	GAPDH	6.20485	5.15597
36	24	GAPDH	6.41408	5.3604
36	25	GAPDH	6.5818	5.52331
36	26	GAPDH	6.71927	5.65598
36	27	GAPDH	6.83547	5.76738
36	28	GAPDH	6.9316	5.85871
36	29	GAPDH	7.0201	5.94241
36	30	GAPDH	7.08442	6.00192
36	31	GAPDH	7.14135	6.05405
36	32	GAPDH	7.19283	6.10073
36	33	GAPDH	7.24437	6.14746
36	34	GAPDH	7.28212	6.18041
36	35	GAPDH	7.30438	6.19787
36	36	GAPDH	7.32569	6.21437
36	37	GAPDH	7.35443	6.23831
36	38	GAPDH	7.3779	6.25697
36	39	GAPDH	7.38559	6.25986
36	40	GAPDH	7.39399	6.26346
37	1	Olig2	1.0543	-0.0201674
37	2	Olig2	1.06772	-0.00929499
37	3	Olig2	1.07908	-0.000473877
37	4	Olig2	1.0813	-0.000805776
37	5	Olig2	1.08409	-0.000559867
37	6	Olig2	1.08673	-0.000464639
37	7	Olig2	1.09043	0.000697393
37	8	Olig2	1.09399	0.0017066
37	9	Olig2	1.09541	0.00058768
37	10	Olig2	1.09626	-0.00110928
37	11	Olig2	1.09873	-0.00119025
37	12	Olig2	1.10347	0.00101308
37	13	Olig2	1.10658	0.00157167
37	14	Olig2	1.10916	0.00160825
37	15	Olig2	1.11065	0.000557399
37	16	Olig2	1.11265	9.85036e-06
37	17	Olig2	1.11497	-0.000219409
37	18	Olig2	1.11739	-0.00033697
37	19	Olig2	1.11999	-0.000284061
37	20	Olig2	1.12306	0.000242943
37	21	Olig2	1.12336	-0.00200393
37	22	Olig2	1.12611	-0.0018044
37	23	Olig2	1.13007	-0.000388927
37	24	Olig2	1.1321	-0.000900951
37	25	Olig2	1.13472	-0.000820743
37	26	Olig2	1.13886	0.000771158
37	27	Olig2	1.14323	0.00259707
37	28	Olig2	1.15043	0.00724764
37	29	Olig2	1.16361	0.0178901
37	30	Olig2	1.18585	0.0375821
37	31	Olig2	1.2266	0.0757847
37	32	Olig2	1.30027	0.14691
37	33	Olig2	1.42966	0.273758
37	34	Olig2	1.6413	0.482853
37	35	Olig2	1.95695	0.795956
37	36	Olig2	2.36743	1.20389
37	37	Olig2	2.82165	1.65557
37	38	Olig2	3.25517	2.08654
37	39	Olig2	3.62374	2.45257
37	40	Olig2	3.88392	2.7102
38	1	Olig2	0.948401	-0.0399277
38	2	Olig2	0.967579	-0.0272927
38	3	Olig2	0.995755	-0.00565997
38	4	Olig2	1.00991	0.00195284
38	5	Olig2	1.01879	0.00429006
38	6	Olig2	1.02318	0.00213844
38	7	Olig2	1.02871	0.00111872
38	8	Olig2	1.03536	0.00122684
38	9	Olig2	1.04157	0.000894712
38	10	Olig2	1.04674	-0.000471313
38	11	Olig2	1.05233	-0.0014294
38	12	Olig2	1.05936	-0.000941368
38	13	Olig2	1.0657	-0.00114141
38	14	Olig2	1.07161	-0.00178276
38	15	Olig2	1.08005	0.000118504
38	16	Olig2	1.08613	-0.000340101
38	17	Olig2	1.09243	-0.000590923
38	18	Olig2	1.09847	-0.00108958
38	19	Olig2	1.1059	-0.000208154
38	20	Olig2	1.11269	4.74241e-05
38	21	Olig2	1.11859	-0.00059512
38	22	Olig2	1.12504	-0.000692043
38	23	Olig2	1.13235	7.2678e-05
38	24	Olig2	1.13856	-0.000255511
38	25	Olig2	1.14562	0.000259348
38	26	Olig2	1.15227	0.000361146
38	27	Olig2	1.16116	0.00271695
38	28	Olig2	1.1713	0.00631039
38	29	Olig2	1.18603	0.0144932
38	30	Olig2	1.20884	0.0307675
38	31	Olig2	1.24737	0.0627469
38	32	Olig2	1.31305	0.121887
38	33	Olig2	1.43062	0.232916
38	34	Olig2	1.63288	0.428629
38	35	Olig2	1.9536	0.742806
38	36	Olig2	2.40078	1.18344
38	37	Olig2	2.94378	1.7199
38	38	Olig2	3.51384	2.28342
38	39	Olig2	4.03213	2.79517
38	40	Olig2	4.41839	3.17488
39	1	GAPDH	1.00716	-0.0540963
39	2	GAPDH	1.03212	-0.039347
39	3	GAPDH	1.07392	-0.007754
39	4	GAPDH	1.09859	0.00670395
39	5	GAPDH	1.10664	0.00454436
39	6	GAPDH	1.11231	4.98862e-06
39	7	GAPDH	1.12082	-0.00168885
39	8	GAPDH	1.13091	-0.00181044
39	9	GAPDH	1.14941	0.00648259
39	10	GAPDH	1.18126	0.0281193
39	11	GAPDH	1.23438	0.0710332
39	12	GAPDH	1.32731	0.153751
39	13	GAPDH	1.48841	0.304648
39	14	GAPDH	1.76449	0.570519
39	15	GAPDH	2.20023	0.99605
39	16	GAPDH	2.80898	1.59459
39	17	GAPDH	3.52988	2.30528
39	18	GAPDH	4.23018	2.99537
39	19	GAPDH	4.79593	3.55091
39	20	GAPDH	5.20922	3.95399
39	21	GAPDH	5.55341	4.28797
39	22	GAPDH	5.84287	4.56722
39	23	GAPDH	6.08404	4.79819
39	24	GAPDH	6.26788	4.97182
39	25	GAPDH	6.41353	5.10726
39	26	GAPDH	6.53625	5.21977
39	27	GAPDH	6.63737	5.31068
39	28	GAPDH	6.72082	5.38392
39	29	GAPDH	6.79326	5.44616
39	30	GAPDH	6.85716	5.49985
39	31	GAPDH	6.9122	5.54468
39	32	GAPDH	6.95062	5.57289
39	33	GAPDH	6.99379	5.60585
39	34	GAPDH	7.02979	5.63164
39	35	GAPDH	7.06294	5.65459
39	36	GAPDH	7.08687	5.66831
39	37	GAPDH	7.10437	5.6756
39	38	GAPDH	7.11795	5.67896
39	39	GAPDH	7.13934	5.69015
39	40	GAPDH	7.15185	5.69245
40	1	Olig2	1.05996	-0.0130041
40	2	Olig2	1.07224	-0.00702024
40	3	Olig2	1.08745	0.00189514
40	4	Olig2	1.09728	0.00543692
40	5	Olig2	1.10346	0.00531707
40	6	Olig2	1.10715	0.0027185
40	7	Olig2	1.11158	0.000857951
40	8	Olig2	1.11717	0.000154331
40	9	Olig2	1.12041	-0.00290284
40	10	Olig2	1.12608	-0.00352766
40	11	Olig2	1.13226	-0.00363607
40	12	Olig2	1.13937	-0.00282168
40	13	Olig2	1.14663	-0.00185256
40	14	Olig2	1.1518	-0.00297615
40	15	Olig2	1.15882	-0.0022458
40	16	Olig2	1.16604	-0.00132246
40	17	Olig2	1.17158	-0.00207614
40	18	Olig2	1.17793	-0.00201277
40	19	Olig2	1.18486	-0.00137886
40	20	Olig2	1.19207	-0.000463503
40	21	Olig2	1.19773	-0.00109154
40	22	Olig2	1.20519	6.91487e-05
40	23	Olig2	1.21196	0.000550707
40	24	Olig2	1.21905	0.00135234
40	25	Olig2	1.22635	0.00235091
40	26	Olig2	1.23284	0.00255185
40	27	Olig2	1.24163	0.00505317
40	28	Olig2	1.25605	0.0131765
40	29	Olig2	1.2776	0.0284301
40	30	Olig2	1.31243	0.0569718
40	31	Olig2	1.37257	0.110817
40	32	Olig2	1.48234	0.214295
40	33	Olig2	1.67155	0.397209
40	34	Olig2	1.98236	0.701731
40	35	Olig2	2.43817	1.15124
40	36	Olig2	3.01723	1.72401
40	37	Olig2	3.64291	2.3434
40	38	Olig2	4.23322	2.92742
40	39	Olig2	4.73182	3.41973
40	40	Olig2	5.09041	3.77202
41	1	Olig2	1.03105	-0.0014964
41	2	Olig2	1.03569	-0.0033083
41	3	Olig2	1.04718	0.00172242
41	4	Olig2	1.0554	0.00348131
41	5	Olig2	1.06289	0.0045147
41	6	Olig2	1.06852	0.00368282
41	7	Olig2	1.07023	-0.0010633
41	8	Olig2	1.07588	-0.00187229
41	9	Olig2	1.08118	-0.00303461
41	10	Olig2	1.08884	-0.00182491
41	11	Olig2	1.09584	-0.00128517
41	12	Olig2	1.10175	-0.00184192
41	13	Olig2	1.10673	-0.00331097
41	14	Olig2	1.11426	-0.00224849
41	15	Olig2	1.12138	-0.00157977
41	16	Olig2	1.12974	0.000322181
41	17	Olig2	1.13501	-0.000871379
41	18	Olig2	1.14164	-0.000696536
41	19	Olig2	1.14859	-0.000208649
41	20	Olig2	1.15514	-0.000118564
41	21	Olig2	1.1616	-0.000113356
41	22	Olig2	1.16791	-0.000259781
41	23	Olig2	1.174	-0.000627341
41	24	Olig2	1.18188	0.000793955
41	25	Olig2	1.18859	0.00104378
41	26	Olig2	1.19511	0.00110454
41	27	Olig2	1.20476	0.00429133
41	28	Olig2	1.21635	0.00942194
41	29	Olig2	1.23275	0.0193682
41	30	Olig2	1.25453	0.0346848
41	31	Olig2	1.29449	0.0681939
41	32	Olig2	1.36395	0.131196
41	33	Olig2	1.48241	0.24319
41	34	Olig2	1.69072	0.445047
41	35	Olig2	2.0239	0.771768
41	36	Olig2	2.49075	1.23216
41	37	Olig2	3.06485	1.7998
41	38	Olig2	3.66435	2.39284
41	39	Olig2	4.2137	2.93573
41	40	Olig2	4.62928	3.34485
42	1	Olig2	1.05757	6.87922e-05
42	2	Olig2	1.06036	-0.00383828
42	3	Olig2	1.0718	0.000899345
42	4	Olig2	1.08011	0.00250701
42	5	Olig2	1.08758	0.00326972
42	6	Olig2	1.09367	0.00266272
42	7	Olig2	1.09665	-0.00105696
42	8	Olig2	1.10217	-0.00224201
42	9	Olig2	1.10981	-0.0013012
42	10	Olig2	1.11673	-0.00109078
42	11	Olig2	1.12259	-0.00193286
42	12	Olig2	1.13025	-0.000969404
42	13	Olig2	1.13733	-0.000598175
42	14	Olig2	1.14391	-0.000716778
42	15	Olig2	1.15087	-0.000458322
42	16	Olig2	1.15651	-0.0015207
42	17	Olig2	1.16577	0.00103337
42	18	Olig2	1.17119	-0.000246932
42	19	Olig2	1.17701	-0.00113098
42	20	Olig2	1.18541	0.000565978
42	21	Olig2	1.19138	-0.000161307
42	22	Olig2	1.19645	-0.00179256
42	23	Olig2	1.20254	-0.00240981
42	24	Olig2	1.2104	-0.0012456
42	25	Olig2	1.21932	0.000966574
42	26	Olig2	1.2274	0.00234071
42	27	Olig2	1.23639	0.00462894
42	28	Olig2	1.2491	0.0106413
42	29	Olig2	1.26169	0.0165294
42	30	Olig2	1.28697	0.0351057
42	31	Olig2	1.33071	0.0721389
42	32	Olig2	1.40631	0.141042
42	33	Olig2	1.5406	0.268632
42	34	Olig2	1.76677	0.488094
42	35	Olig2	2.11584	0.830467
42	36	Olig2	2.59219	1.30011
42	37	Olig2	3.1482	1.84942
42	38	Olig2	3.70547	2.39998
42	39	Olig2	4.20321	2.89103
42	40	Olig2	4.56747	3.24858
43	1
43	2
43	3
43	4
43	5
43	6
43	7
43	8
43	9
43	10
43	11
43	12
43	13
43	14
43	15
43	16
43	17
43	18
43	19
43	20
43	21
43	22
43	23
43	24
43	25
43	26
43	27
43	28
43	29
43	30
43	31
43	32
43	33
43	34
43	35
43	36
43	37
43	38
43	39
43	40
44	1
44	2
44	3
44	4
44	5
44	6
44	7
44	8
44	9
44	10
44	11
44	12
44	13
44	14
44	15
44	16
44	17
44	18
44	19
44	20
44	21
44	22
44	23
44	24
44	25
44	26
44	27
44	28
44	29
44	30
44	31
44	32
44	33
44	34
44	35
44	36
44	37
44	38
44	39
44	40
45	1
45	2
45	3
45	4
45	5
45	6
45	7
45	8
45	9
45	10
45	11
45	12
45	13
45	14
45	15
45	16
45	17
45	18
45	19
45	20
45	21
45	22
45	23
45	24
45	25
45	26
45	27
45	28
45	29
45	30
45	31
45	32
45	33
45	34
45	35
45	36
45	37
45	38
45	39
45	40
46	1
46	2
46	3
46	4
46	5
46	6
46	7
46	8
46	9
46	10
46	11
46	12
46	13
46	14
46	15
46	16
46	17
46	18
46	19
46	20
46	21
46	22
46	23
46	24
46	25
46	26
46	27
46	28
46	29
46	30
46	31
46	32
46	33
46	34
46	35
46	36
46	37
46	38
46	39
46	40
47	1
47	2
47	3
47	4
47	5
47	6
47	7
47	8
47	9
47	10
47	11
47	12
47	13
47	14
47	15
47	16
47	17
47	18
47	19
47	20
47	21
47	22
47	23
47	24
47	25
47	26
47	27
47	28
47	29
47	30
47	31
47	32
47	33
47	34
47	35
47	36
47	37
47	38
47	39
47	40
48	1
48	2
48	3
48	4
48	5
48	6
48	7
48	8
48	9
48	10
48	11
48	12
48	13
48	14
48	15
48	16
48	17
48	18
48	19
48	20
48	21
48	22
48	23
48	24
48	25
48	26
48	27
48	28
48	29
48	30
48	31
48	32
48	33
48	34
48	35
48	36
48	37
48	38
48	39
48	40
49	1	ALDH1A3	1.17063	-0.0453427
49	2	ALDH1A3	1.18151	-0.0412621
49	3	ALDH1A3	1.21108	-0.0184977
49	4	ALDH1A3	1.23224	-0.0041367
49	5	ALDH1A3	1.24437	0.00118839
49	6	ALDH1A3	1.25357	0.00358927
49	7	ALDH1A3	1.26138	0.00459613
49	8	ALDH1A3	1.26767	0.00408294
49	9	ALDH1A3	1.27474	0.00435594
49	10	ALDH1A3	1.28159	0.00440733
49	11	ALDH1A3	1.28648	0.00248855
49	12	ALDH1A3	1.29259	0.0017981
49	13	ALDH1A3	1.29928	0.00169452
49	14	ALDH1A3	1.30501	0.000621649
49	15	ALDH1A3	1.31225	0.00105904
49	16	ALDH1A3	1.31864	0.00065219
49	17	ALDH1A3	1.32575	0.000961191
49	18	ALDH1A3	1.33242	0.000826139
49	19	ALDH1A3	1.33918	0.000786215
49	20	ALDH1A3	1.34491	-0.000290472
49	21	ALDH1A3	1.35274	0.000744395
49	22	ALDH1A3	1.35828	-0.000520166
49	23	ALDH1A3	1.36369	-0.00190668
49	24	ALDH1A3	1.37023	-0.00217596
49	25	ALDH1A3	1.37649	-0.00271668
49	26	ALDH1A3	1.38289	-0.00310911
49	27	ALDH1A3	1.39031	-0.0024991
49	28	ALDH1A3	1.3994	-0.000205981
49	29	ALDH1A3	1.40861	0.00220659
49	30	ALDH1A3	1.42167	0.0084577
49	31	ALDH1A3	1.44192	0.0219137
49	32	ALDH1A3	1.47531	0.0485039
49	33	ALDH1A3	1.53544	0.101828
49	34	ALDH1A3	1.64027	0.199861
49	35	ALDH1A3	1.8195	0.372285
49	36	ALDH1A3	2.10097	0.646958
49	37	ALDH1A3	2.48701	1.0262
49	38	ALDH1A3	2.92461	1.45699
49	39	ALDH1A3	3.33648	1.86206
49	40	ALDH1A3	3.64188	2.16066
[truncated: 1,880 more rows]

## Sheet: Results
Block Type	Fast 96-Well Block (0.1mL)
Calibration Background is expired	No
Calibration Background performed on	01-28-2020
Calibration Normalization FAM-ROX is expired	No
Calibration Normalization FAM-ROX performed on	01-28-2020
Calibration Normalization VIC-ROX is expired	No
Calibration Normalization VIC-ROX performed on	01-28-2020
Calibration Pure Dye FAM is expired	No
Calibration Pure Dye FAM performed on	01-28-2020
Calibration Pure Dye NED is expired	No
Calibration Pure Dye NED performed on	01-28-2020
Calibration Pure Dye ROX is expired	No
Calibration Pure Dye ROX performed on	01-28-2020
Calibration Pure Dye SYBR is expired	No
Calibration Pure Dye SYBR performed on	01-28-2020
Calibration Pure Dye TAMRA is expired	No
Calibration Pure Dye TAMRA performed on	01-28-2020
Calibration Pure Dye VIC is expired	No
Calibration Pure Dye VIC performed on	01-28-2020
Calibration ROI is expired	No
Calibration ROI performed on	01-28-2020
Calibration Uniformity is expired	No
Calibration Uniformity performed on	01-28-2020
Chemistry	SYBR_GREEN
Date Created	2020-03-13 12:45:34 PM PDT
Experiment Barcode
Experiment Comment
Experiment File Name	D:\Claudia (MP)\13-03-2020 ALDH sfere 24h.eds
Experiment Name	13.03.2020 ALDH sfere 24h
Experiment Run End Time	2020-03-13 13:39:21 PM PDT
Experiment Type	Standard Curve
Instrument Name	278861431
Instrument Serial Number	278861431
Instrument Type	QuantStudio(TM) 6 Flex System
Passive Reference	ROX
Quantification Cycle Method	Ct
Signal Smoothing On	true
Stage/ Cycle where Analysis is performed	Stage 2, Step 2
User Name
Well	Well Position	Omit	Sample Name	Target Name	Task	Reporter	Quencher	CT	Ct Mean	Ct SD	Quantity	Quantity Mean	Quantity SD	Automatic Ct Threshold	Ct Threshold	Automatic Baseline	Baseline Start	Baseline End	Comments	Y-Intercept	R(superscript 2)	Tm1	Slope	Tm2	Efficiency	Tm3	HIGHSD	EXPFAIL	MTP
1	A1	FALSE	BTSC #1 NT	Olig2	UNKNOWN	SYBR	None	28.6191	28.354	0.241459				TRUE	0.290087	TRUE	1	40				89.2761		86.7591		76.0139	N	N	Y
2	A2	FALSE	BTSC #1 NT	Olig2	UNKNOWN	SYBR	None	28.4589	28.354	0.241459				TRUE	0.290087	TRUE	1	40				89.2761		86.6623			N	N	Y
3	A3	FALSE	BTSC #1 NT	Olig2	UNKNOWN	SYBR	None	28.0568	28.354	0.241459				TRUE	0.290087	TRUE	1	40				89.4697		86.7591			N	N	Y
4	A4	FALSE	BTSC #1 CPZ	Olig2	UNKNOWN	SYBR	None	28.3995	28.8866	0.422543				TRUE	0.290087	TRUE	1	40				89.4697					N	N	N
5	A5	FALSE	BTSC #1 CPZ	Olig2	UNKNOWN	SYBR	None	29.1064	28.8866	0.422543				TRUE	0.290087	TRUE	1	40				89.4697		86.7591			N	N	Y
6	A6	FALSE	BTSC #1 CPZ	Olig2	UNKNOWN	SYBR	None	29.154	28.8866	0.422543				TRUE	0.290087	TRUE	1	40				89.4697		86.9528			N	N	Y
7	A7	FALSE	BTSC #83 NT	Olig2	UNKNOWN	SYBR	None	Undetermined						TRUE	0.290087	TRUE	1	40				62.3645					N	N	N
8	A8	FALSE	BTSC #83 NT	Olig2	UNKNOWN	SYBR	None	Undetermined						TRUE	0.290087	TRUE	1	40				62.2677		86.1783			N	Y	Y
9	A9	FALSE	BTSC #83 NT	Olig2	UNKNOWN	SYBR	None	Undetermined						TRUE	0.290087	TRUE	1	40				62.3645		72.0449		85.6943	N	Y	Y
10	A10	FALSE	BTSC #83 CPZ	Olig2	UNKNOWN	SYBR	None	Undetermined						TRUE	0.290087	TRUE	1	40				62.2677					N	N	N
11	A11	FALSE	BTSC #83 CPZ	Olig2	UNKNOWN	SYBR	None	Undetermined						TRUE	0.290087	TRUE	1	40				62.2677					N	Y	N
12	A12	FALSE	BTSC #83 CPZ	Olig2	UNKNOWN	SYBR	None	Undetermined						TRUE	0.290087	TRUE	1	40				62.2677		86.0815		71.7545	N	Y	Y
13	B1	FALSE	BTSC #1 NT	ALDH1A3	UNKNOWN	SYBR	None	26.5641	26.6441	0.0983571				TRUE	0.292959	TRUE	1	40				79.402					N	N	N
14	B2	FALSE	BTSC #1 NT	ALDH1A3	UNKNOWN	SYBR	None	26.6143	26.6441	0.0983571				TRUE	0.292959	TRUE	1	40				79.402					N	N	N
15	B3	FALSE	BTSC #1 NT	ALDH1A3	UNKNOWN	SYBR	None	26.7539	26.6441	0.0983571				TRUE	0.292959	TRUE	1	40				79.4988					N	N	N
16	B4	FALSE	BTSC #1 CPZ	ALDH1A3	UNKNOWN	SYBR	None	26.8351	26.8648	0.109659				TRUE	0.292959	TRUE	1	40				79.4988					N	N	N
17	B5	FALSE	BTSC #1 CPZ	ALDH1A3	UNKNOWN	SYBR	None	26.773	26.8648	0.109659				TRUE	0.292959	TRUE	1	40				79.4988					N	N	N
18	B6	FALSE	BTSC #1 CPZ	ALDH1A3	UNKNOWN	SYBR	None	26.9862	26.8648	0.109659				TRUE	0.292959	TRUE	1	40				79.4988					N	N	N
19	B7	FALSE	BTSC #83 NT	ALDH1A3	UNKNOWN	SYBR	None	21.8077	21.8203	0.119305				TRUE	0.292959	TRUE	1	40				79.6924					N	N	N
20	B8	FALSE	BTSC #83 NT	ALDH1A3	UNKNOWN	SYBR	None	21.7078	21.8203	0.119305				TRUE	0.292959	TRUE	1	40				79.5956					N	N	N
21	B9	FALSE	BTSC #83 NT	ALDH1A3	UNKNOWN	SYBR	None	21.9454	21.8203	0.119305				TRUE	0.292959	TRUE	1	40				79.5956					N	N	N
22	B10	FALSE	BTSC #83 CPZ	ALDH1A3	UNKNOWN	SYBR	None	21.8664	21.871	0.0169252				TRUE	0.292959	TRUE	1	40				79.5956					N	N	N
23	B11	FALSE	BTSC #83 CPZ	ALDH1A3	UNKNOWN	SYBR	None	21.8898	21.871	0.0169252				TRUE	0.292959	TRUE	1	40				79.4988					N	N	N
24	B12	FALSE	BTSC #83 CPZ	ALDH1A3	UNKNOWN	SYBR	None	21.8569	21.871	0.0169252				TRUE	0.292959	TRUE	1	40				79.4988					N	N	N
25	C1	FALSE	BTSC #1 NT	GAPDH	UNKNOWN	SYBR	None	12.2686	12.3338	0.0921418				TRUE	0.480019	TRUE	1	40				87.1464					N	N	N
26	C2	FALSE	BTSC #1 NT	GAPDH	UNKNOWN	SYBR	None	12.399	12.3338	0.0921418				TRUE	0.480019	TRUE	1	40				87.1464					N	N	N
27	C3	FALSE	BTSC #1 NT	Olig2	UNKNOWN	SYBR	None	28.2813	28.354	0.241459				TRUE	0.290087	TRUE	1	40				89.3729		86.7591			N	N	Y
28	C4	FALSE	BTSC #1 CPZ	GAPDH	UNKNOWN	SYBR	None	12.3318	12.3267	0.00709275				TRUE	0.480019	TRUE	1	40				87.2432					N	N	N
29	C5	FALSE	BTSC #1 CPZ	GAPDH	UNKNOWN	SYBR	None	12.3186	12.3267	0.00709275				TRUE	0.480019	TRUE	1	40				87.2432					N	N	N
30	C6	FALSE	BTSC #1 CPZ	GAPDH	UNKNOWN	SYBR	None	12.3298	12.3267	0.00709275				TRUE	0.480019	TRUE	1	40				87.2432					N	N	N
31	C7	FALSE	BTSC #83 NT	GAPDH	UNKNOWN	SYBR	None	13.15	13.3243	0.151122				TRUE	0.480019	TRUE	1	40				87.34					N	N	N
32	C8	FALSE	BTSC #83 NT	GAPDH	UNKNOWN	SYBR	None	13.4047	13.3243	0.151122				TRUE	0.480019	TRUE	1	40				87.34					N	N	N
33	C9	FALSE	BTSC #83 NT	GAPDH	UNKNOWN	SYBR	None	13.4183	13.3243	0.151122				TRUE	0.480019	TRUE	1	40				87.2432					N	N	N
34	C10	FALSE	BTSC #83 CPZ	GAPDH	UNKNOWN	SYBR	None	13.602	13.6596	0.0800051				TRUE	0.480019	TRUE	1	40				87.34					N	N	N
35	C11	FALSE	BTSC #83 CPZ	GAPDH	UNKNOWN	SYBR	None	13.751	13.6596	0.0800051				TRUE	0.480019	TRUE	1	40				87.2432					N	N	N
36	C12	FALSE	BTSC #83 CPZ	GAPDH	UNKNOWN	SYBR	None	13.6259	13.6596	0.0800051				TRUE	0.480019	TRUE	1	40				87.34					N	N	N
37	D1	FALSE	BTSC #163 NT	Olig2	UNKNOWN	SYBR	None	33.0742	33.2056	0.185878				TRUE	0.290087	TRUE	1	40				86.4687		89.4697		71.6577	N	N	Y
38	D2	FALSE	BTSC #163 NT	Olig2	UNKNOWN	SYBR	None	33.3371	33.2056	0.185878				TRUE	0.290087	TRUE	1	40				88.8888		76.6915		72.1417	N	N	Y
39	D3	FALSE	BTSC #163 NT	GAPDH	UNKNOWN	SYBR	None	13.7013	13.8311	0.174677				TRUE	0.480019	TRUE	1	40				87.2432					N	N	N
40	D4	FALSE	BTSC #163 CPZ	Olig2	UNKNOWN	SYBR	None	32.482	32.9534	0.416186				TRUE	0.290087	TRUE	1	40				88.4048					N	N	N
41	D5	FALSE	BTSC #163 CPZ	Olig2	UNKNOWN	SYBR	None	33.27	32.9534	0.416186				TRUE	0.290087	TRUE	1	40				89.6633		86.5655			N	N	Y
42	D6	FALSE	BTSC #163 CPZ	Olig2	UNKNOWN	SYBR	None	33.1081	32.9534	0.416186				TRUE	0.290087	TRUE	1	40				88.9856					N	N	N
49	E1	FALSE	BTSC #163 NT	ALDH1A3	UNKNOWN	SYBR	None	34.5855	35.3853	1.15857				TRUE	0.292959	TRUE	1	40				79.3052					Y	N	N
50	E2	FALSE	BTSC #163 NT	ALDH1A3	UNKNOWN	SYBR	None	34.8565	35.3853	1.15857				TRUE	0.292959	TRUE	1	40				79.402					Y	N	N
51	E3	FALSE	BTSC #163 NT	ALDH1A3	UNKNOWN	SYBR	None	36.7139	35.3853	1.15857				TRUE	0.292959	TRUE	1	40				79.402					Y	N	N
52	E4	FALSE	BTSC #163 CPZ	ALDH1A3	UNKNOWN	SYBR	None	35.2226	35.371	0.209874				TRUE	0.292959	TRUE	1	40				79.402					N	N	N
53	E5	FALSE	BTSC #163 CPZ	ALDH1A3	UNKNOWN	SYBR	None	35.5194	35.371	0.209874				TRUE	0.292959	TRUE	1	40				79.402					N	N	N
54	E6	FALSE	BTSC #163 CPZ	ALDH1A3	UNKNOWN	SYBR	None	Undetermined	35.371	0.209874				TRUE	0.292959	TRUE	1	40				79.402		62.7517			N	N	Y
61	F1	FALSE	BTSC #163 NT	GAPDH	UNKNOWN	SYBR	None	13.6864	13.8311	0.174677				TRUE	0.480019	TRUE	1	40				87.1464					N	N	N
62	F2	FALSE	BTSC #163 NT	GAPDH	UNKNOWN	SYBR	None	13.8789	13.8311	0.174677				TRUE	0.480019	TRUE	1	40				87.1464					N	N	N
63	F3	FALSE	BTSC #163 NT	GAPDH	UNKNOWN	SYBR	None	14.0579	13.8311	0.174677				TRUE	0.480019	TRUE	1	40				87.1464					N	N	N
64	F4	FALSE	BTSC #163 CPZ	GAPDH	UNKNOWN	SYBR	None	13.5505	13.5532	0.105992				TRUE	0.480019	TRUE	1	40				87.1464					N	N	N
65	F5	FALSE	BTSC #163 CPZ	GAPDH	UNKNOWN	SYBR	None	13.6605	13.5532	0.105992				TRUE	0.480019	TRUE	1	40				87.2432					N	N	N
66	F6	FALSE	BTSC #163 CPZ	GAPDH	UNKNOWN	SYBR	None	13.4486	13.5532	0.105992				TRUE	0.480019	TRUE	1	40				87.2432					N	N	N

## Sheet: Melt Curve Raw Data
Block Type	Fast 96-Well Block (0.1mL)
Calibration Background is expired	No
Calibration Background performed on	01-28-2020
Calibration Normalization FAM-ROX is expired	No
Calibration Normalization FAM-ROX performed on	01-28-2020
Calibration Normalization VIC-ROX is expired	No
Calibration Normalization VIC-ROX performed on	01-28-2020
Calibration Pure Dye FAM is expired	No
Calibration Pure Dye FAM performed on	01-28-2020
Calibration Pure Dye NED is expired	No
Calibration Pure Dye NED performed on	01-28-2020
Calibration Pure Dye ROX is expired	No
Calibration Pure Dye ROX performed on	01-28-2020
Calibration Pure Dye SYBR is expired	No
Calibration Pure Dye SYBR performed on	01-28-2020
Calibration Pure Dye TAMRA is expired	No
Calibration Pure Dye TAMRA performed on	01-28-2020
Calibration Pure Dye VIC is expired	No
Calibration Pure Dye VIC performed on	01-28-2020
Calibration ROI is expired	No
Calibration ROI performed on	01-28-2020
Calibration Uniformity is expired	No
Calibration Uniformity performed on	01-28-2020
Chemistry	SYBR_GREEN
Date Created	2020-03-13 12:45:34 PM PDT
Experiment Barcode
Experiment Comment
Experiment File Name	D:\Claudia (MP)\13-03-2020 ALDH sfere 24h.eds
Experiment Name	13.03.2020 ALDH sfere 24h
Experiment Run End Time	2020-03-13 13:39:21 PM PDT
Experiment Type	Standard Curve
Instrument Name	278861431
Instrument Serial Number	278861431
Instrument Type	QuantStudio(TM) 6 Flex System
Passive Reference	ROX
Quantification Cycle Method	Ct
Signal Smoothing On	true
Stage/ Cycle where Analysis is performed	Stage 2, Step 2
User Name
Well	Well Position	Reading	Temperature	Fluorescence	Derivative
1	A1	1	60.138	5.6884	0.586087
1	A1	2	60.3316	5.6874	0.560235
1	A1	3	60.5252	5.68527	0.537089
1	A1	4	60.7188	5.66319	0.523804
1	A1	5	60.9124	5.65698	0.52508
1	A1	6	61.106	5.63706	0.541432
1	A1	7	61.2997	5.62354	0.569219
1	A1	8	61.4933	5.59624	0.602191
1	A1	9	61.6869	5.56959	0.633619
1	A1	10	61.8805	5.55509	0.658199
1	A1	11	62.0741	5.52392	0.673265
1	A1	12	62.2677	5.48601	0.679071
1	A1	13	62.4613	5.47046	0.678236
1	A1	14	62.6549	5.44206	0.674509
1	A1	15	62.8485	5.43061	0.671334
1	A1	16	63.0421	5.39597	0.67091
1	A1	17	63.2357	5.36954	0.673816
1	A1	18	63.4293	5.35154	0.679169
1	A1	19	63.623	5.3349	0.685174
1	A1	20	63.8166	5.29923	0.69
1	A1	21	64.0102	5.27346	0.692586
1	A1	22	64.2038	5.24229	0.693094
1	A1	23	64.3974	5.22658	0.692639
1	A1	24	64.591	5.20441	0.692351
1	A1	25	64.7846	5.17387	0.692581
1	A1	26	64.9782	5.15565	0.692807
1	A1	27	65.1718	5.12458	0.692263
1	A1	28	65.3654	5.09787	0.690787
1	A1	29	65.559	5.07439	0.689184
1	A1	30	65.7526	5.0506	0.688724
1	A1	31	65.9463	5.02712	0.690308
1	A1	32	66.1399	5.00705	0.693748
1	A1	33	66.3335	4.98697	0.697938
1	A1	34	66.5271	4.94272	0.701481
1	A1	35	66.7207	4.928	0.703445
1	A1	36	66.9143	4.90275	0.703636
1	A1	37	67.1079	4.87569	0.70239
1	A1	38	67.3015	4.85421	0.700314
1	A1	39	67.4951	4.8219	0.698127
1	A1	40	67.6887	4.79471	0.696561
1	A1	41	67.8823	4.77626	0.696056
1	A1	42	68.0759	4.75575	0.696358
1	A1	43	68.2696	4.72694	0.696451
1	A1	44	68.4632	4.69966	0.695038
1	A1	45	68.6568	4.67409	0.691417
1	A1	46	68.8504	4.64334	0.686086
1	A1	47	69.044	4.62882	0.680656
1	A1	48	69.2376	4.59982	0.677129
1	A1	49	69.4312	4.57846	0.676979
1	A1	50	69.6248	4.55522	0.68056
1	A1	51	69.8184	4.533	0.687076
1	A1	52	70.012	4.50517	0.695048
1	A1	53	70.2056	4.4765	0.702984
1	A1	54	70.3992	4.45595	0.709981
1	A1	55	70.5928	4.43175	0.716151
1	A1	56	70.7865	4.39655	0.722571
1	A1	57	70.9801	4.37067	0.730759
1	A1	58	71.1737	4.35406	0.741738
1	A1	59	71.3673	4.32937	0.755228
1	A1	60	71.5609	4.29697	0.769387
1	A1	61	71.7545	4.267	0.781491
1	A1	62	71.9481	4.23927	0.789153
1	A1	63	72.1417	4.20724	0.79131
1	A1	64	72.3353	4.17313	0.788625
1	A1	65	72.5289	4.15352	0.782931
1	A1	66	72.7225	4.12056	0.776379
1	A1	67	72.9162	4.09575	0.770605
1	A1	68	73.1098	4.06583	0.766294
1	A1	69	73.3034	4.04335	0.763302
1	A1	70	73.497	4.00988	0.761103
1	A1	71	73.6906	3.98483	0.759277
1	A1	72	73.8842	3.95558	0.75785
1	A1	73	74.0778	3.92769	0.757311
1	A1	74	74.2714	3.90221	0.75832
1	A1	75	74.465	3.87808	0.761394
1	A1	76	74.6586	3.84822	0.766625
1	A1	77	74.8522	3.82067	0.773688
1	A1	78	75.0458	3.79732	0.782015
1	A1	79	75.2395	3.76199	0.790928
1	A1	80	75.4331	3.73815	0.799707
1	A1	81	75.6267	3.70621	0.807486
1	A1	82	75.8203	3.67945	0.813225
1	A1	83	76.0139	3.64376	0.815763
1	A1	84	76.2075	3.61862	0.814084
1	A1	85	76.4011	3.58525	0.807685
1	A1	86	76.5947	3.55526	0.796856
1	A1	87	76.7883	3.5248	0.782703
1	A1	88	76.9819	3.49924	0.766941
1	A1	89	77.1755	3.4752	0.751462
1	A1	90	77.3691	3.44028	0.737942
1	A1	91	77.5628	3.42326	0.727569
1	A1	92	77.7564	3.39382	0.720996
1	A1	93	77.95	3.37093	0.718336
1	A1	94	78.1436	3.34086	0.71928
1	A1	95	78.3372	3.32307	0.723153
1	A1	96	78.5308	3.28861	0.728976
1	A1	97	78.7244	3.26603	0.7356
1	A1	98	78.918	3.24166	0.741894
1	A1	99	79.1116	3.20975	0.747023
1	A1	100	79.3052	3.17998	0.750661
1	A1	101	79.4988	3.15817	0.753037
1	A1	102	79.6924	3.12929	0.754705
1	A1	103	79.8861	3.10325	0.756186
1	A1	104	80.0797	3.07457	0.757709
1	A1	105	80.2733	3.04745	0.759205
1	A1	106	80.4669	3.02349	0.760549
1	A1	107	80.6605	2.9897	0.761831
1	A1	108	80.8541	2.96261	0.763506
1	A1	109	81.0477	2.93721	0.766173
1	A1	110	81.2413	2.91329	0.770248
1	A1	111	81.4349	2.88282	0.775724
1	A1	112	81.6285	2.84904	0.782186
1	A1	113	81.8221	2.82673	0.789128
1	A1	114	82.0157	2.7992	0.79629
1	A1	115	82.2094	2.7656	0.803938
1	A1	116	82.403	2.73983	0.812977
1	A1	117	82.5966	2.70929	0.824907
1	A1	118	82.7902	2.68049	0.841609
1	A1	119	82.9838	2.65424	0.864929
1	A1	120	83.1774	2.6194	0.89612
1	A1	121	83.371	2.58877	0.935223
1	A1	122	83.5646	2.55773	0.980707
1	A1	123	83.7582	2.52048	1.02947
1	A1	124	83.9518	2.47901	1.07751
1	A1	125	84.1454	2.4323	1.12102
1	A1	126	84.339	2.39106	1.15765
1	A1	127	84.5327	2.34595	1.18732
1	A1	128	84.7263	2.29989	1.21259
1	A1	129	84.9199	2.25729	1.23829
1	A1	130	85.1135	2.21575	1.27071
1	A1	131	85.3071	2.16716	1.31633
1	A1	132	85.5007	2.12668	1.37992
1	A1	133	85.6943	2.08135	1.46246
1	A1	134	85.8879	2.03465	1.55923
1	A1	135	86.0815	1.97589	1.65955
1	A1	136	86.2751	1.90474	1.74864
1	A1	137	86.4687	1.82538	1.81189
1	A1	138	86.6623	1.74392	1.84
1	A1	139	86.856	1.66379	1.83279
1	A1	140	87.0496	1.59793	1.8001
1	A1	141	87.2432	1.54345	1.75899
1	A1	142	87.4368	1.49218	1.72846
1	A1	143	87.6304	1.44019	1.72371
1	A1	144	87.824	1.38563	1.75218
1	A1	145	88.0176	1.32901	1.81242
1	A1	146	88.2112	1.26487	1.89607
1	A1	147	88.4048	1.18693	1.9916
1	A1	148	88.5984	1.103	2.08773
1	A1	149	88.792	1.00649	2.17487
1	A1	150	88.9856	0.907013	2.24382
1	A1	151	89.1793	0.810717	2.28358
1	A1	152	89.3729	0.708224	2.28091
1	A1	153	89.5665	0.617517	2.22321
1	A1	154	89.7601	0.529175	2.1037
1	A1	155	89.9537	0.455349	1.92573
1	A1	156	90.1473	0.398011	1.70331
1	A1	157	90.3409	0.35454	1.45775
1	A1	158	90.5345	0.323919	1.21197
1	A1	159	90.7281	0.302139	0.985368
1	A1	160	90.9217	0.286288	0.790709
1	A1	161	91.1153	0.272902	0.633278
1	A1	162	91.3089	0.260892	0.511799
1	A1	163	91.5026	0.247713	0.420388
1	A1	164	91.6962	0.237197	0.350981
1	A1	165	91.8898	0.22682	0.295694
1	A1	166	92.0834	0.217232	0.248592
1	A1	167	92.277	0.212663	0.20647
1	A1	168	92.4706	0.208655	0.16859
1	A1	169	92.6642	0.207417	0.135685
1	A1	170	92.8578	0.204945	0.108769
1	A1	171	93.0514	0.20262	0.0882692
1	A1	172	93.245	0.20008	0.073719
1	A1	173	93.4386	0.199094	0.0639207
1	A1	174	93.6322	0.196687	0.0573191
1	A1	175	93.8259	0.194986	0.0523482
1	A1	176	94.0195	0.192751	0.0476599
1	A1	177	94.2131	0.1914	0.0422755
1	A1	178	94.4067	0.189322	0.03571
1	A1	179	94.6003	0.188909	0.0280591
1	A1	180	94.7939	0.185686	0.0199619
2	A2	1	60.138	5.94166	0.615572
2	A2	2	60.3316	5.93905	0.597497
2	A2	3	60.5252	5.92678	0.582384
2	A2	4	60.7188	5.91961	0.574652
2	A2	5	60.9124	5.89356	0.576383
2	A2	6	61.106	5.87068	0.586716
2	A2	7	61.2997	5.85087	0.602785
2	A2	8	61.4933	5.82919	0.621257
2	A2	9	61.6869	5.79245	0.639625
2	A2	10	61.8805	5.78353	0.65658
2	A2	11	62.0741	5.75167	0.671583
2	A2	12	62.2677	5.72265	0.684269
2	A2	13	62.4613	5.70447	0.694127
2	A2	14	62.6549	5.67107	0.700704
2	A2	15	62.8485	5.64647	0.704045
2	A2	16	63.0421	5.6091	0.704882
2	A2	17	63.2357	5.58692	0.704305
2	A2	18	63.4293	5.57	0.703133
2	A2	19	63.623	5.53926	0.701507
2	A2	20	63.8166	5.51171	0.699215
2	A2	21	64.0102	5.47823	0.696463
2	A2	22	64.2038	5.45274	0.694262
2	A2	23	64.3974	5.42881	0.694
2	A2	24	64.591	5.41585	0.696544
2	A2	25	64.7846	5.38362	0.701567
2	A2	26	64.9782	5.35349	0.707719
2	A2	27	65.1718	5.32109	0.713463
2	A2	28	65.3654	5.30285	0.717764
2	A2	29	65.559	5.27461	0.720276
2	A2	30	65.7526	5.24047	0.721032
2	A2	31	65.9463	5.22066	0.720069
2	A2	32	66.1399	5.19074	0.717418
2	A2	33	66.3335	5.16447	0.713301
2	A2	34	66.5271	5.13274	0.708336
2	A2	35	66.7207	5.10891	0.703462
2	A2	36	66.9143	5.08349	0.699628
2	A2	37	67.1079	5.06341	0.697396
2	A2	38	67.3015	5.02631	0.696782
2	A2	39	67.4951	5.00469	0.69737
2	A2	40	67.6887	4.98053	0.69855
2	A2	41	67.8823	4.95315	0.699718
2	A2	42	68.0759	4.92305	0.700413
2	A2	43	68.2696	4.89746	0.700414
2	A2	44	68.4632	4.87927	0.699915
2	A2	45	68.6568	4.84271	0.699591
2	A2	46	68.8504	4.81198	0.700441
2	A2	47	69.044	4.79865	0.703284
2	A2	48	69.2376	4.77331	0.70822
2	A2	49	69.4312	4.73945	0.714303
2	A2	50	69.6248	4.71869	0.71986
2	A2	51	69.8184	4.68209	0.72309
2	A2	52	70.012	4.65719	0.722874
2	A2	53	70.2056	4.63483	0.719259
2	A2	54	70.3992	4.59616	0.71365
2	A2	55	70.5928	4.57711	0.708573
2	A2	56	70.7865	4.54478	0.706955
2	A2	57	70.9801	4.52622	0.711082
2	A2	58	71.1737	4.49889	0.721625
2	A2	59	71.3673	4.48027	0.737161
2	A2	60	71.5609	4.44104	0.754659
2	A2	61	71.7545	4.41627	0.770631
2	A2	62	71.9481	4.38123	0.782412
2	A2	63	72.1417	4.35026	0.788906
2	A2	64	72.3353	4.32154	0.79056
2	A2	65	72.5289	4.28979	0.788723
2	A2	66	72.7225	4.26238	0.784946
2	A2	67	72.9162	4.23113	0.780444
2	A2	68	73.1098	4.20131	0.775983
2	A2	69	73.3034	4.17239	0.771986
2	A2	70	73.497	4.14421	0.768779
2	A2	71	73.6906	4.11484	0.766689
2	A2	72	73.8842	4.08029	0.765993
2	A2	73	74.0778	4.05915	0.766719
2	A2	74	74.2714	4.02928	0.768533
2	A2	75	74.465	3.99923	0.770865
2	A2	76	74.6586	3.96973	0.773305
2	A2	77	74.8522	3.93761	0.775926
2	A2	78	75.0458	3.90537	0.779293
2	A2	79	75.2395	3.89197	0.78403
2	A2	80	75.4331	3.85101	0.790316
2	A2	81	75.6267	3.82133	0.797629
2	A2	82	75.8203	3.79014	0.804791
2	A2	83	76.0139	3.76091	0.810239
2	A2	84	76.2075	3.732	0.812292
2	A2	85	76.4011	3.69592	0.809563
2	A2	86	76.5947	3.66452	0.801415
2	A2	87	76.7883	3.63218	0.788354
2	A2	88	76.9819	3.60078	0.771987
2	A2	89	77.1755	3.57334	0.754483
2	A2	90	77.3691	3.55125	0.737822
2	A2	91	77.5628	3.52237	0.723352
2	A2	92	77.7564	3.49172	0.711838
2	A2	93	77.95	3.46387	0.703858
2	A2	94	78.1436	3.44267	0.700021
2	A2	95	78.3372	3.41637	0.700763
2	A2	96	78.5308	3.39216	0.705953
2	A2	97	78.7244	3.36774	0.714617
2	A2	98	78.918	3.33253	0.725127
2	A2	99	79.1116	3.30752	0.735592
2	A2	100	79.3052	3.28013	0.744196
2	A2	101	79.4988	3.25297	0.749372
2	A2	102	79.6924	3.22181	0.749954
2	A2	103	79.8861	3.19127	0.745513
2	A2	104	80.0797	3.15976	0.736783
2	A2	105	80.2733	3.13472	0.725817
2	A2	106	80.4669	3.107	0.715561
2	A2	107	80.6605	3.08257	0.708922
2	A2	108	80.8541	3.05995	0.707684
2	A2	109	81.0477	3.03385	0.711888
2	A2	110	81.2413	3.00726	0.720025
2	A2	111	81.4349	2.97533	0.729923
2	A2	112	81.6285	2.94456	0.739872
2	A2	113	81.8221	2.91832	0.749399
2	A2	114	82.0157	2.89334	0.75934
2	A2	115	82.2094	2.86225	0.771368
2	A2	116	82.403	2.83284	0.78729
2	A2	117	82.5966	2.80649	0.808494
2	A2	118	82.7902	2.77938	0.835717
2	A2	119	82.9838	2.74156	0.869126
2	A2	120	83.1774	2.71112	0.908534
2	A2	121	83.371	2.67213	0.953433
2	A2	122	83.5646	2.6411	1.00282
2	A2	123	83.7582	2.59986	1.05489
2	A2	124	83.9518	2.55748	1.10689
2	A2	125	84.1454	2.50928	1.15548
2	A2	126	84.339	2.46545	1.19754
2	A2	127	84.5327	2.41342	1.23131
2	A2	128	84.7263	2.36193	1.25743
2	A2	129	84.9199	2.31021	1.27946
2	A2	130	85.1135	2.2691	1.30368
2	A2	131	85.3071	2.21883	1.33775
2	A2	132	85.5007	2.17	1.38861
2	A2	133	85.6943	2.1258	1.45963
2	A2	134	85.8879	2.08125	1.54813
2	A2	135	86.0815	2.01814	1.6444
2	A2	136	86.2751	1.94946	1.73321
2	A2	137	86.4687	1.86615	1.79806
2	A2	138	86.6623	1.77562	1.82684
2	A2	139	86.856	1.69315	1.81666
2	A2	140	87.0496	1.62325	1.77564
2	A2	141	87.2432	1.56414	1.72091
2	A2	142	87.4368	1.51325	1.67366
2	A2	143	87.6304	1.45829	1.65312
2	A2	144	87.824	1.41004	1.6717
2	A2	145	88.0176	1.35901	1.73263
2	A2	146	88.2112	1.29549	1.83039
2	A2	147	88.4048	1.22077	1.95323
2	A2	148	88.5984	1.13337	2.08616
2	A2	149	88.792	1.0359	2.21282
2	A2	150	88.9856	0.91437	2.31611
2	A2	151	89.1793	0.799175	2.37844
2	A2	152	89.3729	0.685675	2.38362
2	A2	153	89.5665	0.589071	2.32059
2	A2	154	89.7601	0.497238	2.18765
2	A2	155	89.9537	0.419784	1.99429
2	A2	156	90.1473	0.35987	1.75922
2	A2	157	90.3409	0.312323	1.50532
2	A2	158	90.5345	0.278824	1.25397
2	A2	159	90.7281	0.250943	1.0212
2	A2	160	90.9217	0.230286	0.816343
2	A2	161	91.1153	0.216332	0.642866
2	A2	162	91.3089	0.201787	0.500155
2	A2	163	91.5026	0.194353	0.385309
2	A2	164	91.6962	0.187411	0.294547
2	A2	165	91.8898	0.181545	0.224065
2	A2	166	92.0834	0.180335	0.17041
2	A2	167	92.277	0.177191	0.130529
2	A2	168	92.4706	0.174027	0.101688
2	A2	169	92.6642	0.172896	0.0814337
2	A2	170	92.8578	0.169927	0.0676305
2	A2	171	93.0514	0.168987	0.0585141
2	A2	172	93.245	0.1676	0.0526728
2	A2	173	93.4386	0.165729	0.0489516
2	A2	174	93.6322	0.163094	0.0463425
2	A2	175	93.8259	0.162053	0.0439354
2	A2	176	94.0195	0.159984	0.0409456
2	A2	177	94.2131	0.159052	0.0368084
2	A2	178	94.4067	0.156413	0.0313029
2	A2	179	94.6003	0.156092	0.024652
2	A2	180	94.7939	0.15366	0.0175138
3	A3	1	60.138	6.17429	0.69897
3	A3	2	60.3316	6.17942	0.685052
3	A3	3	60.5252	6.15869	0.675053
3	A3	4	60.7188	6.14963	0.671705
3	A3	5	60.9124	6.12953	0.675248
3	A3	6	61.106	6.09274	0.683837
3	A3	7	61.2997	6.06554	0.695017
3	A3	8	61.4933	6.04661	0.707067
3	A3	9	61.6869	6.02362	0.719334
3	A3	10	61.8805	5.99894	0.731735
3	A3	11	62.0741	5.97204	0.744048
3	A3	12	62.2677	5.94482	0.755809
3	A3	13	62.4613	5.91814	0.766539
3	A3	14	62.6549	5.8869	0.775948
3	A3	15	62.8485	5.86111	0.783812
3	A3	16	63.0421	5.83686	0.789624
3	A3	17	63.2357	5.80539	0.792546
3	A3	18	63.4293	5.78217	0.791822
3	A3	19	63.623	5.73496	0.787454
3	A3	20	63.8166	5.72364	0.780615
3	A3	21	64.0102	5.69337	0.773371
3	A3	22	64.2038	5.6608	0.767894
3	A3	23	64.3974	5.64206	0.76545
3	A3	24	64.591	5.61726	0.765926
3	A3	25	64.7846	5.59401	0.76795
3	A3	26	64.9782	5.54872	0.7696
3	A3	27	65.1718	5.5386	0.769259
3	A3	28	65.3654	5.50415	0.766229
3	A3	29	65.559	5.47867	0.760939
3	A3	30	65.7526	5.44323	0.754719
3	A3	31	65.9463	5.42848	0.749349
3	A3	32	66.1399	5.40526	0.7464
3	A3	33	66.3335	5.36542	0.746629
3	A3	34	66.5271	5.35309	0.749648
3	A3	35	66.7207	5.32716	0.7539
3	A3	36	66.9143	5.29676	0.757268
3	A3	37	67.1079	5.26607	0.757866
3	A3	38	67.3015	5.23845	0.754817
3	A3	39	67.4951	5.21202	0.748595
3	A3	40	67.6887	5.18475	0.740668
3	A3	41	67.8823	5.16256	0.732924
3	A3	42	68.0759	5.13729	0.727075
3	A3	43	68.2696	5.10976	0.724417
3	A3	44	68.4632	5.08449	0.725741
3	A3	45	68.6568	5.06477	0.731229
3	A3	46	68.8504	5.03701	0.740309
3	A3	47	69.044	5.01047	0.751521
3	A3	48	69.2376	4.98838	0.762721
3	A3	49	69.4312	4.95825	0.771673
3	A3	50	69.6248	4.92705	0.776867
3	A3	51	69.8184	4.89729	0.778174
3	A3	52	70.012	4.87176	0.776858
3	A3	53	70.2056	4.84216	0.77509
3	A3	54	70.3992	4.82156	0.775051
3	A3	55	70.5928	4.79424	0.778222
3	A3	56	70.7865	4.76062	0.785039
3	A3	57	70.9801	4.74227	0.794911
3	A3	58	71.1737	4.70744	0.806394
3	A3	59	71.3673	4.68273	0.817597
3	A3	60	71.5609	4.65356	0.826651
3	A3	61	71.7545	4.62027	0.832265
3	A3	62	71.9481	4.58595	0.834082
3	A3	63	72.1417	4.55801	0.832612
3	A3	64	72.3353	4.54041	0.828914
3	A3	65	72.5289	4.4965	0.8242
3	A3	66	72.7225	4.47428	0.819712
3	A3	67	72.9162	4.44257	0.816655
3	A3	68	73.1098	4.41618	0.816026
3	A3	69	73.3034	4.38956	0.818216
3	A3	70	73.497	4.35703	0.822656
3	A3	71	73.6906	4.33891	0.827898
3	A3	72	73.8842	4.29528	0.832225
3	A3	73	74.0778	4.26806	0.834481
3	A3	74	74.2714	4.23638	0.834604
3	A3	75	74.465	4.21473	0.83354
3	A3	76	74.6586	4.17883	0.832641
3	A3	77	74.8522	4.15256	0.832938
3	A3	78	75.0458	4.12941	0.83477
3	A3	79	75.2395	4.09413	0.837824
3	A3	80	75.4331	4.06391	0.841564
3	A3	81	75.6267	4.03471	0.84555
3	A3	82	75.8203	4.00615	0.849522
3	A3	83	76.0139	3.97224	0.853158
3	A3	84	76.2075	3.94669	0.855675
3	A3	85	76.4011	3.91505	0.855718
3	A3	86	76.5947	3.88405	0.851709
3	A3	87	76.7883	3.85263	0.842644
3	A3	88	76.9819	3.81659	0.828894
3	A3	89	77.1755	3.78936	0.812486
3	A3	90	77.3691	3.76063	0.796595
3	A3	91	77.5628	3.74029	0.784515
3	A3	92	77.7564	3.71423	0.778737
3	A3	93	77.95	3.68391	0.780611
3	A3	94	78.1436	3.65798	0.790491
3	A3	95	78.3372	3.63001	0.80774
3	A3	96	78.5308	3.60063	0.830307
3	A3	97	78.7244	3.57416	0.85416
3	A3	98	78.918	3.56678	0.873623
3	A3	99	79.1116	3.49264	0.883122
3	A3	100	79.3052	3.46081	0.879589
3	A3	101	79.4988	3.43856	0.864039
3	A3	102	79.6924	3.40892	0.841131
3	A3	103	79.8861	3.38584	0.81695
3	A3	104	80.0797	3.35405	0.79657
3	A3	105	80.2733	3.33429	0.782694
3	A3	106	80.4669	3.30118	0.775775
3	A3	107	80.6605	3.27557	0.774902
3	A3	108	80.8541	3.25196	0.778673
3	A3	109	81.0477	3.22003	0.785593
3	A3	110	81.2413	3.19772	0.79424
3	A3	111	81.4349	3.16629	0.803461
3	A3	112	81.6285	3.13074	0.812622
3	A3	113	81.8221	3.10733	0.82177
3	A3	114	82.0157	3.07997	0.831475
3	A3	115	82.2094	3.05298	0.842507
3	A3	116	82.403	3.01993	0.855627
3	A3	117	82.5966	2.98851	0.8717
3	A3	118	82.7902	2.96001	0.891932
3	A3	119	82.9838	2.92882	0.917902
3	A3	120	83.1774	2.89616	0.951164
3	A3	121	83.371	2.86499	0.992454
3	A3	122	83.5646	2.82835	1.04089
3	A3	123	83.7582	2.79496	1.09364
3	A3	124	83.9518	2.75093	1.14639
3	A3	125	84.1454	2.70471	1.19449
3	A3	126	84.339	2.65552	1.23455
3	A3	127	84.5327	2.61009	1.26562
3	A3	128	84.7263	2.56409	1.28967
3	A3	129	84.9199	2.51982	1.31133
3	A3	130	85.1135	2.471	1.33695
3	A3	131	85.3071	2.42824	1.37325
3	A3	132	85.5007	2.38164	1.42566
3	A3	133	85.6943	2.33874	1.49631
3	A3	134	85.8879	2.28923	1.58235
3	A3	135	86.0815	2.23456	1.67527
3	A3	136	86.2751	2.16414	1.76222
3	A3	137	86.4687	2.09457	1.82928
3	A3	138	86.6623	2.0102	1.86608
3	A3	139	86.856	1.93365	1.86974
3	A3	140	87.0496	1.86436	1.84668
3	A3	141	87.2432	1.80301	1.81118
3	A3	142	87.4368	1.75198	1.78119
3	A3	143	87.6304	1.70071	1.77292
3	A3	144	87.824	1.64432	1.79636
3	A3	145	88.0176	1.59137	1.85325
3	A3	146	88.2112	1.52748	1.93815
3	A3	147	88.4048	1.45131	2.04168
3	A3	148	88.5984	1.36792	2.15385
3	A3	149	88.792	1.27285	2.26535
3	A3	150	88.9856	1.17023	2.36633
3	A3	151	89.1793	1.07074	2.44414
3	A3	152	89.3729	0.962554	2.48315
3	A3	153	89.5665	0.863136	2.46827
3	A3	154	89.7601	0.763482	2.39095
3	A3	155	89.9537	0.679008	2.25406
3	A3	156	90.1473	0.60911	2.07227
3	A3	157	90.3409	0.555412	1.86762
3	A3	158	90.5345	0.509652	1.6626
3	A3	159	90.7281	0.467428	1.47434
3	A3	160	90.9217	0.42708	1.31212
3	A3	161	91.1153	0.389923	1.17802
3	A3	162	91.3089	0.355955	1.06916
3	A3	163	91.5026	0.328602	0.979869
3	A3	164	91.6962	0.299698	0.902975
3	A3	165	91.8898	0.269923	0.830585
3	A3	166	92.0834	0.24062	0.755205
3	A3	167	92.277	0.211647	0.67144
3	A3	168	92.4706	0.191913	0.577779
3	A3	169	92.6642	0.178963	0.477366
3	A3	170	92.8578	0.174271	0.377059
3	A3	171	93.0514	0.17222	0.284998
3	A3	172	93.245	0.169468	0.207799
3	A3	173	93.4386	0.167691	0.148641
3	A3	174	93.6322	0.166237	0.106932
3	A3	175	93.8259	0.162814	0.0793368
3	A3	176	94.0195	0.161569	0.0613933
3	A3	177	94.2131	0.161057	0.0489228
3	A3	178	94.4067	0.159021	0.0388756
3	A3	179	94.6003	0.156146	0.0296036
3	A3	180	94.7939	0.155068	0.0207219
4	A4	1	60.138	6.02893	0.714411
4	A4	2	60.3316	6.00016	0.708578
4	A4	3	60.5252	5.99178	0.701667
4	A4	4	60.7188	5.96375	0.695139
4	A4	5	60.9124	5.94125	0.690572
4	A4	6	61.106	5.91744	0.689174
4	A4	7	61.2997	5.89092	0.691589
4	A4	8	61.4933	5.8744	0.697972
4	A4	9	61.6869	5.83777	0.708031
4	A4	10	61.8805	5.82399	0.720971
4	A4	11	62.0741	5.80061	0.735414
4	A4	12	62.2677	5.76648	0.749412
4	A4	13	62.4613	5.74055	0.760883
4	A4	14	62.6549	5.71669	0.768197
4	A4	15	62.8485	5.6821	0.770723
4	A4	16	63.0421	5.65271	0.769077
4	A4	17	63.2357	5.62685	0.764777
4	A4	18	63.4293	5.59761	0.75952
4	A4	19	63.623	5.58166	0.754488
4	A4	20	63.8166	5.54898	0.750107
4	A4	21	64.0102	5.51853	0.74631
4	A4	22	64.2038	5.49391	0.743022
4	A4	23	64.3974	5.46543	0.740303
4	A4	24	64.591	5.44951	0.738218
4	A4	25	64.7846	5.41984	0.736657
4	A4	26	64.9782	5.38751	0.735452
4	A4	27	65.1718	5.36599	0.734584
4	A4	28	65.3654	5.33464	0.734263
4	A4	29	65.559	5.31696	0.734626
4	A4	30	65.7526	5.29285	0.735462
4	A4	31	65.9463	5.26383	0.736224
4	A4	32	66.1399	5.2267	0.736391
4	A4	33	66.3335	5.21443	0.735741
4	A4	34	66.5271	5.18628	0.734307
4	A4	35	66.7207	5.15173	0.73209
4	A4	36	66.9143	5.14045	0.728895
4	A4	37	67.1079	5.10492	0.724593
4	A4	38	67.3015	5.07371	0.719549
4	A4	39	67.4951	5.05159	0.714749
4	A4	40	67.6887	5.03432	0.711517
4	A4	41	67.8823	5.00154	0.710806
4	A4	42	68.0759	4.98198	0.712725
4	A4	43	68.2696	4.95739	0.716512
4	A4	44	68.4632	4.92929	0.72101
4	A4	45	68.6568	4.9026	0.725291
4	A4	46	68.8504	4.87883	0.729007
4	A4	47	69.044	4.84851	0.732313
4	A4	48	69.2376	4.83073	0.735473
4	A4	49	69.4312	4.79982	0.73853
4	A4	50	69.6248	4.77433	0.741302
4	A4	51	69.8184	4.74901	0.743644
4	A4	52	70.012	4.71764	0.74585
4	A4	53	70.2056	4.69213	0.748735
4	A4	54	70.3992	4.67167	0.7534
4	A4	55	70.5928	4.64114	0.760785
4	A4	56	70.7865	4.61596	0.771265
4	A4	57	70.9801	4.58871	0.784383
4	A4	58	71.1737	4.55694	0.798817
4	A4	59	71.3673	4.53869	0.812595
4	A4	60	71.5609	4.50032	0.823588
4	A4	61	71.7545	4.46923	0.830133
4	A4	62	71.9481	4.43615	0.831561
4	A4	63	72.1417	4.41401	0.828337
4	A4	64	72.3353	4.37936	0.821827
4	A4	65	72.5289	4.34686	0.813771
4	A4	66	72.7225	4.32724	0.805745
4	A4	67	72.9162	4.28772	0.798789
4	A4	68	73.1098	4.27429	0.793298
4	A4	69	73.3034	4.23958	0.789293
4	A4	70	73.497	4.20124	0.786797
4	A4	71	73.6906	4.18444	0.786111
4	A4	72	73.8842	4.15804	0.787744
4	A4	73	74.0778	4.12386	0.792066
4	A4	74	74.2714	4.10034	0.798942
4	A4	75	74.465	4.06859	0.807528
4	A4	76	74.6586	4.04787	0.816456
4	A4	77	74.8522	4.01407	0.824279
4	A4	78	75.0458	3.98061	0.830044
4	A4	79	75.2395	3.95033	0.833663
4	A4	80	75.4331	3.9261	0.835812
4	A4	81	75.6267	3.88967	0.837394
4	A4	82	75.8203	3.86717	0.838865
4	A4	83	76.0139	3.83281	0.839875
4	A4	84	76.2075	3.80515	0.839428
4	A4	85	76.4011	3.77206	0.836442
4	A4	86	76.5947	3.73965	0.830315
4	A4	87	76.7883	3.71386	0.821255
4	A4	88	76.9819	3.68054	0.810134
4	A4	89	77.1755	3.6576	0.798218
4	A4	90	77.3691	3.62496	0.786842
4	A4	91	77.5628	3.59656	0.777253
4	A4	92	77.7564	3.57421	0.770484
4	A4	93	77.95	3.54446	0.767213
4	A4	94	78.1436	3.51986	0.767582
4	A4	95	78.3372	3.49427	0.771163
4	A4	96	78.5308	3.46499	0.777128
4	A4	97	78.7244	3.43321	0.784537
4	A4	98	78.918	3.41125	0.792571
4	A4	99	79.1116	3.37874	0.800627
4	A4	100	79.3052	3.35335	0.808207
4	A4	101	79.4988	3.32019	0.814814
4	A4	102	79.6924	3.29463	0.819915
4	A4	103	79.8861	3.26527	0.823024
4	A4	104	80.0797	3.23212	0.823882
4	A4	105	80.2733	3.20457	0.82262
4	A4	106	80.4669	3.17481	0.81975
4	A4	107	80.6605	3.14302	0.815974
4	A4	108	80.8541	3.11946	0.811907
4	A4	109	81.0477	3.09146	0.807966
4	A4	110	81.2413	3.05606	0.804524
4	A4	111	81.4349	3.0275	0.802212
4	A4	112	81.6285	3.00192	0.801979
4	A4	113	81.8221	2.9782	0.804892
4	A4	114	82.0157	2.9472	0.811716
4	A4	115	82.2094	2.91967	0.822684
4	A4	116	82.403	2.88994	0.837614
4	A4	117	82.5966	2.86002	0.856282
4	A4	118	82.7902	2.83301	0.878835
4	A4	119	82.9838	2.79573	0.905999
4	A4	120	83.1774	2.76639	0.939042
4	A4	121	83.371	2.73345	0.979438
4	A4	122	83.5646	2.70058	1.02828
4	A4	123	83.7582	2.66103	1.08548
4	A4	124	83.9518	2.6205	1.14892
4	A4	125	84.1454	2.57353	1.21415
4	A4	126	84.339	2.56516	1.27512
4	A4	127	84.5327	2.45805	1.32607
4	A4	128	84.7263	2.42063	1.36398
4	A4	129	84.9199	2.37541	1.39014
4	A4	130	85.1135	2.33168	1.40985
4	A4	131	85.3071	2.27709	1.4306
4	A4	132	85.5007	2.22642	1.45946
4	A4	133	85.6943	2.18102	1.50084
4	A4	134	85.8879	2.13529	1.55496
4	A4	135	86.0815	2.07671	1.6173
4	A4	136	86.2751	2.01951	1.67924
4	A4	137	86.4687	1.94981	1.73026
4	A4	138	86.6623	1.8773	1.76143
4	A4	139	86.856	1.80196	1.76889
4	A4	140	87.0496	1.73594	1.75604
4	A4	141	87.2432	1.67744	1.7331
4	A4	142	87.4368	1.62296	1.71406
4	A4	143	87.6304	1.57214	1.71224
4	A4	144	87.824	1.52034	1.73622
4	A4	145	88.0176	1.4672	1.78793
4	A4	146	88.2112	1.39972	1.86351
4	A4	147	88.4048	1.32882	1.95621
4	A4	148	88.5984	1.24982	2.05915
4	A4	149	88.792	1.16146	2.16593
4	A4	150	88.9856	1.06431	2.26861
4	A4	151	89.1793	0.966829	2.35497
4	A4	152	89.3729	0.863876	2.40801
4	A4	153	89.5665	0.761828	2.40942
4	A4	154	89.7601	0.665363	2.34593
4	A4	155	89.9537	0.575609	2.215
4	A4	156	90.1473	0.502314	2.02666
4	A4	157	90.3409	0.444187	1.8008
4	A4	158	90.5345	0.40242	1.56152
4	A4	159	90.7281	0.368476	1.33127
4	A4	160	90.9217	0.341315	1.12665
4	A4	161	91.1153	0.317369	0.956563
4	A4	162	91.3089	0.29528	0.822224
4	A4	163	91.5026	0.274602	0.718664
4	A4	164	91.6962	0.253106	0.637059
4	A4	165	91.8898	0.231377	0.567485
4	A4	166	92.0834	0.212398	0.501539
4	A4	167	92.277	0.196883	0.434226
4	A4	168	92.4706	0.18559	0.364637
4	A4	169	92.6642	0.180703	0.295285
4	A4	170	92.8578	0.176311	0.230468
4	A4	171	93.0514	0.174889	0.174351
4	A4	172	93.245	0.172721	0.129511
4	A4	173	93.4386	0.17061	0.096365
4	A4	174	93.6322	0.168982	0.0734505
4	A4	175	93.8259	0.167951	0.058197
4	A4	176	94.0195	0.166091	0.0477699
4	A4	177	94.2131	0.164615	0.0397197
4	A4	178	94.4067	0.162892	0.0323684
4	A4	179	94.6003	0.162022	0.0249555
4	A4	180	94.7939	0.160081	0.0175568
5	A5	1	60.138	5.86938	0.672507
5	A5	2	60.3316	5.85807	0.659857
5	A5	3	60.5252	5.84243	0.649646
5	A5	4	60.7188	5.82718	0.645513
5	A5	5	60.9124	5.80398	0.649389
5	A5	6	61.106	5.78074	0.660641
5	A5	7	61.2997	5.76045	0.676415
5	A5	8	61.4933	5.73023	0.69293
5	A5	9	61.6869	5.70138	0.706916
5	A5	10	61.8805	5.67742	0.716657
5	A5	11	62.0741	5.65166	0.722167
5	A5	12	62.2677	5.62168	0.724702
5	A5	13	62.4613	5.59587	0.725917
5	A5	14	62.6549	5.56938	0.727043
5	A5	15	62.8485	5.5457	0.728438
5	A5	16	63.0421	5.5243	0.729737
5	A5	17	63.2357	5.48534	0.730494
5	A5	18	63.4293	5.45416	0.730722
5	A5	19	63.623	5.44032	0.731003
5	A5	20	63.8166	5.41181	0.732053
5	A5	21	64.0102	5.38672	0.734168
5	A5	22	64.2038	5.34988	0.737026
5	A5	23	64.3974	5.33349	0.739968
5	A5	24	64.591	5.30365	0.742447
5	A5	25	64.7846	5.27565	0.744368
5	A5	26	64.9782	5.24329	0.74607
5	A5	27	65.1718	5.22179	0.747978
5	A5	28	65.3654	5.19764	0.750078
5	A5	29	65.559	5.1668	0.751666
5	A5	30	65.7526	5.13894	0.751492
5	A5	31	65.9463	5.11463	0.748479
5	A5	32	66.1399	5.08062	0.742494
5	A5	33	66.3335	5.05233	0.734612
5	A5	34	66.5271	5.02789	0.726709
5	A5	35	66.7207	5.00712	0.720505
5	A5	36	66.9143	4.98246	0.716865
5	A5	37	67.1079	4.95382	0.715629
5	A5	38	67.3015	4.92422	0.716137
5	A5	39	67.4951	4.89666	0.717744
5	A5	40	67.6887	4.8767	0.719886
5	A5	41	67.8823	4.848	0.721904
5	A5	42	68.0759	4.82526	0.722836
5	A5	43	68.2696	4.79496	0.721808
5	A5	44	68.4632	4.76572	0.71864
5	A5	45	68.6568	4.73618	0.714218
5	A5	46	68.8504	4.71515	0.71023
5	A5	47	69.044	4.69702	0.708333
5	A5	48	69.2376	4.66342	0.709411
5	A5	49	69.4312	4.64199	0.713199
5	A5	50	69.6248	4.61637	0.718581
5	A5	51	69.8184	4.58671	0.724194
5	A5	52	70.012	4.55886	0.728976
5	A5	53	70.2056	4.54033	0.732595
5	A5	54	70.3992	4.49783	0.735528
5	A5	55	70.5928	4.48663	0.73894
5	A5	56	70.7865	4.44784	0.744195
5	A5	57	70.9801	4.42695	0.752338
5	A5	58	71.1737	4.40309	0.763656
5	A5	59	71.3673	4.37597	0.777633
5	A5	60	71.5609	4.3372	0.793231
5	A5	61	71.7545	4.31371	0.809212
5	A5	62	71.9481	4.28668	0.824248
5	A5	63	72.1417	4.25176	0.836854
5	A5	64	72.3353	4.22281	0.845439
5	A5	65	72.5289	4.19272	0.848684
5	A5	66	72.7225	4.15081	0.846126
5	A5	67	72.9162	4.12183	0.838531
5	A5	68	73.1098	4.09321	0.827686
5	A5	69	73.3034	4.06547	0.815746
5	A5	70	73.497	4.03436	0.804492
5	A5	71	73.6906	4.00486	0.794953
5	A5	72	73.8842	3.97429	0.787491
5	A5	73	74.0778	3.95287	0.782202
5	A5	74	74.2714	3.91754	0.779313
5	A5	75	74.465	3.8859	0.779258
5	A5	76	74.6586	3.86871	0.782493
5	A5	77	74.8522	3.83773	0.789087
5	A5	78	75.0458	3.81036	0.798464
5	A5	79	75.2395	3.77963	0.809525
5	A5	80	75.4331	3.74753	0.820978
5	A5	81	75.6267	3.71747	0.831629
5	A5	82	75.8203	3.68422	0.840373
5	A5	83	76.0139	3.65948	0.846038
5	A5	84	76.2075	3.62555	0.847407
5	A5	85	76.4011	3.58785	0.84355
5	A5	86	76.5947	3.5559	0.8343
5	A5	87	76.7883	3.52994	0.820516
5	A5	88	76.9819	3.49607	0.803932
5	A5	89	77.1755	3.47149	0.786645
5	A5	90	77.3691	3.43703	0.7706
5	A5	91	77.5628	3.41477	0.757167
5	A5	92	77.7564	3.38971	0.747033
5	A5	93	77.95	3.35961	0.740288
5	A5	94	78.1436	3.33438	0.736662
5	A5	95	78.3372	3.30748	0.735838
5	A5	96	78.5308	3.27827	0.737534
5	A5	97	78.7244	3.25477	0.741361
5	A5	98	78.918	3.22979	0.74659
5	A5	99	79.1116	3.19758	0.752034
5	A5	100	79.3052	3.17242	0.756318
5	A5	101	79.4988	3.14489	0.758403
5	A5	102	79.6924	3.11055	0.75809
5	A5	103	79.8861	3.08572	0.756106
5	A5	104	80.0797	3.05851	0.753697
5	A5	105	80.2733	3.03532	0.751916
5	A5	106	80.4669	3.00983	0.751157
5	A5	107	80.6605	2.9745	0.751149
5	A5	108	80.8541	2.9478	0.751314
5	A5	109	81.0477	2.92332	0.751157
5	A5	110	81.2413	2.89502	0.750375
5	A5	111	81.4349	2.8677	0.748832
5	A5	112	81.6285	2.83803	0.746611
5	A5	113	81.8221	2.81031	0.744168
5	A5	114	82.0157	2.78499	0.742489
5	A5	115	82.2094	2.75726	0.743022
5	A5	116	82.403	2.73511	0.747396
5	A5	117	82.5966	2.70679	0.75709
5	A5	118	82.7902	2.68016	0.773308
5	A5	119	82.9838	2.64922	0.796911
5	A5	120	83.1774	2.62425	0.828409
5	A5	121	83.371	2.59596	0.8677
5	A5	122	83.5646	2.55946	0.913794
5	A5	123	83.7582	2.5262	0.964582
5	A5	124	83.9518	2.49153	1.01693
5	A5	125	84.1454	2.45003	1.06723
5	A5	126	84.339	2.40486	1.11228
5	A5	127	84.5327	2.35925	1.15041
5	A5	128	84.7263	2.31546	1.18231
5	A5	129	84.9199	2.27057	1.21145
5	A5	130	85.1135	2.22693	1.24365
5	A5	131	85.3071	2.18204	1.28595
5	A5	132	85.5007	2.14109	1.34484
5	A5	133	85.6943	2.09576	1.42397
5	A5	134	85.8879	2.04679	1.52199
5	A5	135	86.0815	1.99478	1.63116
5	A5	136	86.2751	1.92844	1.73765
5	A5	137	86.4687	1.85261	1.82435
5	A5	138	86.6623	1.76947	1.87567
5	A5	139	86.856	1.67872	1.88302
5	A5	140	87.0496	1.59807	1.84871
5	A5	141	87.2432	1.53236	1.78634
5	A5	142	87.4368	1.48242	1.7172
5	A5	143	87.6304	1.4329	1.66397
5	A5	144	87.824	1.38654	1.64438
5	A5	145	88.0176	1.33808	1.66707
5	A5	146	88.2112	1.28332	1.73114
5	A5	147	88.4048	1.21817	1.8286
5	A5	148	88.5984	1.14144	1.94769
5	A5	149	88.792	1.05186	2.0751
5	A5	150	88.9856	0.948728	2.19608
5	A5	151	89.1793	0.84727	2.29377
5	A5	152	89.3729	0.739701	2.34988
5	A5	153	89.5665	0.643333	2.34793
5	A5	154	89.7601	0.545311	2.27808
5	A5	155	89.9537	0.460179	2.1407
5	A5	156	90.1473	0.386371	1.9466
5	A5	157	90.3409	0.330726	1.71374
5	A5	158	90.5345	0.28597	1.46238
5	A5	159	90.7281	0.252157	1.21096
5	A5	160	90.9217	0.227373	0.973938
5	A5	161	91.1153	0.209657	0.7613
5	A5	162	91.3089	0.198824	0.578993
5	A5	163	91.5026	0.192412	0.429518
5	A5	164	91.6962	0.188885	0.312442
5	A5	165	91.8898	0.184751	0.224943
5	A5	166	92.0834	0.181774	0.162542
5	A5	167	92.277	0.17966	0.119976
5	A5	168	92.4706	0.177963	0.0920558
5	A5	169	92.6642	0.175681	0.0742931
5	A5	170	92.8578	0.173859	0.0632046
5	A5	171	93.0514	0.17193	0.0563177
5	A5	172	93.245	0.170408	0.0519905
5	A5	173	93.4386	0.168702	0.0491459
5	A5	174	93.6322	0.166574	0.0470051
5	A5	175	93.8259	0.165809	0.044885
5	A5	176	94.0195	0.1638	0.0421165
5	A5	177	94.2131	0.161479	0.0381233
5	A5	178	94.4067	0.159918	0.0326159
5	A5	179	94.6003	0.159065	0.0257873
5	A5	180	94.7939	0.157154	0.0183454
6	A6	1	60.138	6.00915	0.660028
6	A6	2	60.3316	6.00055	0.649397
6	A6	3	60.5252	5.97986	0.637956
6	A6	4	60.7188	5.9558	0.628464
6	A6	5	60.9124	5.93617	0.623461
6	A6	6	61.106	5.91823	0.624445
6	A6	7	61.2997	5.88733	0.631566
6	A6	8	61.4933	5.86976	0.643778
6	A6	9	61.6869	5.84135	0.659302
6	A6	10	61.8805	5.82364	0.676091
6	A6	11	62.0741	5.78812	0.692171
6	A6	12	62.2677	5.76866	0.705954
6	A6	13	62.4613	5.73549	0.716493
6	A6	14	62.6549	5.70736	0.723621
6	A6	15	62.8485	5.67822	0.727921
6	A6	16	63.0421	5.65257	0.730472
6	A6	17	63.2357	5.62357	0.732558
6	A6	18	63.4293	5.59495	0.735155
6	A6	19	63.623	5.56495	0.738624
6	A6	20	63.8166	5.54517	0.742467
6	A6	21	64.0102	5.51306	0.745587
6	A6	22	64.2038	5.4834	0.746813
6	A6	23	64.3974	5.45075	0.745609
6	A6	24	64.591	5.42041	0.74243
6	A6	25	64.7846	5.40025	0.738482
6	A6	26	64.9782	5.37159	0.734976
6	A6	27	65.1718	5.33843	0.732434
6	A6	28	65.3654	5.31656	0.730381
6	A6	29	65.559	5.29121	0.72766
6	A6	30	65.7526	5.25895	0.723158
6	A6	31	65.9463	5.22597	0.716645
6	A6	32	66.1399	5.20243	0.709027
6	A6	33	66.3335	5.17562	0.702065
6	A6	34	66.5271	5.15639	0.697623
6	A6	35	66.7207	5.12494	0.696846
6	A6	36	66.9143	5.0985	0.699733
6	A6	37	67.1079	5.07803	0.70516
6	A6	38	67.3015	5.04762	0.711382
6	A6	39	67.4951	5.01702	0.716697
6	A6	40	67.6887	4.9919	0.7201
6	A6	41	67.8823	4.96135	0.721551
6	A6	42	68.0759	4.93233	0.721769
6	A6	43	68.2696	4.90882	0.721578
6	A6	44	68.4632	4.88351	0.721273
6	A6	45	68.6568	4.85665	0.720417
6	A6	46	68.8504	4.82504	0.718261
6	A6	47	69.044	4.79889	0.71451
6	A6	48	69.2376	4.76718	0.709791
6	A6	49	69.4312	4.74318	0.705519
6	A6	50	69.6248	4.72047	0.703103
6	A6	51	69.8184	4.69248	0.703225
6	A6	52	70.012	4.66947	0.70555
6	A6	53	70.2056	4.64035	0.709158
6	A6	54	70.3992	4.60685	0.713251
6	A6	55	70.5928	4.58421	0.717545
6	A6	56	70.7865	4.55607	0.722198
6	A6	57	70.9801	4.53514	0.727388
6	A6	58	71.1737	4.49921	0.733054
6	A6	59	71.3673	4.47309	0.738995
6	A6	60	71.5609	4.44669	0.745149
6	A6	61	71.7545	4.41214	0.751741
6	A6	62	71.9481	4.3898	0.759111
6	A6	63	72.1417	4.3611	0.767448
6	A6	64	72.3353	4.33271	0.776557
6	A6	65	72.5289	4.29626	0.785854
6	A6	66	72.7225	4.26693	0.794453
6	A6	67	72.9162	4.24444	0.801263
6	A6	68	73.1098	4.20891	0.805199
6	A6	69	73.3034	4.17241	0.805526
6	A6	70	73.497	4.14183	0.80232
6	A6	71	73.6906	4.11257	0.796664
6	A6	72	73.8842	4.08122	0.790391
6	A6	73	74.0778	4.04997	0.785424
6	A6	74	74.2714	4.02656	0.783058
6	A6	75	74.465	3.99496	0.78352
6	A6	76	74.6586	3.96882	0.786094
6	A6	77	74.8522	3.93185	0.789663
6	A6	78	75.0458	3.90694	0.793303
6	A6	79	75.2395	3.87582	0.7967
6	A6	80	75.4331	3.84122	0.800108
6	A6	81	75.6267	3.81258	0.803949
6	A6	82	75.8203	3.78611	0.80837
6	A6	83	76.0139	3.75317	0.812928
6	A6	84	76.2075	3.71756	0.81662
6	A6	85	76.4011	3.68913	0.8182
6	A6	86	76.5947	3.65846	0.816593
6	A6	87	76.7883	3.62455	0.811239
6	A6	88	76.9819	3.59023	0.802232
6	A6	89	77.1755	3.56167	0.790311
6	A6	90	77.3691	3.53108	0.77666
6	A6	91	77.5628	3.5043	0.762641
6	A6	92	77.7564	3.47317	0.749652
6	A6	93	77.95	3.4461	0.738994
6	A6	94	78.1436	3.41678	0.731744
6	A6	95	78.3372	3.39459	0.728528
6	A6	96	78.5308	3.36646	0.729262
6	A6	97	78.7244	3.33975	0.733114
6	A6	98	78.918	3.30718	0.738791
6	A6	99	79.1116	3.28248	0.74498
6	A6	100	79.3052	3.25081	0.750747
6	A6	101	79.4988	3.22274	0.755604
6	A6	102	79.6924	3.19538	0.759312
6	A6	103	79.8861	3.16661	0.761624
6	A6	104	80.0797	3.13578	0.762216
6	A6	105	80.2733	3.10623	0.76082
6	A6	106	80.4669	3.07704	0.757468
6	A6	107	80.6605	3.04576	0.75265
6	A6	108	80.8541	3.02107	0.747226
6	A6	109	81.0477	2.98952	0.742177
6	A6	110	81.2413	2.96426	0.73836
6	A6	111	81.4349	2.93484	0.736389
6	A6	112	81.6285	2.90666	0.736698
6	A6	113	81.8221	2.88004	0.739658
6	A6	114	82.0157	2.85069	0.745668
6	A6	115	82.2094	2.82792	0.755238
6	A6	116	82.403	2.79649	0.769004
6	A6	117	82.5966	2.76506	0.787753
6	A6	118	82.7902	2.73735	0.812238
6	A6	119	82.9838	2.70994	0.84285
6	A6	120	83.1774	2.67597	0.879175
6	A6	121	83.371	2.64146	0.919748
6	A6	122	83.5646	2.60667	0.962195
6	A6	123	83.7582	2.56281	1.00377
6	A6	124	83.9518	2.52362	1.04204
6	A6	125	84.1454	2.48114	1.07535
6	A6	126	84.339	2.4366	1.10305
6	A6	127	84.5327	2.39285	1.12542
6	A6	128	84.7263	2.3513	1.14362
6	A6	129	84.9199	2.30476	1.15987
6	A6	130	85.1135	2.25663	1.17769
6	A6	131	85.3071	2.21475	1.20203
6	A6	132	85.5007	2.17277	1.23863
6	A6	133	85.6943	2.13002	1.29256
6	A6	134	85.8879	2.08458	1.36613
6	A6	135	86.0815	2.03672	1.45676
6	A6	136	86.2751	1.98091	1.55593
6	A6	137	86.4687	1.91658	1.65007
6	A6	138	86.6623	1.8387	1.72387
6	A6	139	86.856	1.75368	1.76504
6	A6	140	87.0496	1.67017	1.76913
6	A6	141	87.2432	1.59708	1.74198
6	A6	142	87.4368	1.53762	1.69861
6	A6	143	87.6304	1.48469	1.65887
6	A6	144	87.824	1.43638	1.64147
6	A6	145	88.0176	1.38452	1.65904
6	A6	146	88.2112	1.33101	1.71596
6	A6	147	88.4048	1.26563	1.80903
6	A6	148	88.5984	1.19091	1.92968
6	A6	149	88.792	1.09723	2.06573
6	A6	150	88.9856	0.990493	2.20175
6	A6	151	89.1793	0.881641	2.31885
6	A6	152	89.3729	0.770912	2.39578
6	A6	153	89.5665	0.663189	2.41244
6	A6	154	89.7601	0.559287	2.35506
6	A6	155	89.9537	0.46185	2.22054
6	A6	156	90.1473	0.376882	2.01783
6	A6	157	90.3409	0.312382	1.76576
6	A6	158	90.5345	0.271108	1.48841
6	A6	159	90.7281	0.240166	1.21008
6	A6	160	90.9217	0.220817	0.951055
6	A6	161	91.1153	0.206774	0.725093
6	A6	162	91.3089	0.195418	0.538772
6	A6	163	91.5026	0.188738	0.392488
6	A6	164	91.6962	0.183624	0.282409
6	A6	165	91.8898	0.181044	0.2026
6	A6	166	92.0834	0.178945	0.146683
6	A6	167	92.277	0.176289	0.108799
6	A6	168	92.4706	0.174054	0.0840132
6	A6	169	92.6642	0.173185	0.0683998
6	A6	170	92.8578	0.17003	0.0589716
6	A6	171	93.0514	0.16962	0.0535258
6	A6	172	93.245	0.167628	0.0504457
6	A6	173	93.4386	0.165378	0.0485191
6	A6	174	93.6322	0.162157	0.0468231
6	A6	175	93.8259	0.16179	0.0446683
6	A6	176	94.0195	0.159984	0.0415683
6	A6	177	94.2131	0.158571	0.0372267
6	A6	178	94.4067	0.156893	0.0315727
6	A6	179	94.6003	0.154864	0.0248487
6	A6	180	94.7939	0.153358	0.0176627
7	A7	1	60.138	1.18231	0.445016
7	A7	2	60.3316	1.17798	0.441002
7	A7	3	60.5252	1.17136	0.437513
7	A7	4	60.7188	1.16189	0.435583
7	A7	5	60.9124	1.15359	0.436016
7	A7	6	61.106	1.14528	0.439161
7	A7	7	61.2997	1.13427	0.444824
7	A7	8	61.4933	1.12568	0.452314
7	A7	9	61.6869	1.11763	0.460494
7	A7	10	61.8805	1.10781	0.467958
7	A7	11	62.0741	1.09593	0.473361
7	A7	12	62.2677	1.08589	0.475828
7	A7	13	62.4613	1.07615	0.475291
7	A7	14	62.6549	1.06271	0.472519
7	A7	15	62.8485	1.05508	0.468767
7	A7	16	63.0421	1.0462	0.465208
7	A7	17	63.2357	1.03508	0.462439
7	A7	18	63.4293	1.02643	0.460321
7	A7	19	63.623	1.01619	0.458208
7	A7	20	63.8166	1.00621	0.45539
7	A7	21	64.0102	0.996551	0.451538
7	A7	22	64.2038	0.985479	0.446867
7	A7	23	64.3974	0.977086	0.441974
7	A7	24	64.591	0.969205	0.437458
7	A7	25	64.7846	0.95975	0.433555
7	A7	26	64.9782	0.950599	0.430036
7	A7	27	65.1718	0.940663	0.426374
7	A7	28	65.3654	0.933284	0.42208
7	A7	29	65.559	0.92199	0.41697
7	A7	30	65.7526	0.914277	0.411224
7	A7	31	65.9463	0.90527	0.40524
7	A7	32	66.1399	0.898613	0.39942
7	A7	33	66.3335	0.889595	0.394032
7	A7	34	66.5271	0.879925	0.389186
7	A7	35	66.7207	0.873115	0.384883
7	A7	36	66.9143	0.865214	0.38105
7	A7	37	67.1079	0.857287	0.377552
7	A7	38	67.3015	0.848202	0.374201
7	A7	39	67.4951	0.840699	0.370796
7	A7	40	67.6887	0.832954	0.367162
7	A7	41	67.8823	0.825919	0.363204
7	A7	42	68.0759	0.817198	0.358937
7	A7	43	68.2696	0.809344	0.354508
7	A7	44	68.4632	0.803406	0.350194
7	A7	45	68.6568	0.795061	0.346314
7	A7	46	68.8504	0.787717	0.343112
7	A7	47	69.044	0.781748	0.34062
7	A7	48	69.2376	0.774217	0.338615
7	A7	49	69.4312	0.767474	0.336674
7	A7	50	69.6248	0.759374	0.334345
7	A7	51	69.8184	0.752054	0.331343
7	A7	52	70.012	0.746069	0.327691
7	A7	53	70.2056	0.737936	0.323744
7	A7	54	70.3992	0.731261	0.320094
7	A7	55	70.5928	0.725942	0.317395
7	A7	56	70.7865	0.717701	0.316148
7	A7	57	70.9801	0.712761	0.316506
7	A7	58	71.1737	0.705911	0.318194
7	A7	59	71.3673	0.698799	0.320548
7	A7	60	71.5609	0.692039	0.322666
7	A7	61	71.7545	0.685307	0.323641
7	A7	62	71.9481	0.67657	0.322778
7	A7	63	72.1417	0.671722	0.319766
7	A7	64	72.3353	0.663814	0.314785
7	A7	65	72.5289	0.655937	0.308498
7	A7	66	72.7225	0.649756	0.301867
7	A7	67	72.9162	0.644298	0.295841
7	A7	68	73.1098	0.639992	0.291016
7	A7	69	73.3034	0.631491	0.287468
7	A7	70	73.497	0.627182	0.284843
7	A7	71	73.6906	0.619175	0.282602
7	A7	72	73.8842	0.614437	0.280268
7	A7	73	74.0778	0.608534	0.277554
7	A7	74	74.2714	0.601769	0.274366
7	A7	75	74.465	0.596667	0.270777
7	A7	76	74.6586	0.590493	0.266983
7	A7	77	74.8522	0.585271	0.263245
7	A7	78	75.0458	0.58018	0.259816
7	A7	79	75.2395	0.574523	0.256891
7	A7	80	75.4331	0.569352	0.254572
7	A7	81	75.6267	0.563515	0.252876
7	A7	82	75.8203	0.557716	0.251677
7	A7	83	76.0139	0.553798	0.250666
7	A7	84	76.2075	0.548482	0.249361
7	A7	85	76.4011	0.542639	0.247259
7	A7	86	76.5947	0.536123	0.24408
7	A7	87	76.7883	0.530689	0.239937
7	A7	88	76.9819	0.527492	0.2353
7	A7	89	77.1755	0.521457	0.230743
7	A7	90	77.3691	0.517371	0.226684
7	A7	91	77.5628	0.512419	0.223259
7	A7	92	77.7564	0.507927	0.220395
7	A7	93	77.95	0.502319	0.21799
7	A7	94	78.1436	0.498659	0.21604
7	A7	95	78.3372	0.494135	0.214646
7	A7	96	78.5308	0.489453	0.213918
7	A7	97	78.7244	0.484997	0.213864
7	A7	98	78.918	0.480718	0.21431
7	A7	99	79.1116	0.476009	0.2149
7	A7	100	79.3052	0.471846	0.215158
7	A7	101	79.4988	0.466146	0.214598
7	A7	102	79.6924	0.462219	0.212849
7	A7	103	79.8861	0.457545	0.209777
7	A7	104	80.0797	0.453403	0.205557
7	A7	105	80.2733	0.4469	0.200678
7	A7	106	80.4669	0.44514	0.195836
7	A7	107	80.6605	0.441136	0.191729
7	A7	108	80.8541	0.436157	0.188844
7	A7	109	81.0477	0.433084	0.187295
7	A7	110	81.2413	0.429585	0.186785
7	A7	111	81.4349	0.424884	0.186692
7	A7	112	81.6285	0.420633	0.186267
7	A7	113	81.8221	0.417804	0.184921
7	A7	114	82.0157	0.412258	0.182528
7	A7	115	82.2094	0.408214	0.179617
7	A7	116	82.403	0.40481	0.177323
7	A7	117	82.5966	0.401963	0.176993
7	A7	118	82.7902	0.3994	0.179583
7	A7	119	82.9838	0.395558	0.185084
7	A7	120	83.1774	0.392075	0.192318
7	A7	121	83.371	0.388157	0.199272
7	A7	122	83.5646	0.381991	0.203869
7	A7	123	83.7582	0.3752	0.204849
7	A7	124	83.9518	0.370945	0.202274
7	A7	125	84.1454	0.368154	0.197403
7	A7	126	84.339	0.36412	0.192011
7	A7	127	84.5327	0.360456	0.187576
7	A7	128	84.7263	0.357662	0.184764
7	A7	129	84.9199	0.353245	0.183438
7	A7	130	85.1135	0.348223	0.18307
7	A7	131	85.3071	0.344394	0.183185
7	A7	132	85.5007	0.341777	0.18357
7	A7	133	85.6943	0.337193	0.184176
7	A7	134	85.8879	0.334687	0.184889
7	A7	135	86.0815	0.329685	0.185396
7	A7	136	86.2751	0.325307	0.185245
7	A7	137	86.4687	0.321401	0.18406
7	A7	138	86.6623	0.31774	0.181718
7	A7	139	86.856	0.31323	0.178406
7	A7	140	87.0496	0.309637	0.174528
7	A7	141	87.2432	0.306791	0.170532
7	A7	142	87.4368	0.303355	0.166727
7	A7	143	87.6304	0.298683	0.163182
7	A7	144	87.824	0.297008	0.159729
7	A7	145	88.0176	0.293146	0.156094
7	A7	146	88.2112	0.28896	0.15211
7	A7	147	88.4048	0.286266	0.147906
7	A7	148	88.5984	0.282507	0.143943
7	A7	149	88.792	0.280343	0.140823
7	A7	150	88.9856	0.277223	0.138958
7	A7	151	89.1793	0.273052	0.138291
7	A7	152	89.3729	0.270667	0.138277
7	A7	153	89.5665	0.267349	0.138117
7	A7	154	89.7601	0.264219	0.137093
7	A7	155	89.9537	0.261206	0.134799
7	A7	156	90.1473	0.258407	0.131156
7	A7	157	90.3409	0.25601	0.126297
7	A7	158	90.5345	0.252977	0.120458
7	A7	159	90.7281	0.249777	0.113955
7	A7	160	90.9217	0.248856	0.107218
7	A7	161	91.1153	0.247008	0.100766
7	A7	162	91.3089	0.244465	0.0950977
7	A7	163	91.5026	0.243867	0.0905457
7	A7	164	91.6962	0.240738	0.0871977
7	A7	165	91.8898	0.239907	0.0849093
7	A7	166	92.0834	0.238374	0.0833791
7	A7	167	92.277	0.236202	0.0822475
7	A7	168	92.4706	0.234546	0.0811949
7	A7	169	92.6642	0.232561	0.0800428
7	A7	170	92.8578	0.23127	0.0788044
7	A7	171	93.0514	0.229601	0.0776353
7	A7	172	93.245	0.228194	0.0766701
7	A7	173	93.4386	0.226816	0.0758218
7	A7	174	93.6322	0.224955	0.0746661
7	A7	175	93.8259	0.222924	0.0724875
7	A7	176	94.0195	0.221081	0.0684832
7	A7	177	94.2131	0.220123	0.0620478
7	A7	178	94.4067	0.218431	0.0530501
7	A7	179	94.6003	0.218069	0.0420091
7	A7	180	94.7939	0.214601	0.0300793
8	A8	1	60.138	1.14022	0.425173
8	A8	2	60.3316	1.13763	0.419555
8	A8	3	60.5252	1.13067	0.415101
8	A8	4	60.7188	1.12196	0.413379
8	A8	5	60.9124	1.11265	0.415365
8	A8	6	61.106	1.10356	0.421059
8	A8	7	61.2997	1.09674	0.429471
8	A8	8	61.4933	1.08363	0.438976
8	A8	9	61.6869	1.07389	0.44784
8	A8	10	61.8805	1.06417	0.454681
8	A8	11	62.0741	1.05194	0.458712
8	A8	12	62.2677	1.04332	0.459794
8	A8	13	62.4613	1.03046	0.458365
8	A8	14	62.6549	1.01951	0.455299
8	A8	15	62.8485	1.01017	0.451658
8	A8	16	63.0421	0.99935	0.448381
8	A8	17	63.2357	0.989459	0.445949
8	A8	18	63.4293	0.981149	0.444261
8	A8	19	63.623	0.968413	0.44276
8	A8	20	63.8166	0.960421	0.440811
8	A8	21	64.0102	0.94823	0.438081
8	A8	22	64.2038	0.936875	0.43468
8	A8	23	64.3974	0.929929	0.430992
8	A8	24	64.591	0.920105	0.427329
8	A8	25	64.7846	0.910872	0.423699
8	A8	26	64.9782	0.89914	0.419819
8	A8	27	65.1718	0.890246	0.415342
8	A8	28	65.3654	0.881047	0.410076
8	A8	29	65.559	0.87218	0.404124
8	A8	30	65.7526	0.862316	0.397854
8	A8	31	65.9463	0.852947	0.391801
8	A8	32	66.1399	0.844311	0.386503
8	A8	33	66.3335	0.83751	0.382297
8	A8	34	66.5271	0.82844	0.379174
8	A8	35	66.7207	0.818628	0.37674
8	A8	36	66.9143	0.811153	0.374373
8	A8	37	67.1079	0.803489	0.37147
8	A8	38	67.3015	0.79194	0.367712
8	A8	39	67.4951	0.783312	0.363156
8	A8	40	67.6887	0.777685	0.358136
8	A8	41	67.8823	0.769223	0.353065
8	A8	42	68.0759	0.760064	0.34825
8	A8	43	68.2696	0.752206	0.343818
8	A8	44	68.4632	0.745577	0.33975
8	A8	45	68.6568	0.737372	0.335933
8	A8	46	68.8504	0.730288	0.332232
8	A8	47	69.044	0.722054	0.328551
8	A8	48	69.2376	0.714287	0.324874
8	A8	49	69.4312	0.707886	0.321259
8	A8	50	69.6248	0.700151	0.317779
8	A8	51	69.8184	0.693566	0.314487
8	A8	52	70.012	0.685022	0.311391
8	A8	53	70.2056	0.678482	0.308469
8	A8	54	70.3992	0.672696	0.305681
8	A8	55	70.5928	0.664596	0.303017
8	A8	56	70.7865	0.658151	0.300534
8	A8	57	70.9801	0.649487	0.298405
8	A8	58	71.1737	0.646229	0.296891
8	A8	59	71.3673	0.635934	0.29622
8	A8	60	71.5609	0.631221	0.296426
8	A8	61	71.7545	0.625514	0.297227
8	A8	62	71.9481	0.61758	0.298059
8	A8	63	72.1417	0.609816	0.298254
8	A8	64	72.3353	0.603559	0.297282
8	A8	65	72.5289	0.596898	0.29494
8	A8	66	72.7225	0.588889	0.291389
8	A8	67	72.9162	0.582478	0.287055
8	A8	68	73.1098	0.576604	0.282431
8	A8	69	73.3034	0.570307	0.277902
8	A8	70	73.497	0.563714	0.273661
8	A8	71	73.6906	0.557323	0.269731
8	A8	72	73.8842	0.551398	0.266084
8	A8	73	74.0778	0.545289	0.262728
8	A8	74	74.2714	0.538817	0.259738
8	A8	75	74.465	0.533513	0.257168
8	A8	76	74.6586	0.528214	0.254942
8	A8	77	74.8522	0.522281	0.252817
8	A8	78	75.0458	0.517217	0.250469
8	A8	79	75.2395	0.509575	0.247672
8	A8	80	75.4331	0.504494	0.24442
8	A8	81	75.6267	0.498719	0.240912
8	A8	82	75.8203	0.494728	0.237386
8	A8	83	76.0139	0.488236	0.233969
8	A8	84	76.2075	0.482939	0.230659
8	A8	85	76.4011	0.478165	0.227412
8	A8	86	76.5947	0.471448	0.224259
8	A8	87	76.7883	0.468119	0.221309
8	A8	88	76.9819	0.462811	0.218673
8	A8	89	77.1755	0.457773	0.216375
8	A8	90	77.3691	0.452651	0.214356
8	A8	91	77.5628	0.447541	0.212544
8	A8	92	77.7564	0.442243	0.210898
8	A8	93	77.95	0.438979	0.209374
8	A8	94	78.1436	0.433324	0.20784
8	A8	95	78.3372	0.428711	0.206061
8	A8	96	78.5308	0.42453	0.203799
8	A8	97	78.7244	0.418036	0.201004
8	A8	98	78.918	0.413954	0.197916
8	A8	99	79.1116	0.409949	0.194989
8	A8	100	79.3052	0.406233	0.192652
8	A8	101	79.4988	0.40217	0.191058
8	A8	102	79.6924	0.397371	0.190001
8	A8	103	79.8861	0.392616	0.189035
8	A8	104	80.0797	0.388874	0.187708
8	A8	105	80.2733	0.383806	0.18576
8	A8	106	80.4669	0.379841	0.183201
8	A8	107	80.6605	0.375841	0.180251
8	A8	108	80.8541	0.370986	0.17721
8	A8	109	81.0477	0.368398	0.174332
8	A8	110	81.2413	0.363525	0.171757
8	A8	111	81.4349	0.360169	0.169526
8	A8	112	81.6285	0.355129	0.167625
8	A8	113	81.8221	0.352739	0.166023
8	A8	114	82.0157	0.349204	0.164674
8	A8	115	82.2094	0.343955	0.163497
8	A8	116	82.403	0.341732	0.162382
8	A8	117	82.5966	0.337633	0.16123
8	A8	118	82.7902	0.333611	0.160034
8	A8	119	82.9838	0.330133	0.158938
8	A8	120	83.1774	0.326301	0.158236
8	A8	121	83.371	0.323112	0.158285
8	A8	122	83.5646	0.3196	0.159336
8	A8	123	83.7582	0.316381	0.161375
8	A8	124	83.9518	0.312461	0.164064
8	A8	125	84.1454	0.308659	0.166807
8	A8	126	84.339	0.303964	0.168967
8	A8	127	84.5327	0.300549	0.170112
8	A8	128	84.7263	0.295676	0.170204
8	A8	129	84.9199	0.291814	0.169625
8	A8	130	85.1135	0.288309	0.169018
8	A8	131	85.3071	0.285101	0.168994
8	A8	132	85.5007	0.281257	0.169845
8	A8	133	85.6943	0.278057	0.171389
8	A8	134	85.8879	0.273297	0.173063
8	A8	135	86.0815	0.269483	0.174165
8	A8	136	86.2751	0.264533	0.174169
8	A8	137	86.4687	0.260681	0.172889
8	A8	138	86.6623	0.256336	0.170477
8	A8	139	86.856	0.254029	0.167245
8	A8	140	87.0496	0.248763	0.163489
8	A8	141	87.2432	0.245765	0.159397
8	A8	142	87.4368	0.242093	0.155067
8	A8	143	87.6304	0.238265	0.15058
8	A8	144	87.824	0.23517	0.146044
8	A8	145	88.0176	0.232275	0.141614
8	A8	146	88.2112	0.229222	0.13751
8	A8	147	88.4048	0.225951	0.134039
8	A8	148	88.5984	0.222163	0.131561
8	A8	149	88.792	0.219735	0.130322
8	A8	150	88.9856	0.21748	0.130208
8	A8	151	89.1793	0.212574	0.130587
8	A8	152	89.3729	0.209503	0.130438
8	A8	153	89.5665	0.20605	0.128757
8	A8	154	89.7601	0.202686	0.125024
8	A8	155	89.9537	0.200641	0.119443
8	A8	156	90.1473	0.197924	0.112793
8	A8	157	90.3409	0.195891	0.106041
8	A8	158	90.5345	0.194132	0.0999371
8	A8	159	90.7281	0.191622	0.0948217
8	A8	160	90.9217	0.189598	0.0906691
8	A8	161	91.1153	0.187554	0.0872641
8	A8	162	91.3089	0.186765	0.0843801
8	A8	163	91.5026	0.183345	0.0818773
8	A8	164	91.6962	0.181988	0.0797116
8	A8	165	91.8898	0.181225	0.0778825
8	A8	166	92.0834	0.179356	0.0763645
8	A8	167	92.277	0.17717	0.0750696
8	A8	168	92.4706	0.175063	0.0738684
8	A8	169	92.6642	0.174168	0.0726473
8	A8	170	92.8578	0.172846	0.0713445
8	A8	171	93.0514	0.170687	0.0699337
8	A8	172	93.245	0.168927	0.0683667
8	A8	173	93.4386	0.167879	0.0665234
8	A8	174	93.6322	0.166224	0.0641811
8	A8	175	93.8259	0.164441	0.0610055
8	A8	176	94.0195	0.163617	0.0565829
8	A8	177	94.2131	0.162134	0.0505328
8	A8	178	94.4067	0.160646	0.0427163
8	A8	179	94.6003	0.159571	0.0334582
8	A8	180	94.7939	0.15822	0.0236264
9	A9	1	60.138	1.20289	0.454329
9	A9	2	60.3316	1.19658	0.449215
9	A9	3	60.5252	1.19206	0.44595
9	A9	4	60.7188	1.1849	0.445767
9	A9	5	60.9124	1.17153	0.448957
9	A9	6	61.106	1.16362	0.454793
9	A9	7	61.2997	1.15157	0.461969
9	A9	8	61.4933	1.14008	0.46914
9	A9	9	61.6869	1.13045	0.475322
9	A9	10	61.8805	1.11976	0.47997
9	A9	11	62.0741	1.10903	0.482934
9	A9	12	62.2677	1.09537	0.484369
9	A9	13	62.4613	1.08525	0.48461
9	A9	14	62.6549	1.07447	0.483992
9	A9	15	62.8485	1.06372	0.482655
9	A9	16	63.0421	1.0518	0.480484
9	A9	17	63.2357	1.04138	0.477279
9	A9	18	63.4293	1.02855	0.473022
9	A9	19	63.623	1.01779	0.468057
9	A9	20	63.8166	1.00872	0.463005
9	A9	21	64.0102	0.99718	0.458459
9	A9	22	64.2038	0.988275	0.454704
9	A9	23	64.3974	0.977341	0.45163
9	A9	24	64.591	0.968001	0.448877
9	A9	25	64.7846	0.955276	0.446064
9	A9	26	64.9782	0.946136	0.442957
9	A9	27	65.1718	0.937707	0.439461
9	A9	28	65.3654	0.927155	0.435573
9	A9	29	65.559	0.91502	0.431351
9	A9	30	65.7526	0.907333	0.426906
9	A9	31	65.9463	0.896949	0.422369
9	A9	32	66.1399	0.887391	0.417787
9	A9	33	66.3335	0.879039	0.413015
9	A9	34	66.5271	0.869403	0.407717
9	A9	35	66.7207	0.858834	0.401514
9	A9	36	66.9143	0.85024	0.394227
9	A9	37	67.1079	0.841699	0.386063
9	A9	38	67.3015	0.830519	0.377621
9	A9	39	67.4951	0.823401	0.369716
9	A9	40	67.6887	0.81629	0.363038
9	A9	41	67.8823	0.808393	0.357898
9	A9	42	68.0759	0.799168	0.35413
9	A9	43	68.2696	0.791826	0.351219
9	A9	44	68.4632	0.784008	0.348545
9	A9	45	68.6568	0.775966	0.345631
9	A9	46	68.8504	0.767076	0.342289
9	A9	47	69.044	0.75984	0.338621
9	A9	48	69.2376	0.753326	0.334932
9	A9	49	69.4312	0.743414	0.331536
9	A9	50	69.6248	0.737876	0.3286
9	A9	51	69.8184	0.731009	0.32606
9	A9	52	70.012	0.721636	0.32365
9	A9	53	70.2056	0.715476	0.321053
9	A9	54	70.3992	0.706742	0.318054
9	A9	55	70.5928	0.700982	0.314675
9	A9	56	70.7865	0.693955	0.311265
9	A9	57	70.9801	0.684422	0.308456
9	A9	58	71.1737	0.678416	0.306953
9	A9	59	71.3673	0.673096	0.307169
9	A9	60	71.5609	0.666188	0.308875
9	A9	61	71.7545	0.66024	0.311124
9	A9	62	71.9481	0.650952	0.312597
9	A9	63	72.1417	0.643643	0.312177
9	A9	64	72.3353	0.634624	0.309451
9	A9	65	72.5289	0.628783	0.304823
9	A9	66	72.7225	0.62325	0.299232
9	A9	67	72.9162	0.613649	0.29368
9	A9	68	73.1098	0.609446	0.288835
9	A9	69	73.3034	0.602862	0.284871
9	A9	70	73.497	0.596	0.281542
9	A9	71	73.6906	0.589221	0.278419
9	A9	72	73.8842	0.58275	0.275131
9	A9	73	74.0778	0.575809	0.271523
9	A9	74	74.2714	0.571078	0.267664
9	A9	75	74.465	0.563893	0.263787
9	A9	76	74.6586	0.558972	0.260182
9	A9	77	74.8522	0.551852	0.257103
9	A9	78	75.0458	0.547013	0.254667
9	A9	79	75.2395	0.542	0.252756
9	A9	80	75.4331	0.535949	0.251022
9	A9	81	75.6267	0.529143	0.249005
9	A9	82	75.8203	0.523977	0.246351
9	A9	83	76.0139	0.517345	0.243017
9	A9	84	76.2075	0.512203	0.239296
9	A9	85	76.4011	0.507633	0.235678
9	A9	86	76.5947	0.500726	0.232587
9	A9	87	76.7883	0.498043	0.230174
9	A9	88	76.9819	0.491429	0.22827
9	A9	89	77.1755	0.486765	0.226517
9	A9	90	77.3691	0.479671	0.224587
9	A9	91	77.5628	0.475017	0.222324
9	A9	92	77.7564	0.47252	0.219753
9	A9	93	77.95	0.464496	0.216991
9	A9	94	78.1436	0.460922	0.214171
9	A9	95	78.3372	0.455538	0.211426
9	A9	96	78.5308	0.451285	0.208918
9	A9	97	78.7244	0.446069	0.206828
9	A9	98	78.918	0.441579	0.2053
9	A9	99	79.1116	0.437403	0.204344
9	A9	100	79.3052	0.432288	0.203774
9	A9	101	79.4988	0.428311	0.203213
9	A9	102	79.6924	0.423104	0.202212
9	A9	103	79.8861	0.418637	0.200423
9	A9	104	80.0797	0.412789	0.197756
9	A9	105	80.2733	0.409052	0.194427
9	A9	106	80.4669	0.404802	0.190841
9	A9	107	80.6605	0.401212	0.187419
9	A9	108	80.8541	0.395848	0.184426
9	A9	109	81.0477	0.392483	0.181939
9	A9	110	81.2413	0.388026	0.17989
9	A9	111	81.4349	0.383993	0.178161
9	A9	112	81.6285	0.379497	0.176645
9	A9	113	81.8221	0.376618	0.175271
9	A9	114	82.0157	0.371938	0.173998
9	A9	115	82.2094	0.367218	0.172813
9	A9	116	82.403	0.365111	0.171742
9	A9	117	82.5966	0.36032	0.170874
9	A9	118	82.7902	0.35598	0.17036
9	A9	119	82.9838	0.352383	0.170385
9	A9	120	83.1774	0.3494	0.171085
9	A9	121	83.371	0.345076	0.172449
9	A9	122	83.5646	0.340401	0.174243
9	A9	123	83.7582	0.337763	0.176054
9	A9	124	83.9518	0.332903	0.177443
9	A9	125	84.1454	0.327602	0.178153
9	A9	126	84.339	0.323626	0.178257
9	A9	127	84.5327	0.320344	0.178125
9	A9	128	84.7263	0.316181	0.178223
9	A9	129	84.9199	0.312363	0.178863
9	A9	130	85.1135	0.308627	0.180043
9	A9	131	85.3071	0.303652	0.18146
9	A9	132	85.5007	0.300039	0.182662
9	A9	133	85.6943	0.295185	0.183229
9	A9	134	85.8879	0.291247	0.182899
9	A9	135	86.0815	0.287201	0.181598
9	A9	136	86.2751	0.283027	0.179432
9	A9	137	86.4687	0.277526	0.176627
9	A9	138	86.6623	0.275152	0.173435
9	A9	139	86.856	0.270839	0.170035
9	A9	140	87.0496	0.267383	0.166473
9	A9	141	87.2432	0.263193	0.162709
9	A9	142	87.4368	0.259468	0.158743
9	A9	143	87.6304	0.254852	0.154703
9	A9	144	87.824	0.252824	0.150824
9	A9	145	88.0176	0.250279	0.147318
9	A9	146	88.2112	0.246251	0.144277
9	A9	147	88.4048	0.242593	0.141691
9	A9	148	88.5984	0.238805	0.13954
9	A9	149	88.792	0.236747	0.137825
9	A9	150	88.9856	0.232284	0.136485
9	A9	151	89.1793	0.228756	0.135284
9	A9	152	89.3729	0.225389	0.133805
9	A9	153	89.5665	0.22216	0.131602
9	A9	154	89.7601	0.219366	0.128381
9	A9	155	89.9537	0.216726	0.124081
9	A9	156	90.1473	0.214373	0.118813
9	A9	157	90.3409	0.210335	0.112788
9	A9	158	90.5345	0.208873	0.106299
9	A9	159	90.7281	0.205603	0.0997674
9	A9	160	90.9217	0.205226	0.0937217
9	A9	161	91.1153	0.203556	0.0886473
9	A9	162	91.3089	0.20108	0.084795
9	A9	163	91.5026	0.199059	0.0820869
9	A9	164	91.6962	0.197774	0.0801916
9	A9	165	91.8898	0.195827	0.0787166
9	A9	166	92.0834	0.193736	0.0773673
9	A9	167	92.277	0.191923	0.0760029
9	A9	168	92.4706	0.191349	0.0745885
9	A9	169	92.6642	0.189658	0.0731384
9	A9	170	92.8578	0.186349	0.0716967
9	A9	171	93.0514	0.18557	0.070336
9	A9	172	93.245	0.185132	0.0691023
9	A9	173	93.4386	0.182844	0.0678911
9	A9	174	93.6322	0.181332	0.0663422
9	A9	175	93.8259	0.178882	0.0638549
9	A9	176	94.0195	0.178124	0.0597605
9	A9	177	94.2131	0.176709	0.0535802
9	A9	178	94.4067	0.175088	0.045271
9	A9	179	94.6003	0.174508	0.0353608
9	A9	180	94.7939	0.172416	0.0249044
10	A10	1	60.138	1.12528	0.416252
10	A10	2	60.3316	1.12116	0.409913
10	A10	3	60.5252	1.11597	0.405107
10	A10	4	60.7188	1.11009	0.4035
10	A10	5	60.9124	1.0989	0.40591
10	A10	6	61.106	1.09214	0.412067
10	A10	7	61.2997	1.08219	0.420814
10	A10	8	61.4933	1.07216	0.430588
10	A10	9	61.6869	1.06342	0.439841
10	A10	10	61.8805	1.05388	0.447287
10	A10	11	62.0741	1.04253	0.451999
10	A10	12	62.2677	1.0322	0.453512
10	A10	13	62.4613	1.02391	0.451905
10	A10	14	62.6549	1.00964	0.44785
10	A10	15	62.8485	1.00077	0.44245
10	A10	16	63.0421	0.993076	0.436921
10	A10	17	63.2357	0.98342	0.432205
10	A10	18	63.4293	0.972712	0.428719
10	A10	19	63.623	0.96413	0.426327
10	A10	20	63.8166	0.954986	0.424493
10	A10	21	64.0102	0.94629	0.422529
10	A10	22	64.2038	0.935243	0.419866
10	A10	23	64.3974	0.926642	0.41627
10	A10	24	64.591	0.917614	0.41192
10	A10	25	64.7846	0.907462	0.407313
10	A10	26	64.9782	0.89928	0.402989
10	A10	27	65.1718	0.892798	0.399265
10	A10	28	65.3654	0.882408	0.396099
10	A10	29	65.559	0.872989	0.393159
10	A10	30	65.7526	0.864807	0.390017
10	A10	31	65.9463	0.857845	0.386339
10	A10	32	66.1399	0.847347	0.38198
10	A10	33	66.3335	0.839425	0.376996
10	A10	34	66.5271	0.831215	0.371572
10	A10	35	66.7207	0.823768	0.365937
10	A10	36	66.9143	0.81624	0.360307
10	A10	37	67.1079	0.806022	0.354841
10	A10	38	67.3015	0.800146	0.349635
10	A10	39	67.4951	0.79185	0.3447
10	A10	40	67.6887	0.784413	0.33997
10	A10	41	67.8823	0.778048	0.335366
10	A10	42	68.0759	0.769436	0.330932
10	A10	43	68.2696	0.760933	0.326903
10	A10	44	68.4632	0.756494	0.323628
10	A10	45	68.6568	0.748314	0.321338
10	A10	46	68.8504	0.742476	0.319926
10	A10	47	69.044	0.734831	0.318907
10	A10	48	69.2376	0.728485	0.317619
10	A10	49	69.4312	0.720159	0.315549
10	A10	50	69.6248	0.712291	0.312573
10	A10	51	69.8184	0.707436	0.309002
10	A10	52	70.012	0.699569	0.305429
10	A10	53	70.2056	0.692759	0.302493
10	A10	54	70.3992	0.686698	0.300701
10	A10	55	70.5928	0.681403	0.300341
10	A10	56	70.7865	0.673557	0.301494
10	A10	57	70.9801	0.666332	0.30407
10	A10	58	71.1737	0.660871	0.307837
10	A10	59	71.3673	0.655232	0.312431
10	A10	60	71.5609	0.646489	0.317413
10	A10	61	71.7545	0.639247	0.322277
10	A10	62	71.9481	0.632306	0.326422
10	A10	63	72.1417	0.625231	0.329046
10	A10	64	72.3353	0.618682	0.329169
10	A10	65	72.5289	0.611325	0.325918
10	A10	66	72.7225	0.601257	0.31901
10	A10	67	72.9162	0.592053	0.309124
10	A10	68	73.1098	0.587252	0.297799
10	A10	69	73.3034	0.583529	0.286837
10	A10	70	73.497	0.57687	0.277584
10	A10	71	73.6906	0.569894	0.270543
10	A10	72	73.8842	0.564544	0.265441
10	A10	73	74.0778	0.558236	0.261607
10	A10	74	74.2714	0.553673	0.258329
10	A10	75	74.465	0.547355	0.255077
10	A10	76	74.6586	0.541619	0.251574
10	A10	77	74.8522	0.535973	0.247821
10	A10	78	75.0458	0.530997	0.244059
10	A10	79	75.2395	0.525467	0.240642
10	A10	80	75.4331	0.520152	0.237845
10	A10	81	75.6267	0.515802	0.235668
10	A10	82	75.8203	0.510761	0.233787
10	A10	83	76.0139	0.504544	0.231688
10	A10	84	76.2075	0.499429	0.228934
10	A10	85	76.4011	0.494776	0.225416
10	A10	86	76.5947	0.488523	0.221435
10	A10	87	76.7883	0.484549	0.21755
10	A10	88	76.9819	0.480939	0.214288
10	A10	89	77.1755	0.475597	0.211882
10	A10	90	77.3691	0.470529	0.210193
10	A10	91	77.5628	0.467552	0.208854
10	A10	92	77.7564	0.460779	0.207522
10	A10	93	77.95	0.45634	0.206063
10	A10	94	78.1436	0.452307	0.204555
10	A10	95	78.3372	0.449038	0.203131
10	A10	96	78.5308	0.443487	0.20181
10	A10	97	78.7244	0.438991	0.200461
10	A10	98	78.918	0.434719	0.198912
10	A10	99	79.1116	0.429862	0.197108
10	A10	100	79.3052	0.425751	0.195167
10	A10	101	79.4988	0.42176	0.193312
10	A10	102	79.6924	0.417743	0.191704
10	A10	103	79.8861	0.413774	0.190323
10	A10	104	80.0797	0.408923	0.18894
10	A10	105	80.2733	0.405359	0.187218
10	A10	106	80.4669	0.400873	0.184892
10	A10	107	80.6605	0.396245	0.181915
10	A10	108	80.8541	0.392833	0.17853
10	A10	109	81.0477	0.38798	0.175175
10	A10	110	81.2413	0.385316	0.17229
10	A10	111	81.4349	0.381761	0.170093
10	A10	112	81.6285	0.378397	0.168499
10	A10	113	81.8221	0.373898	0.167219
10	A10	114	82.0157	0.369501	0.165978
10	A10	115	82.2094	0.367093	0.164691
10	A10	116	82.403	0.362982	0.16348
10	A10	117	82.5966	0.359707	0.162541
10	A10	118	82.7902	0.35669	0.16199
10	A10	119	82.9838	0.353003	0.161814
10	A10	120	83.1774	0.348039	0.161927
10	A10	121	83.371	0.34593	0.162259
10	A10	122	83.5646	0.341864	0.162789
10	A10	123	83.7582	0.338203	0.1635
10	A10	124	83.9518	0.334835	0.164325
10	A10	125	84.1454	0.331042	0.165154
10	A10	126	84.339	0.327547	0.165897
10	A10	127	84.5327	0.322286	0.166554
10	A10	128	84.7263	0.320475	0.167215
10	A10	129	84.9199	0.316235	0.167991
10	A10	130	85.1135	0.312886	0.168921
10	A10	131	85.3071	0.308272	0.169931
10	A10	132	85.5007	0.30479	0.17084
10	A10	133	85.6943	0.301924	0.171417
10	A10	134	85.8879	0.297451	0.171429
10	A10	135	86.0815	0.292981	0.17069
10	A10	136	86.2751	0.290158	0.169116
10	A10	137	86.4687	0.285715	0.166756
10	A10	138	86.6623	0.282045	0.16378
10	A10	139	86.856	0.278277	0.160412
10	A10	140	87.0496	0.275879	0.156855
10	A10	141	87.2432	0.272517	0.153248
10	A10	142	87.4368	0.267556	0.149693
10	A10	143	87.6304	0.265117	0.146279
10	A10	144	87.824	0.262506	0.143068
10	A10	145	88.0176	0.260031	0.140061
10	A10	146	88.2112	0.256134	0.13721
10	A10	147	88.4048	0.253065	0.134524
10	A10	148	88.5984	0.249702	0.13215
10	A10	149	88.792	0.246986	0.130322
10	A10	150	88.9856	0.244234	0.129128
10	A10	151	89.1793	0.240892	0.128283
10	A10	152	89.3729	0.237583	0.127143
10	A10	153	89.5665	0.233948	0.125014
10	A10	154	89.7601	0.230839	0.121556
10	A10	155	89.9537	0.22975	0.116973
10	A10	156	90.1473	0.227432	0.111854
10	A10	157	90.3409	0.224663	0.106825
10	A10	158	90.5345	0.221809	0.102297
10	A10	159	90.7281	0.22033	0.098444
10	A10	160	90.9217	0.218557	0.0953207
10	A10	161	91.1153	0.216747	0.0929679
10	A10	162	91.3089	0.213989	0.0913964
10	A10	163	91.5026	0.212777	0.0905004
10	A10	164	91.6962	0.211156	0.0899951
10	A10	165	91.8898	0.208337	0.0894454
10	A10	166	92.0834	0.206456	0.0883905
10	A10	167	92.277	0.204308	0.0865189
10	A10	168	92.4706	0.202527	0.0838064
10	A10	169	92.6642	0.200987	0.0805456
10	A10	170	92.8578	0.199372	0.0772363
10	A10	171	93.0514	0.198458	0.074384
10	A10	172	93.245	0.196143	0.0722845
10	A10	173	93.4386	0.195179	0.0708737
10	A10	174	93.6322	0.193897	0.0696817
10	A10	175	93.8259	0.191397	0.0679039
10	A10	176	94.0195	0.190163	0.064592
10	A10	177	94.2131	0.188564	0.0589413
10	A10	178	94.4067	0.187248	0.0506328
10	A10	179	94.6003	0.18502	0.0400951
10	A10	180	94.7939	0.184462	0.0285185
11	A11	1	60.138	1.19585	0.45051
11	A11	2	60.3316	1.18757	0.445694
11	A11	3	60.5252	1.18313	0.442199
11	A11	4	60.7188	1.17573	0.441372
11	A11	5	60.9124	1.16617	0.443827
11	A11	6	61.106	1.15636	0.449234
11	A11	7	61.2997	1.14611	0.456536
11	A11	8	61.4933	1.13593	0.464385
11	A11	9	61.6869	1.12696	0.471516
11	A11	10	61.8805	1.11637	0.476947
11	A11	11	62.0741	1.10677	0.480105
11	A11	12	62.2677	1.09391	0.480877
11	A11	13	62.4613	1.0831	0.479577
11	A11	14	62.6549	1.07374	0.476747
11	A11	15	62.8485	1.06532	0.472898
11	A11	16	63.0421	1.05342	0.468407
11	A11	17	63.2357	1.04148	0.46358
11	A11	18	63.4293	1.03334	0.458793
11	A11	19	63.623	1.02264	0.454443
11	A11	20	63.8166	1.01447	0.450718
11	A11	21	64.0102	1.00525	0.447409
11	A11	22	64.2038	0.994829	0.443932
11	A11	23	64.3974	0.985115	0.439659
11	A11	24	64.591	0.974668	0.43426
11	A11	25	64.7846	0.965153	0.427872
11	A11	26	64.9782	0.958797	0.420986
11	A11	27	65.1718	0.947937	0.414181
11	A11	28	65.3654	0.938787	0.40787
11	A11	29	65.559	0.930811	0.402183
11	A11	30	65.7526	0.923804	0.396959
11	A11	31	65.9463	0.91462	0.391904
11	A11	32	66.1399	0.904259	0.386779
11	A11	33	66.3335	0.898194	0.381559
11	A11	34	66.5271	0.888723	0.376448
11	A11	35	66.7207	0.881889	0.371763
11	A11	36	66.9143	0.874619	0.367755
11	A11	37	67.1079	0.865018	0.364514
11	A11	38	67.3015	0.857585	0.361914
11	A11	39	67.4951	0.850457	0.359613
11	A11	40	67.6887	0.843376	0.357142
11	A11	41	67.8823	0.835801	0.354074
11	A11	42	68.0759	0.824921	0.350236
11	A11	43	68.2696	0.81968	0.345804
11	A11	44	68.4632	0.811906	0.341181
11	A11	45	68.6568	0.806091	0.336738
11	A11	46	68.8504	0.798392	0.332597
11	A11	47	69.044	0.789949	0.328634
11	A11	48	69.2376	0.785202	0.324676
11	A11	49	69.4312	0.776195	0.320684
11	A11	50	69.6248	0.769248	0.316818
11	A11	51	69.8184	0.764024	0.313348
11	A11	52	70.012	0.757617	0.31052
11	A11	53	70.2056	0.749317	0.308471
11	A11	54	70.3992	0.74395	0.307254
11	A11	55	70.5928	0.736983	0.306824
11	A11	56	70.7865	0.730411	0.307032
11	A11	57	70.9801	0.724413	0.307597
11	A11	58	71.1737	0.719001	0.30817
11	A11	59	71.3673	0.70865	0.308463
11	A11	60	71.5609	0.703391	0.308315
11	A11	61	71.7545	0.698	0.307661
11	A11	62	71.9481	0.691344	0.306406
11	A11	63	72.1417	0.684	0.304356
11	A11	64	72.3353	0.676249	0.30129
11	A11	65	72.5289	0.670991	0.297109
11	A11	66	72.7225	0.664822	0.291977
11	A11	67	72.9162	0.657499	0.286355
11	A11	68	73.1098	0.65068	0.280869
11	A11	69	73.3034	0.646288	0.276075
11	A11	70	73.497	0.640919	0.2722
11	A11	71	73.6906	0.635042	0.269039
11	A11	72	73.8842	0.62847	0.26606
11	A11	73	74.0778	0.622641	0.262706
11	A11	74	74.2714	0.616566	0.258668
11	A11	75	74.465	0.610792	0.253981
11	A11	76	74.6586	0.607386	0.248952
11	A11	77	74.8522	0.600868	0.244
11	A11	78	75.0458	0.59539	0.239557
11	A11	79	75.2395	0.591125	0.236009
11	A11	80	75.4331	0.585888	0.23361
11	A11	81	75.6267	0.580703	0.232354
11	A11	82	75.8203	0.577358	0.231891
11	A11	83	76.0139	0.571573	0.23159
11	A11	84	76.2075	0.56531	0.230772
11	A11	85	76.4011	0.560761	0.229009
11	A11	86	76.5947	0.555229	0.226286
11	A11	87	76.7883	0.551654	0.222955
11	A11	88	76.9819	0.54585	0.219512
11	A11	89	77.1755	0.541211	0.216356
11	A11	90	77.3691	0.538359	0.213652
11	A11	91	77.5628	0.531561	0.211347
11	A11	92	77.7564	0.52843	0.209284
11	A11	93	77.95	0.52312	0.207314
11	A11	94	78.1436	0.51885	0.205339
11	A11	95	78.3372	0.51484	0.203292
11	A11	96	78.5308	0.510934	0.201131
11	A11	97	78.7244	0.505499	0.198869
11	A11	98	78.918	0.500876	0.196605
11	A11	99	79.1116	0.497395	0.194495
11	A11	100	79.3052	0.493929	0.19263
11	A11	101	79.4988	0.490297	0.190937
11	A11	102	79.6924	0.484589	0.189178
11	A11	103	79.8861	0.480834	0.187094
11	A11	104	80.0797	0.477573	0.184552
11	A11	105	80.2733	0.472596	0.181622
11	A11	106	80.4669	0.469275	0.178507
11	A11	107	80.6605	0.466391	0.175439
11	A11	108	80.8541	0.460712	0.172596
11	A11	109	81.0477	0.45902	0.170116
11	A11	110	81.2413	0.454128	0.168122
11	A11	111	81.4349	0.450538	0.166726
11	A11	112	81.6285	0.447675	0.165944
11	A11	113	81.8221	0.444761	0.165594
11	A11	114	82.0157	0.440262	0.165265
11	A11	115	82.2094	0.437406	0.164448
11	A11	116	82.403	0.432804	0.162785
11	A11	117	82.5966	0.429428	0.160294
11	A11	118	82.7902	0.425482	0.15743
11	A11	119	82.9838	0.423328	0.154915
11	A11	120	83.1774	0.420146	0.153438
11	A11	121	83.371	0.417245	0.153402
11	A11	122	83.5646	0.413469	0.154829
11	A11	123	83.7582	0.410194	0.157444
11	A11	124	83.9518	0.407198	0.160821
11	A11	125	84.1454	0.403051	0.164498
11	A11	126	84.339	0.398931	0.168021
11	A11	127	84.5327	0.3977	0.170981
11	A11	128	84.7263	0.390605	0.173074
11	A11	129	84.9199	0.388002	0.1742
11	A11	130	85.1135	0.383932	0.174494
11	A11	131	85.3071	0.380688	0.174237
11	A11	132	85.5007	0.376789	0.173681
11	A11	133	85.6943	0.373796	0.172892
11	A11	134	85.8879	0.368996	0.171734
11	A11	135	86.0815	0.366199	0.169999
11	A11	136	86.2751	0.361464	0.16759
11	A11	137	86.4687	0.35798	0.164622
11	A11	138	86.6623	0.355207	0.161371
11	A11	139	86.856	0.350929	0.158108
11	A11	140	87.0496	0.349369	0.154939
11	A11	141	87.2432	0.344955	0.151767
11	A11	142	87.4368	0.341314	0.148414
11	A11	143	87.6304	0.338031	0.144785
11	A11	144	87.824	0.335856	0.14097
11	A11	145	88.0176	0.332521	0.137221
11	A11	146	88.2112	0.32997	0.133863
11	A11	147	88.4048	0.327007	0.131194
11	A11	148	88.5984	0.324232	0.129407
11	A11	149	88.792	0.321446	0.128506
11	A11	150	88.9856	0.318221	0.128212
11	A11	151	89.1793	0.314334	0.127929
11	A11	152	89.3729	0.312536	0.12688
11	A11	153	89.5665	0.30809	0.124385
11	A11	154	89.7601	0.305788	0.120159
11	A11	155	89.9537	0.303873	0.11444
11	A11	156	90.1473	0.301659	0.107861
11	A11	157	90.3409	0.299209	0.101177
11	A11	158	90.5345	0.297994	0.0950322
11	A11	159	90.7281	0.295442	0.0898701
11	A11	160	90.9217	0.293459	0.0859607
[truncated: 7,760 more rows]
