# Supplementary material for: Chlorpromazine induces cytotoxic autophagy in glioblastoma cells via endoplasmic reticulum stress and unfolded protein response
Source: J Exp Clin Cancer Res. 2021 Nov 5;40:347. doi: 10.1186/s13046-021-02144-w (PMC8569984; doi:10.1186/s13046-021-02144-w)
Supplement: Supplementary file 2 — Additional file 2. [file 13046_2021_2144_MOESM2_ESM.zip › Raw Data/RT-PCR/19-01-2021 Analisi RPE ER stress.xls]

## Sheet: Data
Block Type	48well
Chemistry	SYBR_GREEN
Experiment File Name	C:\Documents and Settings\Administrator\My Documents\stefano\21-01-2021 RPE ER stress.eds
Experiment Run End Time	2021-01-22 12:37:27 PM CET
Instrument Type	stepone
Passive Reference	ROX
Well	Sample Name	Target Name	Task	Reporter	Quencher	Cт	Cт Mean	Cт SD	Quantity	Quantity Mean	Quantity SD	Automatic Ct Threshold	Ct Threshold	Automatic Baseline	Baseline Start	Baseline End	Tm1	Tm2	Tm3	Comments	HIGHSD	OUTLIERRG
A1	RPE-1 NT	sXBP1	UNKNOWN	SYBR	None	27.9472	27.8008	0.131011				TRUE	0.654126	TRUE	3	21	81.1028				N	N
A2	RPE-1 NT	sXBP1	UNKNOWN	SYBR	None	27.6948	27.8008	0.131011				TRUE	0.654126	TRUE	3	20	81.1028				N	N
A3	RPE-1 NT	sXBP1	UNKNOWN	SYBR	None	27.7603	27.8008	0.131011				TRUE	0.654126	TRUE	3	20	80.9536				N	N
A4	RPE-1 CPZ	sXBP1	UNKNOWN	SYBR	None	27.3616	27.5011	0.224882				TRUE	0.654126	TRUE	3	20	80.9536				N	N
A5	RPE-1 CPZ	sXBP1	UNKNOWN	SYBR	None	27.3811	27.5011	0.224882				TRUE	0.654126	TRUE	3	20	80.9536				N	N
A6	RPE-1 CPZ	sXBP1	UNKNOWN	SYBR	None	27.7605	27.5011	0.224882				TRUE	0.654126	TRUE	3	21	80.8044				N	N
A7																					N	N
A8																					N	N
B1	RPE-1 NT	XBP1	UNKNOWN	SYBR	None	21.5103	21.6455	0.14967				TRUE	0.841043	TRUE	3	14	84.2358				N	N
B2	RPE-1 NT	XBP1	UNKNOWN	SYBR	None	21.6198	21.6455	0.14967				TRUE	0.841043	TRUE	3	14	84.0866				N	N
B3	RPE-1 NT	XBP1	UNKNOWN	SYBR	None	21.8064	21.6455	0.14967				TRUE	0.841043	TRUE	3	14	83.9374				N	N
B4	RPE-1 CPZ	XBP1	UNKNOWN	SYBR	None	20.9506	20.8891	0.0532596				TRUE	0.841043	TRUE	3	13	83.9374				N	N
B5	RPE-1 CPZ	XBP1	UNKNOWN	SYBR	None	20.8597	20.8891	0.0532596				TRUE	0.841043	TRUE	3	13	83.9374				N	N
B6	RPE-1 CPZ	XBP1	UNKNOWN	SYBR	None	20.857	20.8891	0.0532596				TRUE	0.841043	TRUE	3	13	83.9374				N	N
B7																					N	N
B8																					N	N
C1	RPE-1 NT	ATF4	UNKNOWN	SYBR	None	19.5297	19.5168	0.139196				TRUE	0.830721	TRUE	3	12	85.131				N	N
C2	RPE-1 NT	ATF4	UNKNOWN	SYBR	None	19.3716	19.5168	0.139196				TRUE	0.830721	TRUE	3	11	84.9818				N	N
C3	RPE-1 NT	ATF4	UNKNOWN	SYBR	None	19.6491	19.5168	0.139196				TRUE	0.830721	TRUE	3	11	84.9818				N	N
C4	RPE-1 CPZ	ATF4	UNKNOWN	SYBR	None	18.6062	18.8044	0.177709				TRUE	0.830721	TRUE	3	10	84.9818				N	N
C5	RPE-1 CPZ	ATF4	UNKNOWN	SYBR	None	18.8574	18.8044	0.177709				TRUE	0.830721	TRUE	3	11	84.9818				N	N
C6	RPE-1 CPZ	ATF4	UNKNOWN	SYBR	None	18.9495	18.8044	0.177709				TRUE	0.830721	TRUE	3	11	84.8326				N	N
C7																					N	N
C8																					N	N
D1	RPE-1 NT	ATF6	UNKNOWN	SYBR	None	20.7893	20.9813	0.255212				TRUE	0.704405	TRUE	3	13	78.8649				N	N
D2	RPE-1 NT	ATF6	UNKNOWN	SYBR	None	20.8838	20.9813	0.255212				TRUE	0.704405	TRUE	3	13	78.7157				N	N
D3	RPE-1 NT	ATF6	UNKNOWN	SYBR	None	21.2709	20.9813	0.255212				TRUE	0.704405	TRUE	3	14	78.7157				N	N
D4	RPE-1 CPZ	ATF6	UNKNOWN	SYBR	None	20.6305	21.0542	0.765317	20.6125	0.0254553		TRUE	0.704405	TRUE	3	13	78.7157				Y	N
D5	RPE-1 CPZ	ATF6	UNKNOWN	SYBR	None	20.5945	21.0542	0.765317				TRUE	0.704405	TRUE	3	14	78.7157				Y	N
D6	RPE-1 CPZ	ATF6	UNKNOWN	SYBR	None	21.9377	21.0542	0.765317				TRUE	0.704405	TRUE	3	14	78.4174				Y	Y
D7																					N	N
D8																					N	N
E1	RPE-1 NT	BIP	UNKNOWN	SYBR	None	18.8244	18.8909	0.0591758				TRUE	0.642652	TRUE	3	11	79.4617				N	N
E2	RPE-1 NT	BIP	UNKNOWN	SYBR	None	18.9378	18.8909	0.0591758				TRUE	0.642652	TRUE	3	11	79.3125				N	N
E3	RPE-1 NT	BIP	UNKNOWN	SYBR	None	18.9105	18.8909	0.0591758				TRUE	0.642652	TRUE	3	11	79.3125				N	N
E4	RPE-1 CPZ	BIP	UNKNOWN	SYBR	None	18.8749	18.9313	0.0490552				TRUE	0.642652	TRUE	3	12	79.3125				N	N
E5	RPE-1 CPZ	BIP	UNKNOWN	SYBR	None	18.9635	18.9313	0.0490552				TRUE	0.642652	TRUE	3	11	79.3125				N	N
E6	RPE-1 CPZ	BIP	UNKNOWN	SYBR	None	18.9555	18.9313	0.0490552				TRUE	0.642652	TRUE	3	11	79.1633				N	N
E7																					N	N
E8																					N	N
F1	RPE-1 NT	GAPDH	UNKNOWN	SYBR	None	13.6284	13.7966	0.155322				TRUE	0.777035	TRUE	3	6	87.518				N	N
F2	RPE-1 NT	GAPDH	UNKNOWN	SYBR	None	13.8269	13.7966	0.155322				TRUE	0.777035	TRUE	3	6	87.3688				N	N
F3	RPE-1 NT	GAPDH	UNKNOWN	SYBR	None	13.9345	13.7966	0.155322				TRUE	0.777035	TRUE	3	6	87.3688				N	N
F4	RPE-1 CPZ	GAPDH	UNKNOWN	SYBR	None	13.515	13.7342	0.189965				TRUE	0.777035	TRUE	3	6	87.3688				N	N
F5	RPE-1 CPZ	GAPDH	UNKNOWN	SYBR	None	13.8493	13.7342	0.189965				TRUE	0.777035	TRUE	3	6	87.3688				N	N
F6	RPE-1 CPZ	GAPDH	UNKNOWN	SYBR	None	13.8384	13.7342	0.189965				TRUE	0.777035	TRUE	3	6	87.3688				N	N
F7																					N	N
F8																					N	N

## Sheet: Results
						D TRATTATE - CTL
	Sample Name	Target Name	Cт Mean		DCT (Ctgene - CThk)	- DDCT	2-DDCT
	RPE-1 NT 20h	sXBP1	27.8008		14.0041		1
	RPE-1 CPZ 10 uM 20h	sXBP1	27.5011		13.7668	0.237327	1.17881
	RPE-1 NT 20h	XBP1	21.6455		7.84891		1
	RPE-1 CPZ 10 uM 20h	XBP1	20.8891		7.15486	0.694053	1.61782
	RPE-1 NT 20h	ATF4	19.5168		5.72018		1
	RPE-1 CPZ 10 uM 20h	ATF4	18.8044		5.07014	0.650039	1.56921
	RPE-1 NT 20h	ATF6	20.9813		7.18473
	RPE-1 CPZ 10 uM 20h	ATF6	20.6125		6.87825	0.306478	1.23668
	RPE-1 NT 20h	BIP	18.8909		5.09427		1
	RPE-1 CPZ 10 uM 20h	BIP	18.9313		5.19707	-0.102805	0.931221
	RPE-1 NT 20h	GAPDH	13.7966
	RPE-1 CPZ 10 uM 20h	GAPDH	13.7342

## Sheet: Results with SD
															D TRATTATE - CTL		D TRATTATE - CTL		D TRATTATE - CTL		D TRATTATE - CTL		D TRATTATE - CTL		D TRATTATE - CTL		D TRATTATE - CTL		D TRATTATE - CTL		D TRATTATE - CTL
																																	Average
	Sample Name	Target Name	Cт 1	Cт 2	Cт 3	DCT 1	DCT 2	DCT 3	DCT 4	DCT 5	DCT 6	DCT 7	DCT 8	DCT 9	- DDCT	2-DDCT	- DDCT	2-DDCT	- DDCT	2-DDCT	- DDCT	2-DDCT	- DDCT	2-DDCT	- DDCT	2-DDCT	- DDCT	2-DDCT	- DDCT	2-DDCT	- DDCT	2-DDCT	2-DDCT	S.D.
	RPE-1 NT 20h	sXBP1	27.9472	27.6948	27.7603	14.3189	14.1203	14.0127	14.0664	13.8678	13.7602	14.1319	13.9333	13.8257		1		1		1		1		1		1		1		1		1	1	0
	RPE-1 CPZ 10 uM 20h	sXBP1	27.3616	27.3811	27.7605	13.8466	13.5123	13.5232	13.8661	13.5317	13.5427	14.2455	13.9111	13.9221	0.472215	1.38724	0.608025	1.52417	0.489457	1.40392	0.200309	1.14894	0.336119	1.26236	0.217551	1.16276	-0.113605	0.924276	0.0222054	1.01551	-0.0963621	0.935389	1.19606	0.214927
																																				NT	NT
	RPE-1 NT 20h	XBP1	21.5103	21.6198	21.8064	7.88198	7.68342	7.57581	7.99147	7.79291	7.6853	8.178	7.97944	7.87183				1		1		1		1		1		1		1		1	1			#1	#1
	RPE-1 CPZ 10 uM 20h	XBP1	20.9506	20.8597	20.857	7.4356	7.10123	7.11218	7.34471	7.01034	7.0213	7.34204	7.00767	7.01863	0.446387	1.36262	0.582197	1.49713	0.46363	1.37901	0.646756	1.56564	0.782566	1.72019	0.663999	1.58447	0.835959	1.78504	0.971769	1.96124	0.853202	1.80651	1.62909	0.203531		#83
																																				#163	#163
	RPE-1 NT 20h	ATF4	19.5297	19.3716	19.6491	5.90129	5.70273	5.59511	5.74324	5.54468	5.43707	6.02074	5.82218	5.71456		1		1		1		1		1		1		1		1		1	1	0
	RPE-1 CPZ 10 uM 20h	ATF4	18.6062	18.8574	18.9495	5.09121	4.75684	4.76779	5.34245	5.00808	5.01903	5.43455	5.10018	5.11113	0.810079	1.75331	0.945889	1.92637	0.827321	1.77439	0.400794	1.32023	0.536604	1.45055	0.418036	1.33611	0.586192	1.50128	0.722002	1.64947	0.603435	1.51933	1.58123	0.208028
	RPE-1 NT 20h	ATF6	20.7893	20.8838	21.2709	7.16091	6.96235	6.85474	7.25544	7.05688	6.94927	7.64257	7.44401	7.3364		1		1		1		1		1		1							1	0
	RPE-1 CPZ 10 uM 20h	ATF6	20.6305	20.5945		7.11551	6.78115	6.7921	7.07952	6.74515	6.7561				0.0453997	1.03197	0.18121	1.13383	0.0626421	1.04438	0.175923	1.12969	0.311733	1.2412	0.193166	1.14327							0.960619	0.0761326
	RPE-1 NT 20h	BIP	18.8244	18.9378	18.9105	5.19603	4.99747	4.88986	5.30942	5.11086	5.00324	5.28209	5.08353	4.97592		1		1		1		1		1		1		1		1		1	1
	RPE-1 CPZ 10 uM 20h	BIP	18.8749	18.9635	18.9555	5.35988	5.02551	5.03646	5.44856	5.11419	5.12515	5.44057	5.1062	5.11715	-0.163852	0.892639	-0.0280418	0.980751	-0.146609	0.903371	-0.139146	0.908057	-0.00333595	0.99769	-0.121903	0.918974	-0.158471	0.895974	-0.0226612	0.984415	-0.141229	0.906747	0.932069	0.0425538
	RPE-1 NT 20h	GAPDH	13.6284	13.8269	13.9345
	RPE-1 CPZ 10 uM 20h	GAPDH	13.515	13.8493	13.8384
