# Supplementary material for: Chlorpromazine induces cytotoxic autophagy in glioblastoma cells via endoplasmic reticulum stress and unfolded protein response
Source: J Exp Clin Cancer Res. 2021 Nov 5;40:347. doi: 10.1186/s13046-021-02144-w (PMC8569984; doi:10.1186/s13046-021-02144-w)
Supplement: Supplementary file 2 — Additional file 2. [file 13046_2021_2144_MOESM2_ESM.zip › Raw Data/RT-PCR/19-05-2020 ER stress.xls]

## Sheet: Sample Setup
Block Type	Fast 96-Well Block (0.1mL)
Calibration Background is expired	No
Calibration Background performed on	01-28-2020
Calibration Normalization FAM-ROX is expired	No
Calibration Normalization FAM-ROX performed on	01-28-2020
Calibration Normalization VIC-ROX is expired	No
Calibration Normalization VIC-ROX performed on	01-28-2020
Calibration Pure Dye FAM is expired	No
Calibration Pure Dye FAM performed on	01-28-2020
Calibration Pure Dye NED is expired	No
Calibration Pure Dye NED performed on	01-28-2020
Calibration Pure Dye ROX is expired	No
Calibration Pure Dye ROX performed on	01-28-2020
Calibration Pure Dye SYBR is expired	No
Calibration Pure Dye SYBR performed on	01-28-2020
Calibration Pure Dye TAMRA is expired	No
Calibration Pure Dye TAMRA performed on	01-28-2020
Calibration Pure Dye VIC is expired	No
Calibration Pure Dye VIC performed on	01-28-2020
Calibration ROI is expired	No
Calibration ROI performed on	01-28-2020
Calibration Uniformity is expired	No
Calibration Uniformity performed on	01-28-2020
Chemistry	SYBR_GREEN
Date Created	2020-05-19 11:08:06 AM PDT
Experiment Barcode
Experiment Comment
Experiment File Name	D:\Claudia (MP)\19-05-2020 ER stress.eds
Experiment Name	19-05-2020 ER stress
Experiment Run End Time	2020-05-19 12:04:37 PM PDT
Experiment Type	Standard Curve
Instrument Name	278861431
Instrument Serial Number	278861431
Instrument Type	QuantStudio(TM) 6 Flex System
Passive Reference	ROX
Quantification Cycle Method	Ct
Signal Smoothing On	true
Stage/ Cycle where Analysis is performed	Stage 2, Step 2
User Name
Well	Well Position	Sample Name	Sample Color	Biogroup Name	Biogroup Color	Target Name	Target Color	Task	Reporter	Quencher	Quantity	Comments
1	A1	#1 NT	RGB(176,23,31)			sXBP1	RGB(176,23,31)	UNKNOWN	SYBR	None
2	A2	#1 NT	RGB(176,23,31)			sXBP1	RGB(176,23,31)	UNKNOWN	SYBR	None
3	A3	#1 CPZ	RGB(0,0,255)			sXBP1	RGB(176,23,31)	UNKNOWN	SYBR	None
4	A4	#1 CPZ	RGB(0,0,255)			sXBP1	RGB(176,23,31)	UNKNOWN	SYBR	None
5	A5	#83 NT	RGB(0,139,69)			sXBP1	RGB(176,23,31)	UNKNOWN	SYBR	None
6	A6	#83 NT	RGB(0,139,69)			sXBP1	RGB(176,23,31)	UNKNOWN	SYBR	None
7	A7	#83 CPZ	RGB(255,127,0)			sXBP1	RGB(176,23,31)	UNKNOWN	SYBR	None
8	A8	#83 CPZ	RGB(255,127,0)			sXBP1	RGB(176,23,31)	UNKNOWN	SYBR	None
9	A9	#163 NT	RGB(139,137,112)			sXBP1	RGB(176,23,31)	UNKNOWN	SYBR	None
10	A10	#163 NT	RGB(139,137,112)			sXBP1	RGB(176,23,31)	UNKNOWN	SYBR	None
11	A11	#163 CPZ	RGB(238,121,66)			sXBP1	RGB(176,23,31)	UNKNOWN	SYBR	None
12	A12	#163 CPZ	RGB(238,121,66)			sXBP1	RGB(176,23,31)	UNKNOWN	SYBR	None
13	B1	#1 NT	RGB(176,23,31)			XBP1	RGB(0,0,255)	UNKNOWN	SYBR	None
14	B2	#1 NT	RGB(176,23,31)			XBP1	RGB(0,0,255)	UNKNOWN	SYBR	None
15	B3	#1 CPZ	RGB(0,0,255)			XBP1	RGB(0,0,255)	UNKNOWN	SYBR	None
16	B4	#1 CPZ	RGB(0,0,255)			XBP1	RGB(0,0,255)	UNKNOWN	SYBR	None
17	B5	#83 NT	RGB(0,139,69)			XBP1	RGB(0,0,255)	UNKNOWN	SYBR	None
18	B6	#83 NT	RGB(0,139,69)			XBP1	RGB(0,0,255)	UNKNOWN	SYBR	None
19	B7	#83 CPZ	RGB(255,127,0)			XBP1	RGB(0,0,255)	UNKNOWN	SYBR	None
20	B8	#83 CPZ	RGB(255,127,0)			XBP1	RGB(0,0,255)	UNKNOWN	SYBR	None
21	B9	#163 NT	RGB(139,137,112)			XBP1	RGB(0,0,255)	UNKNOWN	SYBR	None
22	B10	#163 NT	RGB(139,137,112)			XBP1	RGB(0,0,255)	UNKNOWN	SYBR	None
23	B11	#163 CPZ	RGB(238,121,66)			XBP1	RGB(0,0,255)	UNKNOWN	SYBR	None
24	B12	#163 CPZ	RGB(238,121,66)			XBP1	RGB(0,0,255)	UNKNOWN	SYBR	None
25	C1	#1 NT	RGB(176,23,31)			ATF4	RGB(0,139,69)	UNKNOWN	SYBR	None
26	C2	#1 NT	RGB(176,23,31)			ATF4	RGB(0,139,69)	UNKNOWN	SYBR	None
27	C3	#1 CPZ	RGB(0,0,255)			ATF4	RGB(0,139,69)	UNKNOWN	SYBR	None
28	C4	#1 CPZ	RGB(0,0,255)			ATF4	RGB(0,139,69)	UNKNOWN	SYBR	None
29	C5	#83 NT	RGB(0,139,69)			ATF4	RGB(0,139,69)	UNKNOWN	SYBR	None
30	C6	#83 NT	RGB(0,139,69)			ATF4	RGB(0,139,69)	UNKNOWN	SYBR	None
31	C7	#83 CPZ	RGB(255,127,0)			ATF4	RGB(0,139,69)	UNKNOWN	SYBR	None
32	C8	#83 CPZ	RGB(255,127,0)			ATF4	RGB(0,139,69)	UNKNOWN	SYBR	None
33	C9	#163 NT	RGB(139,137,112)			ATF4	RGB(0,139,69)	UNKNOWN	SYBR	None
34	C10	#163 NT	RGB(139,137,112)			ATF4	RGB(0,139,69)	UNKNOWN	SYBR	None
35	C11	#163 CPZ	RGB(238,121,66)			ATF4	RGB(0,139,69)	UNKNOWN	SYBR	None
36	C12	#163 CPZ	RGB(238,121,66)			ATF4	RGB(0,139,69)	UNKNOWN	SYBR	None
37	D1	#1 NT	RGB(176,23,31)			GAPDH	RGB(238,238,0)	UNKNOWN	SYBR	None
38	D2	#1 NT	RGB(176,23,31)			GAPDH	RGB(238,238,0)	UNKNOWN	SYBR	None
39	D3	#1 CPZ	RGB(0,0,255)			GAPDH	RGB(238,238,0)	UNKNOWN	SYBR	None
40	D4	#1 CPZ	RGB(0,0,255)			GAPDH	RGB(238,238,0)	UNKNOWN	SYBR	None
41	D5	#83 NT	RGB(0,139,69)			GAPDH	RGB(238,238,0)	UNKNOWN	SYBR	None
42	D6	#83 NT	RGB(0,139,69)			GAPDH	RGB(238,238,0)	UNKNOWN	SYBR	None
43	D7	#83 CPZ	RGB(255,127,0)			GAPDH	RGB(238,238,0)	UNKNOWN	SYBR	None
44	D8	#83 CPZ	RGB(255,127,0)			GAPDH	RGB(238,238,0)	UNKNOWN	SYBR	None
45	D9	#163 NT	RGB(139,137,112)			GAPDH	RGB(238,238,0)	UNKNOWN	SYBR	None
46	D10	#163 NT	RGB(139,137,112)			GAPDH	RGB(238,238,0)	UNKNOWN	SYBR	None
47	D11	#163 CPZ	RGB(238,121,66)			GAPDH	RGB(238,238,0)	UNKNOWN	SYBR	None
48	D12	#163 CPZ	RGB(238,121,66)			GAPDH	RGB(238,238,0)	UNKNOWN	SYBR	None
49	E1	U87MG NT	RGB(142,56,142)			sXBP1	RGB(176,23,31)	UNKNOWN	SYBR	None
50	E2	U87MG NT	RGB(142,56,142)			sXBP1	RGB(176,23,31)	UNKNOWN	SYBR	None
51	E3	U87MG CPZ	RGB(198,113,113)			sXBP1	RGB(176,23,31)	UNKNOWN	SYBR	None
52	E4	U87MG CPZ	RGB(198,113,113)			sXBP1	RGB(176,23,31)	UNKNOWN	SYBR	None
53	E5	T98G NT	RGB(0,245,255)			sXBP1	RGB(176,23,31)	UNKNOWN	SYBR	None
54	E6	T98G NT	RGB(0,245,255)			sXBP1	RGB(176,23,31)	UNKNOWN	SYBR	None
55	E7	T98G CPZ	RGB(238,220,130)			sXBP1	RGB(176,23,31)	UNKNOWN	SYBR	None
56	E8	T98G CPZ	RGB(238,220,130)			sXBP1	RGB(176,23,31)	UNKNOWN	SYBR	None
57	E9	U251MG NT	RGB(238,238,0)			sXBP1	RGB(176,23,31)	UNKNOWN	SYBR	None
58	E10	U251MG NT	RGB(238,238,0)			sXBP1	RGB(176,23,31)	UNKNOWN	SYBR	None
59	E11	U251MG CPZ	RGB(142,142,56)			sXBP1	RGB(176,23,31)	UNKNOWN	SYBR	None
60	E12	U251MG CPZ	RGB(142,142,56)			sXBP1	RGB(176,23,31)	UNKNOWN	SYBR	None
61	F1	U87MG NT	RGB(142,56,142)			XBP1	RGB(0,0,255)	UNKNOWN	SYBR	None
62	F2	U87MG NT	RGB(142,56,142)			XBP1	RGB(0,0,255)	UNKNOWN	SYBR	None
63	F3	U87MG CPZ	RGB(198,113,113)			XBP1	RGB(0,0,255)	UNKNOWN	SYBR	None
64	F4	U87MG CPZ	RGB(198,113,113)			XBP1	RGB(0,0,255)	UNKNOWN	SYBR	None
65	F5	T98G NT	RGB(0,245,255)			XBP1	RGB(0,0,255)	UNKNOWN	SYBR	None
66	F6	T98G NT	RGB(0,245,255)			XBP1	RGB(0,0,255)	UNKNOWN	SYBR	None
67	F7	T98G CPZ	RGB(238,220,130)			XBP1	RGB(0,0,255)	UNKNOWN	SYBR	None
68	F8	T98G CPZ	RGB(238,220,130)			XBP1	RGB(0,0,255)	UNKNOWN	SYBR	None
69	F9	U251MG NT	RGB(238,238,0)			XBP1	RGB(0,0,255)	UNKNOWN	SYBR	None
70	F10	U251MG NT	RGB(238,238,0)			XBP1	RGB(0,0,255)	UNKNOWN	SYBR	None
71	F11	U251MG CPZ	RGB(142,142,56)			XBP1	RGB(0,0,255)	UNKNOWN	SYBR	None
72	F12	U251MG CPZ	RGB(142,142,56)			XBP1	RGB(0,0,255)	UNKNOWN	SYBR	None
73	G1	U87MG NT	RGB(142,56,142)			ATF4	RGB(0,139,69)	UNKNOWN	SYBR	None
74	G2	U87MG NT	RGB(142,56,142)			ATF4	RGB(0,139,69)	UNKNOWN	SYBR	None
75	G3	U87MG CPZ	RGB(198,113,113)			ATF4	RGB(0,139,69)	UNKNOWN	SYBR	None
76	G4	U87MG CPZ	RGB(198,113,113)			ATF4	RGB(0,139,69)	UNKNOWN	SYBR	None
77	G5	T98G NT	RGB(0,245,255)			ATF4	RGB(0,139,69)	UNKNOWN	SYBR	None
78	G6	T98G NT	RGB(0,245,255)			ATF4	RGB(0,139,69)	UNKNOWN	SYBR	None
79	G7	T98G CPZ	RGB(238,220,130)			ATF4	RGB(0,139,69)	UNKNOWN	SYBR	None
80	G8	T98G CPZ	RGB(238,220,130)			ATF4	RGB(0,139,69)	UNKNOWN	SYBR	None
81	G9	U251MG NT	RGB(238,238,0)			ATF4	RGB(0,139,69)	UNKNOWN	SYBR	None
82	G10	U251MG NT	RGB(238,238,0)			ATF4	RGB(0,139,69)	UNKNOWN	SYBR	None
83	G11	U251MG CPZ	RGB(142,142,56)			ATF4	RGB(0,139,69)	UNKNOWN	SYBR	None
84	G12	U251MG CPZ	RGB(142,142,56)			ATF4	RGB(0,139,69)	UNKNOWN	SYBR	None
85	H1	U87MG NT	RGB(142,56,142)			GAPDH	RGB(238,238,0)	UNKNOWN	SYBR	None
86	H2	U87MG NT	RGB(142,56,142)			GAPDH	RGB(238,238,0)	UNKNOWN	SYBR	None
87	H3	U87MG CPZ	RGB(198,113,113)			GAPDH	RGB(238,238,0)	UNKNOWN	SYBR	None
88	H4	U87MG CPZ	RGB(198,113,113)			GAPDH	RGB(238,238,0)	UNKNOWN	SYBR	None
89	H5	T98G NT	RGB(0,245,255)			GAPDH	RGB(238,238,0)	UNKNOWN	SYBR	None
90	H6	T98G NT	RGB(0,245,255)			GAPDH	RGB(238,238,0)	UNKNOWN	SYBR	None
91	H7	T98G CPZ	RGB(238,220,130)			GAPDH	RGB(238,238,0)	UNKNOWN	SYBR	None
92	H8	T98G CPZ	RGB(238,220,130)			GAPDH	RGB(238,238,0)	UNKNOWN	SYBR	None
93	H9	U251MG NT	RGB(238,238,0)			GAPDH	RGB(238,238,0)	UNKNOWN	SYBR	None
94	H10	U251MG NT	RGB(238,238,0)			GAPDH	RGB(238,238,0)	UNKNOWN	SYBR	None
95	H11	U251MG CPZ	RGB(142,142,56)			GAPDH	RGB(238,238,0)	UNKNOWN	SYBR	None
96	H12	U251MG CPZ	RGB(142,142,56)			GAPDH	RGB(238,238,0)	UNKNOWN	SYBR	None

## Sheet: Amplification Data
Block Type	Fast 96-Well Block (0.1mL)
Calibration Background is expired	No
Calibration Background performed on	01-28-2020
Calibration Normalization FAM-ROX is expired	No
Calibration Normalization FAM-ROX performed on	01-28-2020
Calibration Normalization VIC-ROX is expired	No
Calibration Normalization VIC-ROX performed on	01-28-2020
Calibration Pure Dye FAM is expired	No
Calibration Pure Dye FAM performed on	01-28-2020
Calibration Pure Dye NED is expired	No
Calibration Pure Dye NED performed on	01-28-2020
Calibration Pure Dye ROX is expired	No
Calibration Pure Dye ROX performed on	01-28-2020
Calibration Pure Dye SYBR is expired	No
Calibration Pure Dye SYBR performed on	01-28-2020
Calibration Pure Dye TAMRA is expired	No
Calibration Pure Dye TAMRA performed on	01-28-2020
Calibration Pure Dye VIC is expired	No
Calibration Pure Dye VIC performed on	01-28-2020
Calibration ROI is expired	No
Calibration ROI performed on	01-28-2020
Calibration Uniformity is expired	No
Calibration Uniformity performed on	01-28-2020
Chemistry	SYBR_GREEN
Date Created	2020-05-19 11:08:06 AM PDT
Experiment Barcode
Experiment Comment
Experiment File Name	D:\Claudia (MP)\19-05-2020 ER stress.eds
Experiment Name	19-05-2020 ER stress
Experiment Run End Time	2020-05-19 12:04:37 PM PDT
Experiment Type	Standard Curve
Instrument Name	278861431
Instrument Serial Number	278861431
Instrument Type	QuantStudio(TM) 6 Flex System
Passive Reference	ROX
Quantification Cycle Method	Ct
Signal Smoothing On	true
Stage/ Cycle where Analysis is performed	Stage 2, Step 2
User Name
Well	Cycle	Target Name	Rn	Delta Rn
1	1	sXBP1	0.685703	-0.0362694
1	2	sXBP1	0.702624	-0.0243519
1	3	sXBP1	0.725642	-0.00633759
1	4	sXBP1	0.735471	-0.00151246
1	5	sXBP1	0.742223	0.000235571
1	6	sXBP1	0.748108	0.00111719
1	7	sXBP1	0.754057	0.0020623
1	8	sXBP1	0.75972	0.00272171
1	9	sXBP1	0.764938	0.00293546
1	10	sXBP1	0.769412	0.00240583
1	11	sXBP1	0.77263	0.000619724
1	12	sXBP1	0.777999	0.000985051
1	13	sXBP1	0.783152	0.00113479
1	14	sXBP1	0.787405	0.000383601
1	15	sXBP1	0.789599	-0.00242651
1	16	sXBP1	0.795219	-0.00180959
1	17	sXBP1	0.801325	-0.000707909
1	18	sXBP1	0.805011	-0.002026
1	19	sXBP1	0.810829	-0.00121101
1	20	sXBP1	0.818474	0.00142984
1	21	sXBP1	0.830385	0.00833708
1	22	sXBP1	0.851586	0.0245341
1	23	sXBP1	0.888613	0.0565573
1	24	sXBP1	0.950637	0.113577
1	25	sXBP1	1.06166	0.2196
1	26	sXBP1	1.24835	0.401281
1	27	sXBP1	1.53522	0.683149
1	28	sXBP1	1.91731	1.06023
1	29	sXBP1	2.35441	1.49233
1	30	sXBP1	2.78756	1.92048
1	31	sXBP1	3.17189	2.2998
1	32	sXBP1	3.49195	2.61486
1	33	sXBP1	3.75022	2.86812
1	34	sXBP1	3.9581	3.071
1	35	sXBP1	4.11927	3.22717
1	36	sXBP1	4.23951	3.3424
1	37	sXBP1	4.3336	3.43149
1	38	sXBP1	4.39847	3.49135
1	39	sXBP1	4.43898	3.52686
1	40	sXBP1	4.46143	3.54431
2	1	sXBP1	0.702472	-0.0303215
2	2	sXBP1	0.718906	-0.0183201
2	3	sXBP1	0.738028	-0.00363179
2	4	sXBP1	0.745147	-0.000945579
2	5	sXBP1	0.750487	-3.79068e-05
2	6	sXBP1	0.755948	0.000990107
2	7	sXBP1	0.760172	0.000780192
2	8	sXBP1	0.764557	0.000732163
2	9	sXBP1	0.770117	0.0018593
2	10	sXBP1	0.774448	0.00175739
2	11	sXBP1	0.778279	0.00115599
2	12	sXBP1	0.782795	0.0012382
2	13	sXBP1	0.786776	0.000786347
2	14	sXBP1	0.7908	0.000377055
2	15	sXBP1	0.792718	-0.00213718
2	16	sXBP1	0.79793	-0.00135891
2	17	sXBP1	0.802389	-0.00133279
2	18	sXBP1	0.807053	-0.00110157
2	19	sXBP1	0.813457	0.000868975
2	20	sXBP1	0.822299	0.00527806
2	21	sXBP1	0.834826	0.013372
2	22	sXBP1	0.855246	0.0293595
2	23	sXBP1	0.890193	0.0598734
2	24	sXBP1	0.952906	0.118154
2	25	sXBP1	1.06499	0.225809
2	26	sXBP1	1.25352	0.409903
2	27	sXBP1	1.54619	0.698136
2	28	sXBP1	1.93536	1.08288
2	29	sXBP1	2.38909	1.53218
2	30	sXBP1	2.84703	1.98568
2	31	sXBP1	3.26144	2.39566
2	32	sXBP1	3.6093	2.73908
2	33	sXBP1	3.89234	3.01769
2	34	sXBP1	4.11766	3.23857
2	35	sXBP1	4.29444	3.41092
2	36	sXBP1	4.43976	3.55181
2	37	sXBP1	4.54403	3.65165
2	38	sXBP1	4.61753	3.72072
2	39	sXBP1	4.67069	3.76944
2	40	sXBP1	4.70964	3.80395
3	1	sXBP1	0.710169	-0.0151852
3	2	sXBP1	0.718102	-0.0111319
3	3	sXBP1	0.732067	-0.00104757
3	4	sXBP1	0.737862	0.000867014
3	5	sXBP1	0.742925	0.00204948
3	6	sXBP1	0.74593	0.00117391
3	7	sXBP1	0.748016	-0.000620047
3	8	sXBP1	0.752252	-0.000264301
3	9	sXBP1	0.755976	-0.000421394
3	10	sXBP1	0.75923	-0.00104793
3	11	sXBP1	0.763041	-0.00111663
3	12	sXBP1	0.767763	-0.000275645
3	13	sXBP1	0.771972	5.29206e-05
3	14	sXBP1	0.775654	-0.00014518
3	15	sXBP1	0.778535	-0.00114431
3	16	sXBP1	0.782394	-0.00116598
3	17	sXBP1	0.787477	3.60928e-05
3	18	sXBP1	0.79439	0.00306958
3	19	sXBP1	0.803264	0.00806274
3	20	sXBP1	0.818955	0.0198728
3	21	sXBP1	0.844616	0.0416538
3	22	sXBP1	0.891584	0.0847419
3	23	sXBP1	0.974142	0.163419
3	24	sXBP1	1.11763	0.303025
3	25	sXBP1	1.3515	0.533021
3	26	sXBP1	1.69135	0.868984
3	27	sXBP1	2.12109	1.29484
3	28	sXBP1	2.58822	1.75809
3	29	sXBP1	3.03113	2.19712
3	30	sXBP1	3.41686	2.57897
3	31	sXBP1	3.73169	2.88993
3	32	sXBP1	3.98807	3.14242
3	33	sXBP1	4.19024	3.34071
3	34	sXBP1	4.346	3.49259
3	35	sXBP1	4.46262	3.60533
3	36	sXBP1	4.54854	3.68737
3	37	sXBP1	4.60187	3.73682
3	38	sXBP1	4.64064	3.77171
3	39	sXBP1	4.66535	3.79254
3	40	sXBP1	4.67938	3.80269
4	1	sXBP1	0.697115	-0.0179128
4	2	sXBP1	0.706646	-0.012713
4	3	sXBP1	0.720886	-0.00280482
4	4	sXBP1	0.728025	2.16637e-06
4	5	sXBP1	0.733348	0.000994136
4	6	sXBP1	0.737763	0.00107696
4	7	sXBP1	0.740923	-9.40084e-05
4	8	sXBP1	0.745649	0.000299888
4	9	sXBP1	0.750539	0.000858353
4	10	sXBP1	0.754602	0.000589505
4	11	sXBP1	0.758591	0.000246867
4	12	sXBP1	0.763866	0.00118972
4	13	sXBP1	0.767588	0.000579996
4	14	sXBP1	0.770969	-0.000370491
4	15	sXBP1	0.774046	-0.00162478
4	16	sXBP1	0.778395	-0.00160729
4	17	sXBP1	0.783928	-0.000406703
4	18	sXBP1	0.789736	0.00107051
4	19	sXBP1	0.800349	0.00735138
4	20	sXBP1	0.81711	0.0197812
4	21	sXBP1	0.842485	0.040824
4	22	sXBP1	0.889861	0.0838683
4	23	sXBP1	0.97504	0.164716
4	24	sXBP1	1.12078	0.306125
4	25	sXBP1	1.35612	0.537128
4	26	sXBP1	1.69489	0.871571
4	27	sXBP1	2.11586	1.28821
4	28	sXBP1	2.56965	1.73766
4	29	sXBP1	2.99936	2.16305
4	30	sXBP1	3.36773	2.52709
4	31	sXBP1	3.66857	2.82359
4	32	sXBP1	3.90997	3.06066
4	33	sXBP1	4.10028	3.24663
4	34	sXBP1	4.24925	3.39128
4	35	sXBP1	4.35957	3.49727
4	36	sXBP1	4.43803	3.57139
4	37	sXBP1	4.49049	3.61952
4	38	sXBP1	4.52755	3.65225
4	39	sXBP1	4.54745	3.66782
4	40	sXBP1	4.56612	3.68215
5	1	sXBP1	0.6557	-0.0275066
5	2	sXBP1	0.671164	-0.0156143
5	3	sXBP1	0.689747	-0.000603875
5	4	sXBP1	0.695886	0.00196345
5	5	sXBP1	0.699427	0.00193195
5	6	sXBP1	0.702893	0.00182648
5	7	sXBP1	0.706305	0.00166671
5	8	sXBP1	0.708461	0.000250769
5	9	sXBP1	0.711244	-0.000538843
5	10	sXBP1	0.71401	-0.00134437
5	11	sXBP1	0.716629	-0.00229736
5	12	sXBP1	0.721094	-0.00140475
5	13	sXBP1	0.725233	-0.000837162
5	14	sXBP1	0.727588	-0.00205372
5	15	sXBP1	0.732007	-0.00120719
5	16	sXBP1	0.735336	-0.00144981
5	17	sXBP1	0.739399	-0.000958932
5	18	sXBP1	0.742478	-0.00145153
5	19	sXBP1	0.746425	-0.00107665
5	20	sXBP1	0.751679	0.000605304
5	21	sXBP1	0.756389	0.00174283
5	22	sXBP1	0.763455	0.00523671
5	23	sXBP1	0.772802	0.0110119
5	24	sXBP1	0.786774	0.0214124
5	25	sXBP1	0.811101	0.0421676
5	26	sXBP1	0.855343	0.0828371
5	27	sXBP1	0.935841	0.159764
5	28	sXBP1	1.07557	0.295918
5	29	sXBP1	1.30517	0.521945
5	30	sXBP1	1.64099	0.854192
5	31	sXBP1	2.0693	1.27893
5	32	sXBP1	2.53909	1.74515
5	33	sXBP1	2.9895	2.19199
5	34	sXBP1	3.37654	2.57546
5	35	sXBP1	3.69473	2.89008
5	36	sXBP1	3.95077	3.14255
5	37	sXBP1	4.15606	3.34426
5	38	sXBP1	4.31855	3.50318
5	39	sXBP1	4.43512	3.61618
5	40	sXBP1	4.511	3.68848
6	1	sXBP1	0.641425	-0.0258774
6	2	sXBP1	0.656339	-0.0146779
6	3	sXBP1	0.6714	-0.0033317
6	4	sXBP1	0.677975	-0.000472204
6	5	sXBP1	0.68352	0.00135852
6	6	sXBP1	0.68728	0.00140313
6	7	sXBP1	0.690644	0.0010519
6	8	sXBP1	0.694401	0.00109443
6	9	sXBP1	0.698879	0.00185739
6	10	sXBP1	0.701685	0.000948267
6	11	sXBP1	0.705529	0.00107758
6	12	sXBP1	0.707449	-0.000717572
6	13	sXBP1	0.710957	-0.000924733
6	14	sXBP1	0.715272	-0.00032425
6	15	sXBP1	0.718258	-0.00105385
6	16	sXBP1	0.721205	-0.00182135
6	17	sXBP1	0.724724	-0.0020176
6	18	sXBP1	0.729522	-0.000934083
6	19	sXBP1	0.733338	-0.000833624
6	20	sXBP1	0.73766	-0.000225929
6	21	sXBP1	0.742553	0.000952361
6	22	sXBP1	0.748229	0.00291332
6	23	sXBP1	0.757171	0.00814014
6	24	sXBP1	0.772545	0.0197989
6	25	sXBP1	0.798268	0.0418074
6	26	sXBP1	0.842316	0.0821397
6	27	sXBP1	0.922361	0.15847
6	28	sXBP1	1.06229	0.294681
6	29	sXBP1	1.28964	0.518315
6	30	sXBP1	1.61958	0.844542
6	31	sXBP1	2.03293	1.25418
6	32	sXBP1	2.48326	1.70079
6	33	sXBP1	2.91489	2.12871
6	34	sXBP1	3.29122	2.50132
6	35	sXBP1	3.60284	2.80923
6	36	sXBP1	3.85085	3.05353
6	37	sXBP1	4.04416	3.24312
6	38	sXBP1	4.20103	3.39628
6	39	sXBP1	4.31653	3.50806
6	40	sXBP1	4.38912	3.57693
7	1	sXBP1	0.643758	-0.0195043
7	2	sXBP1	0.657836	-0.00788522
7	3	sXBP1	0.668289	0.000108942
7	4	sXBP1	0.671894	0.00125524
7	5	sXBP1	0.674393	0.00129636
7	6	sXBP1	0.677077	0.00152147
7	7	sXBP1	0.68034	0.00232594
7	8	sXBP1	0.68151	0.00103763
7	9	sXBP1	0.681553	-0.0013787
7	10	sXBP1	0.683189	-0.00220078
7	11	sXBP1	0.685872	-0.00197633
7	12	sXBP1	0.688386	-0.00192109
7	13	sXBP1	0.691194	-0.00157134
7	14	sXBP1	0.692737	-0.00248724
7	15	sXBP1	0.69506	-0.00262268
7	16	sXBP1	0.698115	-0.00202605
7	17	sXBP1	0.702817	0.000217216
7	18	sXBP1	0.708085	0.00302595
7	19	sXBP1	0.712913	0.00539546
7	20	sXBP1	0.722728	0.0127521
7	21	sXBP1	0.736813	0.0243792
7	22	sXBP1	0.761855	0.0469623
7	23	sXBP1	0.808017	0.0906657
7	24	sXBP1	0.891195	0.171385
7	25	sXBP1	1.03745	0.315186
7	26	sXBP1	1.27393	0.549203
7	27	sXBP1	1.6158	0.888615
7	28	sXBP1	2.0456	1.31595
7	29	sXBP1	2.51157	1.77946
7	30	sXBP1	2.95259	2.21803
7	31	sXBP1	3.33788	2.60086
7	32	sXBP1	3.65482	2.91534
7	33	sXBP1	3.90794	3.16601
7	34	sXBP1	4.11202	3.36763
7	35	sXBP1	4.2712	3.52435
7	36	sXBP1	4.39334	3.64403
7	37	sXBP1	4.47619	3.72442
7	38	sXBP1	4.53968	3.78545
7	39	sXBP1	4.58209	3.8254
7	40	sXBP1	4.6064	3.84726
8	1	sXBP1	0.607916	-0.0203122
8	2	sXBP1	0.620918	-0.00950051
8	3	sXBP1	0.632225	-0.000384124
8	4	sXBP1	0.636203	0.00140435
8	5	sXBP1	0.638871	0.0018814
8	6	sXBP1	0.64062	0.00144037
8	7	sXBP1	0.643349	0.00197893
8	8	sXBP1	0.643788	0.000227368
8	9	sXBP1	0.644535	-0.0012155
8	10	sXBP1	0.645574	-0.00236715
8	11	sXBP1	0.647445	-0.00268695
8	12	sXBP1	0.650689	-0.00163251
8	13	sXBP1	0.653818	-0.000694649
8	14	sXBP1	0.655138	-0.00156424
8	15	sXBP1	0.657548	-0.00134492
8	16	sXBP1	0.660053	-0.00103023
8	17	sXBP1	0.662881	-0.00039302
8	18	sXBP1	0.66686	0.00139611
8	19	sXBP1	0.672639	0.00498476
8	20	sXBP1	0.681251	0.0114061
8	21	sXBP1	0.693959	0.021924
8	22	sXBP1	0.716819	0.0425934
8	23	sXBP1	0.75949	0.0830742
8	24	sXBP1	0.834789	0.156183
8	25	sXBP1	0.967614	0.286817
8	26	sXBP1	1.18519	0.502207
8	27	sXBP1	1.50384	0.81866
8	28	sXBP1	1.90996	1.22259
8	29	sXBP1	2.3583	1.66874
8	30	sXBP1	2.79057	2.09882
8	31	sXBP1	3.16558	2.47164
8	32	sXBP1	3.47696	2.78083
8	33	sXBP1	3.72879	3.03047
8	34	sXBP1	3.93238	3.23187
8	35	sXBP1	4.09036	3.38765
8	36	sXBP1	4.21053	3.50564
8	37	sXBP1	4.30209	3.59501
8	38	sXBP1	4.3668	3.65753
8	39	sXBP1	4.40451	3.69304
8	40	sXBP1	4.42941	3.71576
9	1	sXBP1	0.685855	-0.0370057
9	2	sXBP1	0.703773	-0.0217815
9	3	sXBP1	0.723233	-0.00501389
9	4	sXBP1	0.731062	0.000122398
9	5	sXBP1	0.734592	0.000959166
9	6	sXBP1	0.737994	0.00166778
9	7	sXBP1	0.740706	0.00168701
9	8	sXBP1	0.742356	0.00064397
9	9	sXBP1	0.744558	0.000152448
9	10	sXBP1	0.747652	0.000553744
9	11	sXBP1	0.74948	-0.000311678
9	12	sXBP1	0.753335	0.000850411
9	13	sXBP1	0.755977	0.000799606
9	14	sXBP1	0.761212	0.0033413
9	15	sXBP1	0.761656	0.00109294
9	16	sXBP1	0.761107	-0.00214934
9	17	sXBP1	0.76386	-0.00208952
9	18	sXBP1	0.766852	-0.00179015
9	19	sXBP1	0.769817	-0.00151825
9	20	sXBP1	0.771917	-0.00211122
9	21	sXBP1	0.776473	-0.000248778
9	22	sXBP1	0.782776	0.00336205
9	23	sXBP1	0.790957	0.00884995
9	24	sXBP1	0.804999	0.0201989
9	25	sXBP1	0.830202	0.042708
9	26	sXBP1	0.878058	0.0878719
9	27	sXBP1	0.96377	0.170891
9	28	sXBP1	1.11243	0.316861
9	29	sXBP1	1.34879	0.550522
9	30	sXBP1	1.68531	0.884354
9	31	sXBP1	2.09772	1.29406
9	32	sXBP1	2.53917	1.73282
9	33	sXBP1	2.95251	2.14347
9	34	sXBP1	3.30975	2.49802
9	35	sXBP1	3.60363	2.7892
9	36	sXBP1	3.83576	3.01864
9	37	sXBP1	4.02342	3.20361
9	38	sXBP1	4.1684	3.3459
9	39	sXBP1	4.27576	3.45057
9	40	sXBP1	4.34611	3.51822
10	1	sXBP1	0.703314	-0.0338519
10	2	sXBP1	0.717436	-0.0226131
10	3	sXBP1	0.738979	-0.00395397
10	4	sXBP1	0.747576	0.00175962
10	5	sXBP1	0.751911	0.00321123
10	6	sXBP1	0.753748	0.00216434
10	7	sXBP1	0.755878	0.00141076
10	8	sXBP1	0.757743	0.000391946
10	9	sXBP1	0.760478	0.000243952
10	10	sXBP1	0.76351	0.000391716
10	11	sXBP1	0.763975	-0.00202626
10	12	sXBP1	0.767528	-0.0013569
10	13	sXBP1	0.771662	-0.000106624
10	14	sXBP1	0.774142	-0.000509845
10	15	sXBP1	0.775885	-0.00165032
10	16	sXBP1	0.778782	-0.00163702
10	17	sXBP1	0.781626	-0.00167641
10	18	sXBP1	0.784266	-0.00192007
10	19	sXBP1	0.788244	-0.000825667
10	20	sXBP1	0.791618	-0.000335653
10	21	sXBP1	0.796029	0.00119255
10	22	sXBP1	0.802953	0.00523262
10	23	sXBP1	0.812086	0.0114817
10	24	sXBP1	0.8282	0.0247128
10	25	sXBP1	0.855666	0.0492946
10	26	sXBP1	0.903948	0.0946931
10	27	sXBP1	0.991598	0.17946
10	28	sXBP1	1.14503	0.330011
10	29	sXBP1	1.38881	0.570902
10	30	sXBP1	1.73518	0.914393
10	31	sXBP1	2.15807	1.3344
10	32	sXBP1	2.60831	1.78175
10	33	sXBP1	3.03166	2.20222
10	34	sXBP1	3.39523	2.56291
10	35	sXBP1	3.69463	2.85943
10	36	sXBP1	3.93217	3.09408
10	37	sXBP1	4.12198	3.281
10	38	sXBP1	4.26715	3.4233
10	39	sXBP1	4.37907	3.53233
10	40	sXBP1	4.4543	3.60468
11	1	sXBP1	0.654099	-0.0246639
11	2	sXBP1	0.663605	-0.0185252
11	3	sXBP1	0.681124	-0.00437272
11	4	sXBP1	0.687583	-0.00128012
11	5	sXBP1	0.69366	0.00142951
11	6	sXBP1	0.698085	0.00248803
11	7	sXBP1	0.700751	0.0017878
11	8	sXBP1	0.703925	0.00159469
11	9	sXBP1	0.706931	0.00123355
11	10	sXBP1	0.709542	0.000478482
11	11	sXBP1	0.712095	-0.000335236
11	12	sXBP1	0.715631	-0.000166788
11	13	sXBP1	0.719128	-3.64275e-05
11	14	sXBP1	0.721912	-0.0006187
11	15	sXBP1	0.724962	-0.000935852
11	16	sXBP1	0.727891	-0.00137334
11	17	sXBP1	0.731404	-0.00122767
11	18	sXBP1	0.736079	8.07205e-05
11	19	sXBP1	0.739189	-0.000175694
11	20	sXBP1	0.744161	0.00142976
11	21	sXBP1	0.752147	0.00604847
11	22	sXBP1	0.76417	0.0147047
11	23	sXBP1	0.785214	0.0323826
11	24	sXBP1	0.82328	0.0670811
11	25	sXBP1	0.892074	0.132509
11	26	sXBP1	1.01257	0.249636
11	27	sXBP1	1.21292	0.446626
11	28	sXBP1	1.51099	0.741329
11	29	sXBP1	1.89775	1.12472
11	30	sXBP1	2.32721	1.55081
11	31	sXBP1	2.74221	1.96245
11	32	sXBP1	3.11131	2.32818
11	33	sXBP1	3.41506	2.62856
11	34	sXBP1	3.65808	2.86821
11	35	sXBP1	3.85231	3.05908
11	36	sXBP1	4.00244	3.20584
11	37	sXBP1	4.11633	3.31636
11	38	sXBP1	4.2035	3.40017
11	39	sXBP1	4.26357	3.45687
11	40	sXBP1	4.29178	3.48171
12	1	sXBP1	0.734482	-0.0278423
12	2	sXBP1	0.752144	-0.0146118
12	3	sXBP1	0.769824	-0.00136377
12	4	sXBP1	0.777513	0.00189353
12	5	sXBP1	0.782045	0.00199482
12	6	sXBP1	0.785508	0.00102585
12	7	sXBP1	0.790247	0.00133302
12	8	sXBP1	0.794187	0.000841602
12	9	sXBP1	0.796775	-0.00100207
12	10	sXBP1	0.801019	-0.00118938
12	11	sXBP1	0.805561	-0.00107945
12	12	sXBP1	0.809655	-0.0014172
12	13	sXBP1	0.813997	-0.00150593
12	14	sXBP1	0.818159	-0.00177586
12	15	sXBP1	0.822428	-0.00193802
12	16	sXBP1	0.827686	-0.00111157
12	17	sXBP1	0.832802	-0.000427766
12	18	sXBP1	0.837908	0.000247101
12	19	sXBP1	0.843359	0.00126613
12	20	sXBP1	0.850733	0.00420895
12	21	sXBP1	0.859071	0.00811493
12	22	sXBP1	0.871594	0.0162065
12	23	sXBP1	0.894278	0.0344589
12	24	sXBP1	0.936807	0.0725566
12	25	sXBP1	1.01321	0.14453
12	26	sXBP1	1.1473	0.274185
12	27	sXBP1	1.36769	0.490148
12	28	sXBP1	1.69368	0.811707
12	29	sXBP1	2.11903	1.23263
12	30	sXBP1	2.59433	1.70349
12	31	sXBP1	3.05674	2.16147
12	32	sXBP1	3.46291	2.56321
12	33	sXBP1	3.79827	2.89413
12	34	sXBP1	4.06734	3.15878
12	35	sXBP1	4.28196	3.36896
12	36	sXBP1	4.44952	3.53209
12	37	sXBP1	4.57167	3.64981
12	38	sXBP1	4.6631	3.7368
12	39	sXBP1	4.72901	3.79829
12	40	sXBP1	4.76395	3.8288
13	1	XBP1	0.762236	-0.0354201
13	2	XBP1	0.78312	-0.0193477
13	3	XBP1	0.805757	-0.0015221
13	4	XBP1	0.813651	0.00156129
13	5	XBP1	0.818205	0.00130342
13	6	XBP1	0.821272	-0.000440387
13	7	XBP1	0.826836	0.000311745
13	8	XBP1	0.832574	0.00123912
13	9	XBP1	0.835711	-0.000435377
13	10	XBP1	0.839448	-0.00150965
13	11	XBP1	0.843827	-0.00194264
13	12	XBP1	0.849079	-0.0015014
13	13	XBP1	0.855744	0.000351688
13	14	XBP1	0.862787	0.00258428
13	15	XBP1	0.871297	0.00628291
13	16	XBP1	0.887554	0.0177279
13	17	XBP1	0.913659	0.0390215
13	18	XBP1	0.96227	0.0828214
13	19	XBP1	1.04579	0.161528
13	20	XBP1	1.19033	0.301256
13	21	XBP1	1.42145	0.527572
13	22	XBP1	1.75392	0.85523
13	23	XBP1	2.16768	1.26417
13	24	XBP1	2.61047	1.70215
13	25	XBP1	3.03403	2.1209
13	26	XBP1	3.40511	2.48717
13	27	XBP1	3.71308	2.79033
13	28	XBP1	3.97198	3.04442
13	29	XBP1	4.18432	3.25194
13	30	XBP1	4.35597	3.41879
13	31	XBP1	4.49922	3.55723
13	32	XBP1	4.6238	3.67699
13	33	XBP1	4.72638	3.77477
13	34	XBP1	4.81189	3.85546
13	35	XBP1	4.88143	3.92019
13	36	XBP1	4.93882	3.97277
13	37	XBP1	4.98846	4.0176
13	38	XBP1	5.02369	4.04802
13	39	XBP1	5.04698	4.06649
13	40	XBP1	5.06375	4.07845
14	1	XBP1	0.721772	-0.0226103
14	2	XBP1	0.736582	-0.0115882
14	3	XBP1	0.752766	0.000807616
14	4	XBP1	0.757365	0.00161812
14	5	XBP1	0.760679	0.00114415
14	6	XBP1	0.763052	-0.000271395
14	7	XBP1	0.766217	-0.000894379
14	8	XBP1	0.769341	-0.00155849
14	9	XBP1	0.772855	-0.00183231
14	10	XBP1	0.776751	-0.00172484
14	11	XBP1	0.782218	-4.5235e-05
14	12	XBP1	0.785177	-0.000875226
14	13	XBP1	0.790207	0.000367416
14	14	XBP1	0.796893	0.00326456
14	15	XBP1	0.805671	0.00825503
14	16	XBP1	0.819741	0.0185372
14	17	XBP1	0.843915	0.0389231
14	18	XBP1	0.884359	0.0755781
14	19	XBP1	0.961782	0.149213
14	20	XBP1	1.09479	0.278431
14	21	XBP1	1.31051	0.490366
14	22	XBP1	1.62419	0.800258
14	23	XBP1	2.01828	1.19056
14	24	XBP1	2.44811	1.6166
14	25	XBP1	2.8649	2.02961
14	26	XBP1	3.23805	2.39896
14	27	XBP1	3.55549	2.71262
14	28	XBP1	3.82127	2.97461
14	29	XBP1	4.04088	3.19043
14	30	XBP1	4.22243	3.36819
14	31	XBP1	4.37167	3.51365
14	32	XBP1	4.49726	3.63545
14	33	XBP1	4.6059	3.7403
14	34	XBP1	4.69572	3.82633
14	35	XBP1	4.76835	3.89517
14	36	XBP1	4.83291	3.95595
14	37	XBP1	4.87996	3.99921
14	38	XBP1	4.924	4.03945
14	39	XBP1	4.95319	4.06486
14	40	XBP1	4.97627	4.08415
15	1	XBP1	0.724592	-0.0235687
15	2	XBP1	0.739136	-0.012756
15	3	XBP1	0.755321	-0.000303016
15	4	XBP1	0.761806	0.00244954
15	5	XBP1	0.763767	0.000678931
15	6	XBP1	0.766645	-0.000175372
15	7	XBP1	0.76931	-0.00124282
15	8	XBP1	0.772107	-0.00217741
15	9	XBP1	0.776423	-0.00159387
15	10	XBP1	0.781175	-0.000573014
15	11	XBP1	0.785762	0.000281965
15	12	XBP1	0.791868	0.00265507
15	13	XBP1	0.799837	0.00689244
15	14	XBP1	0.812049	0.0153729
15	15	XBP1	0.832126	0.0317179
15	16	XBP1	0.870029	0.0658884
15	17	XBP1	0.937586	0.129714
15	18	XBP1	1.05748	0.245871
15	19	XBP1	1.25355	0.43821
15	20	XBP1	1.54857	0.729506
15	21	XBP1	1.9402	1.1174
15	22	XBP1	2.38921	1.56268
15	23	XBP1	2.83824	2.00797
15	24	XBP1	3.23646	2.40246
15	25	XBP1	3.57792	2.7402
15	26	XBP1	3.86236	3.0209
15	27	XBP1	4.09229	3.2471
15	28	XBP1	4.28631	3.43739
15	29	XBP1	4.44824	3.59558
15	30	XBP1	4.58509	3.7287
15	31	XBP1	4.69747	3.83735
15	32	XBP1	4.78824	3.92439
15	33	XBP1	4.8747	4.00712
15	34	XBP1	4.9445	4.07318
15	35	XBP1	4.99376	4.11871
15	36	XBP1	5.03938	4.1606
15	37	XBP1	5.06984	4.18733
15	38	XBP1	5.085	4.19875
15	39	XBP1	5.10078	4.2108
15	40	XBP1	5.10829	4.21458
16	1	XBP1	0.716777	-0.0271742
16	2	XBP1	0.734878	-0.0126885
16	3	XBP1	0.750765	-0.0004156
16	4	XBP1	0.755834	0.00103845
16	5	XBP1	0.759436	0.00102534
16	6	XBP1	0.761696	-0.000329952
16	7	XBP1	0.765623	-1.69689e-05
16	8	XBP1	0.768695	-0.00055973
16	9	XBP1	0.770828	-0.00204222
16	10	XBP1	0.775757	-0.000728056
16	11	XBP1	0.780241	0.000141635
16	12	XBP1	0.785602	0.0018871
16	13	XBP1	0.794186	0.00685622
16	14	XBP1	0.807258	0.0163139
16	15	XBP1	0.828583	0.034024
16	16	XBP1	0.86528	0.0671061
16	17	XBP1	0.932946	0.131157
16	18	XBP1	1.05321	0.247802
16	19	XBP1	1.25208	0.443065
16	20	XBP1	1.54988	0.737251
16	21	XBP1	1.94657	1.13032
16	22	XBP1	2.39676	1.5769
16	23	XBP1	2.84404	2.02056
16	24	XBP1	3.24776	2.42067
16	25	XBP1	3.59147	2.76077
16	26	XBP1	3.87713	3.0428
16	27	XBP1	4.10895	3.27101
16	28	XBP1	4.29653	3.45498
16	29	XBP1	4.46214	3.61698
16	30	XBP1	4.59818	3.7494
16	31	XBP1	4.70799	3.85559
16	32	XBP1	4.8006	3.94459
16	33	XBP1	4.87839	4.01876
16	34	XBP1	4.94676	4.08351
16	35	XBP1	4.99914	4.13229
16	36	XBP1	5.04434	4.17387
16	37	XBP1	5.07839	4.20431
16	38	XBP1	5.10157	4.22387
16	39	XBP1	5.11318	4.23186
16	40	XBP1	5.12352	4.23859
17	1	XBP1	0.694409	-0.013492
17	2	XBP1	0.702276	-0.00863401
17	3	XBP1	0.715343	0.00142399
17	4	XBP1	0.720049	0.00312054
17	5	XBP1	0.721106	0.00116755
17	6	XBP1	0.721636	-0.00131162
17	7	XBP1	0.724541	-0.00141568
17	8	XBP1	0.727546	-0.00141983
17	9	XBP1	0.729463	-0.00251183
17	10	XBP1	0.733184	-0.00180031
17	11	XBP1	0.736828	-0.0011655
17	12	XBP1	0.740095	-0.000908108
17	13	XBP1	0.743908	-0.000104559
17	14	XBP1	0.748669	0.00164736
17	15	XBP1	0.753309	0.00327798
17	16	XBP1	0.761836	0.00879531
17	17	XBP1	0.775969	0.0199192
17	18	XBP1	0.800297	0.0412381
17	19	XBP1	0.843792	0.0817237
17	20	XBP1	0.923139	0.158062
17	21	XBP1	1.05958	0.291495
17	22	XBP1	1.28198	0.510886
17	23	XBP1	1.60845	0.834348
17	24	XBP1	2.02174	1.24462
17	25	XBP1	2.47949	1.69937
17	26	XBP1	2.92119	2.13806
17	27	XBP1	3.31104	2.5249
17	28	XBP1	3.64221	2.85305
17	29	XBP1	3.91235	3.12019
17	30	XBP1	4.1345	3.33933
17	31	XBP1	4.32214	3.52396
17	32	XBP1	4.47952	3.67833
17	33	XBP1	4.61379	3.80959
17	34	XBP1	4.72165	3.91444
17	35	XBP1	4.80914	3.99892
17	36	XBP1	4.88566	4.07243
17	37	XBP1	4.94582	4.12959
17	38	XBP1	4.99239	4.17315
17	39	XBP1	5.03239	4.21013
17	40	XBP1	5.05604	4.23077
18	1	XBP1	0.679087	-0.0114038
18	2	XBP1	0.692002	-0.00186084
18	3	XBP1	0.699524	0.00228789
18	4	XBP1	0.702367	0.00175921
18	5	XBP1	0.704581	0.000600206
18	6	XBP1	0.706929	-0.000424031
18	7	XBP1	0.709824	-0.000901813
18	8	XBP1	0.711889	-0.00220953
18	9	XBP1	0.71556	-0.00191102
18	10	XBP1	0.719195	-0.00164792
18	11	XBP1	0.722798	-0.00141807
18	12	XBP1	0.7271	-0.000487993
18	13	XBP1	0.73063	-0.000331165
18	14	XBP1	0.735527	0.00119371
18	15	XBP1	0.741197	0.00349052
18	16	XBP1	0.747975	0.00689592
18	17	XBP1	0.760936	0.0164848
18	18	XBP1	0.783468	0.0356448
18	19	XBP1	0.823984	0.0727881
18	20	XBP1	0.896499	0.141931
18	21	XBP1	1.02224	0.264299
18	22	XBP1	1.2314	0.470083
18	23	XBP1	1.54275	0.778062
18	24	XBP1	1.94648	1.17842
18	25	XBP1	2.40243	1.631
18	26	XBP1	2.85474	2.07993
18	27	XBP1	3.25853	2.48035
18	28	XBP1	3.6017	2.82015
18	29	XBP1	3.88817	3.10325
18	30	XBP1	4.12153	3.33323
18	31	XBP1	4.30749	3.51583
18	32	XBP1	4.47161	3.67657
18	33	XBP1	4.61202	3.81361
18	34	XBP1	4.728	3.92622
18	35	XBP1	4.82449	4.01934
18	36	XBP1	4.90085	4.09232
18	37	XBP1	4.96277	4.15087
18	38	XBP1	5.01293	4.19766
18	39	XBP1	5.05369	4.23504
18	40	XBP1	5.08355	4.26153
19	1	XBP1	0.678531	-0.0118548
19	2	XBP1	0.68992	-0.00277212
19	3	XBP1	0.698427	0.00342906
19	4	XBP1	0.699359	0.00205437
19	5	XBP1	0.700354	0.000743452
19	6	XBP1	0.701286	-0.000630824
19	7	XBP1	0.701855	-0.00236761
19	8	XBP1	0.704653	-0.00187591
19	9	XBP1	0.706462	-0.00237274
19	10	XBP1	0.707956	-0.00318489
19	11	XBP1	0.71074	-0.00270677
19	12	XBP1	0.715051	-0.000702235
19	13	XBP1	0.720108	0.00204897
19	14	XBP1	0.72593	0.00556513
19	15	XBP1	0.733589	0.0109174
19	16	XBP1	0.748078	0.0231003
19	17	XBP1	0.774691	0.047408
19	18	XBP1	0.823367	0.0937771
19	19	XBP1	0.910983	0.179087
19	20	XBP1	1.06273	0.328532
19	21	XBP1	1.30473	0.56822
19	22	XBP1	1.64978	0.910962
19	23	XBP1	2.07602	1.3349
19	24	XBP1	2.5329	1.78947
19	25	XBP1	2.96801	2.22228
19	26	XBP1	3.35251	2.60447
19	27	XBP1	3.67146	2.92112
19	28	XBP1	3.93566	3.18301
19	29	XBP1	4.15508	3.40013
19	30	XBP1	4.33956	3.5823
19	31	XBP1	4.49017	3.7306
19	32	XBP1	4.61564	3.85376
19	33	XBP1	4.72669	3.96251
19	34	XBP1	4.82269	4.0562
19	35	XBP1	4.89498	4.12619
19	36	XBP1	4.95136	4.18026
19	37	XBP1	5.00024	4.22683
19	38	XBP1	5.03213	4.25641
19	39	XBP1	5.05717	4.27915
19	40	XBP1	5.06863	4.28831
20	1	XBP1	0.683047	-0.00849807
20	2	XBP1	0.687923	-0.00618119
20	3	XBP1	0.698794	0.00213161
20	4	XBP1	0.701625	0.0024037
20	5	XBP1	0.702886	0.00110669
20	6	XBP1	0.703211	-0.00112701
20	7	XBP1	0.704453	-0.00244417
20	8	XBP1	0.707796	-0.00165907
20	9	XBP1	0.71043	-0.00158434
20	10	XBP1	0.711928	-0.00264472
20	11	XBP1	0.716036	-0.00109561
20	12	XBP1	0.719541	-0.000149158
20	13	XBP1	0.722969	0.000720461
20	14	XBP1	0.729149	0.00434161
20	15	XBP1	0.738978	0.0116124
20	16	XBP1	0.754618	0.0246935
20	17	XBP1	0.781612	0.0491295
20	18	XBP1	0.833347	0.0983061
20	19	XBP1	0.924775	0.187175
20	20	XBP1	1.08269	0.342529
20	21	XBP1	1.3345	0.591778
20	22	XBP1	1.69204	0.946767
20	23	XBP1	2.13274	1.38491
20	24	XBP1	2.59947	1.84908
20	25	XBP1	3.03595	2.283
20	26	XBP1	3.41575	2.66024
20	27	XBP1	3.73572	2.97765
20	28	XBP1	3.99974	3.23911
20	29	XBP1	4.21621	3.45302
20	30	XBP1	4.39157	3.62582
20	31	XBP1	4.53671	3.76841
20	32	XBP1	4.65693	3.88607
20	33	XBP1	4.7597	3.98628
20	34	XBP1	4.85206	4.07608
20	35	XBP1	4.92167	4.14313
20	36	XBP1	4.9812	4.20011
20	37	XBP1	5.02807	4.24441
20	38	XBP1	5.06003	4.27381
20	39	XBP1	5.08468	4.29591
20	40	XBP1	5.09555	4.30422
21	1	XBP1	0.707992	-0.020022
21	2	XBP1	0.718521	-0.0106954
21	3	XBP1	0.730098	-0.000320183
21	4	XBP1	0.732514	0.000894096
21	5	XBP1	0.73383	0.00100813
21	6	XBP1	0.734448	0.000424555
21	7	XBP1	0.73532	9.44175e-05
21	8	XBP1	0.735745	-0.000682874
21	9	XBP1	0.736757	-0.000872941
21	10	XBP1	0.736848	-0.00198348
21	11	XBP1	0.738238	-0.00179601
21	12	XBP1	0.741236	1.25712e-07
21	13	XBP1	0.745672	0.00323417
21	14	XBP1	0.752767	0.00912795
21	15	XBP1	0.765621	0.0207794
21	16	XBP1	0.787357	0.041314
21	17	XBP1	0.827374	0.0801285
21	18	XBP1	0.901746	0.153299
21	19	XBP1	1.03323	0.283584
21	20	XBP1	1.24663	0.495777
21	21	XBP1	1.56128	0.809225
21	22	XBP1	1.96089	1.20763
21	23	XBP1	2.40493	1.65047
21	24	XBP1	2.83728	2.08162
21	25	XBP1	3.2208	2.46394
21	26	XBP1	3.54119	2.78313
21	27	XBP1	3.807	3.04773
21	28	XBP1	4.03224	3.27178
21	29	XBP1	4.2162	3.45454
21	30	XBP1	4.3598	3.59693
21	31	XBP1	4.48943	3.72536
21	32	XBP1	4.60206	3.83678
21	33	XBP1	4.69354	3.92706
21	34	XBP1	4.76538	3.99771
21	35	XBP1	4.82634	4.05746
21	36	XBP1	4.87969	4.10961
21	37	XBP1	4.91716	4.14588
21	38	XBP1	4.94717	4.17468
21	39	XBP1	4.96026	4.18657
21	40	XBP1	4.97276	4.19788
22	1	XBP1	0.747445	-0.0273042
22	2	XBP1	0.765526	-0.0114044
22	3	XBP1	0.781047	0.00193541
22	4	XBP1	0.782641	0.00134815
22	5	XBP1	0.783719	0.000244649
22	6	XBP1	0.784247	-0.001409
22	7	XBP1	0.785886	-0.00195132
22	8	XBP1	0.787918	-0.00210014
22	9	XBP1	0.791006	-0.00119311
22	10	XBP1	0.794382	1.32792e-06
22	11	XBP1	0.796834	0.000271418
22	12	XBP1	0.801596	0.00285262
22	13	XBP1	0.809793	0.00886848
22	14	XBP1	0.818641	0.015535
22	15	XBP1	0.832211	0.0269235
22	16	XBP1	0.858285	0.0508161
22	17	XBP1	0.906728	0.0970781
22	18	XBP1	0.99174	0.179909
22	19	XBP1	1.13778	0.323769
22	20	XBP1	1.37422	0.55803
22	21	XBP1	1.71362	0.895248
22	22	XBP1	2.13378	1.31322
22	23	XBP1	2.58638	1.76365
22	24	XBP1	3.01683	2.19191
22	25	XBP1	3.39572	2.56862
22	26	XBP1	3.71322	2.88394
22	27	XBP1	3.97416	3.1427
22	28	XBP1	4.18931	3.35567
22	29	XBP1	4.36814	3.53231
22	30	XBP1	4.51763	3.67962
22	31	XBP1	4.64399	3.8038
22	32	XBP1	4.75137	3.909
22	33	XBP1	4.83879	3.99424
22	34	XBP1	4.9113	4.06457
22	35	XBP1	4.97241	4.1235
22	36	XBP1	5.01903	4.16793
22	37	XBP1	5.05103	4.19776
22	38	XBP1	5.07707	4.22161
22	39	XBP1	5.09389	4.23625
22	40	XBP1	5.10279	4.24297
23	1	XBP1	0.726867	-0.0249277
23	2	XBP1	0.74303	-0.0118434
23	3	XBP1	0.758676	0.00072466
23	4	XBP1	0.762646	0.00161632
23	5	XBP1	0.763887	-0.000221615
23	6	XBP1	0.766751	-0.0004358
23	7	XBP1	0.770446	0.000180308
23	8	XBP1	0.773233	-0.000110946
23	9	XBP1	0.774344	-0.00207846
23	10	XBP1	0.776601	-0.00290014
23	11	XBP1	0.781631	-0.000949302
23	12	XBP1	0.787074	0.00141578
23	13	XBP1	0.791496	0.00275919
23	14	XBP1	0.800139	0.00832355
23	15	XBP1	0.811313	0.0164189
23	16	XBP1	0.830103	0.0321303
23	17	XBP1	0.860915	0.0598636
23	18	XBP1	0.917648	0.113518
23	19	XBP1	1.0192	0.211991
23	20	XBP1	1.19056	0.380277
23	21	XBP1	1.45505	0.641682
23	22	XBP1	1.8161	0.999654
23	23	XBP1	2.24417	1.42465
23	24	XBP1	2.6831	1.8605
23	25	XBP1	3.0833	2.25762
23	26	XBP1	3.42637	2.59761
23	27	XBP1	3.70748	2.87564
23	28	XBP1	3.93981	3.1049
23	29	XBP1	4.12812	3.29012
23	30	XBP1	4.27977	3.43869
23	31	XBP1	4.41181	3.56766
23	32	XBP1	4.52227	3.67504
23	33	XBP1	4.61131	3.76101
23	34	XBP1	4.68619	3.83281
23	35	XBP1	4.7474	3.89094
23	36	XBP1	4.79905	3.93951
23	37	XBP1	4.83935	3.97673
23	38	XBP1	4.86971	4.00401
23	39	XBP1	4.88792	4.01914
23	40	XBP1	4.89734	4.02548
24	1	XBP1	0.744604	-0.0244622
24	2	XBP1	0.759113	-0.0140305
24	3	XBP1	0.778255	0.00103442
24	4	XBP1	0.782677	0.00137827
24	5	XBP1	0.785983	0.000606685
24	6	XBP1	0.789037	-0.000416375
24	7	XBP1	0.792085	-0.00144629
24	8	XBP1	0.796471	-0.00113784
24	9	XBP1	0.800917	-0.000769787
24	10	XBP1	0.805175	-0.000589309
24	11	XBP1	0.809059	-0.000782315
24	12	XBP1	0.812956	-0.000963101
24	13	XBP1	0.818136	0.000139878
24	14	XBP1	0.82502	0.00294576
24	15	XBP1	0.835482	0.00933031
24	16	XBP1	0.853956	0.0237272
24	17	XBP1	0.886149	0.0518426
24	18	XBP1	0.944547	0.106163
24	19	XBP1	1.0466	0.204134
24	20	XBP1	1.22137	0.374831
24	21	XBP1	1.49622	0.645599
24	22	XBP1	1.87254	1.01784
24	23	XBP1	2.31637	1.4576
24	24	XBP1	2.77689	1.91404
24	25	XBP1	3.20039	2.33346
24	26	XBP1	3.56709	2.69608
24	27	XBP1	3.87044	2.99536
24	28	XBP1	4.12102	3.24186
24	29	XBP1	4.32962	3.44638
24	30	XBP1	4.50227	3.61496
24	31	XBP1	4.64432	3.75293
24	32	XBP1	4.76544	3.86997
24	33	XBP1	4.86759	3.96804
24	34	XBP1	4.94932	4.04569
24	35	XBP1	5.01762	4.10992
24	36	XBP1	5.07542	4.16364
24	37	XBP1	5.12583	4.20997
24	38	XBP1	5.15832	4.23839
24	39	XBP1	5.18068	4.25666
24	40	XBP1	5.20265	4.27456
25	1	ATF4	0.688225	-0.0286714
25	2	ATF4	0.709942	-0.0121158
25	3	ATF4	0.727793	0.000574193
25	4	ATF4	0.733246	0.000865623
25	5	ATF4	0.736949	-0.000592403
25	6	ATF4	0.742956	0.000252754
25	7	ATF4	0.747548	-0.000315911
25	8	ATF4	0.751666	-0.00135974
25	9	ATF4	0.756627	-0.00155946
25	10	ATF4	0.763447	9.95421e-05
25	11	ATF4	0.770545	0.0020354
25	12	ATF4	0.779875	0.00620465
25	13	ATF4	0.797146	0.018314
25	14	ATF4	0.825937	0.0419436
25	15	ATF4	0.875278	0.0861239
25	16	ATF4	0.96613	0.171815
25	17	ATF4	1.12045	0.320969
25	18	ATF4	1.36786	0.563221
25	19	ATF4	1.72125	0.911451
25	20	ATF4	2.15408	1.33912
25	21	ATF4	2.61891	1.79879
25	22	ATF4	3.06366	2.23838
25	23	ATF4	3.45182	2.62138
25	24	ATF4	3.78071	2.94511
25	25	ATF4	4.04443	3.20367
25	26	ATF4	4.25867	3.41274
25	27	ATF4	4.43763	3.58654
25	28	ATF4	4.5888	3.73255
25	29	ATF4	4.71453	3.85312
25	30	ATF4	4.81521	3.94864
25	31	ATF4	4.90441	4.03267
25	32	ATF4	4.97761	4.10071
25	33	ATF4	5.03849	4.15643
25	34	ATF4	5.08252	4.1953
25	35	ATF4	5.12319	4.23081
25	36	ATF4	5.15573	4.25819
25	37	ATF4	5.17686	4.27416
25	38	ATF4	5.19054	4.28268
25	39	ATF4	5.1964	4.28337
25	40	ATF4	5.20547	4.28729
26	1	ATF4	0.691676	-0.0173239
26	2	ATF4	0.705977	-0.00790831
26	3	ATF4	0.720044	0.00127335
26	4	ATF4	0.724103	0.000446376
26	5	ATF4	0.72829	-0.000252093
26	6	ATF4	0.733279	-0.000148759
26	7	ATF4	0.737276	-0.00103802
26	8	ATF4	0.741918	-0.00128153
26	9	ATF4	0.746252	-0.00183265
26	10	ATF4	0.753577	0.000606885
26	11	ATF4	0.760083	0.00222644
26	12	ATF4	0.770211	0.00746907
26	13	ATF4	0.788186	0.0205584
26	14	ATF4	0.81799	0.0454766
26	15	ATF4	0.86923	0.0918318
26	16	ATF4	0.963724	0.18144
26	17	ATF4	1.12677	0.3396
26	18	ATF4	1.3869	0.594848
26	19	ATF4	1.75648	0.959542
26	20	ATF4	2.21377	1.41194
26	21	ATF4	2.70406	1.89734
26	22	ATF4	3.17465	2.36305
26	23	ATF4	3.58593	2.76944
26	24	ATF4	3.9275	3.10613
26	25	ATF4	4.21191	3.38566
26	26	ATF4	4.43962	3.60848
26	27	ATF4	4.63486	3.79884
26	28	ATF4	4.79755	3.95664
26	29	ATF4	4.93707	4.09127
26	30	ATF4	5.0487	4.19801
26	31	ATF4	5.13587	4.2803
26	32	ATF4	5.20891	4.34845
26	33	ATF4	5.2766	4.41126
26	34	ATF4	5.33361	4.46338
26	35	ATF4	5.36762	4.49251
26	36	ATF4	5.39228	4.51228
26	37	ATF4	5.41768	4.5328
26	38	ATF4	5.43259	4.54282
26	39	ATF4	5.44281	4.54815
26	40	ATF4	5.45169	4.55215
27	1	ATF4	0.666794	-0.0120937
27	2	ATF4	0.676782	-0.00666613
27	3	ATF4	0.689638	0.00163001
27	4	ATF4	0.69297	0.000401509
27	5	ATF4	0.696058	-0.00107054
27	6	ATF4	0.70045	-0.00123915
27	7	ATF4	0.705588	-0.000660505
27	8	ATF4	0.710327	-0.000482161
27	9	ATF4	0.714805	-0.000563991
27	10	ATF4	0.721914	0.00198483
27	11	ATF4	0.733224	0.00873441
27	12	ATF4	0.752439	0.0233892
27	13	ATF4	0.784858	0.0512484
27	14	ATF4	0.844725	0.106555
27	15	ATF4	0.947621	0.204891
27	16	ATF4	1.12447	0.377175
27	17	ATF4	1.40611	0.654256
27	18	ATF4	1.79367	1.03726
27	19	ATF4	2.25909	1.49812
27	20	ATF4	2.7358	1.97027
27	21	ATF4	3.18259	2.4125
27	22	ATF4	3.57122	2.79657
27	23	ATF4	3.89441	3.1152
27	24	ATF4	4.1549	3.37113
27	25	ATF4	4.36868	3.58034
27	26	ATF4	4.54364	3.75075
27	27	ATF4	4.68777	3.89032
27	28	ATF4	4.81393	4.01191
27	29	ATF4	4.91616	4.10958
27	30	ATF4	4.99928	4.18815
27	31	ATF4	5.06999	4.2543
27	32	ATF4	5.12711	4.30686
27	33	ATF4	5.17771	4.3529
27	34	ATF4	5.21692	4.38754
27	35	ATF4	5.24002	4.40608
27	36	ATF4	5.25788	4.41938
27	37	ATF4	5.27049	4.42743
27	38	ATF4	5.27713	4.42951
27	39	ATF4	5.27634	4.42416
27	40	ATF4	5.27965	4.42291
28	1	ATF4	0.656583	-0.0128984
28	2	ATF4	0.670134	-0.0035324
28	3	ATF4	0.679797	0.00194489
28	4	ATF4	0.682334	0.000297464
28	5	ATF4	0.685362	-0.000859897
28	6	ATF4	0.689527	-0.000879704
28	7	ATF4	0.693068	-0.00152363
28	8	ATF4	0.697618	-0.00115911
28	9	ATF4	0.702271	-0.000691644
28	10	ATF4	0.710019	0.00287162
28	11	ATF4	0.722328	0.0109955
28	12	ATF4	0.739034	0.0235164
28	13	ATF4	0.771724	0.0520213
28	14	ATF4	0.830481	0.106594
28	15	ATF4	0.934869	0.206797
28	16	ATF4	1.1123	0.380042
28	17	ATF4	1.39241	0.655967
28	18	ATF4	1.78306	1.04243
28	19	ATF4	2.2526	1.50779
28	20	ATF4	2.74858	1.99959
28	21	ATF4	3.21387	2.46069
28	22	ATF4	3.62154	2.86417
28	23	ATF4	3.96327	3.20172
28	24	ATF4	4.24061	3.47488
28	25	ATF4	4.46753	3.6976
28	26	ATF4	4.65282	3.87871
28	27	ATF4	4.81224	4.03395
28	28	ATF4	4.94619	4.16371
28	29	ATF4	5.05665	4.26998
28	30	ATF4	5.14816	4.35731
28	31	ATF4	5.22167	4.42664
28	32	ATF4	5.28417	4.48496
28	33	ATF4	5.34186	4.53846
28	34	ATF4	5.38603	4.57844
28	35	ATF4	5.41118	4.5994
28	36	ATF4	5.43461	4.61865
28	37	ATF4	5.45139	4.63125
28	38	ATF4	5.46207	4.63774
28	39	ATF4	5.4618	4.63329
28	40	ATF4	5.46098	4.62829
29	1	ATF4	0.648589	-0.015628
29	2	ATF4	0.660868	-0.00672338
29	3	ATF4	0.672985	0.00202044
29	4	ATF4	0.67525	0.000910549
29	5	ATF4	0.677493	-0.000220505
29	6	ATF4	0.680449	-0.00063839
29	7	ATF4	0.683193	-0.00126841
29	8	ATF4	0.686524	-0.0013112
29	9	ATF4	0.689881	-0.00132908
29	10	ATF4	0.693984	-0.000599453
29	11	ATF4	0.697496	-0.000461881
29	12	ATF4	0.70137	3.82651e-05
29	13	ATF4	0.707566	0.00285965
29	14	ATF4	0.715826	0.00774623
29	15	ATF4	0.728307	0.0168533
29	16	ATF4	0.750074	0.035246
29	17	ATF4	0.788209	0.070007
29	18	ATF4	0.856693	0.135117
29	19	ATF4	0.978365	0.253414
29	20	ATF4	1.1794	0.451076
29	21	ATF4	1.48869	0.756994
29	22	ATF4	1.90387	1.16879
29	23	ATF4	2.38451	1.64607
29	24	ATF4	2.87378	2.13196
29	25	ATF4	3.32099	2.5758
29	26	ATF4	3.70075	2.95218
29	27	ATF4	4.01402	3.26208
29	28	ATF4	4.27552	3.5202
29	29	ATF4	4.49422	3.73553
29	30	ATF4	4.66969	3.90763
29	31	ATF4	4.81055	4.04511
29	32	ATF4	4.92991	4.16109
29	33	ATF4	5.0351	4.26292
29	34	ATF4	5.11919	4.34363
29	35	ATF4	5.18781	4.40888
29	36	ATF4	5.24601	4.4637
29	37	ATF4	5.30131	4.51563
29	38	ATF4	5.33658	4.54752
29	39	ATF4	5.35978	4.56735
29	40	ATF4	5.37031	4.5745
30	1	ATF4	0.650832	-0.0152241
30	2	ATF4	0.663732	-0.00623861
30	3	ATF4	0.67442	0.000534418
30	4	ATF4	0.679053	0.00125269
30	5	ATF4	0.682743	0.00102688
30	6	ATF4	0.685316	-0.000314369
30	7	ATF4	0.688238	-0.00130806
30	8	ATF4	0.692202	-0.00125844
30	9	ATF4	0.69651	-0.00086555
30	10	ATF4	0.700157	-0.00113332
30	11	ATF4	0.704288	-0.000917159
30	12	ATF4	0.709325	0.000204217
30	13	ATF4	0.715814	0.0027787
30	14	ATF4	0.7248	0.00784953
30	15	ATF4	0.737377	0.016512
30	16	ATF4	0.757658	0.0328773
30	17	ATF4	0.795846	0.067151
30	18	ATF4	0.862836	0.130226
30	19	ATF4	0.980852	0.244327
30	20	ATF4	1.17758	0.437136
30	21	ATF4	1.47575	0.731397
30	22	ATF4	1.87762	1.12935
30	23	ATF4	2.34435	1.59216
30	24	ATF4	2.81885	2.06275
30	25	ATF4	3.25624	2.49622
30	26	ATF4	3.63419	2.87026
30	27	ATF4	3.95031	3.18246
30	28	ATF4	4.21148	3.43972
30	29	ATF4	4.4255	3.64983
30	30	ATF4	4.60252	3.82293
30	31	ATF4	4.75143	3.96793
30	32	ATF4	4.87488	4.08746
30	33	ATF4	4.97948	4.18815
30	34	ATF4	5.06625	4.271
30	35	ATF4	5.14081	4.34165
30	36	ATF4	5.20121	4.39813
30	37	ATF4	5.24842	4.44143
30	38	ATF4	5.2809	4.46999
30	39	ATF4	5.30768	4.49285
30	40	ATF4	5.3207	4.50196
31	1	ATF4	0.64213	-0.0135434
31	2	ATF4	0.65359	-0.00563989
31	3	ATF4	0.665097	0.00230925
31	4	ATF4	0.668984	0.00263997
31	5	ATF4	0.67004	0.000138873
31	6	ATF4	0.672068	-0.00139001
31	7	ATF4	0.674978	-0.00203794
31	8	ATF4	0.678245	-0.00232717
31	9	ATF4	0.682477	-0.00165307
31	10	ATF4	0.685399	-0.00228783
31	11	ATF4	0.690293	-0.0009511
31	12	ATF4	0.695809	0.00100832
31	13	ATF4	0.702909	0.00455071
31	14	ATF4	0.713399	0.0114839
31	15	ATF4	0.730686	0.0252143
31	16	ATF4	0.761697	0.0526676
31	17	ATF4	0.820198	0.107612
31	18	ATF4	0.924536	0.208393
31	19	ATF4	1.10135	0.381648
31	20	ATF4	1.3776	0.654345
31	21	ATF4	1.76732	1.0405
31	22	ATF4	2.2409	1.51053
31	23	ATF4	2.73547	2.00154
31	24	ATF4	3.19969	2.46221
31	25	ATF4	3.60474	2.8637
31	26	ATF4	3.94751	3.20291
31	27	ATF4	4.2309	3.48275
31	28	ATF4	4.46117	3.70946
31	29	ATF4	4.64987	3.8946
31	30	ATF4	4.80754	4.04872
31	31	ATF4	4.93507	4.17269
31	32	ATF4	5.0433	4.27736
31	33	ATF4	5.13629	4.36679
31	34	ATF4	5.21432	4.44126
31	35	ATF4	5.27735	4.50073
31	36	ATF4	5.32667	4.5465
31	37	ATF4	5.36881	4.58508
31	38	ATF4	5.4001	4.61282
31	39	ATF4	5.41877	4.62793
31	40	ATF4	5.43288	4.63849
32	1	ATF4	0.604791	-0.00395327
32	2	ATF4	0.609528	-0.00253334
32	3	ATF4	0.61604	0.000662571
32	4	ATF4	0.620233	0.00153795
32	5	ATF4	0.623203	0.00119198
32	6	ATF4	0.625266	-6.17168e-05
32	7	ATF4	0.627168	-0.00147658
32	8	ATF4	0.630092	-0.00186971
32	9	ATF4	0.633702	-0.001576
32	10	ATF4	0.637639	-0.000955669
32	11	ATF4	0.640358	-0.00155419
32	12	ATF4	0.646145	0.000916333
32	13	ATF4	0.65173	0.00318503
32	14	ATF4	0.662102	0.0102396
32	15	ATF4	0.677743	0.0225641
32	16	ATF4	0.705709	0.0472131
32	17	ATF4	0.755889	0.0940768
32	18	ATF4	0.845317	0.180188
32	19	ATF4	1.00088	0.332439
32	20	ATF4	1.25414	0.582375
32	21	ATF4	1.61581	0.940732
32	22	ATF4	2.06623	1.38784
32	23	ATF4	2.55609	1.87437
32	24	ATF4	3.02264	2.33761
32	25	ATF4	3.43344	2.74509
32	26	ATF4	3.77546	3.08379
32	27	ATF4	4.05638	3.3614
32	28	ATF4	4.28622	3.58792
32	29	ATF4	4.47879	3.77718
32	30	ATF4	4.63502	3.93009
32	31	ATF4	4.76573	4.05748
32	32	ATF4	4.87442	4.16286
32	33	ATF4	4.96551	4.25063
32	34	ATF4	5.04779	4.32959
32	35	ATF4	5.11035	4.38883
32	36	ATF4	5.1616	4.43677
32	37	ATF4	5.20106	4.47291
32	38	ATF4	5.22757	4.49611
32	39	ATF4	5.24757	4.51279
32	40	ATF4	5.26468	4.52658
33	1	ATF4	0.683997	-0.0130324
33	2	ATF4	0.694799	-0.00606081
33	3	ATF4	0.706231	0.00154012
33	4	ATF4	0.711482	0.00295945
33	5	ATF4	0.712976	0.000621964
33	6	ATF4	0.715259	-0.000926181
33	7	ATF4	0.717382	-0.00263419
33	8	ATF4	0.721294	-0.00255262
33	9	ATF4	0.724593	-0.00308504
33	10	ATF4	0.729035	-0.00247389
33	11	ATF4	0.736591	0.00125095
33	12	ATF4	0.744471	0.00529944
33	13	ATF4	0.754044	0.0110415
33	14	ATF4	0.770266	0.0234328
33	15	ATF4	0.803725	0.0530604
33	16	ATF4	0.87324	0.118745
33	17	ATF4	0.979642	0.221315
33	18	ATF4	1.1297	0.367544
33	19	ATF4	1.38962	0.623635
33	20	ATF4	1.7344	0.964584
33	21	ATF4	2.18381	1.41016
33	22	ATF4	2.69145	1.91396
33	23	ATF4	3.13728	2.35597
33	24	ATF4	3.55478	2.76963
33	25	ATF4	3.90688	3.1179
33	26	ATF4	4.18917	3.39636
33	27	ATF4	4.4288	3.63216
33	28	ATF4	4.61686	3.81639
33	29	ATF4	4.77333	3.96903
33	30	ATF4	4.90211	4.09398
33	31	ATF4	5.01268	4.20071
33	32	ATF4	5.1062	4.29041
33	33	ATF4	5.18575	4.36612
33	34	ATF4	5.24955	4.42609
33	35	ATF4	5.29499	4.4677
33	36	ATF4	5.33437	4.50326
33	37	ATF4	5.37011	4.53516
33	38	ATF4	5.38883	4.55005
33	39	ATF4	5.39692	4.55431
33	40	ATF4	5.40203	4.55558
34	1	ATF4	0.690567	-0.0219237
34	2	ATF4	0.705432	-0.00944603
34	3	ATF4	0.719779	0.00251279
34	4	ATF4	0.722019	0.00236495
34	5	ATF4	0.721678	-0.000364241
34	6	ATF4	0.723402	-0.00102784
34	7	ATF4	0.724283	-0.00253538
34	8	ATF4	0.726552	-0.00265377
34	9	ATF4	0.729451	-0.00214309
34	10	ATF4	0.732342	-0.00164047
34	11	ATF4	0.736554	0.000184134
34	12	ATF4	0.744061	0.0053029
34	13	ATF4	0.752912	0.0117658
34	14	ATF4	0.76691	0.0233764
34	15	ATF4	0.793072	0.0471499
34	16	ATF4	0.841962	0.0936522
34	17	ATF4	0.929633	0.178936
34	18	ATF4	1.08265	0.329567
34	19	ATF4	1.32908	0.573605
34	20	ATF4	1.68053	0.922669
34	21	ATF4	2.1224	1.36215
34	22	ATF4	2.60554	1.8429
34	23	ATF4	3.0722	2.30718
34	24	ATF4	3.48571	2.7183
34	25	ATF4	3.83374	3.06393
34	26	ATF4	4.12417	3.35198
34	27	ATF4	4.36283	3.58826
34	28	ATF4	4.55797	3.781
34	29	ATF4	4.71923	3.93988
34	30	ATF4	4.8571	4.07536
34	31	ATF4	4.96951	4.18538
34	32	ATF4	5.06204	4.27552
34	33	ATF4	5.1392	4.35029
34	34	ATF4	5.20704	4.41575
34	35	ATF4	5.2606	4.46692
34	36	ATF4	5.30514	4.50907
34	37	ATF4	5.3368	4.53834
34	38	ATF4	5.35983	4.55899
34	39	ATF4	5.36678	4.56355
34	40	ATF4	5.37846	4.57284
35	1	ATF4	0.699234	-0.0198868
35	2	ATF4	0.714742	-0.0103268
35	3	ATF4	0.731691	0.000674916
35	4	ATF4	0.737787	0.000822669
35	5	ATF4	0.744009	0.0010978
35	6	ATF4	0.749235	0.00037568
35	7	ATF4	0.752948	-0.00185819
35	8	ATF4	0.759331	-0.00142296
35	9	ATF4	0.765003	-0.00169864
35	10	ATF4	0.771257	-0.0013927
35	11	ATF4	0.778867	0.000269848
35	12	ATF4	0.787676	0.00313158
35	13	ATF4	0.799809	0.00931651
35	14	ATF4	0.819242	0.0228017
35	15	ATF4	0.851744	0.0493562
35	16	ATF4	0.910221	0.101886
35	17	ATF4	1.0115	0.197221
35	18	ATF4	1.18797	0.367736
35	19	ATF4	1.46386	0.637684
35	20	ATF4	1.84238	1.01026
35	21	ATF4	2.29875	1.46068
35	22	ATF4	2.77504	1.93102
35	23	ATF4	3.21891	2.36894
35	24	ATF4	3.60233	2.74642
35	25	ATF4	3.92189	3.06002
35	26	ATF4	4.18443	3.31662
35	27	ATF4	4.39884	3.52508
35	28	ATF4	4.57611	3.69641
35	29	ATF4	4.71881	3.83316
35	30	ATF4	4.84024	3.94864
35	31	ATF4	4.94061	4.04306
35	32	ATF4	5.0233	4.1198
35	33	ATF4	5.09849	4.18905
35	34	ATF4	5.15501	4.23961
35	35	ATF4	5.20503	4.28369
35	36	ATF4	5.24065	4.31336
35	37	ATF4	5.26131	4.32807
35	38	ATF4	5.28426	4.34508
35	39	ATF4	5.30297	4.35784
35	40	ATF4	5.31053	4.35945
36	1	ATF4	0.676758	-0.0113321
36	2	ATF4	0.685498	-0.00723191
36	3	ATF4	0.69785	0.00048005
36	4	ATF4	0.703352	0.00134219
36	5	ATF4	0.706592	-5.72486e-05
36	6	ATF4	0.711635	0.000345638
36	7	ATF4	0.715493	-0.000436655
36	8	ATF4	0.718667	-0.00190297
36	9	ATF4	0.723386	-0.00182392
36	10	ATF4	0.728863	-0.000986333
36	11	ATF4	0.734998	0.00050851
36	12	ATF4	0.74166	0.00253074
36	13	ATF4	0.75206	0.00829059
36	14	ATF4	0.76984	0.0214304
36	15	ATF4	0.798854	0.0458052
36	16	ATF4	0.853623	0.0959339
36	17	ATF4	0.951142	0.188812
36	18	ATF4	1.11723	0.350262
36	19	ATF4	1.38039	0.608782
36	20	ATF4	1.75687	0.980621
36	21	ATF4	2.22215	1.44126
36	22	ATF4	2.72169	1.93616
36	23	ATF4	3.19518	2.40501
36	24	ATF4	3.60934	2.81453
36	25	ATF4	3.95479	3.15534
36	26	ATF4	4.25144	3.44736
36	27	ATF4	4.49248	3.68375
36	28	ATF4	4.68712	3.87375
36	29	ATF4	4.84294	4.02493
36	30	ATF4	4.97533	4.15269
36	31	ATF4	5.09069	4.2634
36	32	ATF4	5.18765	4.35572
36	33	ATF4	5.27357	4.437
36	34	ATF4	5.33588	4.49467
36	35	ATF4	5.37995	4.5341
36	36	ATF4	5.42218	4.57169
36	37	ATF4	5.4511	4.59597
36	38	ATF4	5.47492	4.61515
36	39	ATF4	5.48806	4.62365
36	40	ATF4	5.49184	4.62279
37	1	GAPDH	0.875725	-0.00738375
37	2	GAPDH	0.887874	-0.00153442
37	3	GAPDH	0.898457	0.0027485
37	4	GAPDH	0.90095	-0.00105734
37	5	GAPDH	0.905072	-0.00323539
37	6	GAPDH	0.913256	-0.0013512
37	7	GAPDH	0.923802	0.00289543
37	8	GAPDH	0.938409	0.011203
37	9	GAPDH	0.958469	0.0249638
37	10	GAPDH	0.990802	0.0509975
37	11	GAPDH	1.04762	0.101512
37	12	GAPDH	1.14483	0.192429
37	13	GAPDH	1.31098	0.352273
37	14	GAPDH	1.57652	0.61152
37	15	GAPDH	1.96391	0.992606
37	16	GAPDH	2.44263	1.46502
37	17	GAPDH	2.93694	1.95304
37	18	GAPDH	3.36739	2.37719
37	19	GAPDH	3.703	2.7065
37	20	GAPDH	3.97429	2.97149
37	21	GAPDH	4.21515	3.20605
37	22	GAPDH	4.41428	3.39888
37	23	GAPDH	4.57495	3.55325
37	24	GAPDH	4.70721	3.67921
37	25	GAPDH	4.81585	3.78155
37	26	GAPDH	4.91742	3.87682
37	27	GAPDH	4.99884	3.95194
37	28	GAPDH	5.06051	4.00732
37	29	GAPDH	5.11715	4.05765
37	30	GAPDH	5.16859	4.1028
37	31	GAPDH	5.20974	4.13765
37	32	GAPDH	5.24479	4.1664
37	33	GAPDH	5.28472	4.20003
37	34	GAPDH	5.31668	4.22569
37	35	GAPDH	5.33897	4.24168
37	36	GAPDH	5.35998	4.25639
37	37	GAPDH	5.37398	4.26409
37	38	GAPDH	5.39259	4.2764
37	39	GAPDH	5.40374	4.28125
37	40	GAPDH	5.41335	4.28456
38	1	GAPDH	0.671129	-0.0151156
38	2	GAPDH	0.678212	-0.0149894
38	3	GAPDH	0.698476	-0.00168226
38	4	GAPDH	0.709231	0.00211582
38	5	GAPDH	0.714499	0.000426745
38	6	GAPDH	0.720557	-0.000471908
38	7	GAPDH	0.727598	-0.000388396
38	8	GAPDH	0.738361	0.0034182
38	9	GAPDH	0.756339	0.0144388
38	10	GAPDH	0.785019	0.0361615
38	11	GAPDH	0.83876	0.0829464
38	12	GAPDH	0.933368	0.170597
38	13	GAPDH	1.09757	0.327842
38	14	GAPDH	1.36515	0.588461
38	15	GAPDH	1.75795	0.974311
38	16	GAPDH	2.25522	1.46462
38	17	GAPDH	2.77443	1.97687
38	18	GAPDH	3.22725	2.42274
38	19	GAPDH	3.59076	2.77929
38	20	GAPDH	3.88979	3.07136
38	21	GAPDH	4.14407	3.31868
38	22	GAPDH	4.35778	3.52544
38	23	GAPDH	4.53267	3.69338
38	24	GAPDH	4.67837	3.83211
38	25	GAPDH	4.7967	3.94349
38	26	GAPDH	4.89992	4.03975
38	27	GAPDH	4.99165	4.12453
38	28	GAPDH	5.06088	4.1868
38	29	GAPDH	5.12505	4.24401
38	30	GAPDH	5.17928	4.29128
38	31	GAPDH	5.2249	4.32995
38	32	GAPDH	5.26836	4.36645
38	33	GAPDH	5.31083	4.40196
38	34	GAPDH	5.34004	4.42422
38	35	GAPDH	5.37107	4.44829
38	36	GAPDH	5.38986	4.46012
38	37	GAPDH	5.40698	4.47028
38	38	GAPDH	5.43434	4.49068
38	39	GAPDH	5.44323	4.49262
38	40	GAPDH	5.44489	4.48732
39	1	GAPDH	0.678615	-0.0139536
39	2	GAPDH	0.684173	-0.0143989
39	3	GAPDH	0.703363	-0.00121156
39	4	GAPDH	0.712138	0.0015611
39	5	GAPDH	0.717165	0.000585513
39	6	GAPDH	0.721738	-0.000844794
39	7	GAPDH	0.728332	-0.00025355
39	8	GAPDH	0.734751	0.000163291
39	9	GAPDH	0.748693	0.008102
39	10	GAPDH	0.772019	0.0254257
39	11	GAPDH	0.813852	0.0612553
39	12	GAPDH	0.890975	0.132376
39	13	GAPDH	1.02723	0.262625
39	14	GAPDH	1.25687	0.486269
39	15	GAPDH	1.61102	0.834414
39	16	GAPDH	2.0939	1.31129
39	17	GAPDH	2.64865	1.86003
39	18	GAPDH	3.18004	2.38542
39	19	GAPDH	3.61498	2.81436
39	20	GAPDH	3.96493	3.15831
39	21	GAPDH	4.26583	3.45321
39	22	GAPDH	4.52504	3.70641
39	23	GAPDH	4.73932	3.91469
39	24	GAPDH	4.90518	4.07455
39	25	GAPDH	5.0383	4.20166
39	26	GAPDH	5.15478	4.31214
39	27	GAPDH	5.26598	4.41734
39	28	GAPDH	5.36221	4.50756
39	29	GAPDH	5.43523	4.57458
39	30	GAPDH	5.4946	4.62795
39	31	GAPDH	5.54663	4.67398
39	32	GAPDH	5.59593	4.71728
39	33	GAPDH	5.63343	4.74877
39	34	GAPDH	5.67601	4.78535
39	35	GAPDH	5.71009	4.81343
39	36	GAPDH	5.74103	4.83837
39	37	GAPDH	5.76071	4.85204
39	38	GAPDH	5.78053	4.86586
39	39	GAPDH	5.79561	4.87494
39	40	GAPDH	5.81472	4.88804
40	1	GAPDH	0.651109	-0.0210126
40	2	GAPDH	0.65709	-0.0202141
40	3	GAPDH	0.67915	-0.00333693
40	4	GAPDH	0.691052	0.00338199
40	5	GAPDH	0.695093	0.00223964
40	6	GAPDH	0.697364	-0.000671942
40	7	GAPDH	0.701001	-0.00221834
40	8	GAPDH	0.709008	0.000605586
40	9	GAPDH	0.721374	0.00778894
40	10	GAPDH	0.742937	0.0241682
40	11	GAPDH	0.783932	0.0599807
40	12	GAPDH	0.85857	0.129436
40	13	GAPDH	0.989325	0.255008
40	14	GAPDH	1.21002	0.470523
40	15	GAPDH	1.54929	0.804611
40	16	GAPDH	2.00556	1.25569
40	17	GAPDH	2.52122	1.76617
40	18	GAPDH	3.00929	2.24906
40	19	GAPDH	3.40787	2.64245
40	20	GAPDH	3.72859	2.95799
40	21	GAPDH	4.00371	3.22793
40	22	GAPDH	4.23851	3.45754
40	23	GAPDH	4.43401	3.64786
40	24	GAPDH	4.5907	3.79937
40	25	GAPDH	4.71752	3.921
40	26	GAPDH	4.82537	4.02368
40	27	GAPDH	4.91972	4.11284
40	28	GAPDH	4.99997	4.1879
40	29	GAPDH	5.07118	4.25394
40	30	GAPDH	5.12431	4.30188
40	31	GAPDH	5.17558	4.34797
40	32	GAPDH	5.21758	4.38478
40	33	GAPDH	5.25323	4.41525
40	34	GAPDH	5.28788	4.44472
40	35	GAPDH	5.32117	4.47282
40	36	GAPDH	5.34281	4.48929
40	37	GAPDH	5.3604	4.50169
40	38	GAPDH	5.3869	4.52301
40	39	GAPDH	5.39798	4.5289
40	40	GAPDH	5.41179	4.53754
41	1	GAPDH	0.639441	-0.0234811
41	2	GAPDH	0.645909	-0.0223657
41	3	GAPDH	0.669919	-0.00370719
41	4	GAPDH	0.682373	0.00339424
41	5	GAPDH	0.686882	0.00255216
41	6	GAPDH	0.689192	-0.000490769
41	7	GAPDH	0.693318	-0.00171593
41	8	GAPDH	0.700354	-3.25044e-05
41	9	GAPDH	0.712483	0.00674479
41	10	GAPDH	0.734652	0.0235621
41	11	GAPDH	0.774411	0.0579689
41	12	GAPDH	0.84417	0.122376
41	13	GAPDH	0.967378	0.240232
41	14	GAPDH	1.1793	0.4468
41	15	GAPDH	1.5128	0.774952
41	16	GAPDH	1.97556	1.23236
41	17	GAPDH	2.52159	1.77303
41	18	GAPDH	3.05793	2.30403
41	19	GAPDH	3.50965	2.7504
41	20	GAPDH	3.86926	3.10466
41	21	GAPDH	4.17066	3.4007
41	22	GAPDH	4.43142	3.6561
41	23	GAPDH	4.64612	3.86545
41	24	GAPDH	4.82684	4.04082
41	25	GAPDH	4.97266	4.1813
41	26	GAPDH	5.09585	4.29912
41	27	GAPDH	5.20267	4.40059
41	28	GAPDH	5.28753	4.4801
41	29	GAPDH	5.36268	4.54991
41	30	GAPDH	5.42793	4.6098
41	31	GAPDH	5.48484	4.66136
41	32	GAPDH	5.53081	4.70198
41	33	GAPDH	5.57502	4.74083
41	34	GAPDH	5.61249	4.77295
41	35	GAPDH	5.64895	4.80406
41	36	GAPDH	5.67697	4.82673
41	37	GAPDH	5.70179	4.8462
41	38	GAPDH	5.72693	4.86599
41	39	GAPDH	5.74373	4.87744
41	40	GAPDH	5.75418	4.88253
42	1	GAPDH	0.852892	-0.00755301
42	2	GAPDH	0.872943	-0.00692147
42	3	GAPDH	0.898826	-0.0004575
42	4	GAPDH	0.919318	0.000615052
42	5	GAPDH	0.9383	0.000178235
42	6	GAPDH	0.957509	-3.23227e-05
42	7	GAPDH	0.976318	-0.000642768
42	8	GAPDH	0.996719	0.000339304
42	9	GAPDH	1.02009	0.00429308
42	10	GAPDH	1.05121	0.0159947
42	11	GAPDH	1.09968	0.0450453
42	12	GAPDH	1.17584	0.101788
42	13	GAPDH	1.30321	0.209733
42	14	GAPDH	1.51567	0.402776
42	15	GAPDH	1.83982	0.707505
42	16	GAPDH	2.2932	1.14147
42	17	GAPDH	2.82521	1.65405
42	18	GAPDH	3.34384	2.15327
42	19	GAPDH	3.76902	2.55903
42	20	GAPDH	4.1134	2.88399
42	21	GAPDH	4.40635	3.15752
42	22	GAPDH	4.65663	3.38838
42	23	GAPDH	4.86355	3.57588
42	24	GAPDH	5.03065	3.72356
42	25	GAPDH	5.1641	3.83759
42	26	GAPDH	5.27504	3.92912
42	27	GAPDH	5.38042	4.01508
42	28	GAPDH	5.4759	4.09113
42	29	GAPDH	5.54535	4.14117
42	30	GAPDH	5.60306	4.17946
42	31	GAPDH	5.65422	4.2112
42	32	GAPDH	5.70323	4.24079
42	33	GAPDH	5.74276	4.2609
42	34	GAPDH	5.77007	4.26879
42	35	GAPDH	5.80097	4.28027
42	36	GAPDH	5.82703	4.28692
42	37	GAPDH	5.85108	4.29155
42	38	GAPDH	5.87098	4.29203
42	39	GAPDH	5.87917	4.2808
42	40	GAPDH	5.88435	4.26656
43	1	GAPDH	0.648301	-0.0129637
43	2	GAPDH	0.66037	-0.00251156
43	3	GAPDH	0.665869	0.00137025
43	4	GAPDH	0.665855	-0.000261307
43	5	GAPDH	0.66613	-0.00160366
43	6	GAPDH	0.667861	-0.00148976
43	7	GAPDH	0.672953	0.00198448
43	8	GAPDH	0.680858	0.00827253
43	9	GAPDH	0.694515	0.020312
43	10	GAPDH	0.720242	0.044422
43	11	GAPDH	0.76689	0.0894528
43	12	GAPDH	0.851549	0.172494
43	13	GAPDH	0.999741	0.319069
43	14	GAPDH	1.24732	0.56503
43	15	GAPDH	1.62039	0.936486
43	16	GAPDH	2.11328	1.42775
43	17	GAPDH	2.65152	1.96438
43	18	GAPDH	3.14302	2.45426
43	19	GAPDH	3.53162	2.84125
43	20	GAPDH	3.84945	3.15746
43	21	GAPDH	4.132	3.43839
43	22	GAPDH	4.36979	3.67456
43	23	GAPDH	4.56473	3.86788
43	24	GAPDH	4.72315	4.02469
43	25	GAPDH	4.85081	4.15073
43	26	GAPDH	4.95762	4.25592
43	27	GAPDH	5.05306	4.34974
43	28	GAPDH	5.1363	4.43137
43	29	GAPDH	5.21452	4.50797
43	30	GAPDH	5.27749	4.56932
43	31	GAPDH	5.32535	4.61557
43	32	GAPDH	5.36628	4.65488
43	33	GAPDH	5.40691	4.69389
43	34	GAPDH	5.43922	4.72459
43	35	GAPDH	5.46659	4.75034
43	36	GAPDH	5.4984	4.78053
43	37	GAPDH	5.52708	4.8076
43	38	GAPDH	5.54549	4.82439
43	39	GAPDH	5.55036	4.82764
43	40	GAPDH	5.56158	4.83724
44	1	GAPDH	0.686723	-0.0099008
44	2	GAPDH	0.696744	-0.00371184
44	3	GAPDH	0.705436	0.00114859
44	4	GAPDH	0.70683	-0.00128891
44	5	GAPDH	0.711605	-0.000344861
44	6	GAPDH	0.715744	-3.79264e-05
44	7	GAPDH	0.720137	0.000523102
44	8	GAPDH	0.729282	0.00583683
44	9	GAPDH	0.744181	0.0169041
44	10	GAPDH	0.775556	0.0444482
44	11	GAPDH	0.826444	0.0915042
44	12	GAPDH	0.914647	0.175876
44	13	GAPDH	1.0715	0.328892
44	14	GAPDH	1.33749	0.591053
44	15	GAPDH	1.7334	0.983132
44	16	GAPDH	2.24774	1.49365
44	17	GAPDH	2.80673	2.0488
44	18	GAPDH	3.31085	2.54908
44	19	GAPDH	3.71507	2.94948
44	20	GAPDH	4.04492	3.27549
44	21	GAPDH	4.33141	3.55816
44	22	GAPDH	4.57504	3.79795
44	23	GAPDH	4.77243	3.99151
44	24	GAPDH	4.92947	4.14472
44	25	GAPDH	5.06696	4.27838
44	26	GAPDH	5.1774	4.38498
44	27	GAPDH	5.26908	4.47283
44	28	GAPDH	5.35207	4.55199
44	29	GAPDH	5.42435	4.62044
44	30	GAPDH	5.48639	4.67865
44	31	GAPDH	5.53827	4.7267
44	32	GAPDH	5.58149	4.76608
44	33	GAPDH	5.62204	4.8028
44	34	GAPDH	5.65426	4.8312
44	35	GAPDH	5.6837	4.8568
44	36	GAPDH	5.7138	4.88307
44	37	GAPDH	5.73935	4.90479
44	38	GAPDH	5.75696	4.91856
44	39	GAPDH	5.77348	4.93125
44	40	GAPDH	5.78601	4.93995
45	1	GAPDH	0.700912	-0.0358479
45	2	GAPDH	0.71813	-0.0216435
45	3	GAPDH	0.741493	-0.00129529
45	4	GAPDH	0.74816	0.00235735
45	5	GAPDH	0.748781	-3.54767e-05
45	6	GAPDH	0.750011	-0.00181991
45	7	GAPDH	0.755638	0.000793338
45	8	GAPDH	0.766141	0.00828183
45	9	GAPDH	0.783772	0.0228983
45	10	GAPDH	0.816705	0.0528174
45	11	GAPDH	0.87936	0.112458
45	12	GAPDH	0.99475	0.224834
45	13	GAPDH	1.1925	0.419566
45	14	GAPDH	1.50942	0.733473
45	15	GAPDH	1.96132	1.18236
45	16	GAPDH	2.51259	1.73062
45	17	GAPDH	3.0701	2.28512
45	18	GAPDH	3.54667	2.75867
45	19	GAPDH	3.92329	3.13228
45	20	GAPDH	4.2533	3.45927
45	21	GAPDH	4.57287	3.77582
45	22	GAPDH	4.80886	4.0088
45	23	GAPDH	4.97467	4.1716
45	24	GAPDH	5.11527	4.30918
45	25	GAPDH	5.24942	4.44032
45	26	GAPDH	5.35366	4.54154
45	27	GAPDH	5.44712	4.63199
45	28	GAPDH	5.53085	4.7127
45	29	GAPDH	5.59989	4.77873
45	30	GAPDH	5.66173	4.83755
45	31	GAPDH	5.71613	4.88894
45	32	GAPDH	5.76078	4.93058
45	33	GAPDH	5.80105	4.96783
45	34	GAPDH	5.84132	5.00509
45	35	GAPDH	5.87078	5.03154
45	36	GAPDH	5.89867	5.05641
45	37	GAPDH	5.9254	5.08013
45	38	GAPDH	5.94464	5.09636
45	39	GAPDH	5.95983	5.10853
45	40	GAPDH	5.96457	5.11025
46	1	GAPDH	0.726377	-0.019831
46	2	GAPDH	0.741072	-0.00767612
46	3	GAPDH	0.7525	0.00121142
46	4	GAPDH	0.753447	-0.000382042
46	5	GAPDH	0.754838	-0.00153145
46	6	GAPDH	0.758273	-0.000636649
46	7	GAPDH	0.762789	0.00133872
46	8	GAPDH	0.772537	0.00854583
46	9	GAPDH	0.790368	0.0238366
46	10	GAPDH	0.823629	0.0545568
46	11	GAPDH	0.887987	0.116375
46	12	GAPDH	1.00161	0.227456
46	13	GAPDH	1.19553	0.418839
46	14	GAPDH	1.50638	0.727143
46	15	GAPDH	1.94864	1.16687
46	16	GAPDH	2.48502	1.7007
46	17	GAPDH	3.02698	2.24012
46	18	GAPDH	3.48984	2.70045
46	19	GAPDH	3.8546	3.06267
46	20	GAPDH	4.1621	3.36762
46	21	GAPDH	4.4273	3.63028
46	22	GAPDH	4.64552	3.84596
46	23	GAPDH	4.82586	4.02376
46	24	GAPDH	4.97025	4.16561
46	25	GAPDH	5.08801	4.28083
46	26	GAPDH	5.18819	4.37847
46	27	GAPDH	5.2768	4.46454
46	28	GAPDH	5.35723	4.54243
46	29	GAPDH	5.42511	4.60777
46	30	GAPDH	5.48716	4.66728
46	31	GAPDH	5.53237	4.70995
46	32	GAPDH	5.57055	4.74559
46	33	GAPDH	5.60832	4.78082
46	34	GAPDH	5.64239	4.81235
46	35	GAPDH	5.67338	4.8408
46	36	GAPDH	5.69425	4.85913
46	37	GAPDH	5.70858	4.87092
46	38	GAPDH	5.73086	4.89065
46	39	GAPDH	5.74795	4.9052
46	40	GAPDH	5.75981	4.91452
47	1	GAPDH	1.03937	0.0206542
47	2	GAPDH	1.04122	0.0148485
47	3	GAPDH	1.03907	0.00504411
47	4	GAPDH	1.03938	-0.00229302
47	5	GAPDH	1.0455	-0.00383266
47	6	GAPDH	1.05476	-0.00221968
47	7	GAPDH	1.06452	-0.00011115
47	8	GAPDH	1.0757	0.00341239
47	9	GAPDH	1.08929	0.00935458
47	10	GAPDH	1.10988	0.0222902
47	11	GAPDH	1.14349	0.0482464
47	12	GAPDH	1.19797	0.0950688
47	13	GAPDH	1.28939	0.178837
47	14	GAPDH	1.44766	0.329455
47	15	GAPDH	1.70272	0.57686
47	16	GAPDH	2.08526	0.951754
47	17	GAPDH	2.58	1.43884
47	18	GAPDH	3.11916	1.97035
47	19	GAPDH	3.60079	2.44432
47	20	GAPDH	3.98754	2.82342
47	21	GAPDH	4.29881	3.12704
47	22	GAPDH	4.56133	3.38191
47	23	GAPDH	4.79216	3.60508
47	24	GAPDH	4.98451	3.78978
47	25	GAPDH	5.13689	3.93451
47	26	GAPDH	5.26511	4.05508
47	27	GAPDH	5.36762	4.14993
47	28	GAPDH	5.45586	4.23052
47	29	GAPDH	5.53307	4.30007
47	30	GAPDH	5.60315	4.3625
47	31	GAPDH	5.65992	4.41162
47	32	GAPDH	5.70786	4.45191
47	33	GAPDH	5.75623	4.49263
47	34	GAPDH	5.79778	4.52653
47	35	GAPDH	5.83358	4.55468
47	36	GAPDH	5.86706	4.5805
47	37	GAPDH	5.89408	4.59987
47	38	GAPDH	5.90744	4.60557
47	39	GAPDH	5.92714	4.61762
47	40	GAPDH	5.94668	4.62951
48	1	GAPDH	0.730088	-0.0149478
48	2	GAPDH	0.745274	-0.00506181
48	3	GAPDH	0.75712	0.00148353
48	4	GAPDH	0.760953	1.68789e-05
48	5	GAPDH	0.764732	-0.00150509
48	6	GAPDH	0.77004	-0.00149724
48	7	GAPDH	0.776862	2.45662e-05
48	8	GAPDH	0.783615	0.00147735
48	9	GAPDH	0.793832	0.00639441
48	10	GAPDH	0.810403	0.0176656
48	11	GAPDH	0.840217	0.042179
48	12	GAPDH	0.892708	0.0893703
48	13	GAPDH	0.987455	0.178817
48	14	GAPDH	1.15286	0.338923
48	15	GAPDH	1.42521	0.60597
48	16	GAPDH	1.83317	1.00863
48	17	GAPDH	2.36272	1.53289
48	18	GAPDH	2.93323	2.09809
48	19	GAPDH	3.44197	2.60153
48	20	GAPDH	3.84393	2.99819
48	21	GAPDH	4.17843	3.32739
48	22	GAPDH	4.47012	3.61378
48	23	GAPDH	4.7119	3.85026
48	24	GAPDH	4.90498	4.03804
48	25	GAPDH	5.06367	4.19142
48	26	GAPDH	5.19608	4.31854
48	27	GAPDH	5.30909	4.42625
48	28	GAPDH	5.40123	4.51309
48	29	GAPDH	5.48496	4.59152
48	30	GAPDH	5.56433	4.66558
48	31	GAPDH	5.62477	4.72073
48	32	GAPDH	5.67372	4.76437
48	33	GAPDH	5.72113	4.80649
48	34	GAPDH	5.76547	4.84553
48	35	GAPDH	5.80762	4.88237
48	36	GAPDH	5.83473	4.90419
48	37	GAPDH	5.85756	4.92172
48	38	GAPDH	5.87991	4.93877
48	39	GAPDH	5.90609	4.95964
48	40	GAPDH	5.92402	4.97228
49	1	sXBP1	0.598614	-0.00175329
49	2	sXBP1	0.601095	-0.00199832
49	3	sXBP1	0.605599	-0.000221374
49	4	sXBP1	0.607241	-0.00130504
49	5	sXBP1	0.611286	1.3667e-05
49	6	sXBP1	0.614799	0.000799862
49	7	sXBP1	0.61762	0.000895001
49	8	sXBP1	0.620987	0.00153576
49	9	sXBP1	0.623128	0.000950573
49	10	sXBP1	0.624752	-0.000151448
49	11	sXBP1	0.627436	-0.000194472
49	12	sXBP1	0.629749	-0.000607225
49	13	sXBP1	0.632772	-0.000310562
49	14	sXBP1	0.634681	-0.00112815
49	15	sXBP1	0.637378	-0.00115752
49	16	sXBP1	0.639883	-0.00137841
49	17	sXBP1	0.643283	-0.000704986
49	18	sXBP1	0.646951	0.000237671
49	19	sXBP1	0.652167	0.00272665
49	20	sXBP1	0.659598	0.00743221
49	21	sXBP1	0.673126	0.0182332
49	22	sXBP1	0.695626	0.0380077
49	23	sXBP1	0.737745	0.0773997
49	24	sXBP1	0.812755	0.149684
49	25	sXBP1	0.945584	0.279787
49	26	sXBP1	1.16017	0.491647
49	27	sXBP1	1.47145	0.8002
49	28	sXBP1	1.86282	1.18885
49	29	sXBP1	2.28616	1.60946
49	30	sXBP1	2.68863	2.0092
49	31	sXBP1	3.03678	2.35462
49	32	sXBP1	3.32314	2.63826
49	33	sXBP1	3.55072	2.86311
49	34	sXBP1	3.73315	3.04281
49	35	sXBP1	3.87148	3.17842
49	36	sXBP1	3.97412	3.27834
49	37	sXBP1	4.04798	3.34946
49	38	sXBP1	4.1006	3.39936
49	39	sXBP1	4.13091	3.42695
49	40	sXBP1	4.14536	3.43867
[truncated: 1,880 more rows]

## Sheet: Results
Block Type	Fast 96-Well Block (0.1mL)
Calibration Background is expired	No
Calibration Background performed on	01-28-2020
Calibration Normalization FAM-ROX is expired	No
Calibration Normalization FAM-ROX performed on	01-28-2020
Calibration Normalization VIC-ROX is expired	No
Calibration Normalization VIC-ROX performed on	01-28-2020
Calibration Pure Dye FAM is expired	No
Calibration Pure Dye FAM performed on	01-28-2020
Calibration Pure Dye NED is expired	No
Calibration Pure Dye NED performed on	01-28-2020
Calibration Pure Dye ROX is expired	No
Calibration Pure Dye ROX performed on	01-28-2020
Calibration Pure Dye SYBR is expired	No
Calibration Pure Dye SYBR performed on	01-28-2020
Calibration Pure Dye TAMRA is expired	No
Calibration Pure Dye TAMRA performed on	01-28-2020
Calibration Pure Dye VIC is expired	No
Calibration Pure Dye VIC performed on	01-28-2020
Calibration ROI is expired	No
Calibration ROI performed on	01-28-2020
Calibration Uniformity is expired	No
Calibration Uniformity performed on	01-28-2020
Chemistry	SYBR_GREEN
Date Created	2020-05-19 11:08:06 AM PDT
Experiment Barcode
Experiment Comment
Experiment File Name	D:\Claudia (MP)\19-05-2020 ER stress.eds
Experiment Name	19-05-2020 ER stress
Experiment Run End Time	2020-05-19 12:04:37 PM PDT
Experiment Type	Standard Curve
Instrument Name	278861431
Instrument Serial Number	278861431
Instrument Type	QuantStudio(TM) 6 Flex System
Passive Reference	ROX
Quantification Cycle Method	Ct
Signal Smoothing On	true
Stage/ Cycle where Analysis is performed	Stage 2, Step 2
User Name
Well	Well Position	Omit	Sample Name	Target Name	Task	Reporter	Quencher	CT	Ct Mean	Ct SD	Quantity	Quantity Mean	Quantity SD	Automatic Ct Threshold	Ct Threshold	Automatic Baseline	Baseline Start	Baseline End	Comments	Y-Intercept	R(superscript 2)	Tm1	Slope	Tm2	Efficiency	Tm3
1	A1	FALSE	#1 NT	sXBP1	UNKNOWN	SYBR	None	25.7477	25.7276	0.0284899				TRUE	0.350517	TRUE	1	40				80.9781
2	A2	FALSE	#1 NT	sXBP1	UNKNOWN	SYBR	None	25.7074	25.7276	0.0284899				TRUE	0.350517	TRUE	1	40				81.0746
3	A3	FALSE	#1 CPZ	sXBP1	UNKNOWN	SYBR	None	24.2154	24.2057	0.0137392				TRUE	0.350517	TRUE	1	40				81.0746
4	A4	FALSE	#1 CPZ	sXBP1	UNKNOWN	SYBR	None	24.196	24.2057	0.0137392				TRUE	0.350517	TRUE	1	40				81.171
5	A5	FALSE	#83 NT	sXBP1	UNKNOWN	SYBR	None	28.2569	28.2599	0.00422547				TRUE	0.350517	TRUE	1	40				81.171
6	A6	FALSE	#83 NT	sXBP1	UNKNOWN	SYBR	None	28.2629	28.2599	0.00422547				TRUE	0.350517	TRUE	1	40				81.2675
7	A7	FALSE	#83 CPZ	sXBP1	UNKNOWN	SYBR	None	25.1515	25.2342	0.116878				TRUE	0.350517	TRUE	1	40				81.2675
8	A8	FALSE	#83 CPZ	sXBP1	UNKNOWN	SYBR	None	25.3168	25.2342	0.116878				TRUE	0.350517	TRUE	1	40				81.171
9	A9	FALSE	#163 NT	sXBP1	UNKNOWN	SYBR	None	28.1393	28.1042	0.0495215				TRUE	0.350517	TRUE	1	40				81.0746
10	A10	FALSE	#163 NT	sXBP1	UNKNOWN	SYBR	None	28.0692	28.1042	0.0495215				TRUE	0.350517	TRUE	1	40				81.0746
11	A11	FALSE	#163 CPZ	sXBP1	UNKNOWN	SYBR	None	26.5459	26.4656	0.113547				TRUE	0.350517	TRUE	1	40				81.0746
12	A12	FALSE	#163 CPZ	sXBP1	UNKNOWN	SYBR	None	26.3853	26.4656	0.113547				TRUE	0.350517	TRUE	1	40				81.0746
13	B1	FALSE	#1 NT	XBP1	UNKNOWN	SYBR	None	20.2557	20.3243	0.0969297				TRUE	0.356474	TRUE	1	40				84.1617
14	B2	FALSE	#1 NT	XBP1	UNKNOWN	SYBR	None	20.3928	20.3243	0.0969297				TRUE	0.356474	TRUE	1	40				84.1617
15	B3	FALSE	#1 CPZ	XBP1	UNKNOWN	SYBR	None	18.6134	18.6048	0.012145				TRUE	0.356474	TRUE	1	40				84.1617
16	B4	FALSE	#1 CPZ	XBP1	UNKNOWN	SYBR	None	18.5962	18.6048	0.012145				TRUE	0.356474	TRUE	1	40				84.1617
17	B5	FALSE	#83 NT	XBP1	UNKNOWN	SYBR	None	21.3166	21.3987	0.116114				TRUE	0.356474	TRUE	1	40				84.2581
18	B6	FALSE	#83 NT	XBP1	UNKNOWN	SYBR	None	21.4808	21.3987	0.116114				TRUE	0.356474	TRUE	1	40				84.2581
19	B7	FALSE	#83 CPZ	XBP1	UNKNOWN	SYBR	None	20.1085	20.0715	0.0523106				TRUE	0.356474	TRUE	1	40				84.3546
20	B8	FALSE	#83 CPZ	XBP1	UNKNOWN	SYBR	None	20.0345	20.0715	0.0523106				TRUE	0.356474	TRUE	1	40				84.2581
21	B9	FALSE	#163 NT	XBP1	UNKNOWN	SYBR	None	19.3694	19.2513	0.16714				TRUE	0.356474	TRUE	1	40				84.1617
22	B10	FALSE	#163 NT	XBP1	UNKNOWN	SYBR	None	19.1331	19.2513	0.16714				TRUE	0.356474	TRUE	1	40				84.1617
23	B11	FALSE	#163 CPZ	XBP1	UNKNOWN	SYBR	None	19.873	19.8861	0.0185824				TRUE	0.356474	TRUE	1	40				84.1617
24	B12	FALSE	#163 CPZ	XBP1	UNKNOWN	SYBR	None	19.8993	19.8861	0.0185824				TRUE	0.356474	TRUE	1	40				84.1617
25	C1	FALSE	#1 NT	ATF4	UNKNOWN	SYBR	None	17.3055	17.258	0.067149				TRUE	0.391796	TRUE	1	40				85.2229
26	C2	FALSE	#1 NT	ATF4	UNKNOWN	SYBR	None	17.2105	17.258	0.067149				TRUE	0.391796	TRUE	1	40				85.2229
27	C3	FALSE	#1 CPZ	ATF4	UNKNOWN	SYBR	None	16.0211	16.0172	0.00546358				TRUE	0.391796	TRUE	1	40				85.1264
28	C4	FALSE	#1 CPZ	ATF4	UNKNOWN	SYBR	None	16.0134	16.0172	0.00546358				TRUE	0.391796	TRUE	1	40				85.2229
29	C5	FALSE	#83 NT	ATF4	UNKNOWN	SYBR	None	19.7308	19.7608	0.0424449				TRUE	0.391796	TRUE	1	40				85.2229
30	C6	FALSE	#83 NT	ATF4	UNKNOWN	SYBR	None	19.7908	19.7608	0.0424449				TRUE	0.391796	TRUE	1	40				85.3193
31	C7	FALSE	#83 CPZ	ATF4	UNKNOWN	SYBR	None	19.0131	19.1296	0.164637				TRUE	0.391796	TRUE	1	40				85.3193
32	C8	FALSE	#83 CPZ	ATF4	UNKNOWN	SYBR	None	19.246	19.1296	0.164637				TRUE	0.391796	TRUE	1	40				85.2229
33	C9	FALSE	#163 NT	ATF4	UNKNOWN	SYBR	None	18.0618	18.1656	0.146721				TRUE	0.391796	TRUE	1	40				85.2229
34	C10	FALSE	#163 NT	ATF4	UNKNOWN	SYBR	None	18.2693	18.1656	0.146721				TRUE	0.391796	TRUE	1	40				85.3193
35	C11	FALSE	#163 CPZ	ATF4	UNKNOWN	SYBR	None	18.0701	18.1156	0.064399				TRUE	0.391796	TRUE	1	40				85.3193
36	C12	FALSE	#163 CPZ	ATF4	UNKNOWN	SYBR	None	18.1612	18.1156	0.064399				TRUE	0.391796	TRUE	1	40				85.2229
37	D1	FALSE	#1 NT	GAPDH	UNKNOWN	SYBR	None	12.9834	13.0287	0.0640504				TRUE	0.349939	TRUE	1	40				87.3452
38	D2	FALSE	#1 NT	GAPDH	UNKNOWN	SYBR	None	13.074	13.0287	0.0640504				TRUE	0.349939	TRUE	1	40				87.3452
39	D3	FALSE	#1 CPZ	GAPDH	UNKNOWN	SYBR	None	13.4355	13.459	0.0332326				TRUE	0.349939	TRUE	1	40				87.3452
40	D4	FALSE	#1 CPZ	GAPDH	UNKNOWN	SYBR	None	13.4825	13.459	0.0332326				TRUE	0.349939	TRUE	1	40				87.3452
41	D5	FALSE	#83 NT	GAPDH	UNKNOWN	SYBR	None	13.5792	13.6723	0.13164				TRUE	0.349939	TRUE	1	40				87.4417
42	D6	FALSE	#83 NT	GAPDH	UNKNOWN	SYBR	None	13.7654	13.6723	0.13164				TRUE	0.349939	TRUE	1	40				87.4417
43	D7	FALSE	#83 CPZ	GAPDH	UNKNOWN	SYBR	None	13.1319	13.0997	0.0454903				TRUE	0.349939	TRUE	1	40				87.4417
44	D8	FALSE	#83 CPZ	GAPDH	UNKNOWN	SYBR	None	13.0676	13.0997	0.0454903				TRUE	0.349939	TRUE	1	40				87.4417
45	D9	FALSE	#163 NT	GAPDH	UNKNOWN	SYBR	None	12.6903	12.6886	0.00243103				TRUE	0.349939	TRUE	1	40				87.4417
46	D10	FALSE	#163 NT	GAPDH	UNKNOWN	SYBR	None	12.6869	12.6886	0.00243103				TRUE	0.349939	TRUE	1	40				87.4417
47	D11	FALSE	#163 CPZ	GAPDH	UNKNOWN	SYBR	None	14.0808	14.0541	0.0376402				TRUE	0.349939	TRUE	1	40				87.4417
48	D12	FALSE	#163 CPZ	GAPDH	UNKNOWN	SYBR	None	14.0275	14.0541	0.0376402				TRUE	0.349939	TRUE	1	40				87.4417
49	E1	FALSE	U87MG NT	sXBP1	UNKNOWN	SYBR	None	25.3563	25.3165	0.0562381				TRUE	0.350517	TRUE	1	40				81.0746
50	E2	FALSE	U87MG NT	sXBP1	UNKNOWN	SYBR	None	25.2767	25.3165	0.0562381				TRUE	0.350517	TRUE	1	40				81.0746
51	E3	FALSE	U87MG CPZ	sXBP1	UNKNOWN	SYBR	None	27.8691	28.0142	0.205222				TRUE	0.350517	TRUE	1	40				81.0746
52	E4	FALSE	U87MG CPZ	sXBP1	UNKNOWN	SYBR	None	28.1593	28.0142	0.205222				TRUE	0.350517	TRUE	1	40				81.0746
53	E5	FALSE	T98G NT	sXBP1	UNKNOWN	SYBR	None	24.519	24.5829	0.0904262				TRUE	0.350517	TRUE	1	40				81.171
54	E6	FALSE	T98G NT	sXBP1	UNKNOWN	SYBR	None	24.6468	24.5829	0.0904262				TRUE	0.350517	TRUE	1	40				81.171
55	E7	FALSE	T98G CPZ	sXBP1	UNKNOWN	SYBR	None	24.687	24.6012	0.121279				TRUE	0.350517	TRUE	1	40				81.171
56	E8	FALSE	T98G CPZ	sXBP1	UNKNOWN	SYBR	None	24.5155	24.6012	0.121279				TRUE	0.350517	TRUE	1	40				81.171
57	E9	FALSE	U251MG NT	sXBP1	UNKNOWN	SYBR	None	26.9087	26.7834	0.177094				TRUE	0.350517	TRUE	1	40				81.171
58	E10	FALSE	U251MG NT	sXBP1	UNKNOWN	SYBR	None	26.6582	26.7834	0.177094				TRUE	0.350517	TRUE	1	40				81.2675
59	E11	FALSE	U251MG CPZ	sXBP1	UNKNOWN	SYBR	None	25.7586	25.8774	0.168048				TRUE	0.350517	TRUE	1	40				81.171
60	E12	FALSE	U251MG CPZ	sXBP1	UNKNOWN	SYBR	None	25.9963	25.8774	0.168048				TRUE	0.350517	TRUE	1	40				81.171
61	F1	FALSE	U87MG NT	XBP1	UNKNOWN	SYBR	None	21.1076	21.133	0.0359145				TRUE	0.356474	TRUE	1	40				84.0652
62	F2	FALSE	U87MG NT	XBP1	UNKNOWN	SYBR	None	21.1584	21.133	0.0359145				TRUE	0.356474	TRUE	1	40				84.1617
63	F3	FALSE	U87MG CPZ	XBP1	UNKNOWN	SYBR	None	20.7416	20.7443	0.00384649				TRUE	0.356474	TRUE	1	40				84.1617
64	F4	FALSE	U87MG CPZ	XBP1	UNKNOWN	SYBR	None	20.747	20.7443	0.00384649				TRUE	0.356474	TRUE	1	40				84.1617
65	F5	FALSE	T98G NT	XBP1	UNKNOWN	SYBR	None	20.3656	20.3377	0.0395614				TRUE	0.356474	TRUE	1	40				84.1617
66	F6	FALSE	T98G NT	XBP1	UNKNOWN	SYBR	None	20.3097	20.3377	0.0395614				TRUE	0.356474	TRUE	1	40				84.2581
67	F7	FALSE	T98G CPZ	XBP1	UNKNOWN	SYBR	None	20.424	20.4605	0.051697				TRUE	0.356474	TRUE	1	40				84.2581
68	F8	FALSE	T98G CPZ	XBP1	UNKNOWN	SYBR	None	20.4971	20.4605	0.051697				TRUE	0.356474	TRUE	1	40				84.2581
69	F9	FALSE	U251MG NT	XBP1	UNKNOWN	SYBR	None	21.6614	21.673	0.0163894				TRUE	0.356474	TRUE	1	40				84.2581
70	F10	FALSE	U251MG NT	XBP1	UNKNOWN	SYBR	None	21.6845	21.673	0.0163894				TRUE	0.356474	TRUE	1	40				84.2581
71	F11	FALSE	U251MG CPZ	XBP1	UNKNOWN	SYBR	None	20.9533	20.8969	0.0798403				TRUE	0.356474	TRUE	1	40				84.1617
72	F12	FALSE	U251MG CPZ	XBP1	UNKNOWN	SYBR	None	20.8404	20.8969	0.0798403				TRUE	0.356474	TRUE	1	40				84.1617
73	G1	FALSE	U87MG NT	ATF4	UNKNOWN	SYBR	None	18.9818	19.0399	0.0821601				TRUE	0.391796	TRUE	1	40				85.1264
74	G2	FALSE	U87MG NT	ATF4	UNKNOWN	SYBR	None	19.098	19.0399	0.0821601				TRUE	0.391796	TRUE	1	40				85.1264
75	G3	FALSE	U87MG CPZ	ATF4	UNKNOWN	SYBR	None	20.0593	20.0733	0.019718				TRUE	0.391796	TRUE	1	40				85.1264
76	G4	FALSE	U87MG CPZ	ATF4	UNKNOWN	SYBR	None	20.0872	20.0733	0.019718				TRUE	0.391796	TRUE	1	40				85.2229
77	G5	FALSE	T98G NT	ATF4	UNKNOWN	SYBR	None	18.5609	18.5631	0.00302918				TRUE	0.391796	TRUE	1	40				85.2229
78	G6	FALSE	T98G NT	ATF4	UNKNOWN	SYBR	None	18.5652	18.5631	0.00302918				TRUE	0.391796	TRUE	1	40				85.2229
79	G7	FALSE	T98G CPZ	ATF4	UNKNOWN	SYBR	None	18.6085	18.6252	0.0236589				TRUE	0.391796	TRUE	1	40				85.3193
80	G8	FALSE	T98G CPZ	ATF4	UNKNOWN	SYBR	None	18.642	18.6252	0.0236589				TRUE	0.391796	TRUE	1	40				85.2229
81	G9	FALSE	U251MG NT	ATF4	UNKNOWN	SYBR	None	19.5734	19.6295	0.0793386				TRUE	0.391796	TRUE	1	40				85.2229
82	G10	FALSE	U251MG NT	ATF4	UNKNOWN	SYBR	None	19.6856	19.6295	0.0793386				TRUE	0.391796	TRUE	1	40				85.2229
83	G11	FALSE	U251MG CPZ	ATF4	UNKNOWN	SYBR	None	18.3245	18.4044	0.112994				TRUE	0.391796	TRUE	1	40				85.2229
84	G12	FALSE	U251MG CPZ	ATF4	UNKNOWN	SYBR	None	18.4842	18.4044	0.112994				TRUE	0.391796	TRUE	1	40				85.2229
85	H1	FALSE	U87MG NT	GAPDH	UNKNOWN	SYBR	None	12.9896	13.1343	0.204576				TRUE	0.349939	TRUE	1	40				87.2488
86	H2	FALSE	U87MG NT	GAPDH	UNKNOWN	SYBR	None	13.2789	13.1343	0.204576				TRUE	0.349939	TRUE	1	40				87.1523
87	H3	FALSE	U87MG CPZ	GAPDH	UNKNOWN	SYBR	None	13.2939	13.2556	0.0541772				TRUE	0.349939	TRUE	1	40				87.3452
88	H4	FALSE	U87MG CPZ	GAPDH	UNKNOWN	SYBR	None	13.2173	13.2556	0.0541772				TRUE	0.349939	TRUE	1	40				87.2488
89	H5	FALSE	T98G NT	GAPDH	UNKNOWN	SYBR	None	13.7964	13.7624	0.0481054				TRUE	0.349939	TRUE	1	40				87.3452
90	H6	FALSE	T98G NT	GAPDH	UNKNOWN	SYBR	None	13.7284	13.7624	0.0481054				TRUE	0.349939	TRUE	1	40				87.4417
91	H7	FALSE	T98G CPZ	GAPDH	UNKNOWN	SYBR	None	14.46	14.4994	0.0557411				TRUE	0.349939	TRUE	1	40				87.4417
92	H8	FALSE	T98G CPZ	GAPDH	UNKNOWN	SYBR	None	14.5388	14.4994	0.0557411				TRUE	0.349939	TRUE	1	40				87.3452
93	H9	FALSE	U251MG NT	GAPDH	UNKNOWN	SYBR	None	13.688	13.5648	0.17429				TRUE	0.349939	TRUE	1	40				87.3452
94	H10	FALSE	U251MG NT	GAPDH	UNKNOWN	SYBR	None	13.4415	13.5648	0.17429				TRUE	0.349939	TRUE	1	40				87.3452
95	H11	FALSE	U251MG CPZ	GAPDH	UNKNOWN	SYBR	None	13.9741	13.9143	0.0845317				TRUE	0.349939	TRUE	1	40				87.2488
96	H12	FALSE	U251MG CPZ	GAPDH	UNKNOWN	SYBR	None	13.8545	13.9143	0.0845317				TRUE	0.349939	TRUE	1	40				87.2488

## Sheet: Melt Curve Raw Data
Block Type	Fast 96-Well Block (0.1mL)
Calibration Background is expired	No
Calibration Background performed on	01-28-2020
Calibration Normalization FAM-ROX is expired	No
Calibration Normalization FAM-ROX performed on	01-28-2020
Calibration Normalization VIC-ROX is expired	No
Calibration Normalization VIC-ROX performed on	01-28-2020
Calibration Pure Dye FAM is expired	No
Calibration Pure Dye FAM performed on	01-28-2020
Calibration Pure Dye NED is expired	No
Calibration Pure Dye NED performed on	01-28-2020
Calibration Pure Dye ROX is expired	No
Calibration Pure Dye ROX performed on	01-28-2020
Calibration Pure Dye SYBR is expired	No
Calibration Pure Dye SYBR performed on	01-28-2020
Calibration Pure Dye TAMRA is expired	No
Calibration Pure Dye TAMRA performed on	01-28-2020
Calibration Pure Dye VIC is expired	No
Calibration Pure Dye VIC performed on	01-28-2020
Calibration ROI is expired	No
Calibration ROI performed on	01-28-2020
Calibration Uniformity is expired	No
Calibration Uniformity performed on	01-28-2020
Chemistry	SYBR_GREEN
Date Created	2020-05-19 11:08:06 AM PDT
Experiment Barcode
Experiment Comment
Experiment File Name	D:\Claudia (MP)\19-05-2020 ER stress.eds
Experiment Name	19-05-2020 ER stress
Experiment Run End Time	2020-05-19 12:04:37 PM PDT
Experiment Type	Standard Curve
Instrument Name	278861431
Instrument Serial Number	278861431
Instrument Type	QuantStudio(TM) 6 Flex System
Passive Reference	ROX
Quantification Cycle Method	Ct
Signal Smoothing On	true
Stage/ Cycle where Analysis is performed	Stage 2, Step 2
User Name
Well	Well Position	Reading	Temperature	Fluorescence	Derivative
1	A1	1	60.1402	4.28906	0.269453
1	A1	2	60.3331	4.28073	0.264508
1	A1	3	60.5261	4.27423	0.259771
1	A1	4	60.719	4.25493	0.256441
1	A1	5	60.912	4.23359	0.255375
1	A1	6	61.1049	4.2187	0.256826
1	A1	7	61.2979	4.2006	0.260463
1	A1	8	61.4908	4.18239	0.265549
1	A1	9	61.6837	4.16138	0.271209
1	A1	10	61.8767	4.14232	0.276694
1	A1	11	62.0696	4.12114	0.281576
1	A1	12	62.2626	4.10081	0.28581
1	A1	13	62.4555	4.07549	0.289644
1	A1	14	62.6485	4.06036	0.293372
1	A1	15	62.8414	4.03978	0.297111
1	A1	16	63.0344	4.01176	0.300687
1	A1	17	63.2273	3.99682	0.303704
1	A1	18	63.4202	3.96802	0.305783
1	A1	19	63.6132	3.94883	0.306775
1	A1	20	63.8061	3.92423	0.306868
1	A1	21	63.9991	3.90067	0.306487
1	A1	22	64.192	3.88374	0.306091
1	A1	23	64.385	3.85677	0.305962
1	A1	24	64.5779	3.84078	0.306107
1	A1	25	64.7708	3.8155	0.306338
1	A1	26	64.9638	3.78977	0.306434
1	A1	27	65.1567	3.7723	0.306296
1	A1	28	65.3497	3.74911	0.305972
1	A1	29	65.5426	3.72569	0.305558
1	A1	30	65.7356	3.70491	0.305122
1	A1	31	65.9285	3.68721	0.304677
1	A1	32	66.1214	3.65822	0.304285
1	A1	33	66.3144	3.63945	0.304144
1	A1	34	66.5073	3.61147	0.304509
1	A1	35	66.7003	3.59824	0.305505
1	A1	36	66.8932	3.57899	0.306926
1	A1	37	67.0862	3.54743	0.308261
1	A1	38	67.2791	3.5253	0.308939
1	A1	39	67.4721	3.50017	0.308664
1	A1	40	67.665	3.48445	0.307564
1	A1	41	67.8579	3.45599	0.306118
1	A1	42	68.0509	3.4388	0.30491
1	A1	43	68.2438	3.41023	0.304352
1	A1	44	68.4368	3.39931	0.304516
1	A1	45	68.6297	3.37175	0.305092
1	A1	46	68.8227	3.3497	0.30555
1	A1	47	69.0156	3.32242	0.305379
1	A1	48	69.2085	3.30444	0.304323
1	A1	49	69.4015	3.28512	0.302511
1	A1	50	69.5944	3.25372	0.30042
1	A1	51	69.7874	3.23882	0.298721
1	A1	52	69.9803	3.2166	0.298039
1	A1	53	70.1733	3.19953	0.298699
1	A1	54	70.3662	3.17259	0.300585
1	A1	55	70.5592	3.15809	0.303212
1	A1	56	70.7521	3.131	0.306016
1	A1	57	70.945	3.10472	0.308675
1	A1	58	71.138	3.081	0.31128
1	A1	59	71.3309	3.06629	0.314192
1	A1	60	71.5239	3.04107	0.3177
1	A1	61	71.7168	3.0179	0.321712
1	A1	62	71.9098	2.99237	0.325692
1	A1	63	72.1027	2.97111	0.328864
1	A1	64	72.2956	2.94197	0.330519
1	A1	65	72.4886	2.91878	0.330285
1	A1	66	72.6815	2.89621	0.328225
1	A1	67	72.8745	2.86767	0.324779
1	A1	68	73.0674	2.84953	0.320611
1	A1	69	73.2604	2.82233	0.316428
1	A1	70	73.4533	2.8038	0.312815
1	A1	71	73.6462	2.78193	0.310154
1	A1	72	73.8392	2.75739	0.308606
1	A1	73	74.0321	2.73652	0.308129
1	A1	74	74.2251	2.71286	0.308501
1	A1	75	74.418	2.69825	0.309342
1	A1	76	74.611	2.66903	0.310185
1	A1	77	74.8039	2.6463	0.310629
1	A1	78	74.9968	2.62477	0.310543
1	A1	79	75.1898	2.60205	0.310144
1	A1	80	75.3827	2.5782	0.30996
1	A1	81	75.5757	2.55842	0.310595
1	A1	82	75.7686	2.53617	0.312461
1	A1	83	75.9616	2.51462	0.315606
1	A1	84	76.1545	2.49163	0.319711
1	A1	85	76.3475	2.46575	0.324274
1	A1	86	76.5404	2.44642	0.328887
1	A1	87	76.7333	2.41378	0.333459
1	A1	88	76.9263	2.39537	0.3383
1	A1	89	77.1192	2.36973	0.344028
1	A1	90	77.3122	2.34529	0.351405
1	A1	91	77.5051	2.31743	0.361185
1	A1	92	77.6981	2.29527	0.374096
1	A1	93	77.891	2.26785	0.390963
1	A1	94	78.0839	2.236	0.412874
1	A1	95	78.2769	2.20807	0.441325
1	A1	96	78.4698	2.17599	0.478198
1	A1	97	78.6628	2.14303	0.525596
1	A1	98	78.8557	2.1077	0.585568
1	A1	99	79.0487	2.05981	0.659844
1	A1	100	79.2416	2.01579	0.749601
1	A1	101	79.4345	1.95533	0.855189
1	A1	102	79.6275	1.89369	0.975708
1	A1	103	79.8204	1.81518	1.10843
1	A1	104	80.0134	1.73014	1.24818
1	A1	105	80.2063	1.62601	1.38716
1	A1	106	80.3993	1.50707	1.5152
1	A1	107	80.5922	1.36741	1.62097
1	A1	108	80.7852	1.2264	1.69342
1	A1	109	80.9781	1.08019	1.72354
1	A1	110	81.171	0.935302	1.70575
1	A1	111	81.364	0.795797	1.63896
1	A1	112	81.5569	0.670496	1.52698
1	A1	113	81.7499	0.564855	1.37829
1	A1	114	81.9428	0.479888	1.20489
1	A1	115	82.1358	0.41667	1.02055
1	A1	116	82.3287	0.369688	0.838618
1	A1	117	82.5216	0.333083	0.670167
1	A1	118	82.7146	0.310693	0.522709
1	A1	119	82.9075	0.290546	0.399886
1	A1	120	83.1005	0.281177	0.301938
1	A1	121	83.2934	0.268559	0.226682
1	A1	122	83.4864	0.261689	0.170622
1	A1	123	83.6793	0.255335	0.129909
1	A1	124	83.8723	0.25054	0.100967
1	A1	125	84.0652	0.248568	0.0807861
1	A1	126	84.2581	0.243556	0.0669657
1	A1	127	84.4511	0.240023	0.0576469
1	A1	128	84.644	0.237494	0.0514399
1	A1	129	84.837	0.233456	0.0473636
1	A1	130	85.0299	0.229971	0.0447683
1	A1	131	85.2229	0.22837	0.0432153
1	A1	132	85.4158	0.227144	0.0423408
1	A1	133	85.6087	0.221936	0.0417753
1	A1	134	85.8017	0.219348	0.0411627
1	A1	135	85.9946	0.214847	0.0402591
1	A1	136	86.1876	0.212718	0.0390234
1	A1	137	86.3805	0.20916	0.0376181
1	A1	138	86.5735	0.209346	0.0363057
1	A1	139	86.7664	0.205449	0.0353014
1	A1	140	86.9593	0.20312	0.0346672
1	A1	141	87.1523	0.200652	0.034296
1	A1	142	87.3452	0.198775	0.0339761
1	A1	143	87.5382	0.195394	0.0334912
1	A1	144	87.7311	0.193023	0.0327096
1	A1	145	87.9241	0.189961	0.0316261
1	A1	146	88.117	0.188187	0.0303469
1	A1	147	88.31	0.187181	0.0290326
1	A1	148	88.5029	0.185817	0.0278361
1	A1	149	88.6958	0.181748	0.0268671
1	A1	150	88.8888	0.180301	0.0261846
1	A1	151	89.0817	0.17922	0.0257955
1	A1	152	89.2747	0.177015	0.0256425
1	A1	153	89.4676	0.173912	0.0255962
1	A1	154	89.6606	0.172773	0.025477
1	A1	155	89.8535	0.170862	0.0251121
1	A1	156	90.0464	0.169271	0.0244009
1	A1	157	90.2394	0.165933	0.0233563
1	A1	158	90.4323	0.16622	0.0221004
1	A1	159	90.6253	0.164391	0.0208152
1	A1	160	90.8182	0.163856	0.0196719
1	A1	161	91.0112	0.161609	0.018774
1	A1	162	91.2041	0.161195	0.0181419
1	A1	163	91.397	0.15838	0.017739
1	A1	164	91.59	0.158703	0.0175102
1	A1	165	91.7829	0.157346	0.0174012
1	A1	166	91.9759	0.156037	0.0173576
1	A1	167	92.1688	0.154141	0.0173223
1	A1	168	92.3618	0.152292	0.0172443
1	A1	169	92.5547	0.152484	0.0170873
1	A1	170	92.7477	0.151391	0.0168255
1	A1	171	92.9406	0.149421	0.0164328
1	A1	172	93.1335	0.148038	0.0158913
1	A1	173	93.3265	0.145825	0.0152159
1	A1	174	93.5194	0.147112	0.0144623
1	A1	175	93.7124	0.146243	0.0136873
1	A1	176	93.9053	0.144848	0.0128823
1	A1	177	94.0983	0.142928	0.0119462
1	A1	178	94.2912	0.142111	0.0107354
1	A1	179	94.4841	0.142063	0.00916515
1	A1	180	94.6771	0.1416	0.00728763
1	A1	181	94.87	0.140286	0.0052924
2	A2	1	60.1402	4.52938	0.294743
2	A2	2	60.3331	4.52738	0.288142
2	A2	3	60.5261	4.51007	0.281598
2	A2	4	60.719	4.49249	0.276931
2	A2	5	60.912	4.4733	0.275588
2	A2	6	61.1049	4.45805	0.278096
2	A2	7	61.2979	4.43947	0.283875
2	A2	8	61.4908	4.41495	0.291529
2	A2	9	61.6837	4.399	0.299426
2	A2	10	61.8767	4.37027	0.306335
2	A2	11	62.0696	4.34497	0.311771
2	A2	12	62.2626	4.32283	0.315947
2	A2	13	62.4555	4.3068	0.319376
2	A2	14	62.6485	4.28048	0.322454
2	A2	15	62.8414	4.25737	0.32524
2	A2	16	63.0344	4.22847	0.327551
2	A2	17	63.2273	4.20933	0.329167
2	A2	18	63.4202	4.18247	0.32998
2	A2	19	63.6132	4.16176	0.330022
2	A2	20	63.8061	4.13539	0.329416
2	A2	21	63.9991	4.11389	0.328335
2	A2	22	64.192	4.08339	0.32701
2	A2	23	64.385	4.06762	0.325708
2	A2	24	64.5779	4.04177	0.32472
2	A2	25	64.7708	4.01921	0.324272
2	A2	26	64.9638	3.99261	0.324496
2	A2	27	65.1567	3.97288	0.325373
2	A2	28	65.3497	3.95504	0.326751
2	A2	29	65.5426	3.92314	0.328384
2	A2	30	65.7356	3.90098	0.330011
2	A2	31	65.9285	3.87949	0.331408
2	A2	32	66.1214	3.85427	0.332385
2	A2	33	66.3144	3.82955	0.33274
2	A2	34	66.5073	3.80865	0.332298
2	A2	35	66.7003	3.77864	0.330992
2	A2	36	66.8932	3.7539	0.328956
2	A2	37	67.0862	3.73367	0.326545
2	A2	38	67.2791	3.70711	0.324246
2	A2	39	67.4721	3.68629	0.322523
2	A2	40	67.665	3.66076	0.321678
2	A2	41	67.8579	3.63947	0.321776
2	A2	42	68.0509	3.61962	0.322628
2	A2	43	68.2438	3.5909	0.323846
2	A2	44	68.4368	3.57048	0.324956
2	A2	45	68.6297	3.54607	0.325541
2	A2	46	68.8227	3.52152	0.325384
2	A2	47	69.0156	3.49526	0.324531
2	A2	48	69.2085	3.47413	0.323269
2	A2	49	69.4015	3.4503	0.321976
2	A2	50	69.5944	3.42948	0.320961
2	A2	51	69.7874	3.40481	0.320355
2	A2	52	69.9803	3.38304	0.320158
2	A2	53	70.1733	3.35578	0.320348
2	A2	54	70.3662	3.336	0.320966
2	A2	55	70.5592	3.31465	0.322137
2	A2	56	70.7521	3.28872	0.324012
2	A2	57	70.945	3.26693	0.326693
2	A2	58	71.138	3.24077	0.330171
2	A2	59	71.3309	3.21893	0.334271
2	A2	60	71.5239	3.19556	0.338608
2	A2	61	71.7168	3.16905	0.342631
2	A2	62	71.9098	3.14398	0.345746
2	A2	63	72.1027	3.11476	0.347508
2	A2	64	72.2956	3.09277	0.347817
2	A2	65	72.4886	3.06423	0.346906
2	A2	66	72.6815	3.04259	0.345239
2	A2	67	72.8745	3.01527	0.343294
2	A2	68	73.0674	2.99349	0.341428
2	A2	69	73.2604	2.96844	0.339821
2	A2	70	73.4533	2.94035	0.338544
2	A2	71	73.6462	2.91763	0.337611
2	A2	72	73.8392	2.89668	0.336986
2	A2	73	74.0321	2.87009	0.336557
2	A2	74	74.2251	2.84899	0.336152
2	A2	75	74.418	2.81799	0.335615
2	A2	76	74.611	2.79697	0.334889
2	A2	77	74.8039	2.77459	0.334017
2	A2	78	74.9968	2.75383	0.333097
2	A2	79	75.1898	2.72526	0.332255
2	A2	80	75.3827	2.69866	0.331692
2	A2	81	75.5757	2.67706	0.331683
2	A2	82	75.7686	2.6556	0.332491
2	A2	83	75.9616	2.63213	0.334225
2	A2	84	76.1545	2.60934	0.33675
2	A2	85	76.3475	2.58011	0.339805
2	A2	86	76.5404	2.55722	0.343256
2	A2	87	76.7333	2.52958	0.347306
2	A2	88	76.9263	2.50957	0.352485
2	A2	89	77.1192	2.48227	0.359467
2	A2	90	77.3122	2.45603	0.368863
2	A2	91	77.5051	2.4291	0.381124
2	A2	92	77.6981	2.40287	0.396639
2	A2	93	77.891	2.37369	0.415931
2	A2	94	78.0839	2.34026	0.439852
2	A2	95	78.2769	2.31194	0.469696
2	A2	96	78.4698	2.27547	0.507211
2	A2	97	78.6628	2.24091	0.554494
2	A2	98	78.8557	2.19843	0.613824
2	A2	99	79.0487	2.15663	0.687411
2	A2	100	79.2416	2.10672	0.777092
2	A2	101	79.4345	2.04676	0.883884
2	A2	102	79.6275	1.98309	1.00741
2	A2	103	79.8204	1.9039	1.14521
2	A2	104	80.0134	1.81657	1.29218
2	A2	105	80.2063	1.70767	1.44029
2	A2	106	80.3993	1.5859	1.57898
2	A2	107	80.5922	1.44167	1.69618
2	A2	108	80.7852	1.29614	1.7799
2	A2	109	80.9781	1.13773	1.81999
2	A2	110	81.171	0.986036	1.80973
2	A2	111	81.364	0.836169	1.74714
2	A2	112	81.5569	0.70263	1.6355
2	A2	113	81.7499	0.587891	1.48322
2	A2	114	81.9428	0.496838	1.30265
2	A2	115	82.1358	0.424155	1.10827
2	A2	116	82.3287	0.371655	0.914415
2	A2	117	82.5216	0.334261	0.733234
2	A2	118	82.7146	0.307683	0.573281
2	A2	119	82.9075	0.286979	0.439038
2	A2	120	83.1005	0.273331	0.331301
2	A2	121	83.2934	0.262438	0.248161
2	A2	122	83.4864	0.255092	0.186139
2	A2	123	83.6793	0.248191	0.141187
2	A2	124	83.8723	0.244313	0.109373
2	A2	125	84.0652	0.239869	0.0872631
2	A2	126	84.2581	0.234945	0.0720886
2	A2	127	84.4511	0.231417	0.061768
2	A2	128	84.644	0.227488	0.0548337
2	A2	129	84.837	0.22552	0.0502835
2	A2	130	85.0299	0.223291	0.047401
2	A2	131	85.2229	0.219187	0.0456126
2	A2	132	85.4158	0.216177	0.044432
2	A2	133	85.6087	0.211318	0.0434834
2	A2	134	85.8017	0.209895	0.0425442
2	A2	135	85.9946	0.206481	0.0415439
2	A2	136	86.1876	0.204045	0.0405108
2	A2	137	86.3805	0.200779	0.0394988
2	A2	138	86.5735	0.197497	0.0385403
2	A2	139	86.7664	0.195671	0.0376367
2	A2	140	86.9593	0.193045	0.0367693
2	A2	141	87.1523	0.189356	0.0359088
2	A2	142	87.3452	0.187764	0.0350162
2	A2	143	87.5382	0.185843	0.034047
2	A2	144	87.7311	0.182517	0.0329685
2	A2	145	87.9241	0.180128	0.0317889
2	A2	146	88.117	0.177418	0.0305788
2	A2	147	88.31	0.176643	0.0294634
2	A2	148	88.5029	0.174875	0.0285793
2	A2	149	88.6958	0.172494	0.0280147
2	A2	150	88.8888	0.169741	0.0277627
2	A2	151	89.0817	0.168542	0.027712
2	A2	152	89.2747	0.165111	0.0276809
2	A2	153	89.4676	0.162404	0.0274848
2	A2	154	89.6606	0.161131	0.0270069
2	A2	155	89.8535	0.159862	0.0262347
2	A2	156	90.0464	0.157171	0.0252434
2	A2	157	90.2394	0.156467	0.0241414
2	A2	158	90.4323	0.154709	0.0230205
2	A2	159	90.6253	0.151777	0.0219388
2	A2	160	90.8182	0.152336	0.0209338
2	A2	161	91.0112	0.149934	0.0200375
2	A2	162	91.2041	0.148823	0.019276
2	A2	163	91.397	0.147625	0.0186549
2	A2	164	91.59	0.145886	0.0181437
2	A2	165	91.7829	0.145617	0.017679
2	A2	166	91.9759	0.143648	0.017189
2	A2	167	92.1688	0.142138	0.0166368
2	A2	168	92.3618	0.140722	0.0160565
2	A2	169	92.5547	0.140721	0.0155533
2	A2	170	92.7477	0.140175	0.0152514
2	A2	171	92.9406	0.138196	0.0152105
2	A2	172	93.1335	0.138434	0.0153667
2	A2	173	93.3265	0.135224	0.0155434
2	A2	174	93.5194	0.134813	0.0155277
2	A2	175	93.7124	0.13312	0.0151638
2	A2	176	93.9053	0.132742	0.0143989
2	A2	177	94.0983	0.131429	0.0132587
2	A2	178	94.2912	0.131334	0.0117909
2	A2	179	94.4841	0.130474	0.0100314
2	A2	180	94.6771	0.128157	0.00802845
2	A2	181	94.87	0.127775	0.00589732
3	A3	1	60.1402	4.53399	0.31879
3	A3	2	60.3331	4.52839	0.314594
3	A3	3	60.5261	4.52305	0.31056
3	A3	4	60.719	4.49693	0.307265
3	A3	5	60.912	4.47191	0.305153
3	A3	6	61.1049	4.4469	0.304706
3	A3	7	61.2979	4.42556	0.306525
3	A3	8	61.4908	4.41371	0.311097
3	A3	9	61.6837	4.38892	0.318348
3	A3	10	61.8767	4.37069	0.327339
3	A3	11	62.0696	4.34556	0.336454
3	A3	12	62.2626	4.31998	0.343993
3	A3	13	62.4555	4.28524	0.348813
3	A3	14	62.6485	4.26289	0.350671
3	A3	15	62.8414	4.244	0.350147
3	A3	16	63.0344	4.21621	0.348279
3	A3	17	63.2273	4.18574	0.3462
3	A3	18	63.4202	4.16418	0.34479
3	A3	19	63.6132	4.14671	0.344465
3	A3	20	63.8061	4.12058	0.345051
3	A3	21	63.9991	4.09794	0.345938
3	A3	22	64.192	4.0694	0.34647
3	A3	23	64.385	4.03945	0.346345
3	A3	24	64.5779	4.01699	0.345737
3	A3	25	64.7708	3.99728	0.345067
3	A3	26	64.9638	3.9769	0.344637
3	A3	27	65.1567	3.95073	0.344464
3	A3	28	65.3497	3.91787	0.344385
3	A3	29	65.5426	3.89753	0.344266
3	A3	30	65.7356	3.87743	0.344071
3	A3	31	65.9285	3.8528	0.343717
3	A3	32	66.1214	3.82783	0.342966
3	A3	33	66.3144	3.80117	0.341491
3	A3	34	66.5073	3.77831	0.339108
3	A3	35	66.7003	3.74642	0.335969
3	A3	36	66.8932	3.7342	0.332562
3	A3	37	67.0862	3.70215	0.329501
3	A3	38	67.2791	3.68162	0.327267
3	A3	39	67.4721	3.661	0.326042
3	A3	40	67.665	3.63799	0.325714
3	A3	41	67.8579	3.61154	0.325989
3	A3	42	68.0509	3.5889	0.326515
3	A3	43	68.2438	3.56732	0.326971
3	A3	44	68.4368	3.54846	0.327125
3	A3	45	68.6297	3.51717	0.326877
3	A3	46	68.8227	3.4929	0.326315
3	A3	47	69.0156	3.47601	0.325678
3	A3	48	69.2085	3.45062	0.32524
3	A3	49	69.4015	3.42776	0.32515
3	A3	50	69.5944	3.40804	0.325382
3	A3	51	69.7874	3.37822	0.325805
3	A3	52	69.9803	3.3592	0.32637
3	A3	53	70.1733	3.335	0.327231
3	A3	54	70.3662	3.31321	0.328738
3	A3	55	70.5592	3.28804	0.331306
3	A3	56	70.7521	3.26708	0.335173
3	A3	57	70.945	3.24491	0.340203
3	A3	58	71.138	3.2178	0.345782
3	A3	59	71.3309	3.19418	0.35093
3	A3	60	71.5239	3.17038	0.354604
3	A3	61	71.7168	3.13458	0.356091
3	A3	62	71.9098	3.11346	0.355316
3	A3	63	72.1027	3.08731	0.352834
3	A3	64	72.2956	3.06472	0.349561
3	A3	65	72.4886	3.04074	0.346365
3	A3	66	72.6815	3.01717	0.343754
3	A3	67	72.8745	2.9912	0.341792
3	A3	68	73.0674	2.96904	0.34025
3	A3	69	73.2604	2.94314	0.338852
3	A3	70	73.4533	2.91837	0.337476
3	A3	71	73.6462	2.89384	0.33621
3	A3	72	73.8392	2.87563	0.335281
3	A3	73	74.0321	2.84667	0.334892
3	A3	74	74.2251	2.82647	0.335107
3	A3	75	74.418	2.80288	0.3358
3	A3	76	74.611	2.77922	0.336709
3	A3	77	74.8039	2.75392	0.337545
3	A3	78	74.9968	2.73205	0.338114
3	A3	79	75.1898	2.70487	0.338399
3	A3	80	75.3827	2.68206	0.338531
3	A3	81	75.5757	2.65809	0.338712
3	A3	82	75.7686	2.63542	0.339104
3	A3	83	75.9616	2.61168	0.339812
3	A3	84	76.1545	2.58544	0.340939
3	A3	85	76.3475	2.55982	0.342669
3	A3	86	76.5404	2.54032	0.345288
3	A3	87	76.7333	2.515	0.34911
3	A3	88	76.9263	2.49012	0.354402
3	A3	89	77.1192	2.46625	0.361413
3	A3	90	77.3122	2.43402	0.3705
3	A3	91	77.5051	2.41107	0.382232
3	A3	92	77.6981	2.38803	0.397376
3	A3	93	77.891	2.35812	0.416791
3	A3	94	78.0839	2.32836	0.441345
3	A3	95	78.2769	2.29621	0.471975
3	A3	96	78.4698	2.26131	0.509839
3	A3	97	78.6628	2.22441	0.556464
3	A3	98	78.8557	2.18633	0.613719
3	A3	99	79.0487	2.1432	0.683634
3	A3	100	79.2416	2.09261	0.768101
3	A3	101	79.4345	2.03753	0.868471
3	A3	102	79.6275	1.97272	0.985048
3	A3	103	79.8204	1.90019	1.1164
3	A3	104	80.0134	1.81697	1.25862
3	A3	105	80.2063	1.71669	1.40485
3	A3	106	80.3993	1.60119	1.5454
3	A3	107	80.5922	1.4622	1.66852
3	A3	108	80.7852	1.32216	1.762
3	A3	109	80.9781	1.16936	1.81489
3	A3	110	81.171	1.01814	1.81927
3	A3	111	81.364	0.870005	1.7716
3	A3	112	81.5569	0.735415	1.67354
3	A3	113	81.7499	0.615845	1.53198
3	A3	114	81.9428	0.519753	1.35826
3	A3	115	82.1358	0.443149	1.16644
3	A3	116	82.3287	0.387434	0.971172
3	A3	117	82.5216	0.346113	0.78546
3	A3	118	82.7146	0.317274	0.618976
3	A3	119	82.9075	0.295598	0.477292
3	A3	120	83.1005	0.27993	0.362071
3	A3	121	83.2934	0.267975	0.271969
3	A3	122	83.4864	0.258882	0.203804
3	A3	123	83.6793	0.254312	0.153642
3	A3	124	83.8723	0.248327	0.117557
3	A3	125	84.0652	0.242948	0.0920727
3	A3	126	84.2581	0.240913	0.0743434
3	A3	127	84.4511	0.235482	0.0621693
3	A3	128	84.644	0.233658	0.0539184
3	A3	129	84.837	0.231317	0.0484017
3	A3	130	85.0299	0.227861	0.0447491
3	A3	131	85.2229	0.224454	0.0423193
3	A3	132	85.4158	0.222014	0.0406499
3	A3	133	85.6087	0.219696	0.0394298
3	A3	134	85.8017	0.217063	0.0384757
3	A3	135	85.9946	0.213637	0.0377014
3	A3	136	86.1876	0.211638	0.0370867
3	A3	137	86.3805	0.209147	0.0366466
3	A3	138	86.5735	0.2061	0.036399
3	A3	139	86.7664	0.204082	0.0363282
3	A3	140	86.9593	0.202197	0.036358
3	A3	141	87.1523	0.198175	0.0363472
3	A3	142	87.3452	0.196586	0.036124
3	A3	143	87.5382	0.193307	0.0355499
3	A3	144	87.7311	0.190796	0.0345835
3	A3	145	87.9241	0.187132	0.0333058
3	A3	146	88.117	0.186443	0.0318839
3	A3	147	88.31	0.185023	0.0304903
3	A3	148	88.5029	0.182822	0.0292286
3	A3	149	88.6958	0.180386	0.0281132
3	A3	150	88.8888	0.177316	0.0271099
3	A3	151	89.0817	0.175839	0.0261897
3	A3	152	89.2747	0.174353	0.0253495
3	A3	153	89.4676	0.172122	0.0245931
3	A3	154	89.6606	0.17079	0.0239041
3	A3	155	89.8535	0.169016	0.023246
3	A3	156	90.0464	0.167151	0.022591
3	A3	157	90.2394	0.165845	0.0219429
3	A3	158	90.4323	0.164757	0.021328
3	A3	159	90.6253	0.163331	0.0207572
3	A3	160	90.8182	0.162403	0.0201963
3	A3	161	91.0112	0.159461	0.0195767
3	A3	162	91.2041	0.158732	0.0188489
3	A3	163	91.397	0.157186	0.0180343
3	A3	164	91.59	0.156886	0.0172317
3	A3	165	91.7829	0.156089	0.016564
3	A3	166	91.9759	0.154503	0.0161071
3	A3	167	92.1688	0.153367	0.0158488
3	A3	168	92.3618	0.152116	0.0157052
3	A3	169	92.5547	0.151043	0.0155719
3	A3	170	92.7477	0.15034	0.0153735
3	A3	171	92.9406	0.148677	0.0150867
3	A3	172	93.1335	0.147962	0.0147376
3	A3	173	93.3265	0.14662	0.0143796
3	A3	174	93.5194	0.146645	0.0140613
3	A3	175	93.7124	0.145325	0.0137874
3	A3	176	93.9053	0.143648	0.0134855
3	A3	177	94.0983	0.143512	0.0129999
3	A3	178	94.2912	0.142747	0.0121308
3	A3	179	94.4841	0.140438	0.0107225
3	A3	180	94.6771	0.139114	0.00876374
3	A3	181	94.87	0.139259	0.00644337
4	A4	1	60.1402	4.4496	0.316644
4	A4	2	60.3331	4.44311	0.313474
4	A4	3	60.5261	4.42234	0.310256
4	A4	4	60.719	4.39607	0.307881
4	A4	5	60.912	4.38481	0.307134
4	A4	6	61.1049	4.36324	0.308405
4	A4	7	61.2979	4.33817	0.311613
4	A4	8	61.4908	4.31556	0.316345
4	A4	9	61.6837	4.29364	0.321978
4	A4	10	61.8767	4.27258	0.327749
4	A4	11	62.0696	4.25394	0.332783
4	A4	12	62.2626	4.22702	0.336266
4	A4	13	62.4555	4.19698	0.337784
4	A4	14	62.6485	4.1709	0.337612
4	A4	15	62.8414	4.15234	0.336723
4	A4	16	63.0344	4.12676	0.336376
4	A4	17	63.2273	4.10561	0.337501
4	A4	18	63.4202	4.08559	0.340198
4	A4	19	63.6132	4.06185	0.34366
4	A4	20	63.8061	4.03464	0.346539
4	A4	21	63.9991	4.00952	0.347594
4	A4	22	64.192	3.98233	0.346279
4	A4	23	64.385	3.94958	0.342943
4	A4	24	64.5779	3.93674	0.33857
4	A4	25	64.7708	3.91464	0.334257
4	A4	26	64.9638	3.88867	0.330761
4	A4	27	65.1567	3.86495	0.328356
4	A4	28	65.3497	3.84653	0.326955
4	A4	29	65.5426	3.81871	0.326343
4	A4	30	65.7356	3.79716	0.326285
4	A4	31	65.9285	3.78022	0.326539
4	A4	32	66.1214	3.75212	0.32685
4	A4	33	66.3144	3.72995	0.326979
4	A4	34	66.5073	3.70334	0.326775
4	A4	35	66.7003	3.68464	0.326204
4	A4	36	66.8932	3.66132	0.325319
4	A4	37	67.0862	3.63661	0.324207
4	A4	38	67.2791	3.60916	0.322976
4	A4	39	67.4721	3.5926	0.321727
4	A4	40	67.665	3.56874	0.320544
4	A4	41	67.8579	3.54554	0.319463
4	A4	42	68.0509	3.522	0.318501
4	A4	43	68.2438	3.50126	0.317665
4	A4	44	68.4368	3.47836	0.316992
4	A4	45	68.6297	3.45657	0.316546
4	A4	46	68.8227	3.43485	0.316393
4	A4	47	69.0156	3.41074	0.316573
4	A4	48	69.2085	3.38996	0.317087
4	A4	49	69.4015	3.36614	0.317879
4	A4	50	69.5944	3.34792	0.318862
4	A4	51	69.7874	3.3232	0.319988
4	A4	52	69.9803	3.29527	0.32137
4	A4	53	70.1733	3.27844	0.323305
4	A4	54	70.3662	3.25528	0.326142
4	A4	55	70.5592	3.23281	0.33004
4	A4	56	70.7521	3.21142	0.334741
4	A4	57	70.945	3.18744	0.339565
4	A4	58	71.138	3.1581	0.343621
4	A4	59	71.3309	3.13438	0.346135
4	A4	60	71.5239	3.11063	0.346725
4	A4	61	71.7168	3.08182	0.345477
4	A4	62	71.9098	3.05998	0.34285
4	A4	63	72.1027	3.03707	0.339478
4	A4	64	72.2956	3.01368	0.335983
4	A4	65	72.4886	2.98741	0.332857
4	A4	66	72.6815	2.96837	0.330415
4	A4	67	72.8745	2.94356	0.328774
4	A4	68	73.0674	2.92213	0.327868
4	A4	69	73.2604	2.89796	0.327488
4	A4	70	73.4533	2.87537	0.327357
4	A4	71	73.6462	2.85036	0.327213
4	A4	72	73.8392	2.82864	0.326886
4	A4	73	74.0321	2.80892	0.326325
4	A4	74	74.2251	2.78082	0.325621
4	A4	75	74.418	2.758	0.324988
4	A4	76	74.611	2.74031	0.324698
4	A4	77	74.8039	2.7156	0.324943
4	A4	78	74.9968	2.69547	0.325732
4	A4	79	75.1898	2.67008	0.326846
4	A4	80	75.3827	2.64568	0.327959
4	A4	81	75.5757	2.62382	0.328791
4	A4	82	75.7686	2.60119	0.329283
4	A4	83	75.9616	2.57461	0.329664
4	A4	84	76.1545	2.55223	0.330408
4	A4	85	76.3475	2.53244	0.33206
4	A4	86	76.5404	2.51005	0.335056
4	A4	87	76.7333	2.48749	0.339615
4	A4	88	76.9263	2.45801	0.345784
4	A4	89	77.1192	2.4369	0.353589
4	A4	90	77.3122	2.41111	0.363182
4	A4	91	77.5051	2.38556	0.374915
4	A4	92	77.6981	2.35941	0.389332
4	A4	93	77.891	2.33197	0.40717
4	A4	94	78.0839	2.30196	0.42937
4	A4	95	78.2769	2.27361	0.457142
4	A4	96	78.4698	2.23873	0.491977
4	A4	97	78.6628	2.20678	0.535606
4	A4	98	78.8557	2.16666	0.58992
4	A4	99	79.0487	2.1276	0.656803
4	A4	100	79.2416	2.07871	0.737928
4	A4	101	79.4345	2.02634	0.834465
4	A4	102	79.6275	1.96679	0.946639
4	A4	103	79.8204	1.89442	1.07317
4	A4	104	80.0134	1.81476	1.21064
4	A4	105	80.2063	1.72012	1.35305
4	A4	106	80.3993	1.61026	1.49173
4	A4	107	80.5922	1.48269	1.61583
4	A4	108	80.7852	1.34395	1.71352
4	A4	109	80.9781	1.19944	1.77359
4	A4	110	81.171	1.04875	1.78726
4	A4	111	81.364	0.903582	1.74985
4	A4	112	81.5569	0.769349	1.66192
4	A4	113	81.7499	0.651184	1.52947
4	A4	114	81.9428	0.554694	1.36322
4	A4	115	82.1358	0.476358	1.17688
4	A4	116	82.3287	0.419463	0.984923
4	A4	117	82.5216	0.377498	0.800436
4	A4	118	82.7146	0.345203	0.633409
4	A4	119	82.9075	0.323557	0.489954
4	A4	120	83.1005	0.308092	0.372387
4	A4	121	83.2934	0.297146	0.279956
4	A4	122	83.4864	0.288104	0.209878
4	A4	123	83.6793	0.281505	0.158358
4	A4	124	83.8723	0.275377	0.12141
4	A4	125	84.0652	0.272627	0.095394
4	A4	126	84.2581	0.266951	0.0772824
4	A4	127	84.4511	0.264357	0.0647311
4	A4	128	84.644	0.260289	0.0560285
4	A4	129	84.837	0.257017	0.0499878
4	A4	130	85.0299	0.255903	0.0458121
4	A4	131	85.2229	0.251287	0.0429638
4	A4	132	85.4158	0.250117	0.0410572
4	A4	133	85.6087	0.246462	0.0397949
4	A4	134	85.8017	0.244489	0.0389441
4	A4	135	85.9946	0.241097	0.0383375
4	A4	136	86.1876	0.238462	0.0378716
4	A4	137	86.3805	0.236567	0.0374932
4	A4	138	86.5735	0.233493	0.0371723
4	A4	139	86.7664	0.230534	0.0368758
4	A4	140	86.9593	0.228637	0.0365529
4	A4	141	87.1523	0.225671	0.0361352
4	A4	142	87.3452	0.223479	0.0355509
4	A4	143	87.5382	0.220327	0.034746
4	A4	144	87.7311	0.218116	0.0336991
4	A4	145	87.9241	0.215931	0.0324278
4	A4	146	88.117	0.213818	0.0309839
4	A4	147	88.31	0.212073	0.0294503
4	A4	148	88.5029	0.209457	0.0279422
4	A4	149	88.6958	0.207698	0.0266055
4	A4	150	88.8888	0.206171	0.0255868
4	A4	151	89.0817	0.204746	0.024975
4	A4	152	89.2747	0.20248	0.0247419
4	A4	153	89.4676	0.200815	0.0247293
4	A4	154	89.6606	0.198517	0.0247037
4	A4	155	89.8535	0.196049	0.0244564
4	A4	156	90.0464	0.195846	0.0238844
4	A4	157	90.2394	0.192954	0.0230104
4	A4	158	90.4323	0.192653	0.0219416
4	A4	159	90.6253	0.190739	0.0208039
4	A4	160	90.8182	0.189104	0.0196953
4	A4	161	91.0112	0.188778	0.0186725
4	A4	162	91.2041	0.186769	0.0177643
4	A4	163	91.397	0.185883	0.0169897
4	A4	164	91.59	0.184676	0.0163683
4	A4	165	91.7829	0.184264	0.0159175
4	A4	166	91.9759	0.182905	0.0156404
4	A4	167	92.1688	0.181606	0.0155152
4	A4	168	92.3618	0.180366	0.0154892
4	A4	169	92.5547	0.180149	0.0154862
4	A4	170	92.7477	0.178612	0.0154226
4	A4	171	92.9406	0.176731	0.0152352
4	A4	172	93.1335	0.175915	0.0149109
4	A4	173	93.3265	0.175346	0.0144964
4	A4	174	93.5194	0.174776	0.014071
4	A4	175	93.7124	0.173526	0.013687
4	A4	176	93.9053	0.172551	0.0133091
4	A4	177	94.0983	0.171964	0.0127966
4	A4	178	94.2912	0.170216	0.011948
4	A4	179	94.4841	0.169857	0.0105985
4	A4	180	94.6771	0.168065	0.00872436
4	A4	181	94.87	0.167001	0.0064933
5	A5	1	60.1402	4.49181	0.309945
5	A5	2	60.3331	4.47645	0.304314
5	A5	3	60.5261	4.46717	0.298788
5	A5	4	60.719	4.44883	0.294837
5	A5	5	60.912	4.4239	0.29354
5	A5	6	61.1049	4.40887	0.295256
5	A5	7	61.2979	4.3841	0.299635
5	A5	8	61.4908	4.36419	0.305878
5	A5	9	61.6837	4.33818	0.313027
5	A5	10	61.8767	4.32211	0.32019
5	A5	11	62.0696	4.29577	0.326646
5	A5	12	62.2626	4.26793	0.331901
5	A5	13	62.4555	4.2434	0.335701
5	A5	14	62.6485	4.22309	0.337999
5	A5	15	62.8414	4.19339	0.33887
5	A5	16	63.0344	4.16899	0.338517
5	A5	17	63.2273	4.14959	0.337272
5	A5	18	63.4202	4.11346	0.335613
5	A5	19	63.6132	4.09691	0.334091
5	A5	20	63.8061	4.07837	0.333134
5	A5	21	63.9991	4.04798	0.332926
5	A5	22	64.192	4.02626	0.333347
5	A5	23	64.385	3.99915	0.334087
5	A5	24	64.5779	3.98072	0.33477
5	A5	25	64.7708	3.94904	0.335079
5	A5	26	64.9638	3.93165	0.334818
5	A5	27	65.1567	3.90534	0.333962
5	A5	28	65.3497	3.87536	0.332665
5	A5	29	65.5426	3.85988	0.331187
5	A5	30	65.7356	3.82946	0.329756
5	A5	31	65.9285	3.81153	0.328433
5	A5	32	66.1214	3.79206	0.327131
5	A5	33	66.3144	3.75524	0.32579
5	A5	34	66.5073	3.73586	0.324507
5	A5	35	66.7003	3.71479	0.32353
5	A5	36	66.8932	3.69305	0.323025
5	A5	37	67.0862	3.67026	0.322886
5	A5	38	67.2791	3.64015	0.322734
5	A5	39	67.4721	3.62236	0.322145
5	A5	40	67.665	3.59286	0.32096
5	A5	41	67.8579	3.57057	0.319394
5	A5	42	68.0509	3.55082	0.317948
5	A5	43	68.2438	3.52713	0.317125
5	A5	44	68.4368	3.50583	0.317169
5	A5	45	68.6297	3.48081	0.317944
5	A5	46	68.8227	3.46163	0.319001
5	A5	47	69.0156	3.43287	0.319799
5	A5	48	69.2085	3.41276	0.31995
5	A5	49	69.4015	3.3853	0.319354
5	A5	50	69.5944	3.36401	0.318201
5	A5	51	69.7874	3.34122	0.31679
5	A5	52	69.9803	3.32122	0.315359
5	A5	53	70.1733	3.29615	0.313994
5	A5	54	70.3662	3.27311	0.312709
5	A5	55	70.5592	3.24993	0.311594
5	A5	56	70.7521	3.22771	0.310939
5	A5	57	70.945	3.20637	0.311191
5	A5	58	71.138	3.18474	0.312801
5	A5	59	71.3309	3.16139	0.315989
5	A5	60	71.5239	3.13859	0.320606
5	A5	61	71.7168	3.11888	0.326094
5	A5	62	71.9098	3.09149	0.331652
5	A5	63	72.1027	3.0655	0.336485
5	A5	64	72.2956	3.0396	0.340066
5	A5	65	72.4886	3.01615	0.342264
5	A5	66	72.6815	2.98795	0.343275
5	A5	67	72.8745	2.9689	0.343414
5	A5	68	73.0674	2.93947	0.342938
5	A5	69	73.2604	2.91501	0.341946
5	A5	70	73.4533	2.8914	0.340433
5	A5	71	73.6462	2.86449	0.338398
5	A5	72	73.8392	2.84129	0.335903
5	A5	73	74.0321	2.81672	0.333096
5	A5	74	74.2251	2.79516	0.33019
5	A5	75	74.418	2.77011	0.327442
5	A5	76	74.611	2.74249	0.325104
5	A5	77	74.8039	2.72709	0.323388
5	A5	78	74.9968	2.70546	0.322404
5	A5	79	75.1898	2.67342	0.322166
5	A5	80	75.3827	2.65441	0.322612
5	A5	81	75.5757	2.6338	0.323657
5	A5	82	75.7686	2.60542	0.325186
5	A5	83	75.9616	2.58527	0.327046
5	A5	84	76.1545	2.56181	0.329054
5	A5	85	76.3475	2.53486	0.331107
5	A5	86	76.5404	2.51402	0.333285
5	A5	87	76.7333	2.48506	0.335943
5	A5	88	76.9263	2.46354	0.339654
5	A5	89	77.1192	2.44213	0.345045
5	A5	90	77.3122	2.41351	0.352622
5	A5	91	77.5051	2.39073	0.362704
5	A5	92	77.6981	2.36152	0.375512
5	A5	93	77.891	2.33521	0.391352
5	A5	94	78.0839	2.30792	0.410846
5	A5	95	78.2769	2.27537	0.435087
5	A5	96	78.4698	2.24534	0.46572
5	A5	97	78.6628	2.20884	0.504925
5	A5	98	78.8557	2.17667	0.555274
5	A5	99	79.0487	2.13708	0.619466
5	A5	100	79.2416	2.08931	0.69992
5	A5	101	79.4345	2.04241	0.798267
5	A5	102	79.6275	1.98354	0.914747
5	A5	103	79.8204	1.91131	1.0476
5	A5	104	80.0134	1.82976	1.19258
5	A5	105	80.2063	1.73242	1.34272
5	A5	106	80.3993	1.61782	1.48854
5	A5	107	80.5922	1.48441	1.61884
5	A5	108	80.7852	1.34406	1.72179
5	A5	109	80.9781	1.18887	1.78644
5	A5	110	81.171	1.03825	1.80426
5	A5	111	81.364	0.886387	1.77058
5	A5	112	81.5569	0.74374	1.68565
5	A5	113	81.7499	0.618729	1.55504
5	A5	114	81.9428	0.516171	1.38909
5	A5	115	82.1358	0.435171	1.20143
5	A5	116	82.3287	0.372838	1.00685
5	A5	117	82.5216	0.32936	0.81891
5	A5	118	82.7146	0.295191	0.648173
5	A5	119	82.9075	0.27344	0.501212
5	A5	120	83.1005	0.256252	0.380624
5	A5	121	83.2934	0.244414	0.285766
5	A5	122	83.4864	0.235292	0.213848
5	A5	123	83.6793	0.228953	0.161022
5	A5	124	83.8723	0.22303	0.123238
5	A5	125	84.0652	0.218155	0.0967964
5	A5	126	84.2581	0.214171	0.0786188
5	A5	127	84.4511	0.210537	0.06629
5	A5	128	84.644	0.20744	0.0579868
5	A5	129	84.837	0.203536	0.0523607
5	A5	130	85.0299	0.200477	0.0484364
5	A5	131	85.2229	0.196783	0.0455412
5	A5	132	85.4158	0.194429	0.0432562
5	A5	133	85.6087	0.19091	0.0413694
5	A5	134	85.8017	0.188398	0.039817
5	A5	135	85.9946	0.186309	0.0386153
5	A5	136	86.1876	0.183004	0.0377924
5	A5	137	86.3805	0.180914	0.0373349
5	A5	138	86.5735	0.178151	0.0371572
5	A5	139	86.7664	0.175591	0.0371017
5	A5	140	86.9593	0.172647	0.0369705
5	A5	141	87.1523	0.16984	0.0365824
5	A5	142	87.3452	0.166385	0.0358313
5	A5	143	87.5382	0.164107	0.0347178
5	A5	144	87.7311	0.162058	0.0333362
5	A5	145	87.9241	0.159948	0.0318246
5	A5	146	88.117	0.157837	0.0303107
5	A5	147	88.31	0.155512	0.0288848
5	A5	148	88.5029	0.153649	0.0276064
5	A5	149	88.6958	0.151913	0.0265244
5	A5	150	88.8888	0.149907	0.0256846
5	A5	151	89.0817	0.147718	0.025113
5	A5	152	89.2747	0.146219	0.0247932
5	A5	153	89.4676	0.143297	0.0246541
5	A5	154	89.6606	0.142611	0.0245821
5	A5	155	89.8535	0.140421	0.024445
5	A5	156	90.0464	0.138806	0.0241171
5	A5	157	90.2394	0.136523	0.0235032
5	A5	158	90.4323	0.135177	0.0225671
5	A5	159	90.6253	0.133088	0.0213562
5	A5	160	90.8182	0.132057	0.020006
5	A5	161	91.0112	0.131668	0.018703
5	A5	162	91.2041	0.129989	0.0176163
5	A5	163	91.397	0.129056	0.0168302
5	A5	164	91.59	0.128152	0.0163191
5	A5	165	91.7829	0.126785	0.0159845
5	A5	166	91.9759	0.124779	0.0157286
5	A5	167	92.1688	0.124135	0.0155197
5	A5	168	92.3618	0.123511	0.0153992
5	A5	169	92.5547	0.123057	0.0154263
5	A5	170	92.7477	0.121876	0.0156013
5	A5	171	92.9406	0.119426	0.0158313
5	A5	172	93.1335	0.118258	0.0159628
5	A5	173	93.3265	0.117719	0.0158528
5	A5	174	93.5194	0.116354	0.0154225
5	A5	175	93.7124	0.115281	0.0146601
5	A5	176	93.9053	0.113825	0.0135873
5	A5	177	94.0983	0.113726	0.0122244
5	A5	178	94.2912	0.112827	0.0105856
5	A5	179	94.4841	0.111724	0.00870532
5	A5	180	94.6771	0.11093	0.00667532
5	A5	181	94.87	0.111202	0.00465841
6	A6	1	60.1402	4.38823	0.308355
6	A6	2	60.3331	4.37487	0.304045
6	A6	3	60.5261	4.36967	0.300982
6	A6	4	60.719	4.34377	0.300445
6	A6	5	60.912	4.32465	0.302974
6	A6	6	61.1049	4.30797	0.308091
6	A6	7	61.2979	4.28531	0.314462
6	A6	8	61.4908	4.25636	0.320482
6	A6	9	61.6837	4.23503	0.324916
6	A6	10	61.8767	4.20728	0.327318
6	A6	11	62.0696	4.18983	0.328035
6	A6	12	62.2626	4.15953	0.327894
6	A6	13	62.4555	4.14292	0.327769
6	A6	14	62.6485	4.11998	0.328307
6	A6	15	62.8414	4.09649	0.329837
6	A6	16	63.0344	4.06527	0.332425
6	A6	17	63.2273	4.0482	0.335891
6	A6	18	63.4202	4.02915	0.339776
6	A6	19	63.6132	4.00148	0.343369
6	A6	20	63.8061	3.97684	0.345893
6	A6	21	63.9991	3.94089	0.346811
6	A6	22	64.192	3.92824	0.346074
6	A6	23	64.385	3.89936	0.344138
6	A6	24	64.5779	3.87306	0.341758
6	A6	25	64.7708	3.84989	0.339657
6	A6	26	64.9638	3.82683	0.338219
6	A6	27	65.1567	3.8111	0.337359
6	A6	28	65.3497	3.77876	0.336596
6	A6	29	65.5426	3.75638	0.335356
6	A6	30	65.7356	3.73249	0.33332
6	A6	31	65.9285	3.70748	0.330613
6	A6	32	66.1214	3.68482	0.327783
6	A6	33	66.3144	3.66146	0.325511
6	A6	34	66.5073	3.6404	0.324283
6	A6	35	66.7003	3.62103	0.324177
6	A6	36	66.8932	3.59412	0.324875
6	A6	37	67.0862	3.56749	0.325854
6	A6	38	67.2791	3.54801	0.326628
6	A6	39	67.4721	3.52208	0.326905
6	A6	40	67.665	3.50002	0.326611
6	A6	41	67.8579	3.47291	0.325848
6	A6	42	68.0509	3.45597	0.324787
6	A6	43	68.2438	3.42746	0.323601
6	A6	44	68.4368	3.40924	0.322421
6	A6	45	68.6297	3.38184	0.321302
6	A6	46	68.8227	3.36112	0.320247
6	A6	47	69.0156	3.34074	0.31924
6	A6	48	69.2085	3.31481	0.318304
6	A6	49	69.4015	3.29061	0.317541
6	A6	50	69.5944	3.27036	0.317082
6	A6	51	69.7874	3.25045	0.317023
6	A6	52	69.9803	3.22641	0.317324
6	A6	53	70.1733	3.20297	0.317834
6	A6	54	70.3662	3.17904	0.318385
6	A6	55	70.5592	3.15878	0.31891
6	A6	56	70.7521	3.13655	0.319525
6	A6	57	70.945	3.11005	0.320508
6	A6	58	71.138	3.08891	0.322195
6	A6	59	71.3309	3.0674	0.324801
6	A6	60	71.5239	3.04584	0.328266
6	A6	61	71.7168	3.02145	0.332178
6	A6	62	71.9098	2.99492	0.335871
6	A6	63	72.1027	2.97157	0.338644
6	A6	64	72.2956	2.9475	0.339999
6	A6	65	72.4886	2.92042	0.339779
6	A6	66	72.6815	2.89643	0.338179
6	A6	67	72.8745	2.87322	0.335609
6	A6	68	73.0674	2.85051	0.332556
6	A6	69	73.2604	2.82668	0.32947
6	A6	70	73.4533	2.80188	0.32675
6	A6	71	73.6462	2.77866	0.324725
6	A6	72	73.8392	2.7597	0.323623
6	A6	73	74.0321	2.73416	0.323472
6	A6	74	74.2251	2.71618	0.324047
6	A6	75	74.418	2.68835	0.324908
6	A6	76	74.611	2.66666	0.325572
6	A6	77	74.8039	2.64329	0.325714
6	A6	78	74.9968	2.61788	0.325305
6	A6	79	75.1898	2.59865	0.32458
6	A6	80	75.3827	2.57319	0.323904
6	A6	81	75.5757	2.55055	0.32362
6	A6	82	75.7686	2.52728	0.323913
6	A6	83	75.9616	2.50745	0.324779
6	A6	84	76.1545	2.48266	0.326075
6	A6	85	76.3475	2.45749	0.327636
6	A6	86	76.5404	2.43601	0.329397
6	A6	87	76.7333	2.41286	0.331477
6	A6	88	76.9263	2.38741	0.334175
6	A6	89	77.1192	2.36442	0.337911
6	A6	90	77.3122	2.34188	0.343161
6	A6	91	77.5051	2.31638	0.350415
6	A6	92	77.6981	2.29046	0.360196
6	A6	93	77.891	2.26623	0.373103
6	A6	94	78.0839	2.243	0.389873
6	A6	95	78.2769	2.21038	0.411473
6	A6	96	78.4698	2.18218	0.43917
6	A6	97	78.6628	2.15172	0.474607
6	A6	98	78.8557	2.11789	0.519767
6	A6	99	79.0487	2.0825	0.576863
6	A6	100	79.2416	2.04134	0.648117
6	A6	101	79.4345	1.99122	0.735391
6	A6	102	79.6275	1.94525	0.839699
6	A6	103	79.8204	1.87879	0.960563
6	A6	104	80.0134	1.80845	1.09538
6	A6	105	80.2063	1.7198	1.23899
6	A6	106	80.3993	1.62044	1.38359
6	A6	107	80.5922	1.49739	1.51919
6	A6	108	80.7852	1.37028	1.63447
6	A6	109	80.9781	1.22887	1.71804
6	A6	110	81.171	1.0805	1.75991
6	A6	111	81.364	0.932057	1.75319
6	A6	112	81.5569	0.791709	1.69542
6	A6	113	81.7499	0.663612	1.58944
6	A6	114	81.9428	0.554928	1.44332
6	A6	115	82.1358	0.466833	1.26913
6	A6	116	82.3287	0.398349	1.0811
6	A6	117	82.5216	0.346197	0.893241
6	A6	118	82.7146	0.310247	0.717384
6	A6	119	82.9075	0.282908	0.561813
6	A6	120	83.1005	0.264066	0.430883
6	A6	121	83.2934	0.251068	0.325422
6	A6	122	83.4864	0.239905	0.243659
6	A6	123	83.6793	0.232405	0.182319
6	A6	124	83.8723	0.226932	0.137573
6	A6	125	84.0652	0.222381	0.105711
6	A6	126	84.2581	0.218347	0.0834909
6	A6	127	84.4511	0.21472	0.0682634
6	A6	128	84.644	0.211461	0.0579529
6	A6	129	84.837	0.208181	0.0509894
6	A6	130	85.0299	0.205585	0.0462284
6	A6	131	85.2229	0.202711	0.0428765
6	A6	132	85.4158	0.199155	0.0404183
6	A6	133	85.6087	0.197387	0.0385488
6	A6	134	85.8017	0.195116	0.0371052
6	A6	135	85.9946	0.191867	0.0360076
6	A6	136	86.1876	0.190025	0.0352105
6	A6	137	86.3805	0.187275	0.0346688
6	A6	138	86.5735	0.185252	0.0343167
6	A6	139	86.7664	0.182346	0.0340564
6	A6	140	86.9593	0.180477	0.0337662
6	A6	141	87.1523	0.178277	0.0333305
6	A6	142	87.3452	0.17431	0.0326846
6	A6	143	87.5382	0.172412	0.0318448
6	A6	144	87.7311	0.170834	0.0308987
6	A6	145	87.9241	0.169769	0.0299573
6	A6	146	88.117	0.166621	0.0290982
6	A6	147	88.31	0.164556	0.0283443
6	A6	148	88.5029	0.163056	0.0276811
6	A6	149	88.6958	0.160878	0.0270942
6	A6	150	88.8888	0.158996	0.0265862
6	A6	151	89.0817	0.156478	0.0261593
6	A6	152	89.2747	0.154225	0.0257826
6	A6	153	89.4676	0.153504	0.0253745
6	A6	154	89.6606	0.150609	0.0248258
6	A6	155	89.8535	0.148404	0.0240545
6	A6	156	90.0464	0.147781	0.0230629
6	A6	157	90.2394	0.145712	0.0219547
6	A6	158	90.4323	0.144972	0.0208959
6	A6	159	90.6253	0.143829	0.0200358
6	A6	160	90.8182	0.142574	0.0194359
6	A6	161	91.0112	0.14092	0.0190466
6	A6	162	91.2041	0.139292	0.0187463
6	A6	163	91.397	0.138044	0.0184171
6	A6	164	91.59	0.136578	0.0180108
6	A6	165	91.7829	0.135041	0.0175642
6	A6	166	91.9759	0.135827	0.0171532
6	A6	167	92.1688	0.133347	0.0168203
6	A6	168	92.3618	0.131898	0.0165241
6	A6	169	92.5547	0.131496	0.0161476
6	A6	170	92.7477	0.129109	0.015557
6	A6	171	92.9406	0.128754	0.0146734
6	A6	172	93.1335	0.127669	0.0135183
6	A6	173	93.3265	0.127432	0.0122159
6	A6	174	93.5194	0.125852	0.0109578
6	A6	175	93.7124	0.125696	0.00993678
6	A6	176	93.9053	0.125949	0.00925977
6	A6	177	94.0983	0.126626	0.00887009
6	A6	178	94.2912	0.123766	0.0085345
6	A6	179	94.4841	0.123017	0.00793606
6	A6	180	94.6771	0.121613	0.00684466
6	A6	181	94.87	0.120494	0.00526349
7	A7	1	60.1402	4.58007	0.318016
7	A7	2	60.3331	4.56217	0.313478
7	A7	3	60.5261	4.54923	0.309918
7	A7	4	60.719	4.53898	0.308547
7	A7	5	60.912	4.51336	0.309822
7	A7	6	61.1049	4.49094	0.313289
7	A7	7	61.2979	4.46537	0.317951
7	A7	8	61.4908	4.4394	0.322753
7	A7	9	61.6837	4.42098	0.326977
7	A7	10	61.8767	4.39976	0.330327
7	A7	11	62.0696	4.3712	0.332837
7	A7	12	62.2626	4.34695	0.334775
7	A7	13	62.4555	4.3229	0.336519
7	A7	14	62.6485	4.29812	0.338364
7	A7	15	62.8414	4.28201	0.340362
7	A7	16	63.0344	4.25059	0.342282
7	A7	17	63.2273	4.22619	0.343791
7	A7	18	63.4202	4.20094	0.3447
7	A7	19	63.6132	4.17295	0.345054
7	A7	20	63.8061	4.15306	0.345032
7	A7	21	63.9991	4.13322	0.344723
7	A7	22	64.192	4.10174	0.344077
7	A7	23	64.385	4.07603	0.343045
7	A7	24	64.5779	4.05075	0.341793
7	A7	25	64.7708	4.03166	0.340762
7	A7	26	64.9638	4.004	0.340468
7	A7	27	65.1567	3.98106	0.341196
7	A7	28	65.3497	3.96436	0.342745
7	A7	29	65.5426	3.93113	0.344448
7	A7	30	65.7356	3.9109	0.345434
7	A7	31	65.9285	3.88442	0.344982
7	A7	32	66.1214	3.85473	0.342829
7	A7	33	66.3144	3.8319	0.339233
7	A7	34	66.5073	3.81018	0.334813
7	A7	35	66.7003	3.78481	0.330288
7	A7	36	66.8932	3.76266	0.326264
7	A7	37	67.0862	3.73573	0.323142
7	A7	38	67.2791	3.71854	0.321163
7	A7	39	67.4721	3.68952	0.320461
7	A7	40	67.665	3.6714	0.321064
7	A7	41	67.8579	3.64628	0.322848
7	A7	42	68.0509	3.62739	0.325451
7	A7	43	68.2438	3.60212	0.328278
7	A7	44	68.4368	3.57566	0.330619
7	A7	45	68.6297	3.55294	0.331841
7	A7	46	68.8227	3.53025	0.331593
7	A7	47	69.0156	3.5002	0.329922
7	A7	48	69.2085	3.47917	0.327251
7	A7	49	69.4015	3.45724	0.324226
7	A7	50	69.5944	3.43688	0.321516
7	A7	51	69.7874	3.40748	0.319637
7	A7	52	69.9803	3.39181	0.318871
7	A7	53	70.1733	3.36621	0.319277
7	A7	54	70.3662	3.34643	0.320778
7	A7	55	70.5592	3.32129	0.323247
7	A7	56	70.7521	3.29536	0.32658
7	A7	57	70.945	3.27607	0.330671
7	A7	58	71.138	3.25409	0.335341
7	A7	59	71.3309	3.22559	0.340301
7	A7	60	71.5239	3.20038	0.345156
7	A7	61	71.7168	3.1767	0.349471
7	A7	62	71.9098	3.15034	0.352827
7	A7	63	72.1027	3.12495	0.354855
7	A7	64	72.2956	3.1007	0.355295
7	A7	65	72.4886	3.07084	0.354122
7	A7	66	72.6815	3.04495	0.35163
7	A7	67	72.8745	3.0209	0.348428
7	A7	68	73.0674	2.99752	0.345252
7	A7	69	73.2604	2.97646	0.342714
7	A7	70	73.4533	2.94719	0.341103
7	A7	71	73.6462	2.92667	0.340347
7	A7	72	73.8392	2.89948	0.340132
7	A7	73	74.0321	2.87841	0.340055
7	A7	74	74.2251	2.85226	0.339775
7	A7	75	74.418	2.82666	0.33908
7	A7	76	74.611	2.8033	0.337927
7	A7	77	74.8039	2.78184	0.336415
7	A7	78	74.9968	2.75615	0.334782
7	A7	79	75.1898	2.73103	0.333356
7	A7	80	75.3827	2.70749	0.332489
7	A7	81	75.5757	2.68699	0.332458
7	A7	82	75.7686	2.66115	0.33335
7	A7	83	75.9616	2.63936	0.335022
7	A7	84	76.1545	2.61457	0.337201
7	A7	85	76.3475	2.58899	0.339658
7	A7	86	76.5404	2.56316	0.342386
7	A7	87	76.7333	2.54258	0.345635
7	A7	88	76.9263	2.5147	0.34984
7	A7	89	77.1192	2.4925	0.355448
7	A7	90	77.3122	2.46537	0.362835
7	A7	91	77.5051	2.43911	0.372326
7	A7	92	77.6981	2.41189	0.384289
7	A7	93	77.891	2.38563	0.399251
7	A7	94	78.0839	2.35741	0.417967
7	A7	95	78.2769	2.32616	0.441436
7	A7	96	78.4698	2.29328	0.470894
7	A7	97	78.6628	2.26243	0.507808
7	A7	98	78.8557	2.22433	0.553888
7	A7	99	79.0487	2.18449	0.611091
7	A7	100	79.2416	2.13932	0.681563
7	A7	101	79.4345	2.09186	0.767407
7	A7	102	79.6275	2.03625	0.870179
7	A7	103	79.8204	1.97064	0.990135
7	A7	104	80.0134	1.90115	1.12538
7	A7	105	80.2063	1.8115	1.27126
7	A7	106	80.3993	1.70487	1.42018
7	A7	107	80.5922	1.58102	1.56214
7	A7	108	80.7852	1.44869	1.6856
7	A7	109	80.9781	1.30231	1.77872
7	A7	110	81.171	1.15136	1.8308
7	A7	111	81.364	0.99404	1.8338
7	A7	112	81.5569	0.843534	1.78389
7	A7	113	81.7499	0.705105	1.68254
7	A7	114	81.9428	0.588045	1.53689
7	A7	115	82.1358	0.489094	1.35884
7	A7	116	82.3287	0.415425	1.1632
7	A7	117	82.5216	0.358601	0.96513
7	A7	118	82.7146	0.318675	0.777801
7	A7	119	82.9075	0.287477	0.610733
7	A7	120	83.1005	0.267382	0.469196
7	A7	121	83.2934	0.252609	0.354556
7	A7	122	83.4864	0.241839	0.26524
7	A7	123	83.6793	0.232241	0.197906
7	A7	124	83.8723	0.227078	0.148503
7	A7	125	84.0652	0.221356	0.11304
7	A7	126	84.2581	0.217702	0.0880232
7	A7	127	84.4511	0.21435	0.0706217
7	A7	128	84.644	0.210368	0.0586496
7	A7	129	84.837	0.207582	0.0504699
7	A7	130	85.0299	0.205416	0.0448741
7	A7	131	85.2229	0.202852	0.0409765
7	A7	132	85.4158	0.200077	0.0381426
7	A7	133	85.6087	0.196565	0.0359556
7	A7	134	85.8017	0.194864	0.034196
7	A7	135	85.9946	0.193014	0.0328038
7	A7	136	86.1876	0.190362	0.0318055
7	A7	137	86.3805	0.189204	0.0312245
7	A7	138	86.5735	0.186348	0.0310073
7	A7	139	86.7664	0.184636	0.031
7	A7	140	86.9593	0.182111	0.0309831
7	A7	141	87.1523	0.179202	0.0307484
7	A7	142	87.3452	0.17764	0.0301819
7	A7	143	87.5382	0.174061	0.0293111
7	A7	144	87.7311	0.172791	0.0282854
7	A7	145	87.9241	0.171744	0.0272936
7	A7	146	88.117	0.17044	0.026461
7	A7	147	88.31	0.167874	0.0257928
7	A7	148	88.5029	0.166168	0.0252006
7	A7	149	88.6958	0.163797	0.0245915
7	A7	150	88.8888	0.161473	0.0239485
7	A7	151	89.0817	0.16027	0.0233389
7	A7	152	89.2747	0.15914	0.0228455
7	A7	153	89.4676	0.157367	0.0224828
7	A7	154	89.6606	0.154713	0.0221689
7	A7	155	89.8535	0.153758	0.0217798
7	A7	156	90.0464	0.151341	0.0212366
7	A7	157	90.2394	0.151267	0.0205593
7	A7	158	90.4323	0.149307	0.0198444
7	A7	159	90.6253	0.148602	0.0191964
7	A7	160	90.8182	0.146629	0.018663
7	A7	161	91.0112	0.145972	0.0182192
7	A7	162	91.2041	0.143797	0.0177997
7	A7	163	91.397	0.142906	0.0173501
7	A7	164	91.59	0.141994	0.0168604
7	A7	165	91.7829	0.140667	0.0163661
7	A7	166	91.9759	0.139637	0.0159219
7	A7	167	92.1688	0.138722	0.0155668
7	A7	168	92.3618	0.137831	0.0153018
7	A7	169	92.5547	0.136504	0.0150896
7	A7	170	92.7477	0.134787	0.0148764
7	A7	171	92.9406	0.134635	0.0146169
7	A7	172	93.1335	0.133446	0.0142888
7	A7	173	93.3265	0.132352	0.0138885
7	A7	174	93.5194	0.131155	0.0134165
7	A7	175	93.7124	0.130707	0.0128604
7	A7	176	93.9053	0.129302	0.0121815
7	A7	177	94.0983	0.129546	0.0113109
7	A7	178	94.2912	0.127608	0.0101645
7	A7	179	94.4841	0.127437	0.00868702
7	A7	180	94.6771	0.125948	0.00690898
7	A7	181	94.87	0.125805	0.0049782
8	A8	1	60.1402	4.37066	0.315803
8	A8	2	60.3331	4.35464	0.312044
8	A8	3	60.5261	4.34299	0.309259
8	A8	4	60.719	4.32851	0.30843
8	A8	5	60.912	4.30436	0.309912
8	A8	6	61.1049	4.27721	0.313288
8	A8	7	61.2979	4.26059	0.317661
8	A8	8	61.4908	4.2362	0.322113
8	A8	9	61.6837	4.20542	0.326083
8	A8	10	61.8767	4.18959	0.329462
8	A8	11	62.0696	4.16513	0.332405
8	A8	12	62.2626	4.13912	0.335031
8	A8	13	62.4555	4.11848	0.337209
8	A8	14	62.6485	4.09399	0.338603
8	A8	15	62.8414	4.0688	0.338929
8	A8	16	63.0344	4.03531	0.338239
8	A8	17	63.2273	4.02016	0.337036
8	A8	18	63.4202	3.99169	0.336041
8	A8	19	63.6132	3.97298	0.335815
8	A8	20	63.8061	3.95367	0.336441
8	A8	21	63.9991	3.92072	0.337516
8	A8	22	64.192	3.90065	0.338397
8	A8	23	64.385	3.87498	0.33855
8	A8	24	64.5779	3.84876	0.337763
8	A8	25	64.7708	3.82753	0.336185
8	A8	26	64.9638	3.80385	0.334184
8	A8	27	65.1567	3.77549	0.332168
8	A8	28	65.3497	3.75893	0.330418
8	A8	29	65.5426	3.73533	0.329013
8	A8	30	65.7356	3.70951	0.32784
8	A8	31	65.9285	3.68448	0.326715
8	A8	32	66.1214	3.66744	0.325487
8	A8	33	66.3144	3.63756	0.324112
8	A8	34	66.5073	3.61477	0.322661
8	A8	35	66.7003	3.60038	0.321256
8	A8	36	66.8932	3.56532	0.320013
8	A8	37	67.0862	3.54853	0.318994
8	A8	38	67.2791	3.52579	0.318172
8	A8	39	67.4721	3.50306	0.317457
8	A8	40	67.665	3.47668	0.316743
8	A8	41	67.8579	3.45748	0.316005
8	A8	42	68.0509	3.43449	0.315354
8	A8	43	68.2438	3.40984	0.315015
8	A8	44	68.4368	3.39139	0.315219
8	A8	45	68.6297	3.36684	0.316031
8	A8	46	68.8227	3.34375	0.317232
8	A8	47	69.0156	3.32645	0.318321
8	A8	48	69.2085	3.299	0.318715
8	A8	49	69.4015	3.27158	0.318025
8	A8	50	69.5944	3.25249	0.316268
8	A8	51	69.7874	3.22765	0.313872
8	A8	52	69.9803	3.2091	0.311529
8	A8	53	70.1733	3.18817	0.309932
8	A8	54	70.3662	3.16326	0.309635
8	A8	55	70.5592	3.1407	0.31097
8	A8	56	70.7521	3.12532	0.314009
8	A8	57	70.945	3.09735	0.318513
8	A8	58	71.138	3.07903	0.323898
8	A8	59	71.3309	3.0525	0.329323
8	A8	60	71.5239	3.02823	0.333899
8	A8	61	71.7168	3.00155	0.336942
8	A8	62	71.9098	2.97688	0.338174
8	A8	63	72.1027	2.95418	0.337756
8	A8	64	72.2956	2.92877	0.336191
8	A8	65	72.4886	2.90472	0.334132
8	A8	66	72.6815	2.88205	0.332168
8	A8	67	72.8745	2.85933	0.330659
8	A8	68	73.0674	2.8369	0.329657
8	A8	69	73.2604	2.81184	0.328947
8	A8	70	73.4533	2.78854	0.328218
8	A8	71	73.6462	2.76392	0.327241
8	A8	72	73.8392	2.74007	0.325987
8	A8	73	74.0321	2.71943	0.324613
8	A8	74	74.2251	2.69493	0.323334
8	A8	75	74.418	2.67455	0.322293
8	A8	76	74.611	2.65099	0.321522
8	A8	77	74.8039	2.62813	0.321004
8	A8	78	74.9968	2.60321	0.320738
8	A8	79	75.1898	2.58213	0.320779
8	A8	80	75.3827	2.56244	0.321153
8	A8	81	75.5757	2.53506	0.321812
8	A8	82	75.7686	2.51458	0.322631
8	A8	83	75.9616	2.49002	0.323527
8	A8	84	76.1545	2.4645	0.324578
8	A8	85	76.3475	2.44606	0.326064
8	A8	86	76.5404	2.42186	0.32838
8	A8	87	76.7333	2.39825	0.331907
8	A8	88	76.9263	2.37622	0.336896
8	A8	89	77.1192	2.34871	0.343487
8	A8	90	77.3122	2.3267	0.351793
8	A8	91	77.5051	2.30114	0.362051
8	A8	92	77.6981	2.27373	0.374763
8	A8	93	77.891	2.24587	0.390757
8	A8	94	78.0839	2.22084	0.411169
8	A8	95	78.2769	2.19155	0.437311
8	A8	96	78.4698	2.16231	0.470571
8	A8	97	78.6628	2.12469	0.512403
8	A8	98	78.8557	2.0891	0.564415
8	A8	99	79.0487	2.0472	0.628434
8	A8	100	79.2416	2.00285	0.706369
8	A8	101	79.4345	1.95349	0.799794
8	A8	102	79.6275	1.89587	0.909279
8	A8	103	79.8204	1.82525	1.03365
8	A8	104	80.0134	1.74727	1.16938
8	A8	105	80.2063	1.65469	1.31033
8	A8	106	80.3993	1.54437	1.44796
8	A8	107	80.5922	1.41766	1.57192
8	A8	108	80.7852	1.28321	1.67114
8	A8	109	80.9781	1.14287	1.73507
8	A8	110	81.171	0.992471	1.7551
8	A8	111	81.364	0.848957	1.72606
8	A8	112	81.5569	0.710388	1.64739
8	A8	113	81.7499	0.589957	1.52378
8	A8	114	81.9428	0.489589	1.36482
8	A8	115	82.1358	0.410532	1.18358
8	A8	116	82.3287	0.351318	0.994421
8	A8	117	82.5216	0.30634	0.810701
8	A8	118	82.7146	0.274341	0.642878
8	A8	119	82.9075	0.250765	0.497581
8	A8	120	83.1005	0.234713	0.377612
8	A8	121	83.2934	0.223712	0.282647
8	A8	122	83.4864	0.215308	0.210241
8	A8	123	83.6793	0.208522	0.156827
8	A8	124	83.8723	0.203872	0.118508
8	A8	125	84.0652	0.199637	0.0916001
8	A8	126	84.2581	0.196032	0.0729358
8	A8	127	84.4511	0.192276	0.0599947
8	A8	128	84.644	0.189167	0.0509165
8	A8	129	84.837	0.186344	0.0444361
8	A8	130	85.0299	0.183681	0.0397599
8	A8	131	85.2229	0.182438	0.0364102
8	A8	132	85.4158	0.179909	0.0340743
8	A8	133	85.6087	0.178138	0.0324997
8	A8	134	85.8017	0.175504	0.031456
8	A8	135	85.9946	0.172792	0.0307465
8	A8	136	86.1876	0.171057	0.0302271
8	A8	137	86.3805	0.169826	0.0298068
8	A8	138	86.5735	0.166562	0.029424
8	A8	139	86.7664	0.16506	0.0290249
8	A8	140	86.9593	0.162445	0.0285617
8	A8	141	87.1523	0.161126	0.0280082
8	A8	142	87.3452	0.158465	0.0273762
8	A8	143	87.5382	0.157093	0.0267131
8	A8	144	87.7311	0.154446	0.0260775
8	A8	145	87.9241	0.15427	0.0255037
8	A8	146	88.117	0.152075	0.0249779
8	A8	147	88.31	0.149394	0.0244451
8	A8	148	88.5029	0.148374	0.0238449
8	A8	149	88.6958	0.145723	0.0231527
8	A8	150	88.8888	0.145437	0.0223956
8	A8	151	89.0817	0.142414	0.0216361
8	A8	152	89.2747	0.140858	0.0209365
8	A8	153	89.4676	0.140233	0.0203282
8	A8	154	89.6606	0.138651	0.0198046
8	A8	155	89.8535	0.136608	0.0193331
8	A8	156	90.0464	0.136231	0.018875
8	A8	157	90.2394	0.134036	0.0184014
8	A8	158	90.4323	0.133726	0.0178955
8	A8	159	90.6253	0.131798	0.0173492
8	A8	160	90.8182	0.130934	0.0167582
8	A8	161	91.0112	0.129822	0.0161254
8	A8	162	91.2041	0.128192	0.0154704
8	A8	163	91.397	0.127813	0.0148327
8	A8	164	91.59	0.126825	0.0142661
8	A8	165	91.7829	0.125753	0.0138209
8	A8	166	91.9759	0.125032	0.0135244
8	A8	167	92.1688	0.12387	0.0133702
8	A8	168	92.3618	0.123198	0.0133195
8	A8	169	92.5547	0.122441	0.0133171
8	A8	170	92.7477	0.120521	0.0133142
8	A8	171	92.9406	0.120069	0.0132905
8	A8	172	93.1335	0.11959	0.0132585
8	A8	173	93.3265	0.118071	0.0132435
8	A8	174	93.5194	0.117971	0.0132458
8	A8	175	93.7124	0.116203	0.0132047
8	A8	176	93.9053	0.115358	0.0129882
8	A8	177	94.0983	0.114804	0.012422
8	A8	178	94.2912	0.113344	0.0113548
8	A8	179	94.4841	0.111299	0.00973836
8	A8	180	94.6771	0.112467	0.00768435
8	A8	181	94.87	0.11131	0.00545377
9	A9	1	60.1402	4.33978	0.321425
9	A9	2	60.3331	4.33642	0.318482
9	A9	3	60.5261	4.3134	0.315995
9	A9	4	60.719	4.29679	0.314695
9	A9	5	60.912	4.27261	0.315042
9	A9	6	61.1049	4.25165	0.317058
9	A9	7	61.2979	4.2307	0.320369
9	A9	8	61.4908	4.20312	0.324387
9	A9	9	61.6837	4.18627	0.328499
9	A9	10	61.8767	4.15963	0.332202
9	A9	11	62.0696	4.13472	0.335178
9	A9	12	62.2626	4.11209	0.337306
9	A9	13	62.4555	4.09287	0.338701
9	A9	14	62.6485	4.05973	0.339715
9	A9	15	62.8414	4.03763	0.340819
9	A9	16	63.0344	4.0158	0.342345
9	A9	17	63.2273	3.99294	0.34421
9	A9	18	63.4202	3.97811	0.345854
9	A9	19	63.6132	3.93932	0.346539
9	A9	20	63.8061	3.91459	0.345822
9	A9	21	63.9991	3.88795	0.343876
9	A9	22	64.192	3.87265	0.341384
9	A9	23	64.385	3.84639	0.339115
9	A9	24	64.5779	3.82292	0.337501
9	A9	25	64.7708	3.79806	0.336485
9	A9	26	64.9638	3.77568	0.335675
9	A9	27	65.1567	3.75409	0.334641
9	A9	28	65.3497	3.72663	0.333181
9	A9	29	65.5426	3.70286	0.331414
9	A9	30	65.7356	3.68206	0.329691
9	A9	31	65.9285	3.65961	0.328383
9	A9	32	66.1214	3.63821	0.327668
9	A9	33	66.3144	3.61187	0.327428
9	A9	34	66.5073	3.59085	0.327316
9	A9	35	66.7003	3.56925	0.326925
9	A9	36	66.8932	3.54191	0.326025
9	A9	37	67.0862	3.51615	0.324672
9	A9	38	67.2791	3.49601	0.323153
9	A9	39	67.4721	3.47449	0.321815
9	A9	40	67.665	3.45371	0.320854
9	A9	41	67.8579	3.42575	0.320248
9	A9	42	68.0509	3.40825	0.319847
9	A9	43	68.2438	3.38282	0.319523
9	A9	44	68.4368	3.35898	0.319281
9	A9	45	68.6297	3.34046	0.319224
9	A9	46	68.8227	3.31554	0.319432
9	A9	47	69.0156	3.29317	0.319843
9	A9	48	69.2085	3.27229	0.320226
9	A9	49	69.4015	3.25019	0.320295
9	A9	50	69.5944	3.22259	0.319873
9	A9	51	69.7874	3.1989	0.319004
9	A9	52	69.9803	3.18245	0.31795
9	A9	53	70.1733	3.16	0.317079
9	A9	54	70.3662	3.13418	0.316772
9	A9	55	70.5592	3.11367	0.317354
9	A9	56	70.7521	3.09063	0.319101
9	A9	57	70.945	3.0717	0.322165
9	A9	58	71.138	3.04574	0.326465
9	A9	59	71.3309	3.0258	0.331583
9	A9	60	71.5239	2.99995	0.336785
9	A9	61	71.7168	2.97537	0.341184
9	A9	62	71.9098	2.9498	0.343998
9	A9	63	72.1027	2.92375	0.344783
9	A9	64	72.2956	2.89882	0.343534
9	A9	65	72.4886	2.87491	0.340646
9	A9	66	72.6815	2.85225	0.336755
9	A9	67	72.8745	2.82818	0.332566
9	A9	68	73.0674	2.80404	0.328714
9	A9	69	73.2604	2.78207	0.325679
9	A9	70	73.4533	2.76202	0.323737
9	A9	71	73.6462	2.73739	0.322947
9	A9	72	73.8392	2.71621	0.323163
9	A9	73	74.0321	2.69252	0.324085
9	A9	74	74.2251	2.66897	0.325299
9	A9	75	74.418	2.64863	0.326348
9	A9	76	74.611	2.62509	0.326789
9	A9	77	74.8039	2.60155	0.326345
9	A9	78	74.9968	2.57527	0.325053
9	A9	79	75.1898	2.55203	0.323311
9	A9	80	75.3827	2.53244	0.321752
9	A9	81	75.5757	2.51197	0.320955
9	A9	82	75.7686	2.48951	0.321199
9	A9	83	75.9616	2.46402	0.322414
9	A9	84	76.1545	2.4415	0.324329
9	A9	85	76.3475	2.4203	0.326698
9	A9	86	76.5404	2.39679	0.329453
9	A9	87	76.7333	2.37376	0.332727
9	A9	88	76.9263	2.3492	0.336824
9	A9	89	77.1192	2.32571	0.342169
9	A9	90	77.3122	2.30048	0.349272
9	A9	91	77.5051	2.27847	0.358699
9	A9	92	77.6981	2.25195	0.371051
9	A9	93	77.891	2.22637	0.386989
9	A9	94	78.0839	2.20025	0.407337
9	A9	95	78.2769	2.16775	0.433227
9	A9	96	78.4698	2.13963	0.466222
9	A9	97	78.6628	2.10596	0.508328
9	A9	98	78.8557	2.07187	0.561855
9	A9	99	79.0487	2.03182	0.629155
9	A9	100	79.2416	1.98773	0.712225
9	A9	101	79.4345	1.93638	0.812216
9	A9	102	79.6275	1.88022	0.928862
9	A9	103	79.8204	1.80831	1.05989
9	A9	104	80.0134	1.72642	1.20058
9	A9	105	80.2063	1.62997	1.34367
9	A9	106	80.3993	1.5198	1.47966
9	A9	107	80.5922	1.38815	1.59765
9	A9	108	80.7852	1.25482	1.68655
9	A9	109	80.9781	1.11082	1.73645
9	A9	110	81.171	0.966507	1.74009
9	A9	111	81.364	0.825711	1.6941
9	A9	112	81.5569	0.696168	1.59995
9	A9	113	81.7499	0.5835	1.46414
9	A9	114	81.9428	0.490789	1.29744
9	A9	115	82.1358	0.420684	1.1134
9	A9	116	82.3287	0.366944	0.926093
9	A9	117	82.5216	0.327497	0.747999
9	A9	118	82.7146	0.300073	0.588401
9	A9	119	82.9075	0.279528	0.452678
9	A9	120	83.1005	0.265801	0.342508
9	A9	121	83.2934	0.2548	0.256704
9	A9	122	83.4864	0.247437	0.192272
9	A9	123	83.6793	0.240972	0.145399
9	A9	124	83.8723	0.23677	0.112179
9	A9	125	84.0652	0.232146	0.0890582
9	A9	126	84.2581	0.228836	0.0730715
9	A9	127	84.4511	0.222847	0.06193
9	A9	128	84.644	0.22103	0.0540116
9	A9	129	84.837	0.21788	0.0482681
9	A9	130	85.0299	0.215501	0.0440672
9	A9	131	85.2229	0.212288	0.041019
9	A9	132	85.4158	0.211157	0.0388373
9	A9	133	85.6087	0.207183	0.0372727
9	A9	134	85.8017	0.205444	0.0361088
9	A9	135	85.9946	0.202151	0.0351858
9	A9	136	86.1876	0.200872	0.0344129
9	A9	137	86.3805	0.197735	0.0337555
9	A9	138	86.5735	0.195509	0.0332023
9	A9	139	86.7664	0.19349	0.0327315
9	A9	140	86.9593	0.191352	0.0322947
9	A9	141	87.1523	0.189045	0.0318226
9	A9	142	87.3452	0.186293	0.0312482
9	A9	143	87.5382	0.183853	0.030532
9	A9	144	87.7311	0.182798	0.0296697
9	A9	145	87.9241	0.180476	0.0286859
9	A9	146	88.117	0.177923	0.0276191
9	A9	147	88.31	0.176543	0.0265211
9	A9	148	88.5029	0.175125	0.0254666
9	A9	149	88.6958	0.172638	0.0245565
9	A9	150	88.8888	0.170962	0.0238916
9	A9	151	89.0817	0.170068	0.023519
9	A9	152	89.2747	0.167961	0.0233828
9	A9	153	89.4676	0.165608	0.0233242
9	A9	154	89.6606	0.16376	0.0231489
9	A9	155	89.8535	0.161982	0.0227239
9	A9	156	90.0464	0.160952	0.0220408
9	A9	157	90.2394	0.159832	0.0212017
9	A9	158	90.4323	0.158114	0.0203454
9	A9	159	90.6253	0.157382	0.0195682
9	A9	160	90.8182	0.155414	0.0188932
9	A9	161	91.0112	0.154342	0.0182973
9	A9	162	91.2041	0.152897	0.0177624
9	A9	163	91.397	0.151728	0.0173067
9	A9	164	91.59	0.151164	0.0169703
9	A9	165	91.7829	0.150185	0.0167678
9	A9	166	91.9759	0.148556	0.0166469
9	A9	167	92.1688	0.147551	0.0164912
9	A9	168	92.3618	0.145249	0.016173
9	A9	169	92.5547	0.144992	0.0156234
9	A9	170	92.7477	0.144049	0.0148765
9	A9	171	92.9406	0.142882	0.0140556
9	A9	172	93.1335	0.142268	0.0133153
9	A9	173	93.3265	0.142158	0.0127707
9	A9	174	93.5194	0.140611	0.0124478
9	A9	175	93.7124	0.139354	0.0122696
9	A9	176	93.9053	0.1396	0.0120721
9	A9	177	94.0983	0.138062	0.0116454
9	A9	178	94.2912	0.13685	0.0107964
9	A9	179	94.4841	0.1357	0.00942536
9	A9	180	94.6771	0.135066	0.00758939
9	A9	181	94.87	0.13514	0.00550915
10	A10	1	60.1402	4.46872	0.332217
10	A10	2	60.3331	4.4547	0.32913
10	A10	3	60.5261	4.42987	0.325621
10	A10	4	60.719	4.42072	0.322563
10	A10	5	60.912	4.39144	0.320953
10	A10	6	61.1049	4.35895	0.321547
10	A10	7	61.2979	4.35377	0.324587
10	A10	8	61.4908	4.33189	0.329645
10	A10	9	61.6837	4.29555	0.33576
10	A10	10	61.8767	4.27838	0.341722
10	A10	11	62.0696	4.2532	0.346457
10	A10	12	62.2626	4.22643	0.349326
10	A10	13	62.4555	4.20278	0.350267
10	A10	14	62.6485	4.17277	0.349772
10	A10	15	62.8414	4.14628	0.348703
10	A10	16	63.0344	4.12776	0.347932
10	A10	17	63.2273	4.10408	0.347987
10	A10	18	63.4202	4.08023	0.348838
10	A10	19	63.6132	4.05332	0.349931
10	A10	20	63.8061	4.02416	0.35048
10	A10	21	63.9991	4.00856	0.349797
10	A10	22	64.192	3.97233	0.347584
10	A10	23	64.385	3.95511	0.344087
10	A10	24	64.5779	3.9216	0.34001
10	A10	25	64.7708	3.90236	0.336265
10	A10	26	64.9638	3.88489	0.333599
10	A10	27	65.1567	3.86257	0.332317
10	A10	28	65.3497	3.83371	0.332243
10	A10	29	65.5426	3.80994	0.332898
10	A10	30	65.7356	3.79208	0.333739
10	A10	31	65.9285	3.76358	0.334342
10	A10	32	66.1214	3.743	0.334451
10	A10	33	66.3144	3.71478	0.333997
10	A10	34	66.5073	3.69379	0.33307
10	A10	35	66.7003	3.66756	0.33187
10	A10	36	66.8932	3.64593	0.330616
10	A10	37	67.0862	3.62303	0.329481
10	A10	38	67.2791	3.59574	0.328569
10	A10	39	67.4721	3.57533	0.327942
10	A10	40	67.665	3.5499	0.327639
10	A10	41	67.8579	3.52779	0.327642
10	A10	42	68.0509	3.50634	0.327814
10	A10	43	68.2438	3.48245	0.327891
10	A10	44	68.4368	3.45868	0.327593
10	A10	45	68.6297	3.43184	0.326783
10	A10	46	68.8227	3.41183	0.325586
10	A10	47	69.0156	3.38488	0.324355
10	A10	48	69.2085	3.36686	0.3235
10	A10	49	69.4015	3.34475	0.323263
10	A10	50	69.5944	3.31813	0.323617
10	A10	51	69.7874	3.29581	0.324308
10	A10	52	69.9803	3.27628	0.325039
10	A10	53	70.1733	3.25008	0.325678
10	A10	54	70.3662	3.22275	0.326369
10	A10	55	70.5592	3.20525	0.327491
10	A10	56	70.7521	3.18163	0.329458
10	A10	57	70.945	3.16014	0.332506
10	A10	58	71.138	3.13325	0.336545
10	A10	59	71.3309	3.10984	0.341166
10	A10	60	71.5239	3.08554	0.34575
10	A10	61	71.7168	3.06124	0.349624
10	A10	62	71.9098	3.03362	0.352201
10	A10	63	72.1027	3.00653	0.3531
10	A10	64	72.2956	2.98398	0.352208
10	A10	65	72.4886	2.95631	0.349715
10	A10	66	72.6815	2.93357	0.346084
10	A10	67	72.8745	2.90405	0.34195
10	A10	68	73.0674	2.88793	0.338015
10	A10	69	73.2604	2.85905	0.334875
10	A10	70	73.4533	2.8369	0.332898
10	A10	71	73.6462	2.81705	0.33212
10	A10	72	73.8392	2.79265	0.332256
10	A10	73	74.0321	2.76514	0.332818
10	A10	74	74.2251	2.7468	0.333299
10	A10	75	74.418	2.71957	0.333374
10	A10	76	74.611	2.69361	0.333001
10	A10	77	74.8039	2.67513	0.332373
10	A10	78	74.9968	2.64959	0.331779
10	A10	79	75.1898	2.62754	0.331438
10	A10	80	75.3827	2.60368	0.331404
10	A10	81	75.5757	2.57887	0.331616
10	A10	82	75.7686	2.55402	0.331999
10	A10	83	75.9616	2.53261	0.332544
10	A10	84	76.1545	2.50854	0.333329
10	A10	85	76.3475	2.48743	0.334488
10	A10	86	76.5404	2.45912	0.336214
10	A10	87	76.7333	2.43913	0.338776
10	A10	88	76.9263	2.41277	0.342573
10	A10	89	77.1192	2.38913	0.34812
10	A10	90	77.3122	2.36505	0.356007
10	A10	91	77.5051	2.3404	0.366808
10	A10	92	77.6981	2.31328	0.381044
10	A10	93	77.891	2.28867	0.399213
10	A10	94	78.0839	2.25848	0.421937
10	A10	95	78.2769	2.22795	0.450179
10	A10	96	78.4698	2.19411	0.485462
10	A10	97	78.6628	2.16091	0.529953
10	A10	98	78.8557	2.12132	0.586322
10	A10	99	79.0487	2.08433	0.657342
10	A10	100	79.2416	2.03875	0.745292
10	A10	101	79.4345	1.98336	0.851311
10	A10	102	79.6275	1.92149	0.974791
10	A10	103	79.8204	1.84458	1.11286
10	A10	104	80.0134	1.76082	1.26005
10	A10	105	80.2063	1.65897	1.40818
10	A10	106	80.3993	1.53848	1.54683
10	A10	107	80.5922	1.40071	1.66428
10	A10	108	80.7852	1.25795	1.74894
10	A10	109	80.9781	1.11053	1.79096
10	A10	110	81.171	0.959254	1.7837
10	A10	111	81.364	0.81588	1.72496
10	A10	112	81.5569	0.68514	1.61765
10	A10	113	81.7499	0.572427	1.46971
10	A10	114	81.9428	0.482307	1.29314
10	A10	115	82.1358	0.412241	1.10217
10	A10	116	82.3287	0.362126	0.911037
10	A10	117	82.5216	0.323544	0.731859
10	A10	118	82.7146	0.296876	0.573199
10	A10	119	82.9075	0.276136	0.439609
10	A10	120	83.1005	0.263091	0.332042
10	A10	121	83.2934	0.252818	0.248788
10	A10	122	83.4864	0.244924	0.186555
10	A10	123	83.6793	0.239938	0.141394
10	A10	124	83.8723	0.233991	0.109374
10	A10	125	84.0652	0.230241	0.0870096
10	A10	126	84.2581	0.225132	0.071474
10	A10	127	84.4511	0.222042	0.0606505
10	A10	128	84.644	0.219088	0.0530532
10	A10	129	84.837	0.216766	0.0476735
10	A10	130	85.0299	0.213399	0.0438186
10	A10	131	85.2229	0.2104	0.040995
10	A10	132	85.4158	0.208413	0.0388573
10	A10	133	85.6087	0.204975	0.0371954
10	A10	134	85.8017	0.203048	0.03592
10	A10	135	85.9946	0.200564	0.0350213
10	A10	136	86.1876	0.199069	0.0345027
10	A10	137	86.3805	0.196064	0.0343218
10	A10	138	86.5735	0.193783	0.0343628
10	A10	139	86.7664	0.190808	0.0344517
10	A10	140	86.9593	0.189242	0.0344035
10	A10	141	87.1523	0.18579	0.0340783
10	A10	142	87.3452	0.182718	0.0334257
10	A10	143	87.5382	0.181433	0.032495
10	A10	144	87.7311	0.178851	0.0314059
10	A10	145	87.9241	0.176873	0.0302874
10	A10	146	88.117	0.175312	0.0292184
10	A10	147	88.31	0.173236	0.0282036
10	A10	148	88.5029	0.171412	0.0272052
10	A10	149	88.6958	0.168613	0.0262079
10	A10	150	88.8888	0.1664	0.0252683
10	A10	151	89.0817	0.165403	0.024502
10	A10	152	89.2747	0.164145	0.0240109
10	A10	153	89.4676	0.161979	0.0238031
10	A10	154	89.6606	0.159556	0.0237667
10	A10	155	89.8535	0.158619	0.0237171
10	A10	156	90.0464	0.156277	0.0234813
10	A10	157	90.2394	0.154496	0.0229632
10	A10	158	90.4323	0.153873	0.0221598
10	A10	159	90.6253	0.151603	0.0211372
10	A10	160	90.8182	0.150181	0.0199976
10	A10	161	91.0112	0.149339	0.0188487
10	A10	162	91.2041	0.148251	0.0177824
10	A10	163	91.397	0.147116	0.016857
10	A10	164	91.59	0.146113	0.0160934
10	A10	165	91.7829	0.144385	0.0154879
10	A10	166	91.9759	0.144016	0.0150364
10	A10	167	92.1688	0.143096	0.0147486
10	A10	168	92.3618	0.141779	0.0146364
10	A10	169	92.5547	0.141552	0.0146878
10	A10	170	92.7477	0.139832	0.0148484
10	A10	171	92.9406	0.138261	0.015029
10	A10	172	93.1335	0.138255	0.0151374
10	A10	173	93.3265	0.135648	0.0151074
10	A10	174	93.5194	0.136119	0.0149077
10	A10	175	93.7124	0.133881	0.0145216
10	A10	176	93.9053	0.134122	0.0139153
10	A10	177	94.0983	0.131738	0.0130219
10	A10	178	94.2912	0.131969	0.0117605
10	A10	179	94.4841	0.130339	0.0100898
10	A10	180	94.6771	0.129348	0.00806982
10	A10	181	94.87	0.129244	0.00588473
11	A11	1	60.1402	4.30327	0.318597
11	A11	2	60.3331	4.27493	0.314208
11	A11	3	60.5261	4.26548	0.310157
11	A11	4	60.719	4.24818	0.307926
11	A11	5	60.912	4.23052	0.30851
11	A11	6	61.1049	4.20719	0.311929
11	A11	7	61.2979	4.18441	0.317257
11	A11	8	61.4908	4.16405	0.323109
11	A11	9	61.6837	4.13242	0.328252
11	A11	10	61.8767	4.11584	0.332007
11	A11	11	62.0696	4.08738	0.33428
11	A11	12	62.2626	4.06788	0.335366
11	A11	13	62.4555	4.04235	0.335701
11	A11	14	62.6485	4.01563	0.33568
11	A11	15	62.8414	3.99676	0.335605
11	A11	16	63.0344	3.96784	0.335664
11	A11	17	63.2273	3.95019	0.335919
11	A11	18	63.4202	3.92035	0.336308
11	A11	19	63.6132	3.90297	0.336666
11	A11	20	63.8061	3.87509	0.336801
11	A11	21	63.9991	3.85296	0.336584
11	A11	22	64.192	3.82676	0.33602
11	A11	23	64.385	3.80295	0.33521
11	A11	24	64.5779	3.78015	0.334233
11	A11	25	64.7708	3.76053	0.333034
11	A11	26	64.9638	3.73564	0.331432
11	A11	27	65.1567	3.70883	0.329291
11	A11	28	65.3497	3.68591	0.326696
11	A11	29	65.5426	3.66264	0.323996
11	A11	30	65.7356	3.64349	0.321623
11	A11	31	65.9285	3.62301	0.31986
11	A11	32	66.1214	3.59748	0.318709
11	A11	33	66.3144	3.57581	0.317975
11	A11	34	66.5073	3.5511	0.317442
11	A11	35	66.7003	3.53094	0.317003
11	A11	36	66.8932	3.50761	0.316657
11	A11	37	67.0862	3.48417	0.316424
11	A11	38	67.2791	3.46318	0.316288
11	A11	39	67.4721	3.4408	0.3162
11	A11	40	67.665	3.41235	0.316147
11	A11	41	67.8579	3.39699	0.316155
11	A11	42	68.0509	3.37308	0.31626
11	A11	43	68.2438	3.35084	0.316442
11	A11	44	68.4368	3.3272	0.316616
11	A11	45	68.6297	3.30592	0.316677
11	A11	46	68.8227	3.28198	0.316565
11	A11	47	69.0156	3.25996	0.316301
11	A11	48	69.2085	3.23812	0.315963
11	A11	49	69.4015	3.21589	0.315622
11	A11	50	69.5944	3.19302	0.315293
11	A11	51	69.7874	3.17032	0.314926
11	A11	52	69.9803	3.15057	0.314457
11	A11	53	70.1733	3.12448	0.31388
11	A11	54	70.3662	3.10512	0.313331
11	A11	55	70.5592	3.08147	0.313091
11	A11	56	70.7521	3.05976	0.313527
11	A11	57	70.945	3.03942	0.314968
11	A11	58	71.138	3.01761	0.317551
11	A11	59	71.3309	2.99315	0.321136
11	A11	60	71.5239	2.97235	0.325303
11	A11	61	71.7168	2.94722	0.329428
11	A11	62	71.9098	2.92483	0.33282
11	A11	63	72.1027	2.89862	0.334921
11	A11	64	72.2956	2.87506	0.335463
11	A11	65	72.4886	2.84864	0.334551
11	A11	66	72.6815	2.82738	0.33261
11	A11	67	72.8745	2.80282	0.330181
11	A11	68	73.0674	2.78183	0.327674
11	A11	69	73.2604	2.75872	0.325216
11	A11	70	73.4533	2.73718	0.322731
11	A11	71	73.6462	2.708	0.320147
11	A11	72	73.8392	2.68894	0.317625
11	A11	73	74.0321	2.66733	0.315575
11	A11	74	74.2251	2.64509	0.314465
11	A11	75	74.418	2.62976	0.314528
11	A11	76	74.611	2.60137	0.315606
11	A11	77	74.8039	2.58183	0.317224
11	A11	78	74.9968	2.55807	0.318831
11	A11	79	75.1898	2.53413	0.32007
11	A11	80	75.3827	2.51207	0.320882
11	A11	81	75.5757	2.4877	0.321427
11	A11	82	75.7686	2.46742	0.321904
11	A11	83	75.9616	2.44654	0.322426
11	A11	84	76.1545	2.42053	0.323027
11	A11	85	76.3475	2.39601	0.323822
11	A11	86	76.5404	2.37562	0.325155
11	A11	87	76.7333	2.354	0.32762
11	A11	88	76.9263	2.3288	0.331939
11	A11	89	77.1192	2.30822	0.33872
11	A11	90	77.3122	2.28455	0.348295
11	A11	91	77.5051	2.25892	0.360713
11	A11	92	77.6981	2.23295	0.375915
11	A11	93	77.891	2.20663	0.394053
11	A11	94	78.0839	2.17578	0.415811
11	A11	95	78.2769	2.14617	0.442583
11	A11	96	78.4698	2.11494	0.476442
11	A11	97	78.6628	2.08615	0.519908
11	A11	98	78.8557	2.04637	0.57558
11	A11	99	79.0487	2.00718	0.645762
11	A11	100	79.2416	1.96173	0.732107
11	A11	101	79.4345	1.9093	0.835237
11	A11	102	79.6275	1.84738	0.954288
11	A11	103	79.8204	1.77522	1.08643
11	A11	104	80.0134	1.69022	1.22646
11	A11	105	80.2063	1.59159	1.36673
11	A11	106	80.3993	1.47696	1.49747
11	A11	107	80.5922	1.34498	1.60768
11	A11	108	80.7852	1.21041	1.68635
11	A11	109	80.9781	1.0666	1.72401
11	A11	110	81.171	0.921617	1.71422
11	A11	111	81.364	0.784741	1.65487
11	A11	112	81.5569	0.66072	1.54891
11	A11	113	81.7499	0.55315	1.4043
11	A11	114	81.9428	0.471418	1.23288
11	A11	115	82.1358	0.402296	1.04856
11	A11	116	82.3287	0.356906	0.864994
11	A11	117	82.5216	0.320762	0.693654
11	A11	118	82.7146	0.294354	0.542502
11	A11	119	82.9075	0.276835	0.41564
11	A11	120	83.1005	0.263629	0.313749
11	A11	121	83.2934	0.254217	0.235008
11	A11	122	83.4864	0.246547	0.176146
11	A11	123	83.6793	0.241733	0.133353
11	A11	124	83.8723	0.235907	0.102941
11	A11	125	84.0652	0.231738	0.0817219
11	A11	126	84.2581	0.229518	0.0671417
11	A11	127	84.4511	0.226071	0.0572566
11	A11	128	84.644	0.22255	0.0506259
11	A11	129	84.837	0.219112	0.0461924
11	A11	130	85.0299	0.217967	0.0431854
11	A11	131	85.2229	0.213935	0.0410556
11	A11	132	85.4158	0.211614	0.0394354
11	A11	133	85.6087	0.208269	0.0381106
11	A11	134	85.8017	0.206353	0.0369876
11	A11	135	85.9946	0.20397	0.0360455
11	A11	136	86.1876	0.201623	0.0352804
11	A11	137	86.3805	0.198988	0.0346598
11	A11	138	86.5735	0.196964	0.0341101
11	A11	139	86.7664	0.193314	0.0335321
11	A11	140	86.9593	0.192204	0.0328326
11	A11	141	87.1523	0.189703	0.0319548
11	A11	142	87.3452	0.18665	0.0308969
11	A11	143	87.5382	0.185209	0.029717
11	A11	144	87.7311	0.182823	0.0285152
11	A11	145	87.9241	0.181234	0.0273931
11	A11	146	88.117	0.180199	0.026411
11	A11	147	88.31	0.178677	0.0255725
11	A11	148	88.5029	0.175784	0.0248544
11	A11	149	88.6958	0.173068	0.0242556
11	A11	150	88.8888	0.172896	0.0238142
[truncated: 15,416 more rows]
