# Supplementary material for: Chlorpromazine induces cytotoxic autophagy in glioblastoma cells via endoplasmic reticulum stress and unfolded protein response
Source: J Exp Clin Cancer Res. 2021 Nov 5;40:347. doi: 10.1186/s13046-021-02144-w (PMC8569984; doi:10.1186/s13046-021-02144-w)
Supplement: Supplementary file 2 — Additional file 2. [file 13046_2021_2144_MOESM2_ESM.zip › Raw Data/RT-PCR/20.03.2020 ALDH adese.xls]

## Sheet: Sample Setup
Block Type	Fast 96-Well Block (0.1mL)
Calibration Background is expired	No
Calibration Background performed on	01-28-2020
Calibration Normalization FAM-ROX is expired	No
Calibration Normalization FAM-ROX performed on	01-28-2020
Calibration Normalization VIC-ROX is expired	No
Calibration Normalization VIC-ROX performed on	01-28-2020
Calibration Pure Dye FAM is expired	No
Calibration Pure Dye FAM performed on	01-28-2020
Calibration Pure Dye NED is expired	No
Calibration Pure Dye NED performed on	01-28-2020
Calibration Pure Dye ROX is expired	No
Calibration Pure Dye ROX performed on	01-28-2020
Calibration Pure Dye SYBR is expired	No
Calibration Pure Dye SYBR performed on	01-28-2020
Calibration Pure Dye TAMRA is expired	No
Calibration Pure Dye TAMRA performed on	01-28-2020
Calibration Pure Dye VIC is expired	No
Calibration Pure Dye VIC performed on	01-28-2020
Calibration ROI is expired	No
Calibration ROI performed on	01-28-2020
Calibration Uniformity is expired	No
Calibration Uniformity performed on	01-28-2020
Chemistry	SYBR_GREEN
Date Created	2020-03-20 13:17:16 PM PDT
Experiment Barcode
Experiment Comment
Experiment File Name	D:\Claudia (MP)\20-03-2020 ALDH adese.eds
Experiment Name	2020-03-20 131702
Experiment Run End Time	2020-03-20 14:11:24 PM PDT
Experiment Type	Standard Curve
Instrument Name	278861431
Instrument Serial Number	278861431
Instrument Type	QuantStudio(TM) 6 Flex System
Passive Reference	ROX
Quantification Cycle Method	Ct
Signal Smoothing On	true
Stage/ Cycle where Analysis is performed	Stage 2, Step 2
User Name
Well	Well Position	Sample Name	Sample Color	Biogroup Name	Biogroup Color	Target Name	Target Color	Task	Reporter	Quencher	Quantity	Comments
1	A1	T98G NT	RGB(176,23,31)			Olig2	RGB(176,23,31)	UNKNOWN	SYBR	None
2	A2	T98G NT	RGB(176,23,31)			Olig2	RGB(176,23,31)	UNKNOWN	SYBR	None
3	A3	T98G NT	RGB(176,23,31)			Olig2	RGB(176,23,31)	UNKNOWN	SYBR	None
4	A4	T98G + CPZ	RGB(0,0,255)			Olig2	RGB(176,23,31)	UNKNOWN	SYBR	None
5	A5	T98G + CPZ	RGB(0,0,255)			Olig2	RGB(176,23,31)	UNKNOWN	SYBR	None
6	A6	T98G + CPZ	RGB(0,0,255)			Olig2	RGB(176,23,31)	UNKNOWN	SYBR	None
7	A7	U87MG NT	RGB(0,139,69)			Olig2	RGB(176,23,31)	UNKNOWN	SYBR	None
8	A8	U87MG NT	RGB(0,139,69)			Olig2	RGB(176,23,31)	UNKNOWN	SYBR	None
9	A9	U87MG NT	RGB(0,139,69)			Olig2	RGB(176,23,31)	UNKNOWN	SYBR	None
10	A10	U87MG + CPZ	RGB(255,127,0)			Olig2	RGB(176,23,31)	UNKNOWN	SYBR	None
11	A11	U87MG + CPZ	RGB(255,127,0)			Olig2	RGB(176,23,31)	UNKNOWN	SYBR	None
12	A12	U87MG + CPZ	RGB(255,127,0)			Olig2	RGB(176,23,31)	UNKNOWN	SYBR	None
13	B1	T98G NT	RGB(176,23,31)			ALDH1A3	RGB(0,0,255)	UNKNOWN	SYBR	None
14	B2	T98G NT	RGB(176,23,31)			ALDH1A3	RGB(0,0,255)	UNKNOWN	SYBR	None
15	B3	T98G NT	RGB(176,23,31)			ALDH1A3	RGB(0,0,255)	UNKNOWN	SYBR	None
16	B4	T98G + CPZ	RGB(0,0,255)			ALDH1A3	RGB(0,0,255)	UNKNOWN	SYBR	None
17	B5	T98G + CPZ	RGB(0,0,255)			ALDH1A3	RGB(0,0,255)	UNKNOWN	SYBR	None
18	B6	T98G + CPZ	RGB(0,0,255)			ALDH1A3	RGB(0,0,255)	UNKNOWN	SYBR	None
19	B7	U87MG NT	RGB(0,139,69)			ALDH1A3	RGB(0,0,255)	UNKNOWN	SYBR	None
20	B8	U87MG NT	RGB(0,139,69)			ALDH1A3	RGB(0,0,255)	UNKNOWN	SYBR	None
21	B9	U87MG NT	RGB(0,139,69)			ALDH1A3	RGB(0,0,255)	UNKNOWN	SYBR	None
22	B10	U87MG + CPZ	RGB(255,127,0)			ALDH1A3	RGB(0,0,255)	UNKNOWN	SYBR	None
23	B11	U87MG + CPZ	RGB(255,127,0)			ALDH1A3	RGB(0,0,255)	UNKNOWN	SYBR	None
24	B12	U87MG + CPZ	RGB(255,127,0)			ALDH1A3	RGB(0,0,255)	UNKNOWN	SYBR	None
25	C1	T98G NT	RGB(176,23,31)			GAPDH	RGB(0,139,69)	UNKNOWN	SYBR	None
26	C2	T98G NT	RGB(176,23,31)			GAPDH	RGB(0,139,69)	UNKNOWN	SYBR	None
27	C3	T98G NT	RGB(176,23,31)			GAPDH	RGB(0,139,69)	UNKNOWN	SYBR	None
28	C4	T98G + CPZ	RGB(0,0,255)			GAPDH	RGB(0,139,69)	UNKNOWN	SYBR	None
29	C5	T98G + CPZ	RGB(0,0,255)			GAPDH	RGB(0,139,69)	UNKNOWN	SYBR	None
30	C6	T98G + CPZ	RGB(0,0,255)			GAPDH	RGB(0,139,69)	UNKNOWN	SYBR	None
31	C7	U87MG NT	RGB(0,139,69)			GAPDH	RGB(0,139,69)	UNKNOWN	SYBR	None
32	C8	U87MG NT	RGB(0,139,69)			GAPDH	RGB(0,139,69)	UNKNOWN	SYBR	None
33	C9	U87MG NT	RGB(0,139,69)			GAPDH	RGB(0,139,69)	UNKNOWN	SYBR	None
34	C10	U87MG + CPZ	RGB(255,127,0)			GAPDH	RGB(0,139,69)	UNKNOWN	SYBR	None
35	C11	U87MG + CPZ	RGB(255,127,0)			GAPDH	RGB(0,139,69)	UNKNOWN	SYBR	None
36	C12	U87MG + CPZ	RGB(255,127,0)			GAPDH	RGB(0,139,69)	UNKNOWN	SYBR	None
37	D1	U251MG NT	RGB(139,137,112)			Olig2	RGB(176,23,31)	UNKNOWN	SYBR	None
38	D2	U251MG NT	RGB(139,137,112)			Olig2	RGB(176,23,31)	UNKNOWN	SYBR	None
39	D3	U251MG NT	RGB(139,137,112)			Olig2	RGB(176,23,31)	UNKNOWN	SYBR	None
40	D4	U251MG + CPZ	RGB(238,121,66)			Olig2	RGB(176,23,31)	UNKNOWN	SYBR	None
41	D5	U251MG + CPZ	RGB(238,121,66)			Olig2	RGB(176,23,31)	UNKNOWN	SYBR	None
42	D6	U251MG + CPZ	RGB(238,121,66)			Olig2	RGB(176,23,31)	UNKNOWN	SYBR	None
43	D7
44	D8
45	D9
46	D10
47	D11
48	D12
49	E1	U251MG NT	RGB(139,137,112)			ALDH1A3	RGB(0,0,255)	UNKNOWN	SYBR	None
50	E2	U251MG NT	RGB(139,137,112)			ALDH1A3	RGB(0,0,255)	UNKNOWN	SYBR	None
51	E3	U251MG NT	RGB(139,137,112)			ALDH1A3	RGB(0,0,255)	UNKNOWN	SYBR	None
52	E4	U251MG + CPZ	RGB(238,121,66)			ALDH1A3	RGB(0,0,255)	UNKNOWN	SYBR	None
53	E5	U251MG + CPZ	RGB(238,121,66)			ALDH1A3	RGB(0,0,255)	UNKNOWN	SYBR	None
54	E6	U251MG + CPZ	RGB(238,121,66)			ALDH1A3	RGB(0,0,255)	UNKNOWN	SYBR	None
55	E7
56	E8
57	E9
58	E10
59	E11
60	E12
61	F1	U251MG NT	RGB(139,137,112)			GAPDH	RGB(0,139,69)	UNKNOWN	SYBR	None
62	F2	U251MG NT	RGB(139,137,112)			GAPDH	RGB(0,139,69)	UNKNOWN	SYBR	None
63	F3	U251MG NT	RGB(139,137,112)			GAPDH	RGB(0,139,69)	UNKNOWN	SYBR	None
64	F4	U251MG + CPZ	RGB(238,121,66)			GAPDH	RGB(0,139,69)	UNKNOWN	SYBR	None
65	F5	U251MG + CPZ	RGB(238,121,66)			GAPDH	RGB(0,139,69)	UNKNOWN	SYBR	None
66	F6	U251MG + CPZ	RGB(238,121,66)			GAPDH	RGB(0,139,69)	UNKNOWN	SYBR	None
67	F7
68	F8
69	F9
70	F10
71	F11
72	F12
73	G1
74	G2
75	G3
76	G4
77	G5
78	G6
79	G7
80	G8
81	G9
82	G10
83	G11
84	G12
85	H1
86	H2
87	H3
88	H4
89	H5
90	H6
91	H7
92	H8
93	H9
94	H10
95	H11
96	H12

## Sheet: Amplification Data
Block Type	Fast 96-Well Block (0.1mL)
Calibration Background is expired	No
Calibration Background performed on	01-28-2020
Calibration Normalization FAM-ROX is expired	No
Calibration Normalization FAM-ROX performed on	01-28-2020
Calibration Normalization VIC-ROX is expired	No
Calibration Normalization VIC-ROX performed on	01-28-2020
Calibration Pure Dye FAM is expired	No
Calibration Pure Dye FAM performed on	01-28-2020
Calibration Pure Dye NED is expired	No
Calibration Pure Dye NED performed on	01-28-2020
Calibration Pure Dye ROX is expired	No
Calibration Pure Dye ROX performed on	01-28-2020
Calibration Pure Dye SYBR is expired	No
Calibration Pure Dye SYBR performed on	01-28-2020
Calibration Pure Dye TAMRA is expired	No
Calibration Pure Dye TAMRA performed on	01-28-2020
Calibration Pure Dye VIC is expired	No
Calibration Pure Dye VIC performed on	01-28-2020
Calibration ROI is expired	No
Calibration ROI performed on	01-28-2020
Calibration Uniformity is expired	No
Calibration Uniformity performed on	01-28-2020
Chemistry	SYBR_GREEN
Date Created	2020-03-20 13:17:16 PM PDT
Experiment Barcode
Experiment Comment
Experiment File Name	D:\Claudia (MP)\20-03-2020 ALDH adese.eds
Experiment Name	2020-03-20 131702
Experiment Run End Time	2020-03-20 14:11:24 PM PDT
Experiment Type	Standard Curve
Instrument Name	278861431
Instrument Serial Number	278861431
Instrument Type	QuantStudio(TM) 6 Flex System
Passive Reference	ROX
Quantification Cycle Method	Ct
Signal Smoothing On	true
Stage/ Cycle where Analysis is performed	Stage 2, Step 2
User Name
Well	Cycle	Target Name	Rn	Delta Rn
1	1	Olig2	0.909153	-0.052706
1	2	Olig2	0.934465	-0.0331105
1	3	Olig2	0.963568	-0.00972398
1	4	Olig2	0.976145	-0.00286389
1	5	Olig2	0.985586	0.000860693
1	6	Olig2	0.991168	0.000726295
1	7	Olig2	0.997356	0.00119784
1	8	Olig2	1.0032	0.00132361
1	9	Olig2	1.00719	-0.000400202
1	10	Olig2	1.01177	-0.00153274
1	11	Olig2	1.01921	0.000186686
1	12	Olig2	1.02559	0.000853851
1	13	Olig2	1.03434	0.0038878
1	14	Olig2	1.03843	0.00226114
1	15	Olig2	1.04112	-0.000767066
1	16	Olig2	1.04544	-0.00216294
1	17	Olig2	1.05205	-0.00126963
1	18	Olig2	1.05846	-0.000579578
1	19	Olig2	1.06535	0.00059518
1	20	Olig2	1.07042	-5.1222e-05
1	21	Olig2	1.07675	0.000562418
1	22	Olig2	1.08358	0.00167268
1	23	Olig2	1.09022	0.00260175
1	24	Olig2	1.09655	0.00320907
1	25	Olig2	1.10282	0.00376657
1	26	Olig2	1.1076	0.00282727
1	27	Olig2	1.11346	0.00297599
1	28	Olig2	1.11905	0.00284445
1	29	Olig2	1.12441	0.00249035
1	30	Olig2	1.12921	0.00156882
1	31	Olig2	1.13406	0.000706049
1	32	Olig2	1.13832	-0.000746684
1	33	Olig2	1.14334	-0.00144435
1	34	Olig2	1.14907	-0.00143152
1	35	Olig2	1.15535	-0.000868664
1	36	Olig2	1.15917	-0.00276974
1	37	Olig2	1.16325	-0.00440201
1	38	Olig2	1.17112	-0.00224532
1	39	Olig2	1.17523	-0.00385899
1	40	Olig2	1.17976	-0.00504004
2	1	Olig2	0.985941	-0.0476594
2	2	Olig2	1.0176	-0.022149
2	3	Olig2	1.04708	0.00117702
2	4	Olig2	1.0572	0.00514785
2	5	Olig2	1.0621	0.00389803
2	6	Olig2	1.06705	0.0026922
2	7	Olig2	1.0741	0.00359613
2	8	Olig2	1.07924	0.00258926
2	9	Olig2	1.08234	-0.000467899
2	10	Olig2	1.08718	-0.00177745
2	11	Olig2	1.09472	-0.000382848
2	12	Olig2	1.10083	-0.000423411
2	13	Olig2	1.10483	-0.00257446
2	14	Olig2	1.10967	-0.0038896
2	15	Olig2	1.11658	-0.00313135
2	16	Olig2	1.12211	-0.00375139
2	17	Olig2	1.12879	-0.00321629
2	18	Olig2	1.13483	-0.00333565
2	19	Olig2	1.1406	-0.00371095
2	20	Olig2	1.14645	-0.0040164
2	21	Olig2	1.15347	-0.00313929
2	22	Olig2	1.16119	-0.00157172
2	23	Olig2	1.16752	-0.00138912
2	24	Olig2	1.17544	0.000380152
2	25	Olig2	1.18197	0.00075551
2	26	Olig2	1.18813	0.000762153
2	27	Olig2	1.19423	0.000711219
2	28	Olig2	1.20176	0.00209664
2	29	Olig2	1.20858	0.00276227
2	30	Olig2	1.21575	0.00378553
2	31	Olig2	1.22454	0.00642384
2	32	Olig2	1.23432	0.0100466
2	33	Olig2	1.25297	0.022546
2	34	Olig2	1.28334	0.0467731
2	35	Olig2	1.33788	0.095162
2	36	Olig2	1.43253	0.183661
2	37	Olig2	1.60062	0.345595
2	38	Olig2	1.87929	0.618119
2	39	Olig2	2.29441	1.02708
2	40	Olig2	2.74041	1.46694
3	1	Olig2	0.963314	-0.0322067
3	2	Olig2	0.994381	-0.00986972
3	3	Olig2	1.03329	0.0203099
3	4	Olig2	1.0406	0.0188921
3	5	Olig2	1.03583	0.00539143
3	6	Olig2	1.03295	-0.00622047
3	7	Olig2	1.03252	-0.0153801
3	8	Olig2	1.03418	-0.0224543
3	9	Olig2	1.03802	-0.0273433
3	10	Olig2	1.04509	-0.0289999
3	11	Olig2	1.07093	-0.0118942
3	12	Olig2	1.10441	0.0128582
3	13	Olig2	1.11487	0.0145907
3	14	Olig2	1.12513	0.0161122
3	15	Olig2	1.13133	0.0135905
3	16	Olig2	1.13104	0.00456246
3	17	Olig2	1.13223	-0.00297404
3	18	Olig2	1.14385	-8.06808e-05
3	19	Olig2	1.15474	0.00207191
3	20	Olig2	1.16146	6.87543e-05
3	21	Olig2	1.183	0.0128772
3	22	Olig2	1.1889	0.0100484
3	23	Olig2	1.19062	0.00303645
3	24	Olig2	1.19984	0.00352333
3	25	Olig2	1.2026	-0.00245164
3	26	Olig2	1.20899	-0.00478215
3	27	Olig2	1.22764	0.00513192
3	28	Olig2	1.23125	9.17487e-06
3	29	Olig2	1.23128	-0.0086914
3	30	Olig2	1.2369	-0.0118025
3	31	Olig2	1.24657	-0.0108627
3	32	Olig2	1.26247	-0.00369226
3	33	Olig2	1.28857	0.0136803
3	34	Olig2	1.32875	0.0451303
3	35	Olig2	1.40653	0.114181
3	36	Olig2	1.53933	0.238248
3	37	Olig2	1.71441	0.404603
3	38	Olig2	1.94693	0.628391
3	39	Olig2	2.30746	0.980186
3	40	Olig2	2.69318	1.35718
4	1	Olig2	0.976767	-0.0480258
4	2	Olig2	1.00162	-0.0303881
4	3	Olig2	1.0325	-0.00671403
4	4	Olig2	1.04421	-0.00221831
4	5	Olig2	1.05148	-0.00216003
4	6	Olig2	1.05852	-0.0023279
4	7	Olig2	1.06804	-2.61043e-05
4	8	Olig2	1.07569	0.000411732
4	9	Olig2	1.08369	0.00120481
4	10	Olig2	1.09027	0.000570839
4	11	Olig2	1.09759	0.000679777
4	12	Olig2	1.10455	0.000430372
4	13	Olig2	1.11282	0.00148392
4	14	Olig2	1.12058	0.00203835
4	15	Olig2	1.12745	0.00168869
4	16	Olig2	1.13407	0.00109918
4	17	Olig2	1.14028	0.000104955
4	18	Olig2	1.14715	-0.000240175
4	19	Olig2	1.1552	0.00059594
4	20	Olig2	1.16347	0.00165259
4	21	Olig2	1.17129	0.00226018
4	22	Olig2	1.18014	0.00390501
4	23	Olig2	1.18697	0.003519
4	24	Olig2	1.19303	0.00237171
4	25	Olig2	1.20095	0.00307907
4	26	Olig2	1.20695	0.00186694
4	27	Olig2	1.21313	0.000837425
4	28	Olig2	1.22096	0.00145348
4	29	Olig2	1.22682	0.000102224
4	30	Olig2	1.2325	-0.00143095
4	31	Olig2	1.23877	-0.00237057
4	32	Olig2	1.24387	-0.00448894
4	33	Olig2	1.25074	-0.00483049
4	34	Olig2	1.25823	-0.0045487
4	35	Olig2	1.26925	-0.000742727
4	36	Olig2	1.28369	0.00648384
4	37	Olig2	1.30399	0.0195743
4	38	Olig2	1.33978	0.0481582
4	39	Olig2	1.40106	0.102227
4	40	Olig2	1.4807	0.17465
5	1	Olig2	0.946708	-0.0564805
5	2	Olig2	0.975934	-0.0355485
5	3	Olig2	1.00412	-0.015658
5	4	Olig2	1.01699	-0.0110759
5	5	Olig2	1.0297	-0.00666008
5	6	Olig2	1.04091	-0.00374754
5	7	Olig2	1.05156	-0.00138551
5	8	Olig2	1.06149	0.000247435
5	9	Olig2	1.06991	0.000369762
5	10	Olig2	1.07874	0.000909084
5	11	Olig2	1.08761	0.00148846
5	12	Olig2	1.0967	0.00228396
5	13	Olig2	1.10642	0.00371056
5	14	Olig2	1.11504	0.00404067
5	15	Olig2	1.12218	0.00288245
5	16	Olig2	1.13052	0.00292824
5	17	Olig2	1.13922	0.00334013
5	18	Olig2	1.14735	0.00316992
5	19	Olig2	1.15588	0.00341372
5	20	Olig2	1.1641	0.00333482
5	21	Olig2	1.17349	0.00443252
5	22	Olig2	1.18264	0.0052918
5	23	Olig2	1.1913	0.00565386
5	24	Olig2	1.19986	0.00592639
5	25	Olig2	1.20853	0.00630215
5	26	Olig2	1.21595	0.00542336
5	27	Olig2	1.22315	0.00433619
5	28	Olig2	1.23131	0.00420317
5	29	Olig2	1.23926	0.00385319
5	30	Olig2	1.24675	0.00304879
5	31	Olig2	1.25367	0.00168338
5	32	Olig2	1.25999	-0.000294637
5	33	Olig2	1.26578	-0.00279384
5	34	Olig2	1.27313	-0.00374189
5	35	Olig2	1.28105	-0.00411357
5	36	Olig2	1.2879	-0.00556147
5	37	Olig2	1.2945	-0.00724564
5	38	Olig2	1.30128	-0.00876458
5	39	Olig2	1.30711	-0.0112314
5	40	Olig2	1.31173	-0.0148966
6	1	Olig2	0.877969	-0.038655
6	2	Olig2	0.900279	-0.0236593
6	3	Olig2	0.919789	-0.0114644
6	4	Olig2	0.933599	-0.00496912
6	5	Olig2	0.942402	-0.00348085
6	6	Olig2	0.949639	-0.00355786
6	7	Olig2	0.95654	-0.00397193
6	8	Olig2	0.965147	-0.00267965
6	9	Olig2	0.973755	-0.00138611
6	10	Olig2	0.982845	0.000389693
6	11	Olig2	0.990557	0.000786301
6	12	Olig2	0.998701	0.00161647
6	13	Olig2	1.00612	0.00172448
6	14	Olig2	1.01299	0.00127273
6	15	Olig2	1.02164	0.00261568
6	16	Olig2	1.02899	0.00264554
6	17	Olig2	1.03729	0.00362813
6	18	Olig2	1.04352	0.00255006
6	19	Olig2	1.05131	0.00302242
6	20	Olig2	1.05977	0.0041719
6	21	Olig2	1.06758	0.00466548
6	22	Olig2	1.07512	0.00489001
6	23	Olig2	1.0825	0.00495778
6	24	Olig2	1.08994	0.00507776
6	25	Olig2	1.09717	0.00499688
6	26	Olig2	1.104	0.00451486
6	27	Olig2	1.11121	0.00440095
6	28	Olig2	1.11718	0.00306122
6	29	Olig2	1.12486	0.00342999
6	30	Olig2	1.13178	0.00303296
6	31	Olig2	1.13738	0.00131331
6	32	Olig2	1.1438	0.000423587
6	33	Olig2	1.14868	-0.00200989
6	34	Olig2	1.15447	-0.00353226
6	35	Olig2	1.16034	-0.00498512
6	36	Olig2	1.166	-0.00663325
6	37	Olig2	1.17332	-0.00663307
6	38	Olig2	1.18112	-0.0061501
6	39	Olig2	1.18685	-0.00773457
6	40	Olig2	1.19077	-0.0111204
7	1	Olig2	1.09439	-0.0677836
7	2	Olig2	1.14211	-0.0309034
7	3	Olig2	1.18042	-0.00341775
7	4	Olig2	1.19023	-0.00443882
7	5	Olig2	1.20705	0.00155057
7	6	Olig2	1.21719	0.000860308
7	7	Olig2	1.22821	0.00104564
7	8	Olig2	1.23848	0.000481852
7	9	Olig2	1.24954	0.000712718
7	10	Olig2	1.25996	0.000302833
7	11	Olig2	1.26985	-0.000640871
7	12	Olig2	1.28194	0.00061746
7	13	Olig2	1.29261	0.000456484
7	14	Olig2	1.30289	-9.21598e-05
7	15	Olig2	1.31427	0.000458067
7	16	Olig2	1.32511	0.00046923
7	17	Olig2	1.33683	0.00134979
7	18	Olig2	1.34776	0.00145202
7	19	Olig2	1.35861	0.00147129
7	20	Olig2	1.36916	0.00118574
7	21	Olig2	1.37998	0.00118189
7	22	Olig2	1.38952	-0.000112173
7	23	Olig2	1.40031	-0.000148932
7	24	Olig2	1.41224	0.000950254
7	25	Olig2	1.42402	0.00189053
7	26	Olig2	1.43323	0.000276397
7	27	Olig2	1.44154	-0.00225196
7	28	Olig2	1.45205	-0.00257291
7	29	Olig2	1.46365	-0.00180226
7	30	Olig2	1.47472	-0.00156246
7	31	Olig2	1.48744	0.000327204
7	32	Olig2	1.50325	0.00530975
7	33	Olig2	1.52279	0.014016
7	34	Olig2	1.55162	0.0320153
7	35	Olig2	1.59952	0.0690779
7	36	Olig2	1.68164	0.140372
7	37	Olig2	1.82573	0.273628
7	38	Olig2	2.06404	0.501111
7	39	Olig2	2.41319	0.839426
7	40	Olig2	2.78583	1.20123
8	1	Olig2	1.04732	-0.0678237
8	2	Olig2	1.08568	-0.0393876
8	3	Olig2	1.13066	-0.00432649
8	4	Olig2	1.14339	-0.00151874
8	5	Olig2	1.1537	-0.00113595
8	6	Olig2	1.16425	-0.000510571
8	7	Olig2	1.1747	1.25293e-05
8	8	Olig2	1.18602	0.00141361
8	9	Olig2	1.19698	0.00245324
8	10	Olig2	1.20562	0.00116221
8	11	Olig2	1.21583	0.00145286
8	12	Olig2	1.22549	0.00119204
8	13	Olig2	1.23507	0.000851943
8	14	Olig2	1.24513	0.000983679
8	15	Olig2	1.25408	9.86891e-06
8	16	Olig2	1.26426	0.000269636
8	17	Olig2	1.27437	0.000458951
8	18	Olig2	1.28339	-0.000452633
8	19	Olig2	1.29243	-0.00133656
8	20	Olig2	1.30394	0.000254418
8	21	Olig2	1.31373	0.000123894
8	22	Olig2	1.32379	0.000259803
8	23	Olig2	1.33497	0.00151199
8	24	Olig2	1.34457	0.00119013
8	25	Olig2	1.35397	0.000673132
8	26	Olig2	1.36369	0.000461307
8	27	Olig2	1.37194	-0.00120463
8	28	Olig2	1.38175	-0.00132204
8	29	Olig2	1.3917	-0.00129199
8	30	Olig2	1.40209	-0.000828377
8	31	Olig2	1.41187	-0.000970822
8	32	Olig2	1.42293	0.000163584
8	33	Olig2	1.44015	0.00746695
8	34	Olig2	1.46518	0.0225686
8	35	Olig2	1.50542	0.0528826
8	36	Olig2	1.57321	0.110754
8	37	Olig2	1.69256	0.220185
8	38	Olig2	1.89163	0.409332
8	39	Olig2	2.19758	0.705353
8	40	Olig2	2.53635	1.0342
9	1	Olig2	0.995511	-0.0378712
9	2	Olig2	1.01655	-0.0247717
9	3	Olig2	1.04234	-0.00692939
9	4	Olig2	1.05632	-0.000899528
9	5	Olig2	1.06541	0.000252052
9	6	Olig2	1.07384	0.000739994
9	7	Olig2	1.08176	0.000709137
9	8	Olig2	1.08926	0.000266769
9	9	Olig2	1.09759	0.000655171
9	10	Olig2	1.1059	0.00102271
9	11	Olig2	1.11332	0.000494513
9	12	Olig2	1.12075	-1.79498e-05
9	13	Olig2	1.12993	0.00121481
9	14	Olig2	1.13758	0.000920263
9	15	Olig2	1.14565	0.00104629
9	16	Olig2	1.15312	0.000576619
9	17	Olig2	1.16104	0.000546716
9	18	Olig2	1.17073	0.00229792
9	19	Olig2	1.1787	0.00231927
9	20	Olig2	1.18569	0.00136574
9	21	Olig2	1.19343	0.00116322
9	22	Olig2	1.20161	0.00139665
9	23	Olig2	1.20809	-6.90113e-05
9	24	Olig2	1.21497	-0.00113222
9	25	Olig2	1.22322	-0.000823451
9	26	Olig2	1.22952	-0.00246733
9	27	Olig2	1.23747	-0.0024654
9	28	Olig2	1.24586	-0.00201609
9	29	Olig2	1.25483	-0.000989914
9	30	Olig2	1.26459	0.000822443
9	31	Olig2	1.27701	0.0053008
9	32	Olig2	1.29501	0.0153561
9	33	Olig2	1.32485	0.037252
9	34	Olig2	1.37389	0.0783451
9	35	Olig2	1.46248	0.158998
9	36	Olig2	1.61815	0.306721
9	37	Olig2	1.8778	0.558423
9	38	Olig2	2.27557	0.948251
9	39	Olig2	2.80715	1.47189
9	40	Olig2	3.32004	1.97684
10	1	Olig2	1.17813	-0.0586665
10	2	Olig2	1.20967	-0.0350842
10	3	Olig2	1.24806	-0.00464531
10	4	Olig2	1.26205	0.00138075
10	5	Olig2	1.27113	0.00250158
10	6	Olig2	1.2776	0.00101375
10	7	Olig2	1.28527	0.00073483
10	8	Olig2	1.29409	0.00159233
10	9	Olig2	1.30163	0.00117679
10	10	Olig2	1.30939	0.000977023
10	11	Olig2	1.3182	0.00183536
10	12	Olig2	1.32477	0.000445998
10	13	Olig2	1.33303	0.000744286
10	14	Olig2	1.34098	0.000735968
10	15	Olig2	1.3474	-0.000797037
10	16	Olig2	1.35453	-0.00162814
10	17	Olig2	1.36421	9.99467e-05
10	18	Olig2	1.37106	-0.00100581
10	19	Olig2	1.37703	-0.00299885
10	20	Olig2	1.38531	-0.00267672
10	21	Olig2	1.39425	-0.00169488
10	22	Olig2	1.40178	-0.00211757
10	23	Olig2	1.41073	-0.00112298
10	24	Olig2	1.42041	0.000596281
10	25	Olig2	1.42712	-0.000650264
10	26	Olig2	1.43424	-0.00148542
10	27	Olig2	1.44359	-9.71996e-05
10	28	Olig2	1.45109	-0.000551361
10	29	Olig2	1.45794	-0.00165831
10	30	Olig2	1.46999	0.00243369
10	31	Olig2	1.48238	0.00686127
10	32	Olig2	1.49579	0.012318
10	33	Olig2	1.51756	0.0261263
10	34	Olig2	1.55122	0.0518352
10	35	Olig2	1.60927	0.101928
10	36	Olig2	1.71219	0.196891
10	37	Olig2	1.88733	0.364071
10	38	Olig2	2.16414	0.632923
10	39	Olig2	2.56262	1.02345
10	40	Olig2	2.97366	1.42653
11	1	Olig2	1.1904	-0.0386643
11	2	Olig2	1.20533	-0.0310556
11	3	Olig2	1.23047	-0.0132368
11	4	Olig2	1.24677	-0.00426533
11	5	Olig2	1.25816	-0.00020502
11	6	Olig2	1.26617	0.000477972
11	7	Olig2	1.27432	0.00130068
11	8	Olig2	1.28196	0.00161651
11	9	Olig2	1.28868	0.00101764
11	10	Olig2	1.29474	-0.000250942
11	11	Olig2	1.30263	0.000309265
11	12	Olig2	1.31001	0.000361759
11	13	Olig2	1.31875	0.00178397
11	14	Olig2	1.32578	0.00148801
11	15	Olig2	1.33166	3.82336e-05
11	16	Olig2	1.33749	-0.00145899
11	17	Olig2	1.3459	-0.000375695
11	18	Olig2	1.35402	0.000424122
11	19	Olig2	1.36239	0.00146415
11	20	Olig2	1.37221	0.00395507
11	21	Olig2	1.37794	0.00236069
11	22	Olig2	1.38455	0.00164285
11	23	Olig2	1.39429	0.00405855
11	24	Olig2	1.40043	0.00287759
11	25	Olig2	1.40797	0.00308529
11	26	Olig2	1.41637	0.00416203
11	27	Olig2	1.4219	0.00237227
11	28	Olig2	1.42873	0.00187234
11	29	Olig2	1.43615	0.00196847
11	30	Olig2	1.44248	0.000974544
11	31	Olig2	1.44994	0.00110762
11	32	Olig2	1.45722	0.00106165
11	33	Olig2	1.46347	-1.34539e-05
11	34	Olig2	1.46958	-0.00123161
11	35	Olig2	1.47553	-0.00260915
11	36	Olig2	1.48162	-0.00384292
11	37	Olig2	1.48833	-0.0044617
11	38	Olig2	1.49519	-0.0049224
11	39	Olig2	1.50253	-0.00490722
11	40	Olig2	1.5067	-0.00806408
12	1	Olig2	0.948507	-0.0180369
12	2	Olig2	0.965786	-0.00648363
12	3	Olig2	0.980029	0.0020328
12	4	Olig2	0.983793	7.15709e-05
12	5	Olig2	0.989624	0.000176836
12	6	Olig2	0.995468	0.000294558
12	7	Olig2	0.999811	-0.00108815
12	8	Olig2	1.00643	-0.000197115
12	9	Olig2	1.01077	-0.00158036
12	10	Olig2	1.01612	-0.00195402
12	11	Olig2	1.02223	-0.00157189
12	12	Olig2	1.02893	-0.000595143
12	13	Olig2	1.03531	5.42531e-05
12	14	Olig2	1.04159	0.000609831
12	15	Olig2	1.04737	0.000660558
12	16	Olig2	1.05284	0.000412426
12	17	Olig2	1.05818	2.51781e-05
12	18	Olig2	1.0652	0.00131401
12	19	Olig2	1.07119	0.00157979
12	20	Olig2	1.07756	0.00222764
12	21	Olig2	1.08254	0.00147859
12	22	Olig2	1.08729	0.000502328
12	23	Olig2	1.09122	-0.00128968
12	24	Olig2	1.09838	0.000138269
12	25	Olig2	1.1038	-0.000160407
12	26	Olig2	1.10847	-0.00122321
12	27	Olig2	1.11326	-0.00215692
12	28	Olig2	1.11862	-0.00252414
12	29	Olig2	1.12681	-5.19141e-05
12	30	Olig2	1.13541	0.0028143
12	31	Olig2	1.14474	0.00641794
12	32	Olig2	1.16128	0.0172359
12	33	Olig2	1.18501	0.0352382
12	34	Olig2	1.22496	0.0694646
12	35	Olig2	1.29556	0.13434
12	36	Olig2	1.41989	0.252939
12	37	Olig2	1.63537	0.462693
12	38	Olig2	1.97859	0.800188
12	39	Olig2	2.45752	1.2734
12	40	Olig2	2.94517	1.75532
13	1	ALDH1A3	0.994538	-0.0572688
13	2	ALDH1A3	1.01555	-0.0426875
13	3	ALDH1A3	1.05648	-0.00817581
13	4	ALDH1A3	1.0724	0.00131501
13	5	ALDH1A3	1.0814	0.00389455
13	6	ALDH1A3	1.08861	0.0046689
13	7	ALDH1A3	1.09561	0.00524501
13	8	ALDH1A3	1.0987	0.0019144
13	9	ALDH1A3	1.10134	-0.00187088
13	10	ALDH1A3	1.10555	-0.00408904
13	11	ALDH1A3	1.11213	-0.00393803
13	12	ALDH1A3	1.11921	-0.0032842
13	13	ALDH1A3	1.12919	0.000273339
13	14	ALDH1A3	1.13939	0.00404676
13	15	ALDH1A3	1.15341	0.0116371
13	16	ALDH1A3	1.17379	0.0255918
13	17	ALDH1A3	1.21331	0.0586843
13	18	ALDH1A3	1.28551	0.12446
13	19	ALDH1A3	1.40858	0.241111
13	20	ALDH1A3	1.61767	0.443771
13	21	ALDH1A3	1.95024	0.769916
13	22	ALDH1A3	2.39654	1.20979
13	23	ALDH1A3	2.90142	1.70825
13	24	ALDH1A3	3.38073	2.18113
13	25	ALDH1A3	3.78728	2.58126
13	26	ALDH1A3	4.12446	2.91201
13	27	ALDH1A3	4.41776	3.19888
13	28	ALDH1A3	4.67151	3.4462
13	29	ALDH1A3	4.87969	3.64796
13	30	ALDH1A3	5.06835	3.83019
13	31	ALDH1A3	5.23043	3.98585
13	32	ALDH1A3	5.3646	4.11359
13	33	ALDH1A3	5.47747	4.22003
13	34	ALDH1A3	5.58352	4.31966
13	35	ALDH1A3	5.68357	4.41328
13	36	ALDH1A3	5.76798	4.49127
13	37	ALDH1A3	5.84887	4.56574
13	38	ALDH1A3	5.92309	4.63352
13	39	ALDH1A3	5.9853	4.68931
13	40	ALDH1A3	6.02651	4.72409
14	1	ALDH1A3	0.935952	-0.0288778
14	2	ALDH1A3	0.953569	-0.0170614
14	3	ALDH1A3	0.976999	0.000568106
14	4	ALDH1A3	0.98497	0.00273833
14	5	ALDH1A3	0.989091	0.00105899
14	6	ALDH1A3	0.993566	-0.000267377
14	7	ALDH1A3	1.00012	0.000485805
14	8	ALDH1A3	1.00447	-0.000968053
14	9	ALDH1A3	1.00834	-0.00289911
14	10	ALDH1A3	1.01293	-0.00410429
14	11	ALDH1A3	1.02065	-0.00219061
14	12	ALDH1A3	1.02713	-0.00151169
14	13	ALDH1A3	1.03633	0.00189127
14	14	ALDH1A3	1.04544	0.00519863
14	15	ALDH1A3	1.05956	0.0135185
14	16	ALDH1A3	1.08182	0.0299811
14	17	ALDH1A3	1.12061	0.0629687
14	18	ALDH1A3	1.18906	0.125619
14	19	ALDH1A3	1.30882	0.239582
14	20	ALDH1A3	1.51598	0.440941
14	21	ALDH1A3	1.84153	0.76069
14	22	ALDH1A3	2.2849	1.19826
14	23	ALDH1A3	2.79208	1.69964
14	24	ALDH1A3	3.2749	2.17666
14	25	ALDH1A3	3.68428	2.58024
14	26	ALDH1A3	4.02909	2.91924
14	27	ALDH1A3	4.32068	3.20504
14	28	ALDH1A3	4.57218	3.45073
14	29	ALDH1A3	4.79255	3.6653
14	30	ALDH1A3	4.98056	3.84751
14	31	ALDH1A3	5.14121	4.00236
14	32	ALDH1A3	5.28024	4.13559
14	33	ALDH1A3	5.40175	4.25129
14	34	ALDH1A3	5.51277	4.35651
14	35	ALDH1A3	5.61245	4.4504
14	36	ALDH1A3	5.70216	4.5343
14	37	ALDH1A3	5.78262	4.60896
14	38	ALDH1A3	5.85714	4.67769
14	39	ALDH1A3	5.91371	4.72845
14	40	ALDH1A3	5.95684	4.76578
15	1	ALDH1A3	0.960755	-0.0408331
15	2	ALDH1A3	0.989698	-0.0181843
15	3	ALDH1A3	1.01439	0.000209185
15	4	ALDH1A3	1.02138	0.000910913
15	5	ALDH1A3	1.02748	0.00071273
15	6	ALDH1A3	1.03292	-0.000138959
15	7	ALDH1A3	1.04033	0.000977021
15	8	ALDH1A3	1.04477	-0.000881748
15	9	ALDH1A3	1.05016	-0.00178076
15	10	ALDH1A3	1.05582	-0.0024137
15	11	ALDH1A3	1.06367	-0.000858794
15	12	ALDH1A3	1.07043	-0.000390835
15	13	ALDH1A3	1.08077	0.00365495
15	14	ALDH1A3	1.09176	0.00835031
15	15	ALDH1A3	1.10628	0.0165751
15	16	ALDH1A3	1.12796	0.0319615
15	17	ALDH1A3	1.16618	0.0638845
15	18	ALDH1A3	1.23288	0.12429
15	19	ALDH1A3	1.34977	0.234883
15	20	ALDH1A3	1.5524	0.431225
15	21	ALDH1A3	1.87083	0.743354
15	22	ALDH1A3	2.31068	1.17691
15	23	ALDH1A3	2.81762	1.67756
15	24	ALDH1A3	3.30774	2.16138
15	25	ALDH1A3	3.7275	2.57485
15	26	ALDH1A3	4.07132	2.91238
15	27	ALDH1A3	4.36695	3.20171
15	28	ALDH1A3	4.62699	3.45546
15	29	ALDH1A3	4.84622	3.6684
15	30	ALDH1A3	5.03907	3.85494
15	31	ALDH1A3	5.20546	4.01504
15	32	ALDH1A3	5.3432	4.14649
15	33	ALDH1A3	5.4672	4.26419
15	34	ALDH1A3	5.57878	4.36948
15	35	ALDH1A3	5.67573	4.46014
15	36	ALDH1A3	5.76331	4.54142
15	37	ALDH1A3	5.8451	4.61692
15	38	ALDH1A3	5.92369	4.68921
15	39	ALDH1A3	5.98642	4.74565
15	40	ALDH1A3	6.02689	4.77982
16	1	ALDH1A3	0.895428	-0.00449255
16	2	ALDH1A3	0.908903	0.00156813
16	3	ALDH1A3	0.917648	0.00289929
16	4	ALDH1A3	0.92256	0.000397278
16	5	ALDH1A3	0.929169	-0.000408265
16	6	ALDH1A3	0.935643	-0.00134798
16	7	ALDH1A3	0.943588	-0.000817781
16	8	ALDH1A3	0.951824	4.71689e-06
16	9	ALDH1A3	0.957732	-0.00150166
16	10	ALDH1A3	0.965304	-0.00134393
16	11	ALDH1A3	0.97322	-0.000842761
16	12	ALDH1A3	0.980749	-0.000727293
16	13	ALDH1A3	0.990047	0.00115629
16	14	ALDH1A3	0.998837	0.00253209
16	15	ALDH1A3	1.01025	0.00653307
16	16	ALDH1A3	1.02618	0.0150494
16	17	ALDH1A3	1.05143	0.032881
16	18	ALDH1A3	1.09252	0.0665621
16	19	ALDH1A3	1.16208	0.128707
16	20	ALDH1A3	1.28603	0.245241
16	21	ALDH1A3	1.49478	0.446574
16	22	ALDH1A3	1.82131	0.765696
16	23	ALDH1A3	2.26901	1.20598
16	24	ALDH1A3	2.77101	1.70056
16	25	ALDH1A3	3.25062	2.17275
16	26	ALDH1A3	3.65861	2.57334
16	27	ALDH1A3	3.99817	2.90548
16	28	ALDH1A3	4.29088	3.19078
16	29	ALDH1A3	4.54438	3.43686
16	30	ALDH1A3	4.76157	3.64663
16	31	ALDH1A3	4.95138	3.82903
16	32	ALDH1A3	5.10928	3.97952
16	33	ALDH1A3	5.24913	4.11196
16	34	ALDH1A3	5.3734	4.22881
16	35	ALDH1A3	5.48081	4.32881
16	36	ALDH1A3	5.5796	4.42018
16	37	ALDH1A3	5.66232	4.49548
16	38	ALDH1A3	5.73839	4.56415
16	39	ALDH1A3	5.80955	4.62789
16	40	ALDH1A3	5.86274	4.67367
17	1	ALDH1A3	0.847059	-0.0111445
17	2	ALDH1A3	0.858598	-0.00658679
17	3	ALDH1A3	0.872513	0.00034734
17	4	ALDH1A3	0.880448	0.00130139
17	5	ALDH1A3	0.887063	0.000934489
17	6	ALDH1A3	0.892365	-0.000743777
17	7	ALDH1A3	0.899346	-0.000744589
17	8	ALDH1A3	0.906313	-0.000758515
17	9	ALDH1A3	0.913621	-0.000431144
17	10	ALDH1A3	0.920162	-0.000872137
17	11	ALDH1A3	0.927399	-0.000616054
17	12	ALDH1A3	0.93411	-0.000885802
17	13	ALDH1A3	0.941709	-0.000267621
17	14	ALDH1A3	0.951695	0.00273642
17	15	ALDH1A3	0.962683	0.00674413
17	16	ALDH1A3	0.977163	0.0142425
17	17	ALDH1A3	0.999256	0.0293547
17	18	ALDH1A3	1.03608	0.0592005
17	19	ALDH1A3	1.09884	0.114978
17	20	ALDH1A3	1.21251	0.221665
17	21	ALDH1A3	1.40794	0.41011
17	22	ALDH1A3	1.71743	0.71262
17	23	ALDH1A3	2.15111	1.13932
17	24	ALDH1A3	2.66329	1.64452
17	25	ALDH1A3	3.16756	2.14181
17	26	ALDH1A3	3.6025	2.56977
17	27	ALDH1A3	3.96747	2.92776
17	28	ALDH1A3	4.27242	3.22572
17	29	ALDH1A3	4.53877	3.4851
17	30	ALDH1A3	4.77243	3.71178
17	31	ALDH1A3	4.97549	3.90786
17	32	ALDH1A3	5.15073	4.07611
17	33	ALDH1A3	5.30243	4.22083
17	34	ALDH1A3	5.43395	4.34537
17	35	ALDH1A3	5.54882	4.45326
17	36	ALDH1A3	5.64948	4.54694
17	37	ALDH1A3	5.7419	4.63237
17	38	ALDH1A3	5.82748	4.71098
17	39	ALDH1A3	5.8991	4.77561
17	40	ALDH1A3	5.9573	4.82683
18	1	ALDH1A3	0.871956	-0.0223824
18	2	ALDH1A3	0.888466	-0.0134047
18	3	ALDH1A3	0.908918	-0.000485124
18	4	ALDH1A3	0.919281	0.00234595
18	5	ALDH1A3	0.925791	0.0013234
18	6	ALDH1A3	0.933057	0.00105681
18	7	ALDH1A3	0.940337	0.000804716
18	8	ALDH1A3	0.945937	-0.00112746
18	9	ALDH1A3	0.952836	-0.00176133
18	10	ALDH1A3	0.960353	-0.00177662
18	11	ALDH1A3	0.966568	-0.00309409
18	12	ALDH1A3	0.974226	-0.00296829
18	13	ALDH1A3	0.984003	-0.000723436
18	14	ALDH1A3	0.993164	0.000904395
18	15	ALDH1A3	1.00529	0.00550107
18	16	ALDH1A3	1.01919	0.0118617
18	17	ALDH1A3	1.04069	0.0258337
18	18	ALDH1A3	1.07714	0.0547468
18	19	ALDH1A3	1.14181	0.111886
18	20	ALDH1A3	1.25568	0.218226
18	21	ALDH1A3	1.44837	0.403388
18	22	ALDH1A3	1.75487	0.70235
18	23	ALDH1A3	2.18424	1.12419
18	24	ALDH1A3	2.6858	1.61822
18	25	ALDH1A3	3.17685	2.10173
18	26	ALDH1A3	3.60138	2.51873
18	27	ALDH1A3	3.9591	2.86892
18	28	ALDH1A3	4.26319	3.16547
18	29	ALDH1A3	4.5211	3.41585
18	30	ALDH1A3	4.74902	3.63625
18	31	ALDH1A3	4.94443	3.82412
18	32	ALDH1A3	5.10408	3.97623
18	33	ALDH1A3	5.24641	4.11104
18	34	ALDH1A3	5.37731	4.23441
18	35	ALDH1A3	5.49094	4.3405
18	36	ALDH1A3	5.5952	4.43723
18	37	ALDH1A3	5.68235	4.51685
18	38	ALDH1A3	5.76171	4.58868
18	39	ALDH1A3	5.83578	4.65521
18	40	ALDH1A3	5.89009	4.70199
19	1	ALDH1A3	1.00794	-0.0329663
19	2	ALDH1A3	1.03288	-0.0178355
19	3	ALDH1A3	1.06054	3.48958e-06
19	4	ALDH1A3	1.07222	0.00186724
19	5	ALDH1A3	1.08104	0.000876873
19	6	ALDH1A3	1.08923	-0.000745537
19	7	ALDH1A3	1.10037	0.000573184
19	8	ALDH1A3	1.10926	-0.000349944
19	9	ALDH1A3	1.11763	-0.00179497
19	10	ALDH1A3	1.12612	-0.0031184
19	11	ALDH1A3	1.13732	-0.00173114
19	12	ALDH1A3	1.14854	-0.000328255
19	13	ALDH1A3	1.16343	0.00474747
19	14	ALDH1A3	1.17817	0.00967561
19	15	ALDH1A3	1.20009	0.0217784
19	16	ALDH1A3	1.23596	0.0478342
19	17	ALDH1A3	1.29331	0.0953661
19	18	ALDH1A3	1.3947	0.186947
19	19	ALDH1A3	1.57123	0.353657
19	20	ALDH1A3	1.85155	0.624166
19	21	ALDH1A3	2.25453	1.01733
19	22	ALDH1A3	2.74825	1.50124
19	23	ALDH1A3	3.24495	1.98812
19	24	ALDH1A3	3.67986	2.41321
19	25	ALDH1A3	4.04301	2.76656
19	26	ALDH1A3	4.3457	3.05943
19	27	ALDH1A3	4.61011	3.31402
19	28	ALDH1A3	4.84443	3.53853
19	29	ALDH1A3	5.03953	3.72381
19	30	ALDH1A3	5.21362	3.88808
19	31	ALDH1A3	5.36702	4.03168
19	32	ALDH1A3	5.4936	4.14844
19	33	ALDH1A3	5.60411	4.24913
19	34	ALDH1A3	5.70627	4.34148
19	35	ALDH1A3	5.80077	4.42616
19	36	ALDH1A3	5.88015	4.49573
19	37	ALDH1A3	5.94943	4.5552
19	38	ALDH1A3	6.0208	4.61676
19	39	ALDH1A3	6.08287	4.669
19	40	ALDH1A3	6.12556	4.70188
20	1	ALDH1A3	0.970873	-0.0329834
20	2	ALDH1A3	0.990416	-0.0234775
20	3	ALDH1A3	1.0229	-0.00102936
20	4	ALDH1A3	1.03608	0.002108
20	5	ALDH1A3	1.04497	0.0009667
20	6	ALDH1A3	1.05446	0.000415364
20	7	ALDH1A3	1.06433	0.000250505
20	8	ALDH1A3	1.07283	-0.00128764
20	9	ALDH1A3	1.08244	-0.00171238
20	10	ALDH1A3	1.09172	-0.00247138
20	11	ALDH1A3	1.10405	-0.000185055
20	12	ALDH1A3	1.11452	0.000249351
20	13	ALDH1A3	1.127	0.00269589
20	14	ALDH1A3	1.14321	0.0088645
20	15	ALDH1A3	1.16594	0.0215629
20	16	ALDH1A3	1.20213	0.047712
20	17	ALDH1A3	1.26675	0.102292
20	18	ALDH1A3	1.37559	0.201094
20	19	ALDH1A3	1.55988	0.375353
20	20	ALDH1A3	1.85622	0.661651
20	21	ALDH1A3	2.27644	1.07183
20	22	ALDH1A3	2.77698	1.56233
20	23	ALDH1A3	3.26744	2.04275
20	24	ALDH1A3	3.69091	2.45619
20	25	ALDH1A3	4.04281	2.79805
20	26	ALDH1A3	4.34563	3.09084
20	27	ALDH1A3	4.60299	3.33816
20	28	ALDH1A3	4.82223	3.54736
20	29	ALDH1A3	5.01709	3.73218
20	30	ALDH1A3	5.18291	3.88797
20	31	ALDH1A3	5.32251	4.01753
20	32	ALDH1A3	5.44597	4.13095
20	33	ALDH1A3	5.56074	4.23568
20	34	ALDH1A3	5.66324	4.32815
20	35	ALDH1A3	5.74628	4.40115
20	36	ALDH1A3	5.82382	4.46865
20	37	ALDH1A3	5.89451	4.5293
20	38	ALDH1A3	5.96457	4.58932
20	39	ALDH1A3	6.02781	4.64253
20	40	ALDH1A3	6.06565	4.67033
21	1	ALDH1A3	0.991369	-0.0323465
21	2	ALDH1A3	1.01802	-0.0150886
21	3	ALDH1A3	1.04382	0.00131495
21	4	ALDH1A3	1.05344	0.00153559
21	5	ALDH1A3	1.06152	0.00022261
21	6	ALDH1A3	1.07006	-0.000629629
21	7	ALDH1A3	1.0789	-0.00118575
21	8	ALDH1A3	1.08827	-0.00121449
21	9	ALDH1A3	1.09726	-0.00162041
21	10	ALDH1A3	1.10729	-0.000983728
21	11	ALDH1A3	1.11691	-0.00076213
21	12	ALDH1A3	1.12687	-0.000199236
21	13	ALDH1A3	1.13998	0.00352223
21	14	ALDH1A3	1.15449	0.00863188
21	15	ALDH1A3	1.17538	0.020131
21	16	ALDH1A3	1.21118	0.0465319
21	17	ALDH1A3	1.26903	0.09499
21	18	ALDH1A3	1.36555	0.182109
21	19	ALDH1A3	1.53438	0.341546
21	20	ALDH1A3	1.80838	0.606156
21	21	ALDH1A3	2.19996	0.988342
21	22	ALDH1A3	2.67519	1.45418
21	23	ALDH1A3	3.15828	1.92787
21	24	ALDH1A3	3.58524	2.34543
21	25	ALDH1A3	3.94415	2.69495
21	26	ALDH1A3	4.24625	2.98765
21	27	ALDH1A3	4.50336	3.23537
21	28	ALDH1A3	4.736	3.45861
21	29	ALDH1A3	4.93515	3.64836
21	30	ALDH1A3	5.1098	3.81362
21	31	ALDH1A3	5.26231	3.95674
21	32	ALDH1A3	5.38825	4.07328
21	33	ALDH1A3	5.50423	4.17987
21	34	ALDH1A3	5.60416	4.27039
21	35	ALDH1A3	5.69506	4.3519
21	36	ALDH1A3	5.77788	4.42533
21	37	ALDH1A3	5.85043	4.48848
21	38	ALDH1A3	5.92602	4.55468
21	39	ALDH1A3	5.98747	4.60673
21	40	ALDH1A3	6.03178	4.64164
22	1	ALDH1A3	0.992413	-0.0276709
22	2	ALDH1A3	1.00609	-0.0206218
22	3	ALDH1A3	1.03139	-0.00195633
22	4	ALDH1A3	1.04282	0.00285387
22	5	ALDH1A3	1.0487	0.0021013
22	6	ALDH1A3	1.0538	0.000572077
22	7	ALDH1A3	1.05965	-0.00020732
22	8	ALDH1A3	1.06523	-0.00125446
22	9	ALDH1A3	1.07083	-0.00227895
22	10	ALDH1A3	1.07718	-0.00256077
22	11	ALDH1A3	1.08474	-0.0016344
22	12	ALDH1A3	1.09365	0.000646663
22	13	ALDH1A3	1.10335	0.00371832
22	14	ALDH1A3	1.11446	0.00820786
22	15	ALDH1A3	1.13153	0.0186469
22	16	ALDH1A3	1.15854	0.0390219
22	17	ALDH1A3	1.20416	0.0780172
22	18	ALDH1A3	1.28414	0.151369
22	19	ALDH1A3	1.42311	0.283707
22	20	ALDH1A3	1.6562	0.510167
22	21	ALDH1A3	2.00615	0.853488
22	22	ALDH1A3	2.4597	1.30041
22	23	ALDH1A3	2.9481	1.78218
22	24	ALDH1A3	3.39777	2.22523
22	25	ALDH1A3	3.778	2.59883
22	26	ALDH1A3	4.10007	2.91427
22	27	ALDH1A3	4.37287	3.18044
22	28	ALDH1A3	4.60899	3.40993
22	29	ALDH1A3	4.82157	3.61589
22	30	ALDH1A3	5.00121	3.7889
22	31	ALDH1A3	5.1596	3.94065
22	32	ALDH1A3	5.29349	4.06792
22	33	ALDH1A3	5.41141	4.17921
22	34	ALDH1A3	5.51792	4.2791
22	35	ALDH1A3	5.61225	4.36679
22	36	ALDH1A3	5.6988	4.44672
22	37	ALDH1A3	5.77885	4.52013
22	38	ALDH1A3	5.84309	4.57774
22	39	ALDH1A3	5.90516	4.63319
22	40	ALDH1A3	5.95355	4.67495
23	1	ALDH1A3	0.96741	-0.0610766
23	2	ALDH1A3	1.00917	-0.0258444
23	3	ALDH1A3	1.04144	-0.000104975
23	4	ALDH1A3	1.05055	0.00247852
23	5	ALDH1A3	1.0567	0.00210359
23	6	ALDH1A3	1.06107	-5.38696e-05
23	7	ALDH1A3	1.06539	-0.00226331
23	8	ALDH1A3	1.07268	-0.00150694
23	9	ALDH1A3	1.07834	-0.00237074
23	10	ALDH1A3	1.08527	-0.00197307
23	11	ALDH1A3	1.09301	-0.000758098
23	12	ALDH1A3	1.10062	0.00032431
23	13	ALDH1A3	1.11095	0.00412457
23	14	ALDH1A3	1.1222	0.00884882
23	15	ALDH1A3	1.14001	0.0201216
23	16	ALDH1A3	1.16855	0.0421376
23	17	ALDH1A3	1.21483	0.0818899
23	18	ALDH1A3	1.2957	0.156234
23	19	ALDH1A3	1.43541	0.289414
23	20	ALDH1A3	1.66708	0.514552
23	21	ALDH1A3	2.00978	0.850721
23	22	ALDH1A3	2.4471	1.28152
23	23	ALDH1A3	2.90332	1.73121
23	24	ALDH1A3	3.3209	2.14226
23	25	ALDH1A3	3.67767	2.49251
23	26	ALDH1A3	3.98025	2.78855
23	27	ALDH1A3	4.24147	3.04324
23	28	ALDH1A3	4.4625	3.25775
23	29	ALDH1A3	4.65167	3.44038
23	30	ALDH1A3	4.82903	3.61122
23	31	ALDH1A3	4.97659	3.75225
23	32	ALDH1A3	5.10476	3.87389
23	33	ALDH1A3	5.21739	3.97999
23	34	ALDH1A3	5.32154	4.07762
23	35	ALDH1A3	5.41306	4.16261
23	36	ALDH1A3	5.49006	4.23308
23	37	ALDH1A3	5.56222	4.29871
23	38	ALDH1A3	5.63302	4.36298
23	39	ALDH1A3	5.69328	4.41671
23	40	ALDH1A3	5.73312	4.45003
24	1	ALDH1A3	1.00439	-0.0456857
24	2	ALDH1A3	1.02672	-0.030832
24	3	ALDH1A3	1.05868	-0.00634816
24	4	ALDH1A3	1.07467	0.00216463
24	5	ALDH1A3	1.08331	0.00332079
24	6	ALDH1A3	1.08835	0.000885877
24	7	ALDH1A3	1.09766	0.0027164
24	8	ALDH1A3	1.10408	0.00165668
24	9	ALDH1A3	1.11004	0.000139567
24	10	ALDH1A3	1.11463	-0.00275334
24	11	ALDH1A3	1.12286	-0.00199464
24	12	ALDH1A3	1.13068	-0.00165829
24	13	ALDH1A3	1.14168	0.00187049
24	14	ALDH1A3	1.15356	0.00627283
24	15	ALDH1A3	1.17068	0.0159055
24	16	ALDH1A3	1.19637	0.0341237
24	17	ALDH1A3	1.24291	0.0731789
24	18	ALDH1A3	1.32528	0.148071
24	19	ALDH1A3	1.46505	0.280366
24	20	ALDH1A3	1.69948	0.507322
24	21	ALDH1A3	2.05567	0.856034
24	22	ALDH1A3	2.51865	1.31153
24	23	ALDH1A3	3.01826	1.80367
24	24	ALDH1A3	3.4795	2.25742
24	25	ALDH1A3	3.86898	2.63943
24	26	ALDH1A3	4.19119	2.95416
24	27	ALDH1A3	4.47342	3.22891
24	28	ALDH1A3	4.71951	3.46752
24	29	ALDH1A3	4.9279	3.66844
24	30	ALDH1A3	5.10701	3.84007
24	31	ALDH1A3	5.25629	3.98187
24	32	ALDH1A3	5.38592	4.10402
24	33	ALDH1A3	5.50754	4.21817
24	34	ALDH1A3	5.61369	4.31684
24	35	ALDH1A3	5.7048	4.40046
24	36	ALDH1A3	5.78997	4.47816
24	37	ALDH1A3	5.8731	4.55381
24	38	ALDH1A3	5.95028	4.62352
24	39	ALDH1A3	6.01036	4.67611
24	40	ALDH1A3	6.04928	4.70756
25	1	GAPDH	0.998848	-0.0381912
25	2	GAPDH	1.02883	-0.0150552
25	3	GAPDH	1.05272	0.00198925
25	4	GAPDH	1.05725	-0.000337207
25	5	GAPDH	1.06155	-0.00288205
25	6	GAPDH	1.0701	-0.00118126
25	7	GAPDH	1.08054	0.00241127
25	8	GAPDH	1.09404	0.00906962
25	9	GAPDH	1.11962	0.0278027
25	10	GAPDH	1.16472	0.0660508
25	11	GAPDH	1.24635	0.140832
25	12	GAPDH	1.39349	0.281126
25	13	GAPDH	1.64854	0.529332
25	14	GAPDH	2.04755	0.921487
25	15	GAPDH	2.61756	1.48465
25	16	GAPDH	3.30208	2.16233
25	17	GAPDH	3.98199	2.83539
25	18	GAPDH	4.54591	3.39246
25	19	GAPDH	4.96472	3.80443
25	20	GAPDH	5.2956	4.12845
25	21	GAPDH	5.57309	4.3991
25	22	GAPDH	5.80796	4.62712
25	23	GAPDH	5.99647	4.80878
25	24	GAPDH	6.14417	4.94964
25	25	GAPDH	6.2656	5.06422
25	26	GAPDH	6.36096	5.15273
25	27	GAPDH	6.45166	5.23659
25	28	GAPDH	6.53042	5.3085
25	29	GAPDH	6.59351	5.36474
25	30	GAPDH	6.6581	5.42248
25	31	GAPDH	6.70045	5.45798
25	32	GAPDH	6.72369	5.47438
25	33	GAPDH	6.75484	5.49868
25	34	GAPDH	6.77898	5.51597
25	35	GAPDH	6.80757	5.53772
25	36	GAPDH	6.82911	5.55241
25	37	GAPDH	6.85147	5.56792
25	38	GAPDH	6.88472	5.59432
25	39	GAPDH	6.89372	5.59647
25	40	GAPDH	6.88466	5.58057
26	1	GAPDH	0.956775	-0.0372126
26	2	GAPDH	0.986987	-0.0152529
26	3	GAPDH	1.01025	-0.000245547
26	4	GAPDH	1.01959	0.000840938
26	5	GAPDH	1.02713	0.000138211
26	6	GAPDH	1.03343	-0.00181705
26	7	GAPDH	1.04458	0.00108345
26	8	GAPDH	1.05994	0.00818619
26	9	GAPDH	1.08672	0.0267099
26	10	GAPDH	1.13041	0.0621489
26	11	GAPDH	1.21285	0.136337
26	12	GAPDH	1.35878	0.274022
26	13	GAPDH	1.61342	0.520407
26	14	GAPDH	2.01972	0.918449
26	15	GAPDH	2.60398	1.49446
26	16	GAPDH	3.31686	2.19909
26	17	GAPDH	4.04152	2.9155
26	18	GAPDH	4.64734	3.51306
26	19	GAPDH	5.10062	3.95809
26	20	GAPDH	5.46555	4.31477
26	21	GAPDH	5.77438	4.61535
26	22	GAPDH	6.03046	4.86317
26	23	GAPDH	6.23426	5.05872
26	24	GAPDH	6.39899	5.2152
26	25	GAPDH	6.53746	5.34541
26	26	GAPDH	6.64528	5.44499
26	27	GAPDH	6.74248	5.53393
26	28	GAPDH	6.82058	5.60377
26	29	GAPDH	6.88255	5.65749
26	30	GAPDH	6.94823	5.71492
26	31	GAPDH	6.99675	5.75519
26	32	GAPDH	7.03308	5.78327
26	33	GAPDH	7.0609	5.80284
26	34	GAPDH	7.09266	5.82634
26	35	GAPDH	7.12304	5.84847
26	36	GAPDH	7.13786	5.85504
26	37	GAPDH	7.16478	5.8737
26	38	GAPDH	7.19441	5.89508
26	39	GAPDH	7.20663	5.89905
26	40	GAPDH	7.19898	5.88315
27	1	GAPDH	0.994531	-0.0167602
27	2	GAPDH	1.01099	-0.00648957
27	3	GAPDH	1.02575	0.00208383
27	4	GAPDH	1.02997	0.000119245
27	5	GAPDH	1.03263	-0.00341187
27	6	GAPDH	1.04036	-0.00186931
27	7	GAPDH	1.0515	0.0030781
27	8	GAPDH	1.06725	0.0126459
27	9	GAPDH	1.09308	0.0322797
27	10	GAPDH	1.13764	0.0706567
27	11	GAPDH	1.22087	0.147697
27	12	GAPDH	1.36979	0.290434
27	13	GAPDH	1.62654	0.540989
27	14	GAPDH	2.03976	0.948027
27	15	GAPDH	2.63699	1.53907
27	16	GAPDH	3.37115	2.26704
27	17	GAPDH	4.12079	3.01049
27	18	GAPDH	4.7419	3.62542
27	19	GAPDH	5.20484	4.08217
27	20	GAPDH	5.55998	4.43111
27	21	GAPDH	5.85476	4.71971
27	22	GAPDH	6.10678	4.96554
27	23	GAPDH	6.31122	5.1638
27	24	GAPDH	6.46579	5.31217
27	25	GAPDH	6.59668	5.43688
27	26	GAPDH	6.70096	5.53497
27	27	GAPDH	6.78473	5.61255
27	28	GAPDH	6.86419	5.68582
27	29	GAPDH	6.92653	5.74198
27	30	GAPDH	6.97717	5.78643
27	31	GAPDH	7.02355	5.82662
27	32	GAPDH	7.06265	5.85953
27	33	GAPDH	7.09565	5.88634
27	34	GAPDH	7.12757	5.91207
27	35	GAPDH	7.15613	5.93445
27	36	GAPDH	7.17153	5.94366
27	37	GAPDH	7.18401	5.94995
27	38	GAPDH	7.20574	5.96549
27	39	GAPDH	7.21384	5.9674
27	40	GAPDH	7.21529	5.96266
28	1	GAPDH	0.927483	-0.0169907
28	2	GAPDH	0.946447	-0.00617771
28	3	GAPDH	0.961667	0.000891251
28	4	GAPDH	0.969049	0.000121726
28	5	GAPDH	0.976833	-0.000245348
28	6	GAPDH	0.983684	-0.00154559
28	7	GAPDH	0.992265	-0.00111593
28	8	GAPDH	1.00343	0.00189389
28	9	GAPDH	1.01945	0.00976865
28	10	GAPDH	1.04435	0.0265133
28	11	GAPDH	1.08523	0.0592425
28	12	GAPDH	1.15448	0.120347
28	13	GAPDH	1.28013	0.237842
28	14	GAPDH	1.49731	0.446873
28	15	GAPDH	1.85563	0.797043
28	16	GAPDH	2.39048	1.32374
28	17	GAPDH	3.08943	2.01453
28	18	GAPDH	3.8472	2.76416
28	19	GAPDH	4.5265	3.43531
28	20	GAPDH	5.05191	3.95256
28	21	GAPDH	5.4569	4.34941
28	22	GAPDH	5.77836	4.66272
28	23	GAPDH	6.05071	4.92691
28	24	GAPDH	6.26779	5.13584
28	25	GAPDH	6.44068	5.30058
28	26	GAPDH	6.58688	5.43863
28	27	GAPDH	6.70368	5.54727
28	28	GAPDH	6.79876	5.63421
28	29	GAPDH	6.88604	5.71334
28	30	GAPDH	6.95919	5.77833
28	31	GAPDH	7.02029	5.83128
28	32	GAPDH	7.06995	5.87279
28	33	GAPDH	7.11476	5.90945
28	34	GAPDH	7.15422	5.94076
28	35	GAPDH	7.1824	5.96079
28	36	GAPDH	7.20369	5.97393
28	37	GAPDH	7.23623	5.99832
28	38	GAPDH	7.26471	6.01864
28	39	GAPDH	7.28208	6.02787
28	40	GAPDH	7.29006	6.0277
29	1	GAPDH	0.918934	-0.0284054
29	2	GAPDH	0.942116	-0.0127363
29	3	GAPDH	0.964214	0.0018488
29	4	GAPDH	0.970205	0.000327243
29	5	GAPDH	0.97594	-0.00145061
29	6	GAPDH	0.98222	-0.00268315
29	7	GAPDH	0.991581	-0.000834836
29	8	GAPDH	1.00272	0.00279255
29	9	GAPDH	1.01829	0.0108483
29	10	GAPDH	1.04274	0.0277858
29	11	GAPDH	1.08298	0.0605172
29	12	GAPDH	1.15224	0.122257
29	13	GAPDH	1.27666	0.239165
29	14	GAPDH	1.49311	0.448104
29	15	GAPDH	1.84804	0.795525
29	16	GAPDH	2.37904	1.31901
29	17	GAPDH	3.07393	2.00638
29	18	GAPDH	3.83056	2.7555
29	19	GAPDH	4.50521	3.42264
29	20	GAPDH	5.03167	3.94159
29	21	GAPDH	5.41411	4.31651
29	22	GAPDH	5.7349	4.62979
29	23	GAPDH	6.01014	4.89752
29	24	GAPDH	6.22851	5.10838
29	25	GAPDH	6.40051	5.27286
29	26	GAPDH	6.54162	5.40646
29	27	GAPDH	6.66305	5.52038
29	28	GAPDH	6.75754	5.60735
29	29	GAPDH	6.84371	5.68601
29	30	GAPDH	6.91746	5.75225
29	31	GAPDH	6.98239	5.80966
29	32	GAPDH	7.0323	5.85206
29	33	GAPDH	7.0812	5.89345
29	34	GAPDH	7.11704	5.92178
29	35	GAPDH	7.14664	5.94387
29	36	GAPDH	7.16473	5.95444
29	37	GAPDH	7.1913	5.97351
29	38	GAPDH	7.21036	5.98505
29	39	GAPDH	7.22548	5.99266
29	40	GAPDH	7.23644	5.99611
30	1	GAPDH	0.958028	-0.00605796
30	2	GAPDH	0.964829	-0.00884847
30	3	GAPDH	0.982385	-0.000884221
30	4	GAPDH	0.993987	0.00112511
30	5	GAPDH	1.00308	0.000629793
30	6	GAPDH	1.01131	-0.000733128
30	7	GAPDH	1.02113	-0.00050246
30	8	GAPDH	1.03159	0.000364905
30	9	GAPDH	1.04762	0.00679541
30	10	GAPDH	1.07314	0.0227277
30	11	GAPDH	1.11394	0.053934
30	12	GAPDH	1.18364	0.114041
30	13	GAPDH	1.30668	0.227492
30	14	GAPDH	1.52329	0.434507
30	15	GAPDH	1.88057	0.782195
30	16	GAPDH	2.41276	1.3048
30	17	GAPDH	3.10415	1.98659
30	18	GAPDH	3.85691	2.72976
30	19	GAPDH	4.53593	3.39919
30	20	GAPDH	5.0623	3.91596
30	21	GAPDH	5.44395	4.28802
30	22	GAPDH	5.75566	4.59014
30	23	GAPDH	6.0319	4.8568
30	24	GAPDH	6.24457	5.05987
30	25	GAPDH	6.41472	5.22043
30	26	GAPDH	6.55821	5.35433
30	27	GAPDH	6.6763	5.46282
30	28	GAPDH	6.7704	5.54733
30	29	GAPDH	6.84392	5.61126
30	30	GAPDH	6.91265	5.6704
30	31	GAPDH	6.97453	5.72269
30	32	GAPDH	7.02239	5.76095
30	33	GAPDH	7.06559	5.79456
30	34	GAPDH	7.09894	5.81832
30	35	GAPDH	7.12815	5.83794
30	36	GAPDH	7.15322	5.85341
30	37	GAPDH	7.18576	5.87636
30	38	GAPDH	7.21514	5.89615
30	39	GAPDH	7.22796	5.89938
30	40	GAPDH	7.22474	5.88657
31	1	GAPDH	1.02759	-0.0381096
31	2	GAPDH	1.05997	-0.0167593
31	3	GAPDH	1.09042	0.00265126
31	4	GAPDH	1.09929	0.000491893
31	5	GAPDH	1.10737	-0.00246129
31	6	GAPDH	1.11785	-0.00301205
31	7	GAPDH	1.13008	-0.00181591
31	8	GAPDH	1.14708	0.00414609
31	9	GAPDH	1.17206	0.0180944
31	10	GAPDH	1.2129	0.0478971
31	11	GAPDH	1.28515	0.109115
31	12	GAPDH	1.4087	0.22163
31	13	GAPDH	1.62332	0.425219
31	14	GAPDH	1.97585	0.766713
31	15	GAPDH	2.50285	1.28267
31	16	GAPDH	3.1856	1.95439
31	17	GAPDH	3.92292	2.68068
31	18	GAPDH	4.5874	3.33413
31	19	GAPDH	5.10408	3.83977
31	20	GAPDH	5.48785	4.2125
31	21	GAPDH	5.81775	4.53137
31	22	GAPDH	6.09379	4.79638
31	23	GAPDH	6.30797	4.99953
31	24	GAPDH	6.48263	5.16314
31	25	GAPDH	6.62307	5.29256
31	26	GAPDH	6.74119	5.39964
31	27	GAPDH	6.8428	5.49022
31	28	GAPDH	6.91832	5.5547
31	29	GAPDH	6.98903	5.61438
31	30	GAPDH	7.05212	5.66643
31	31	GAPDH	7.09459	5.69787
31	32	GAPDH	7.14367	5.73592
31	33	GAPDH	7.17928	5.76049
31	34	GAPDH	7.2238	5.79397
31	35	GAPDH	7.25114	5.81029
31	36	GAPDH	7.27462	5.82273
31	37	GAPDH	7.29848	5.83555
31	38	GAPDH	7.30972	5.83576
31	39	GAPDH	7.31468	5.82968
31	40	GAPDH	7.32044	5.82441
32	1	GAPDH	1.03494	-0.0404042
32	2	GAPDH	1.06516	-0.0221343
32	3	GAPDH	1.10058	0.00135056
32	4	GAPDH	1.11206	0.000885955
32	5	GAPDH	1.12228	-0.000839051
32	6	GAPDH	1.13271	-0.00235639
32	7	GAPDH	1.14394	-0.00306669
32	8	GAPDH	1.16298	0.00402562
32	9	GAPDH	1.18885	0.0179502
32	10	GAPDH	1.22899	0.0461493
32	11	GAPDH	1.30177	0.106983
32	12	GAPDH	1.4271	0.220372
32	13	GAPDH	1.64502	0.426354
32	14	GAPDH	1.99824	0.76763
32	15	GAPDH	2.52728	1.28472
32	16	GAPDH	3.21632	1.96182
32	17	GAPDH	3.96129	2.69485
32	18	GAPDH	4.62124	3.34285
32	19	GAPDH	5.12855	3.83822
32	20	GAPDH	5.51721	4.21493
32	21	GAPDH	5.84376	4.52954
32	22	GAPDH	6.10359	4.77742
32	23	GAPDH	6.31755	4.97945
32	24	GAPDH	6.48964	5.13959
32	25	GAPDH	6.62596	5.26396
32	26	GAPDH	6.74366	5.36972
32	27	GAPDH	6.83631	5.45043
32	28	GAPDH	6.92321	5.52539
32	29	GAPDH	6.99652	5.58675
32	30	GAPDH	7.05079	5.62908
32	31	GAPDH	7.10199	5.66834
32	32	GAPDH	7.14067	5.69507
32	33	GAPDH	7.17118	5.71364
32	34	GAPDH	7.2011	5.73161
32	35	GAPDH	7.23026	5.74883
32	36	GAPDH	7.2495	5.75613
32	37	GAPDH	7.27162	5.76631
32	38	GAPDH	7.30662	5.78936
32	39	GAPDH	7.32298	5.79377
32	40	GAPDH	7.30415	5.763
33	1	GAPDH	1.02175	-0.0235941
33	2	GAPDH	1.04028	-0.0156053
33	3	GAPDH	1.06762	0.00119399
33	4	GAPDH	1.07916	0.002189
33	5	GAPDH	1.08522	-0.00229091
33	6	GAPDH	1.09498	-0.0030714
33	7	GAPDH	1.10689	-0.00171042
33	8	GAPDH	1.12283	0.00368974
33	9	GAPDH	1.14527	0.0155895
33	10	GAPDH	1.18558	0.0453583
33	11	GAPDH	1.25499	0.104218
33	12	GAPDH	1.37544	0.214135
33	13	GAPDH	1.58596	0.414112
33	14	GAPDH	1.93378	0.751382
33	15	GAPDH	2.4563	1.26337
33	16	GAPDH	3.13531	1.93183
33	17	GAPDH	3.88001	2.66599
33	18	GAPDH	4.54571	3.32115
33	19	GAPDH	5.05437	3.81926
33	20	GAPDH	5.44013	4.19448
33	21	GAPDH	5.76073	4.50454
33	22	GAPDH	6.02678	4.76005
33	23	GAPDH	6.2392	4.96192
33	24	GAPDH	6.40987	5.12205
33	25	GAPDH	6.55863	5.26027
33	26	GAPDH	6.67711	5.3682
33	27	GAPDH	6.77348	5.45403
33	28	GAPDH	6.85528	5.52529
33	29	GAPDH	6.9349	5.59437
33	30	GAPDH	6.99506	5.64398
33	31	GAPDH	7.04029	5.67867
33	32	GAPDH	7.07752	5.70536
33	33	GAPDH	7.11701	5.7343
33	34	GAPDH	7.14871	5.75546
33	35	GAPDH	7.18011	5.77632
33	36	GAPDH	7.19821	5.78388
33	37	GAPDH	7.2151	5.79023
33	38	GAPDH	7.2386	5.80318
33	39	GAPDH	7.2577	5.81174
33	40	GAPDH	7.26865	5.81214
34	1	GAPDH	0.959948	-0.0345512
34	2	GAPDH	0.985184	-0.0153148
34	3	GAPDH	1.00757	0.00106693
34	4	GAPDH	1.01376	0.00126311
34	5	GAPDH	1.01748	-0.00102097
34	6	GAPDH	1.02168	-0.00281475
34	7	GAPDH	1.0288	-0.00169469
34	8	GAPDH	1.0397	0.00320037
34	9	GAPDH	1.05975	0.0172553
34	10	GAPDH	1.09477	0.0462774
34	11	GAPDH	1.1591	0.104603
34	12	GAPDH	1.27686	0.216365
34	13	GAPDH	1.4815	0.415009
34	14	GAPDH	1.81737	0.744877
34	15	GAPDH	2.32079	1.2423
34	16	GAPDH	2.97105	1.88656
34	17	GAPDH	3.67016	2.57967
34	18	GAPDH	4.29317	3.19668
34	19	GAPDH	4.76794	3.66545
34	20	GAPDH	5.12972	4.02123
34	21	GAPDH	5.42431	4.30982
34	22	GAPDH	5.66392	4.54343
34	23	GAPDH	5.85615	4.72966
34	24	GAPDH	6.00721	4.87472
34	25	GAPDH	6.13156	4.99307
34	26	GAPDH	6.23641	5.09192
34	27	GAPDH	6.3164	5.16591
34	28	GAPDH	6.38089	5.22441
34	29	GAPDH	6.43631	5.27382
34	30	GAPDH	6.48522	5.31673
34	31	GAPDH	6.52588	5.3514
34	32	GAPDH	6.56102	5.38053
34	33	GAPDH	6.58771	5.40122
34	34	GAPDH	6.61198	5.4195
34	35	GAPDH	6.62656	5.42808
34	36	GAPDH	6.6432	5.43872
34	37	GAPDH	6.65994	5.44946
34	38	GAPDH	6.67064	5.45415
34	39	GAPDH	6.67251	5.45003
34	40	GAPDH	6.66847	5.43999
35	1	GAPDH	1.07575	-0.0442787
35	2	GAPDH	1.10852	-0.0189405
35	3	GAPDH	1.1353	0.000406337
35	4	GAPDH	1.14324	0.000912881
35	5	GAPDH	1.14847	-0.00128651
35	6	GAPDH	1.1554	-0.00179098
35	7	GAPDH	1.16639	0.00175827
35	8	GAPDH	1.1813	0.0092401
35	9	GAPDH	1.20625	0.0267534
35	10	GAPDH	1.24866	0.06173
35	11	GAPDH	1.3226	0.128233
35	12	GAPDH	1.45385	0.252053
35	13	GAPDH	1.68397	0.474741
35	14	GAPDH	2.0596	0.842937
35	15	GAPDH	2.61074	1.38664
35	16	GAPDH	3.30878	2.07724
35	17	GAPDH	4.04532	2.80635
35	18	GAPDH	4.67995	3.43354
35	19	GAPDH	5.16175	3.90791
35	20	GAPDH	5.53691	4.27564
35	21	GAPDH	5.84591	4.5772
35	22	GAPDH	6.11036	4.83423
35	23	GAPDH	6.32195	5.03837
35	24	GAPDH	6.48651	5.1955
35	25	GAPDH	6.62365	5.32521
35	26	GAPDH	6.73238	5.4265
35	27	GAPDH	6.82361	5.5103
35	28	GAPDH	6.90092	5.58018
35	29	GAPDH	6.96653	5.63835
35	30	GAPDH	7.02947	5.69386
35	31	GAPDH	7.07805	5.73501
35	32	GAPDH	7.1193	5.76882
35	33	GAPDH	7.14696	5.78904
35	34	GAPDH	7.17709	5.81174
35	35	GAPDH	7.20811	5.83533
35	36	GAPDH	7.23373	5.85351
35	37	GAPDH	7.25553	5.86788
35	38	GAPDH	7.27404	5.87896
35	39	GAPDH	7.28176	5.87925
35	40	GAPDH	7.2728	5.86285
36	1	GAPDH	0.985801	-0.0298943
36	2	GAPDH	1.0067	-0.0195952
36	3	GAPDH	1.03767	0.000786895
36	4	GAPDH	1.04829	0.000806145
36	5	GAPDH	1.05726	-0.000819096
36	6	GAPDH	1.06695	-0.00172121
36	7	GAPDH	1.07801	-0.00125934
36	8	GAPDH	1.09207	0.00220661
36	9	GAPDH	1.11517	0.0147139
36	10	GAPDH	1.15455	0.0434997
36	11	GAPDH	1.22294	0.101292
36	12	GAPDH	1.34599	0.213744
36	13	GAPDH	1.56044	0.417602
36	14	GAPDH	1.91847	0.765035
36	15	GAPDH	2.45839	1.29436
36	16	GAPDH	3.16496	1.99034
36	17	GAPDH	3.94289	2.75767
36	18	GAPDH	4.63349	3.43767
36	19	GAPDH	5.17215	3.96573
36	20	GAPDH	5.57614	4.35913
36	21	GAPDH	5.90733	4.67972
36	22	GAPDH	6.18706	4.94886
36	23	GAPDH	6.40604	5.15725
36	24	GAPDH	6.58088	5.32149
36	25	GAPDH	6.72108	5.4511
36	26	GAPDH	6.83451	5.55393
36	27	GAPDH	6.93995	5.64878
36	28	GAPDH	7.0276	5.72583
36	29	GAPDH	7.09093	5.77856
36	30	GAPDH	7.15476	5.8318
36	31	GAPDH	7.19879	5.86523
36	32	GAPDH	7.2364	5.89225
36	33	GAPDH	7.28035	5.92561
36	34	GAPDH	7.30998	5.94463
36	35	GAPDH	7.34044	5.9645
36	36	GAPDH	7.36117	5.97464
36	37	GAPDH	7.37516	5.97803
36	38	GAPDH	7.39547	5.98775
36	39	GAPDH	7.40771	5.98939
36	40	GAPDH	7.41863	5.98971
37	1	Olig2	0.905867	-0.028691
37	2	Olig2	0.928397	-0.0117475
37	3	Olig2	0.946342	0.000609854
37	4	Olig2	0.951692	0.000372309
37	5	Olig2	0.958278	0.00137144
37	6	Olig2	0.963092	0.00059811
37	7	Olig2	0.967984	-9.69003e-05
37	8	Olig2	0.973229	-0.000439349
37	9	Olig2	0.978656	-0.000599348
37	10	Olig2	0.983225	-0.00161765
37	11	Olig2	0.987739	-0.00269098
37	12	Olig2	0.994247	-0.00176981
37	13	Olig2	1.00069	-0.000915752
37	14	Olig2	1.00557	-0.00162525
37	15	Olig2	1.01107	-0.00170412
37	16	Olig2	1.01783	-0.00053178
37	17	Olig2	1.02367	-0.000283547
37	18	Olig2	1.02953	-6.58419e-06
37	19	Olig2	1.03454	-0.000584948
37	20	Olig2	1.04059	-0.000125238
37	21	Olig2	1.04676	0.000462265
37	22	Olig2	1.05289	0.000998746
37	23	Olig2	1.05851	0.00103824
37	24	Olig2	1.06452	0.00145838
37	25	Olig2	1.07092	0.00226809
37	26	Olig2	1.07721	0.0029748
37	27	Olig2	1.08285	0.00302645
37	28	Olig2	1.08835	0.00293446
37	29	Olig2	1.09229	0.00129132
37	30	Olig2	1.09925	0.00265917
37	31	Olig2	1.10326	0.00108755
37	32	Olig2	1.10916	0.00139873
37	33	Olig2	1.1142	0.000849332
37	34	Olig2	1.11857	-0.000360365
37	35	Olig2	1.12242	-0.00210507
37	36	Olig2	1.12866	-0.00144461
37	37	Olig2	1.13367	-0.00203073
37	38	Olig2	1.13808	-0.00320657
37	39	Olig2	1.14361	-0.00326065
37	40	Olig2	1.14637	-0.00608456
38	1	Olig2	0.836732	-0.00481816
38	2	Olig2	0.838186	-0.00828519
38	3	Olig2	0.853236	0.00184503
38	4	Olig2	0.858992	0.00267974
38	5	Olig2	0.863067	0.00183424
38	6	Olig2	0.867198	0.0010446
38	7	Olig2	0.871265	0.000191353
38	8	Olig2	0.874421	-0.00157265
38	9	Olig2	0.87897	-0.00194446
38	10	Olig2	0.884378	-0.00145726
38	11	Olig2	0.887957	-0.00279843
38	12	Olig2	0.892845	-0.00283091
38	13	Olig2	0.898847	-0.00175004
38	14	Olig2	0.903499	-0.00201791
38	15	Olig2	0.908559	-0.00187862
38	16	Olig2	0.914147	-0.00121111
38	17	Olig2	0.920246	-3.27246e-05
38	18	Olig2	0.924331	-0.000868801
38	19	Olig2	0.929694	-0.000426418
38	20	Olig2	0.937047	0.00200652
38	21	Olig2	0.942303	0.00234174
38	22	Olig2	0.945663	0.000780867
38	23	Olig2	0.951461	0.00165914
38	24	Olig2	0.955917	0.00119374
38	25	Olig2	0.960956	0.00131235
38	26	Olig2	0.965012	0.000448084
38	27	Olig2	0.970606	0.00112197
38	28	Olig2	0.976586	0.00218061
38	29	Olig2	0.981065	0.00173965
38	30	Olig2	0.984854	0.000607815
38	31	Olig2	0.989383	0.000215972
38	32	Olig2	0.995363	0.00127628
38	33	Olig2	1.00035	0.00133963
38	34	Olig2	1.00461	0.000680345
38	35	Olig2	1.00968	0.000835493
38	36	Olig2	1.01292	-0.000845658
38	37	Olig2	1.01612	-0.00256591
38	38	Olig2	1.02067	-0.00294172
38	39	Olig2	1.02634	-0.00219255
38	40	Olig2	1.0303	-0.00315487
39	1	Olig2	0.852543	-0.0276669
39	2	Olig2	0.873344	-0.0120621
39	3	Olig2	0.898726	0.008123
39	4	Olig2	0.904138	0.00833858
39	5	Olig2	0.903974	0.00297798
39	6	Olig2	0.90626	6.71201e-05
39	7	Olig2	0.909829	-0.00156003
39	8	Olig2	0.914746	-0.00184029
39	9	Olig2	0.918265	-0.00351829
39	10	Olig2	0.92314	-0.00383956
39	11	Olig2	0.928436	-0.00374002
39	12	Olig2	0.933131	-0.00424196
39	13	Olig2	0.938605	-0.00396462
39	14	Olig2	0.945125	-0.00264134
39	15	Olig2	0.950802	-0.00216045
39	16	Olig2	0.95606	-0.00209877
39	17	Olig2	0.961928	-0.00142786
39	18	Olig2	0.966534	-0.00201855
39	19	Olig2	0.971911	-0.00183848
39	20	Olig2	0.977103	-0.0018429
39	21	Olig2	0.98404	-0.000102862
39	22	Olig2	0.989636	0.000296546
39	23	Olig2	0.996094	0.00155802
39	24	Olig2	1.002	0.00227065
39	25	Olig2	1.00734	0.00241018
39	26	Olig2	1.01248	0.00235826
39	27	Olig2	1.01757	0.00224542
39	28	Olig2	1.02349	0.00296908
39	29	Olig2	1.0287	0.00298714
39	30	Olig2	1.03377	0.00285499
39	31	Olig2	1.03864	0.00252901
39	32	Olig2	1.043	0.0016952
39	33	Olig2	1.04631	-0.000188135
39	34	Olig2	1.05222	0.00052515
39	35	Olig2	1.05676	-0.000132471
39	36	Olig2	1.06189	-0.00020251
39	37	Olig2	1.06676	-0.000529802
39	38	Olig2	1.06954	-0.00294874
39	39	Olig2	1.07431	-0.00336866
39	40	Olig2	1.07778	-0.0050944
40	1	Olig2	0.860567	0.0134954
40	2	Olig2	0.867258	0.0167005
40	3	Olig2	0.870497	0.0164537
40	4	Olig2	0.869253	0.0117239
40	5	Olig2	0.868515	0.00749929
40	6	Olig2	0.868498	0.00399677
40	7	Olig2	0.869378	0.00139016
40	8	Olig2	0.869879	-0.00159404
40	9	Olig2	0.872008	-0.00295151
40	10	Olig2	0.874528	-0.00391756
40	11	Olig2	0.877599	-0.0043325
40	12	Olig2	0.879098	-0.00631946
40	13	Olig2	0.883722	-0.00518117
40	14	Olig2	0.886833	-0.00555671
40	15	Olig2	0.890182	-0.00569366
40	16	Olig2	0.894365	-0.00499668
40	17	Olig2	0.89746	-0.00538802
40	18	Olig2	0.901345	-0.00498823
40	19	Olig2	0.905182	-0.00463767
40	20	Olig2	0.908916	-0.00438975
40	21	Olig2	0.915357	-0.00143441
40	22	Olig2	0.919973	-0.00030494
40	23	Olig2	0.923068	-0.000696102
40	24	Olig2	0.925277	-0.00197263
40	25	Olig2	0.929287	-0.00144856
40	26	Olig2	0.933865	-0.000356762
40	27	Olig2	0.937929	0.000221427
40	28	Olig2	0.94267	0.00147583
40	29	Olig2	0.946633	0.00195299
40	30	Olig2	0.950818	0.00265211
40	31	Olig2	0.953442	0.00178984
40	32	Olig2	0.956718	0.00158047
40	33	Olig2	0.960875	0.00225122
40	34	Olig2	0.964304	0.00219391
40	35	Olig2	0.967482	0.00188578
40	36	Olig2	0.970267	0.00118509
40	37	Olig2	0.97475	0.00218188
40	38	Olig2	0.979223	0.00316872
40	39	Olig2	0.982097	0.00255738
40	40	Olig2	0.985276	0.0022502
41	1	Olig2	0.831914	0.0211098
41	2	Olig2	0.833864	0.0194978
41	3	Olig2	0.835137	0.0172085
41	4	Olig2	0.833793	0.0123023
41	5	Olig2	0.832125	0.00707239
41	6	Olig2	0.83233	0.00371422
41	7	Olig2	0.834327	0.00214926
41	8	Olig2	0.835047	-0.000692737
41	9	Olig2	0.836456	-0.00284624
41	10	Olig2	0.839564	-0.00330029
41	11	Olig2	0.842238	-0.00418833
41	12	Olig2	0.84437	-0.00561859
41	13	Olig2	0.847896	-0.00565457
41	14	Olig2	0.852161	-0.00495224
41	15	Olig2	0.854347	-0.0063282
41	16	Olig2	0.85845	-0.00578739
41	17	Olig2	0.862679	-0.00512004
41	18	Olig2	0.865789	-0.00557231
41	19	Olig2	0.871125	-0.00379894
41	20	Olig2	0.875719	-0.00276728
41	21	Olig2	0.878875	-0.00317371
41	22	Olig2	0.882293	-0.00331729
41	23	Olig2	0.887242	-0.00193093
41	24	Olig2	0.891609	-0.00112536
41	25	Olig2	0.895037	-0.00125981
41	26	Olig2	0.898867	-0.000992708
41	27	Olig2	0.903627	0.000205896
41	28	Olig2	0.907156	0.000172114
41	29	Olig2	0.911484	0.000938406
41	30	Olig2	0.91546	0.00135154
41	31	Olig2	0.91928	0.00160958
41	32	Olig2	0.922732	0.00149915
41	33	Olig2	0.925866	0.0010715
41	34	Olig2	0.930211	0.00185442
41	35	Olig2	0.934331	0.00241228
41	36	Olig2	0.938275	0.00279346
41	37	Olig2	0.943226	0.00418244
41	38	Olig2	0.946747	0.00414163
41	39	Olig2	0.949916	0.00374789
41	40	Olig2	0.953234	0.00350448
42	1	Olig2	0.833335	0.00520767
42	2	Olig2	0.84544	0.0137561
42	3	Olig2	0.852642	0.0174022
42	4	Olig2	0.852333	0.013537
42	5	Olig2	0.849198	0.00684609
42	6	Olig2	0.848621	0.00271302
42	7	Olig2	0.850271	0.000805943
42	8	Olig2	0.852187	-0.000833391
42	9	Olig2	0.852497	-0.00407973
42	10	Olig2	0.855163	-0.00496977
42	11	Olig2	0.857818	-0.00587167
42	12	Olig2	0.861251	-0.00599443
42	13	Olig2	0.866036	-0.00476535
42	14	Olig2	0.869363	-0.00499444
42	15	Olig2	0.870495	-0.00741864
42	16	Olig2	0.87623	-0.00523982
42	17	Olig2	0.881416	-0.00361044
42	18	Olig2	0.885863	-0.00271926
42	19	Olig2	0.888675	-0.00346363
42	20	Olig2	0.892361	-0.00333336
42	21	Olig2	0.896055	-0.00319636
42	22	Olig2	0.899832	-0.00297477
42	23	Olig2	0.90345	-0.00291323
42	24	Olig2	0.908652	-0.00126698
42	25	Olig2	0.912208	-0.00126796
42	26	Olig2	0.917164	0.000132725
42	27	Olig2	0.923545	0.00295712
42	28	Olig2	0.929023	0.00487893
42	29	Olig2	0.929872	0.00217154
42	30	Olig2	0.931376	0.000119503
42	31	Olig2	0.936077	0.00126466
42	32	Olig2	0.939951	0.00158238
42	33	Olig2	0.943676	0.00175074
42	34	Olig2	0.946721	0.0012402
42	35	Olig2	0.952581	0.00354395
42	36	Olig2	0.954794	0.00220055
42	37	Olig2	0.958063	0.00191335
42	38	Olig2	0.961713	0.0020078
42	39	Olig2	0.965107	0.00184547
42	40	Olig2	0.969167	0.00234916
43	1
43	2
43	3
43	4
43	5
43	6
43	7
43	8
43	9
43	10
43	11
43	12
43	13
43	14
43	15
43	16
43	17
43	18
43	19
43	20
43	21
43	22
43	23
43	24
43	25
43	26
43	27
43	28
43	29
43	30
43	31
43	32
43	33
43	34
43	35
43	36
43	37
43	38
43	39
43	40
44	1
44	2
44	3
44	4
44	5
44	6
44	7
44	8
44	9
44	10
44	11
44	12
44	13
44	14
44	15
44	16
44	17
44	18
44	19
44	20
44	21
44	22
44	23
44	24
44	25
44	26
44	27
44	28
44	29
44	30
44	31
44	32
44	33
44	34
44	35
44	36
44	37
44	38
44	39
44	40
45	1
45	2
45	3
45	4
45	5
45	6
45	7
45	8
45	9
45	10
45	11
45	12
45	13
45	14
45	15
45	16
45	17
45	18
45	19
45	20
45	21
45	22
45	23
45	24
45	25
45	26
45	27
45	28
45	29
45	30
45	31
45	32
45	33
45	34
45	35
45	36
45	37
45	38
45	39
45	40
46	1
46	2
46	3
46	4
46	5
46	6
46	7
46	8
46	9
46	10
46	11
46	12
46	13
46	14
46	15
46	16
46	17
46	18
46	19
46	20
46	21
46	22
46	23
46	24
46	25
46	26
46	27
46	28
46	29
46	30
46	31
46	32
46	33
46	34
46	35
46	36
46	37
46	38
46	39
46	40
47	1
47	2
47	3
47	4
47	5
47	6
47	7
47	8
47	9
47	10
47	11
47	12
47	13
47	14
47	15
47	16
47	17
47	18
47	19
47	20
47	21
47	22
47	23
47	24
47	25
47	26
47	27
47	28
47	29
47	30
47	31
47	32
47	33
47	34
47	35
47	36
47	37
47	38
47	39
47	40
48	1
48	2
48	3
48	4
48	5
48	6
48	7
48	8
48	9
48	10
48	11
48	12
48	13
48	14
48	15
48	16
48	17
48	18
48	19
48	20
48	21
48	22
48	23
48	24
48	25
48	26
48	27
48	28
48	29
48	30
48	31
48	32
48	33
48	34
48	35
48	36
48	37
48	38
48	39
48	40
49	1	ALDH1A3	0.89147	-0.0179843
49	2	ALDH1A3	0.910908	-0.00309919
49	3	ALDH1A3	0.921648	0.00308903
49	4	ALDH1A3	0.925229	0.00211748
49	5	ALDH1A3	0.927895	0.000231125
49	6	ALDH1A3	0.930836	-0.00138022
49	7	ALDH1A3	0.934984	-0.00178517
49	8	ALDH1A3	0.939283	-0.00203913
49	9	ALDH1A3	0.94397	-0.00190418
49	10	ALDH1A3	0.948022	-0.00240426
49	11	ALDH1A3	0.953816	-0.00116352
49	12	ALDH1A3	0.959332	-0.000199703
49	13	ALDH1A3	0.96565	0.00156627
49	14	ALDH1A3	0.972509	0.00387226
49	15	ALDH1A3	0.981374	0.00818461
49	16	ALDH1A3	0.995895	0.0181537
49	17	ALDH1A3	1.01574	0.033451
49	18	ALDH1A3	1.04927	0.0624252
49	19	ALDH1A3	1.10895	0.117553
49	20	ALDH1A3	1.21592	0.219967
49	21	ALDH1A3	1.40062	0.400118
49	22	ALDH1A3	1.69573	0.690676
49	23	ALDH1A3	2.10692	1.09731
49	24	ALDH1A3	2.5861	1.57194
49	25	ALDH1A3	3.0495	2.03079
49	26	ALDH1A3	3.44513	2.42186
49	27	ALDH1A3	3.77263	2.74481
49	28	ALDH1A3	4.05044	3.01807
49	29	ALDH1A3	4.2871	3.25018
49	30	ALDH1A3	4.48842	3.44694
49	31	ALDH1A3	4.66505	3.61902
49	32	ALDH1A3	4.81577	3.76518
49	33	ALDH1A3	4.95337	3.89824
49	34	ALDH1A3	5.06405	4.00436
49	35	ALDH1A3	5.16052	4.09628
49	36	ALDH1A3	5.25205	4.18326
49	37	ALDH1A3	5.33476	4.26142
49	38	ALDH1A3	5.41408	4.33618
49	39	ALDH1A3	5.47606	4.39361
49	40	ALDH1A3	5.52199	4.43499
[truncated: 1,880 more rows]

## Sheet: Results
Block Type	Fast 96-Well Block (0.1mL)
Calibration Background is expired	No
Calibration Background performed on	01-28-2020
Calibration Normalization FAM-ROX is expired	No
Calibration Normalization FAM-ROX performed on	01-28-2020
Calibration Normalization VIC-ROX is expired	No
Calibration Normalization VIC-ROX performed on	01-28-2020
Calibration Pure Dye FAM is expired	No
Calibration Pure Dye FAM performed on	01-28-2020
Calibration Pure Dye NED is expired	No
Calibration Pure Dye NED performed on	01-28-2020
Calibration Pure Dye ROX is expired	No
Calibration Pure Dye ROX performed on	01-28-2020
Calibration Pure Dye SYBR is expired	No
Calibration Pure Dye SYBR performed on	01-28-2020
Calibration Pure Dye TAMRA is expired	No
Calibration Pure Dye TAMRA performed on	01-28-2020
Calibration Pure Dye VIC is expired	No
Calibration Pure Dye VIC performed on	01-28-2020
Calibration ROI is expired	No
Calibration ROI performed on	01-28-2020
Calibration Uniformity is expired	No
Calibration Uniformity performed on	01-28-2020
Chemistry	SYBR_GREEN
Date Created	2020-03-20 13:17:16 PM PDT
Experiment Barcode
Experiment Comment
Experiment File Name	D:\Claudia (MP)\20-03-2020 ALDH adese.eds
Experiment Name	2020-03-20 131702
Experiment Run End Time	2020-03-20 14:11:24 PM PDT
Experiment Type	Standard Curve
Instrument Name	278861431
Instrument Serial Number	278861431
Instrument Type	QuantStudio(TM) 6 Flex System
Passive Reference	ROX
Quantification Cycle Method	Ct
Signal Smoothing On	true
Stage/ Cycle where Analysis is performed	Stage 2, Step 2
User Name
Well	Well Position	Omit	Sample Name	Target Name	Task	Reporter	Quencher	CT	Ct Mean	Ct SD	Quantity	Quantity Mean	Quantity SD	Automatic Ct Threshold	Ct Threshold	Automatic Baseline	Baseline Start	Baseline End	Comments	Y-Intercept	R(superscript 2)	Tm1	Slope	Tm2	Efficiency	Tm3	HIGHSD	NOAMP	EXPFAIL	THOLDFAIL	MTP
1	A1	FALSE	T98G NT	Olig2	UNKNOWN	SYBR	None	Undetermined	33.8516	0.0473312				TRUE	0.04	TRUE	1	40				61.9818					N	N	Y	Y	N
2	A2	FALSE	T98G NT	Olig2	UNKNOWN	SYBR	None	33.8182	33.8516	0.0473312				TRUE	0.04	TRUE	1	40				90.5668					N	N	N	Y	N
3	A3	FALSE	T98G NT	Olig2	UNKNOWN	SYBR	None	33.8851	33.8516	0.0473312				TRUE	0.04	TRUE	1	40				86.497					N	N	N	Y	N
4	A4	FALSE	T98G + CPZ	Olig2	UNKNOWN	SYBR	None	37.723	37.723					TRUE	0.04	TRUE	1	40				91.9234		62.2725		71.1871	N	N	N	Y	Y
5	A5	FALSE	T98G + CPZ	Olig2	UNKNOWN	SYBR	None	Undetermined	37.723					TRUE	0.04	TRUE	1	40				62.4663		85.8188			N	N	Y	Y	Y
6	A6	FALSE	T98G + CPZ	Olig2	UNKNOWN	SYBR	None	Undetermined	37.723					TRUE	0.04	TRUE	1	40				62.6601		85.8188		72.0592	N	N	Y	Y	Y
7	A7	FALSE	U87MG NT	Olig2	UNKNOWN	SYBR	None	34.3695	34.0973	0.787109				TRUE	0.04	TRUE	1	40				86.6908					Y	N	N	Y	N
8	A8	FALSE	U87MG NT	Olig2	UNKNOWN	SYBR	None	34.7121	34.0973	0.787109				TRUE	0.04	TRUE	1	40				84.5591					Y	N	N	Y	N
9	A9	FALSE	U87MG NT	Olig2	UNKNOWN	SYBR	None	33.2102	34.0973	0.787109				TRUE	0.04	TRUE	1	40				73.9003		86.497		90.5668	Y	N	N	Y	Y
10	A10	FALSE	U87MG + CPZ	Olig2	UNKNOWN	SYBR	None	33.6865	33.4848	0.285223				TRUE	0.04	TRUE	1	40				86.497					N	N	N	Y	N
11	A11	FALSE	U87MG + CPZ	Olig2	UNKNOWN	SYBR	None	Undetermined	33.4848	0.285223				TRUE	0.04	TRUE	1	40				62.0787					N	N	Y	Y	N
12	A12	FALSE	U87MG + CPZ	Olig2	UNKNOWN	SYBR	None	33.2831	33.4848	0.285223				TRUE	0.04	TRUE	1	40				89.7916					N	N	N	Y	N
13	B1	FALSE	T98G NT	ALDH1A3	UNKNOWN	SYBR	None	19.4458	19.4671	0.0267477				TRUE	0.323086	TRUE	1	40				79.5204					N	N	N	N	N
14	B2	FALSE	T98G NT	ALDH1A3	UNKNOWN	SYBR	None	19.4583	19.4671	0.0267477				TRUE	0.323086	TRUE	1	40				79.5204					N	N	N	N	N
15	B3	FALSE	T98G NT	ALDH1A3	UNKNOWN	SYBR	None	19.4971	19.4671	0.0267477				TRUE	0.323086	TRUE	1	40				79.5204					N	N	N	N	N
16	B4	FALSE	T98G + CPZ	ALDH1A3	UNKNOWN	SYBR	None	20.4336	20.5465	0.0987014				TRUE	0.323086	TRUE	1	40				79.5204					N	N	N	N	N
17	B5	FALSE	T98G + CPZ	ALDH1A3	UNKNOWN	SYBR	None	20.5894	20.5465	0.0987014				TRUE	0.323086	TRUE	1	40				79.6173					N	N	N	N	N
18	B6	FALSE	T98G + CPZ	ALDH1A3	UNKNOWN	SYBR	None	20.6164	20.5465	0.0987014				TRUE	0.323086	TRUE	1	40				79.6173					N	N	N	N	N
19	B7	FALSE	U87MG NT	ALDH1A3	UNKNOWN	SYBR	None	18.8456	18.8274	0.0796856				TRUE	0.323086	TRUE	1	40				79.7142					N	N	N	N	N
20	B8	FALSE	U87MG NT	ALDH1A3	UNKNOWN	SYBR	None	18.7402	18.8274	0.0796856				TRUE	0.323086	TRUE	1	40				79.6173					N	N	N	N	N
21	B9	FALSE	U87MG NT	ALDH1A3	UNKNOWN	SYBR	None	18.8964	18.8274	0.0796856				TRUE	0.323086	TRUE	1	40				79.6173					N	N	N	N	N
22	B10	FALSE	U87MG + CPZ	ALDH1A3	UNKNOWN	SYBR	None	19.1823	19.1778	0.0255631				TRUE	0.323086	TRUE	1	40				79.5204					N	N	N	N	N
23	B11	FALSE	U87MG + CPZ	ALDH1A3	UNKNOWN	SYBR	None	19.1503	19.1778	0.0255631				TRUE	0.323086	TRUE	1	40				79.5204					N	N	N	N	N
24	B12	FALSE	U87MG + CPZ	ALDH1A3	UNKNOWN	SYBR	None	19.2008	19.1778	0.0255631				TRUE	0.323086	TRUE	1	40				79.5204					N	N	N	N	N
25	C1	FALSE	T98G NT	GAPDH	UNKNOWN	SYBR	None	12.9392	12.9348	0.0332787				TRUE	0.511742	TRUE	1	40				87.1753					N	N	N	N	N
26	C2	FALSE	T98G NT	GAPDH	UNKNOWN	SYBR	None	12.9656	12.9348	0.0332787				TRUE	0.511742	TRUE	1	40				87.1753					N	N	N	N	N
27	C3	FALSE	T98G NT	GAPDH	UNKNOWN	SYBR	None	12.8995	12.9348	0.0332787				TRUE	0.511742	TRUE	1	40				87.1753					N	N	N	N	N
28	C4	FALSE	T98G + CPZ	GAPDH	UNKNOWN	SYBR	None	14.2002	14.2133	0.0234954				TRUE	0.511742	TRUE	1	40				87.2722					N	N	N	N	N
29	C5	FALSE	T98G + CPZ	GAPDH	UNKNOWN	SYBR	None	14.1993	14.2133	0.0234954				TRUE	0.511742	TRUE	1	40				87.2722					N	N	N	N	N
30	C6	FALSE	T98G + CPZ	GAPDH	UNKNOWN	SYBR	None	14.2405	14.2133	0.0234954				TRUE	0.511742	TRUE	1	40				87.3691					N	N	N	N	N
31	C7	FALSE	U87MG NT	GAPDH	UNKNOWN	SYBR	None	13.2751	13.2886	0.0233154				TRUE	0.511742	TRUE	1	40				87.3691					N	N	N	N	N
32	C8	FALSE	U87MG NT	GAPDH	UNKNOWN	SYBR	None	13.2752	13.2886	0.0233154				TRUE	0.511742	TRUE	1	40				87.3691					N	N	N	N	N
33	C9	FALSE	U87MG NT	GAPDH	UNKNOWN	SYBR	None	13.3155	13.2886	0.0233154				TRUE	0.511742	TRUE	1	40				87.2722					N	N	N	N	N
34	C10	FALSE	U87MG + CPZ	GAPDH	UNKNOWN	SYBR	None	13.3191	13.2361	0.124548				TRUE	0.511742	TRUE	1	40				87.2722					N	N	N	N	N
35	C11	FALSE	U87MG + CPZ	GAPDH	UNKNOWN	SYBR	None	13.0929	13.2361	0.124548				TRUE	0.511742	TRUE	1	40				87.2722					N	N	N	N	N
36	C12	FALSE	U87MG + CPZ	GAPDH	UNKNOWN	SYBR	None	13.2964	13.2361	0.124548				TRUE	0.511742	TRUE	1	40				87.2722					N	N	N	N	N
37	D1	FALSE	U251MG NT	Olig2	UNKNOWN	SYBR	None	Undetermined						TRUE	0.04	TRUE	1	40				62.2725					N	N	Y	Y	N
38	D2	FALSE	U251MG NT	Olig2	UNKNOWN	SYBR	None	Undetermined						TRUE	0.04	TRUE	1	40				62.0787		85.4312			N	Y	Y	Y	Y
39	D3	FALSE	U251MG NT	Olig2	UNKNOWN	SYBR	None	Undetermined						TRUE	0.04	TRUE	1	40				62.2725		85.625			N	N	Y	Y	Y
40	D4	FALSE	U251MG + CPZ	Olig2	UNKNOWN	SYBR	None	Undetermined						TRUE	0.04	TRUE	1	40				62.0787					N	N	Y	Y	N
41	D5	FALSE	U251MG + CPZ	Olig2	UNKNOWN	SYBR	None	Undetermined						TRUE	0.04	TRUE	1	40				62.0787					N	N	Y	Y	N
42	D6	FALSE	U251MG + CPZ	Olig2	UNKNOWN	SYBR	None	Undetermined						TRUE	0.04	TRUE	1	40				62.4663					N	N	Y	Y	N
49	E1	FALSE	U251MG NT	ALDH1A3	UNKNOWN	SYBR	None	20.6195	20.7743	0.13418				TRUE	0.323086	TRUE	1	40				79.5204					N	N	N	N	N
50	E2	FALSE	U251MG NT	ALDH1A3	UNKNOWN	SYBR	None	20.8582	20.7743	0.13418				TRUE	0.323086	TRUE	1	40				79.5204					N	N	N	N	N
51	E3	FALSE	U251MG NT	ALDH1A3	UNKNOWN	SYBR	None	20.8451	20.7743	0.13418				TRUE	0.323086	TRUE	1	40				79.5204					N	N	N	N	N
52	E4	FALSE	U251MG + CPZ	ALDH1A3	UNKNOWN	SYBR	None	20.5759	20.7046	0.23956				TRUE	0.323086	TRUE	1	40				79.6173					N	N	N	N	N
53	E5	FALSE	U251MG + CPZ	ALDH1A3	UNKNOWN	SYBR	None	20.5569	20.7046	0.23956				TRUE	0.323086	TRUE	1	40				79.6173					N	N	N	N	N
54	E6	FALSE	U251MG + CPZ	ALDH1A3	UNKNOWN	SYBR	None	20.981	20.7046	0.23956				TRUE	0.323086	TRUE	1	40				79.6173					N	N	N	N	N
61	F1	FALSE	U251MG NT	GAPDH	UNKNOWN	SYBR	None	12.8802	12.814	0.129903				TRUE	0.511742	TRUE	1	40				87.1753					N	N	N	N	N
62	F2	FALSE	U251MG NT	GAPDH	UNKNOWN	SYBR	None	12.8974	12.814	0.129903				TRUE	0.511742	TRUE	1	40				87.1753					N	N	N	N	N
63	F3	FALSE	U251MG NT	GAPDH	UNKNOWN	SYBR	None	12.6643	12.814	0.129903				TRUE	0.511742	TRUE	1	40				87.1753					N	N	N	N	N
64	F4	FALSE	U251MG + CPZ	GAPDH	UNKNOWN	SYBR	None	12.1404	12.2262	0.0754791				TRUE	0.511742	TRUE	1	40				87.1753					N	N	N	N	N
65	F5	FALSE	U251MG + CPZ	GAPDH	UNKNOWN	SYBR	None	12.2825	12.2262	0.0754791				TRUE	0.511742	TRUE	1	40				87.2722					N	N	N	N	N
66	F6	FALSE	U251MG + CPZ	GAPDH	UNKNOWN	SYBR	None	12.2556	12.2262	0.0754791				TRUE	0.511742	TRUE	1	40				87.2722					N	N	N	N	N

## Sheet: Melt Curve Raw Data
Block Type	Fast 96-Well Block (0.1mL)
Calibration Background is expired	No
Calibration Background performed on	01-28-2020
Calibration Normalization FAM-ROX is expired	No
Calibration Normalization FAM-ROX performed on	01-28-2020
Calibration Normalization VIC-ROX is expired	No
Calibration Normalization VIC-ROX performed on	01-28-2020
Calibration Pure Dye FAM is expired	No
Calibration Pure Dye FAM performed on	01-28-2020
Calibration Pure Dye NED is expired	No
Calibration Pure Dye NED performed on	01-28-2020
Calibration Pure Dye ROX is expired	No
Calibration Pure Dye ROX performed on	01-28-2020
Calibration Pure Dye SYBR is expired	No
Calibration Pure Dye SYBR performed on	01-28-2020
Calibration Pure Dye TAMRA is expired	No
Calibration Pure Dye TAMRA performed on	01-28-2020
Calibration Pure Dye VIC is expired	No
Calibration Pure Dye VIC performed on	01-28-2020
Calibration ROI is expired	No
Calibration ROI performed on	01-28-2020
Calibration Uniformity is expired	No
Calibration Uniformity performed on	01-28-2020
Chemistry	SYBR_GREEN
Date Created	2020-03-20 13:17:16 PM PDT
Experiment Barcode
Experiment Comment
Experiment File Name	D:\Claudia (MP)\20-03-2020 ALDH adese.eds
Experiment Name	2020-03-20 131702
Experiment Run End Time	2020-03-20 14:11:24 PM PDT
Experiment Type	Standard Curve
Instrument Name	278861431
Instrument Serial Number	278861431
Instrument Type	QuantStudio(TM) 6 Flex System
Passive Reference	ROX
Quantification Cycle Method	Ct
Signal Smoothing On	true
Stage/ Cycle where Analysis is performed	Stage 2, Step 2
User Name
Well	Well Position	Reading	Temperature	Fluorescence	Derivative
1	A1	1	60.1407	1.12159	0.417175
1	A1	2	60.3345	1.11753	0.410941
1	A1	3	60.5283	1.10885	0.406473
1	A1	4	60.7221	1.10453	0.405744
1	A1	5	60.9159	1.09536	0.409748
1	A1	6	61.1097	1.08779	0.417967
1	A1	7	61.3035	1.07498	0.42853
1	A1	8	61.4973	1.06705	0.438937
1	A1	9	61.6911	1.05718	0.446933
1	A1	10	61.8849	1.04446	0.451201
1	A1	11	62.0787	1.03396	0.451616
1	A1	12	62.2725	1.02502	0.449086
1	A1	13	62.4663	1.01265	0.445049
1	A1	14	62.6601	1.00613	0.440859
1	A1	15	62.8539	0.995602	0.437327
1	A1	16	63.0477	0.984113	0.434602
1	A1	17	63.2414	0.976554	0.432358
1	A1	18	63.4352	0.966421	0.430146
1	A1	19	63.629	0.953043	0.427644
1	A1	20	63.8228	0.947993	0.424756
1	A1	21	64.0166	0.937668	0.421529
1	A1	22	64.2104	0.925776	0.418028
1	A1	23	64.4042	0.918514	0.414294
1	A1	24	64.598	0.909642	0.410365
1	A1	25	64.7918	0.899289	0.40631
1	A1	26	64.9856	0.890568	0.402262
1	A1	27	65.1794	0.881132	0.398366
1	A1	28	65.3732	0.875126	0.394727
1	A1	29	65.567	0.862772	0.391365
1	A1	30	65.7608	0.855978	0.388211
1	A1	31	65.9546	0.846909	0.385119
1	A1	32	66.1484	0.837857	0.381875
1	A1	33	66.3422	0.829009	0.378194
1	A1	34	66.536	0.822491	0.373771
1	A1	35	66.7298	0.812415	0.368428
1	A1	36	66.9236	0.802502	0.362247
1	A1	37	67.1174	0.794902	0.35561
1	A1	38	67.3112	0.789473	0.349092
1	A1	39	67.505	0.780498	0.343244
1	A1	40	67.6988	0.769959	0.338374
1	A1	41	67.8926	0.766653	0.334441
1	A1	42	68.0864	0.758495	0.331055
1	A1	43	68.2802	0.751366	0.327661
1	A1	44	68.474	0.741318	0.323839
1	A1	45	68.6678	0.735556	0.319548
1	A1	46	68.8615	0.72841	0.315197
1	A1	47	69.0554	0.72186	0.311409
1	A1	48	69.2491	0.713796	0.308685
1	A1	49	69.4429	0.709837	0.307123
1	A1	50	69.6367	0.702113	0.306403
1	A1	51	69.8305	0.693641	0.306027
1	A1	52	70.0243	0.687838	0.305626
1	A1	53	70.2181	0.679911	0.305122
1	A1	54	70.4119	0.673384	0.304667
1	A1	55	70.6057	0.669555	0.304452
1	A1	56	70.7995	0.659351	0.304512
1	A1	57	70.9933	0.652307	0.304666
1	A1	58	71.1871	0.646489	0.304513
1	A1	59	71.3809	0.641789	0.303512
1	A1	60	71.5747	0.631539	0.30114
1	A1	61	71.7685	0.62443	0.297089
1	A1	62	71.9623	0.618437	0.291447
1	A1	63	72.1561	0.61303	0.284729
1	A1	64	72.3499	0.604946	0.277742
1	A1	65	72.5437	0.600221	0.271331
1	A1	66	72.7375	0.592822	0.26613
1	A1	67	72.9313	0.589417	0.262403
1	A1	68	73.1251	0.583113	0.260035
1	A1	69	73.3189	0.576228	0.258666
1	A1	70	73.5127	0.569032	0.257884
1	A1	71	73.7065	0.567294	0.257353
1	A1	72	73.9003	0.557147	0.256835
1	A1	73	74.0941	0.555249	0.256118
1	A1	74	74.2879	0.545724	0.254971
1	A1	75	74.4817	0.542513	0.253174
1	A1	76	74.6755	0.537261	0.250586
1	A1	77	74.8692	0.528346	0.247216
1	A1	78	75.063	0.525827	0.243223
1	A1	79	75.2568	0.519361	0.238848
1	A1	80	75.4506	0.514712	0.234327
1	A1	81	75.6444	0.508313	0.229842
1	A1	82	75.8382	0.504005	0.225539
1	A1	83	76.032	0.499161	0.221585
1	A1	84	76.2258	0.493595	0.218181
1	A1	85	76.4196	0.489998	0.215518
1	A1	86	76.6134	0.483503	0.213676
1	A1	87	76.8072	0.481839	0.212544
1	A1	88	77.001	0.476177	0.211832
1	A1	89	77.1948	0.468845	0.211162
1	A1	90	77.3886	0.465225	0.210151
1	A1	91	77.5824	0.462759	0.208489
1	A1	92	77.7762	0.45656	0.205974
1	A1	93	77.97	0.449612	0.20261
1	A1	94	78.1638	0.447268	0.198705
1	A1	95	78.3576	0.442883	0.194878
1	A1	96	78.5514	0.436664	0.191896
1	A1	97	78.7452	0.435862	0.190367
1	A1	98	78.939	0.42974	0.190439
1	A1	99	79.1328	0.426789	0.191665
1	A1	100	79.3266	0.421766	0.193118
1	A1	101	79.5204	0.417021	0.1937
1	A1	102	79.7142	0.41234	0.192517
1	A1	103	79.908	0.40739	0.1892
1	A1	104	80.1018	0.403692	0.184037
1	A1	105	80.2956	0.398486	0.177893
1	A1	106	80.4893	0.395599	0.171939
1	A1	107	80.6832	0.392516	0.167259
1	A1	108	80.8769	0.388423	0.164497
1	A1	109	81.0707	0.386659	0.163678
1	A1	110	81.2645	0.382109	0.164293
1	A1	111	81.4583	0.377018	0.165597
1	A1	112	81.6521	0.374271	0.166954
1	A1	113	81.8459	0.370664	0.168032
1	A1	114	82.0397	0.365782	0.168788
1	A1	115	82.2335	0.362805	0.169287
1	A1	116	82.4273	0.359802	0.169522
1	A1	117	82.6211	0.355827	0.169376
1	A1	118	82.8149	0.350205	0.168724
1	A1	119	83.0087	0.347229	0.167579
1	A1	120	83.2025	0.343673	0.166137
1	A1	121	83.3963	0.34011	0.164674
1	A1	122	83.5901	0.33602	0.163395
1	A1	123	83.7839	0.334149	0.162373
1	A1	124	83.9777	0.327603	0.161613
1	A1	125	84.1715	0.32488	0.161173
1	A1	126	84.3653	0.322276	0.161191
1	A1	127	84.5591	0.318697	0.16181
1	A1	128	84.7529	0.31454	0.163069
1	A1	129	84.9467	0.311079	0.164851
1	A1	130	85.1405	0.30607	0.166906
1	A1	131	85.3343	0.304636	0.168913
1	A1	132	85.5281	0.299713	0.170531
1	A1	133	85.7219	0.294788	0.171453
1	A1	134	85.9157	0.291544	0.171471
1	A1	135	86.1095	0.288487	0.170544
1	A1	136	86.3033	0.282958	0.1688
1	A1	137	86.497	0.27924	0.166464
1	A1	138	86.6908	0.276365	0.163726
1	A1	139	86.8846	0.273513	0.160624
1	A1	140	87.0784	0.268408	0.157067
1	A1	141	87.2722	0.264846	0.152987
1	A1	142	87.466	0.262039	0.148529
1	A1	143	87.6598	0.258007	0.144116
1	A1	144	87.8536	0.255346	0.140265
1	A1	145	88.0474	0.254111	0.1373
1	A1	146	88.2412	0.25088	0.135146
1	A1	147	88.435	0.246142	0.133435
1	A1	148	88.6288	0.243796	0.131816
1	A1	149	88.8226	0.239865	0.130226
1	A1	150	89.0164	0.236443	0.128866
1	A1	151	89.2102	0.234742	0.127852
1	A1	152	89.404	0.231899	0.126877
1	A1	153	89.5978	0.226777	0.125188
1	A1	154	89.7916	0.223923	0.12196
1	A1	155	89.9854	0.221344	0.116802
1	A1	156	90.1792	0.219728	0.110016
1	A1	157	90.373	0.218702	0.102445
1	A1	158	90.5668	0.214064	0.0950743
1	A1	159	90.7606	0.214954	0.0886781
1	A1	160	90.9544	0.211977	0.0836668
1	A1	161	91.1482	0.210245	0.0801301
1	A1	162	91.342	0.209632	0.0779322
1	A1	163	91.5358	0.207246	0.076784
1	A1	164	91.7296	0.204672	0.0762936
1	A1	165	91.9234	0.204603	0.0760212
1	A1	166	92.1171	0.202429	0.0755674
1	A1	167	92.3109	0.199261	0.0746754
1	A1	168	92.5047	0.199057	0.0733077
1	A1	169	92.6985	0.195921	0.071628
1	A1	170	92.8923	0.196997	0.0698657
1	A1	171	93.0861	0.195078	0.0681491
1	A1	172	93.2799	0.191093	0.0664284
1	A1	173	93.4737	0.190981	0.0645289
1	A1	174	93.6675	0.190363	0.0622492
1	A1	175	93.8613	0.18871	0.0593663
1	A1	176	94.0551	0.187058	0.0555584
1	A1	177	94.2489	0.186503	0.0503912
1	A1	178	94.4427	0.184342	0.0435046
1	A1	179	94.6365	0.183385	0.034949
1	A1	180	94.8303	0.181406	0.0254108
2	A2	1	60.1407	3.2889	0.761434
2	A2	2	60.3345	3.27993	0.750779
2	A2	3	60.5283	3.26934	0.742209
2	A2	4	60.7221	3.24744	0.738357
2	A2	5	60.9159	3.22604	0.740475
2	A2	6	61.1097	3.20563	0.747993
2	A2	7	61.3035	3.18651	0.758994
2	A2	8	61.4973	3.15639	0.771159
2	A2	9	61.6911	3.13536	0.782735
2	A2	10	61.8849	3.11505	0.79291
2	A2	11	62.0787	3.09004	0.801717
2	A2	12	62.2725	3.06611	0.809514
2	A2	13	62.4663	3.0418	0.81644
2	A2	14	62.6601	3.0183	0.822058
2	A2	15	62.8539	2.99626	0.825376
2	A2	16	63.0477	2.97001	0.825335
2	A2	17	63.2414	2.93965	0.821518
2	A2	18	63.4352	2.91677	0.814683
2	A2	19	63.629	2.8923	0.806707
2	A2	20	63.8228	2.87227	0.799904
2	A2	21	64.0166	2.84971	0.796135
2	A2	22	64.2104	2.82348	0.796074
2	A2	23	64.4042	2.80516	0.799041
2	A2	24	64.598	2.78023	0.803288
2	A2	25	64.7918	2.75672	0.806641
2	A2	26	64.9856	2.73092	0.807183
2	A2	27	65.1794	2.70469	0.803819
2	A2	28	65.3732	2.68437	0.79655
2	A2	29	65.567	2.65913	0.786413
2	A2	30	65.7608	2.63358	0.775144
2	A2	31	65.9546	2.612	0.764621
2	A2	32	66.1484	2.59366	0.756324
2	A2	33	66.3422	2.56954	0.750915
2	A2	34	66.536	2.54921	0.748177
2	A2	35	66.7298	2.52546	0.747236
2	A2	36	66.9236	2.50408	0.746998
2	A2	37	67.1174	2.4803	0.746449
2	A2	38	67.3112	2.45911	0.744825
2	A2	39	67.505	2.43591	0.741652
2	A2	40	67.6988	2.41452	0.736777
2	A2	41	67.8926	2.39311	0.730429
2	A2	42	68.0864	2.36753	0.723269
2	A2	43	68.2802	2.35078	0.716239
2	A2	44	68.474	2.32971	0.710224
2	A2	45	68.6678	2.30774	0.705635
2	A2	46	68.8615	2.28792	0.702218
2	A2	47	69.0554	2.27078	0.699204
2	A2	48	69.2491	2.24619	0.695835
2	A2	49	69.4429	2.2242	0.691899
2	A2	50	69.6367	2.20418	0.687956
2	A2	51	69.8305	2.18555	0.68501
2	A2	52	70.0243	2.16797	0.683949
2	A2	53	70.2181	2.14844	0.685084
2	A2	54	70.4119	2.1276	0.688172
2	A2	55	70.6057	2.10526	0.692719
2	A2	56	70.7995	2.08123	0.698219
2	A2	57	70.9933	2.06963	0.704059
2	A2	58	71.1871	2.04446	0.709335
2	A2	59	71.3809	2.02357	0.712879
2	A2	60	71.5747	1.99842	0.713664
2	A2	61	71.7685	1.97658	0.711295
2	A2	62	71.9623	1.95898	0.706184
2	A2	63	72.1561	1.9358	0.699296
2	A2	64	72.3499	1.91797	0.691642
2	A2	65	72.5437	1.8947	0.683895
2	A2	66	72.7375	1.8765	0.676268
2	A2	67	72.9313	1.85719	0.6687
2	A2	68	73.1251	1.83509	0.661112
2	A2	69	73.3189	1.81505	0.65363
2	A2	70	73.5127	1.7984	0.646632
2	A2	71	73.7065	1.77774	0.640565
2	A2	72	73.9003	1.75912	0.635723
2	A2	73	74.0941	1.74286	0.632015
2	A2	74	74.2879	1.7237	0.628987
2	A2	75	74.4817	1.70412	0.626006
2	A2	76	74.6755	1.68232	0.622493
2	A2	77	74.8692	1.67152	0.618059
2	A2	78	75.063	1.64986	0.61255
2	A2	79	75.2568	1.62892	0.606019
2	A2	80	75.4506	1.61521	0.598691
2	A2	81	75.6444	1.59364	0.590924
2	A2	82	75.8382	1.57968	0.583144
2	A2	83	76.032	1.56141	0.575776
2	A2	84	76.2258	1.54541	0.569212
2	A2	85	76.4196	1.52785	0.563828
2	A2	86	76.6134	1.51236	0.559969
2	A2	87	76.8072	1.49687	0.557897
2	A2	88	77.001	1.48219	0.557719
2	A2	89	77.1948	1.46373	0.55933
2	A2	90	77.3886	1.44694	0.562369
2	A2	91	77.5824	1.42899	0.566071
2	A2	92	77.7762	1.41497	0.569146
2	A2	93	77.97	1.40516	0.569937
2	A2	94	78.1638	1.37398	0.566961
2	A2	95	78.3576	1.35837	0.55963
2	A2	96	78.5514	1.3429	0.548612
2	A2	97	78.7452	1.33034	0.535522
2	A2	98	78.939	1.31409	0.522106
2	A2	99	79.1328	1.2984	0.509529
2	A2	100	79.3266	1.28399	0.498157
2	A2	101	79.5204	1.2681	0.487843
2	A2	102	79.7142	1.25746	0.478386
2	A2	103	79.908	1.24046	0.46984
2	A2	104	80.1018	1.22851	0.462517
2	A2	105	80.2956	1.21355	0.456769
2	A2	106	80.4893	1.20374	0.452715
2	A2	107	80.6832	1.19115	0.450053
2	A2	108	80.8769	1.17385	0.448104
2	A2	109	81.0707	1.16156	0.446038
2	A2	110	81.2645	1.15091	0.443186
2	A2	111	81.4583	1.13459	0.439241
2	A2	112	81.6521	1.12258	0.434355
2	A2	113	81.8459	1.10891	0.42905
2	A2	114	82.0397	1.09962	0.42404
2	A2	115	82.2335	1.08458	0.419996
2	A2	116	82.4273	1.07493	0.417314
2	A2	117	82.6211	1.06149	0.415992
2	A2	118	82.8149	1.05071	0.415648
2	A2	119	83.0087	1.03865	0.415735
2	A2	120	83.2025	1.02395	0.415819
2	A2	121	83.3963	1.01113	0.415811
2	A2	122	83.5901	1.00064	0.415981
2	A2	123	83.7839	0.98767	0.416775
2	A2	124	83.9777	0.977885	0.418524
2	A2	125	84.1715	0.962129	0.421274
2	A2	126	84.3653	0.951103	0.4248
2	A2	127	84.5591	0.938401	0.428744
2	A2	128	84.7529	0.925604	0.432776
2	A2	129	84.9467	0.911697	0.436684
2	A2	130	85.1405	0.89838	0.440384
2	A2	131	85.3343	0.887517	0.443888
2	A2	132	85.5281	0.873197	0.447283
2	A2	133	85.7219	0.858271	0.450704
2	A2	134	85.9157	0.847371	0.454316
2	A2	135	86.1095	0.834104	0.458263
2	A2	136	86.3033	0.81854	0.462637
2	A2	137	86.497	0.804792	0.467458
2	A2	138	86.6908	0.791778	0.472686
2	A2	139	86.8846	0.776252	0.478212
2	A2	140	87.0784	0.762365	0.483824
2	A2	141	87.2722	0.748955	0.489155
2	A2	142	87.466	0.733326	0.493714
2	A2	143	87.6598	0.719814	0.49702
2	A2	144	87.8536	0.700683	0.498866
2	A2	145	88.0474	0.689908	0.499634
2	A2	146	88.2412	0.672782	0.500617
2	A2	147	88.435	0.660131	0.50429
2	A2	148	88.6288	0.644362	0.514396
2	A2	149	88.8226	0.627735	0.535718
2	A2	150	89.0164	0.611354	0.573397
2	A2	151	89.2102	0.592745	0.631891
2	A2	152	89.404	0.57395	0.713755
2	A2	153	89.5978	0.549365	0.818415
2	A2	154	89.7916	0.523762	0.940917
2	A2	155	89.9854	0.489006	1.07079
2	A2	156	90.1792	0.449109	1.19174
2	A2	157	90.373	0.398208	1.28314
2	A2	158	90.5668	0.337731	1.32418
2	A2	159	90.7606	0.284909	1.29987
2	A2	160	90.9544	0.239003	1.20676
2	A2	161	91.1482	0.213815	1.05541
2	A2	162	91.342	0.201302	0.86803
2	A2	163	91.5358	0.196728	0.67192
2	A2	164	91.7296	0.193295	0.491762
2	A2	165	91.9234	0.190975	0.343839
2	A2	166	92.1171	0.188722	0.234173
2	A2	167	92.3109	0.187077	0.160276
2	A2	168	92.5047	0.185685	0.114764
2	A2	169	92.6985	0.182888	0.0889302
2	A2	170	92.8923	0.18162	0.0751274
2	A2	171	93.0861	0.179105	0.0677819
2	A2	172	93.2799	0.176955	0.06342
2	A2	173	93.4737	0.175764	0.0601798
2	A2	174	93.6675	0.174289	0.057159
2	A2	175	93.8613	0.173347	0.0538355
2	A2	176	94.0551	0.171161	0.0497271
2	A2	177	94.2489	0.16903	0.0443669
2	A2	178	94.4427	0.167677	0.0375203
2	A2	179	94.6365	0.167485	0.0294387
2	A2	180	94.8303	0.165671	0.0209079
3	A3	1	60.1407	3.20348	0.4791
3	A3	2	60.3345	3.19505	0.472912
3	A3	3	60.5283	3.18175	0.46777
3	A3	4	60.7221	3.1652	0.465138
3	A3	5	60.9159	3.14669	0.465799
3	A3	6	61.1097	3.12319	0.469671
3	A3	7	61.3035	3.10272	0.47604
3	A3	8	61.4973	3.08575	0.48391
3	A3	9	61.6911	3.05906	0.49222
3	A3	10	61.8849	3.04683	0.499981
3	A3	11	62.0787	3.01866	0.506373
3	A3	12	62.2725	2.99627	0.510966
3	A3	13	62.4663	2.97472	0.513864
3	A3	14	62.6601	2.94963	0.515625
3	A3	15	62.8539	2.93067	0.516955
3	A3	16	63.0477	2.90831	0.518326
3	A3	17	63.2414	2.88752	0.519808
3	A3	18	63.4352	2.86217	0.52125
3	A3	19	63.629	2.83655	0.522613
3	A3	20	63.8228	2.81834	0.524122
3	A3	21	64.0166	2.79347	0.52616
3	A3	22	64.2104	2.77394	0.528944
3	A3	23	64.4042	2.75113	0.532264
3	A3	24	64.598	2.72607	0.535466
3	A3	25	64.7918	2.70548	0.537719
3	A3	26	64.9856	2.67962	0.538366
3	A3	27	65.1794	2.65609	0.537192
3	A3	28	65.3732	2.63121	0.534461
3	A3	29	65.567	2.61122	0.530725
3	A3	30	65.7608	2.58844	0.526585
3	A3	31	65.9546	2.56428	0.522527
3	A3	32	66.1484	2.54169	0.518818
3	A3	33	66.3422	2.51947	0.515555
3	A3	34	66.536	2.49904	0.512638
3	A3	35	66.7298	2.47593	0.509814
3	A3	36	66.9236	2.45316	0.506717
3	A3	37	67.1174	2.43172	0.502985
3	A3	38	67.3112	2.40766	0.498385
3	A3	39	67.505	2.38687	0.49288
3	A3	40	67.6988	2.36743	0.48661
3	A3	41	67.8926	2.34337	0.479823
3	A3	42	68.0864	2.32493	0.472792
3	A3	43	68.2802	2.3048	0.465799
3	A3	44	68.474	2.2856	0.459132
3	A3	45	68.6678	2.26272	0.453114
3	A3	46	68.8615	2.24676	0.448078
3	A3	47	69.0554	2.22775	0.444299
3	A3	48	69.2491	2.20729	0.441897
3	A3	49	69.4429	2.19179	0.440832
3	A3	50	69.6367	2.17174	0.440958
3	A3	51	69.8305	2.14938	0.442171
3	A3	52	70.0243	2.13501	0.444494
3	A3	53	70.2181	2.11525	0.448032
3	A3	54	70.4119	2.09307	0.452801
3	A3	55	70.6057	2.07672	0.458487
3	A3	56	70.7995	2.05868	0.464336
3	A3	57	70.9933	2.03594	0.469283
3	A3	58	71.1871	2.01172	0.472278
3	A3	59	71.3809	1.99232	0.472641
3	A3	60	71.5747	1.97112	0.470286
3	A3	61	71.7685	1.95136	0.465675
3	A3	62	71.9623	1.9303	0.459602
3	A3	63	72.1561	1.90932	0.452906
3	A3	64	72.3499	1.89419	0.446245
3	A3	65	72.5437	1.8736	0.439999
3	A3	66	72.7375	1.85366	0.434304
3	A3	67	72.9313	1.83516	0.429168
3	A3	68	73.1251	1.81596	0.424564
3	A3	69	73.3189	1.79959	0.420475
3	A3	70	73.5127	1.78204	0.416896
3	A3	71	73.7065	1.76102	0.413853
3	A3	72	73.9003	1.74441	0.411404
3	A3	73	74.0941	1.72708	0.409612
3	A3	74	74.2879	1.71104	0.408439
3	A3	75	74.4817	1.69365	0.407655
3	A3	76	74.6755	1.67308	0.406824
3	A3	77	74.8692	1.65928	0.40543
3	A3	78	75.063	1.64056	0.403074
3	A3	79	75.2568	1.62089	0.399658
3	A3	80	75.4506	1.60337	0.395428
3	A3	81	75.6444	1.58907	0.390858
3	A3	82	75.8382	1.56929	0.386409
3	A3	83	76.032	1.5565	0.382315
3	A3	84	76.2258	1.53997	0.378545
3	A3	85	76.4196	1.52176	0.374923
3	A3	86	76.6134	1.50544	0.371332
3	A3	87	76.8072	1.49062	0.367811
3	A3	88	77.001	1.47611	0.364482
3	A3	89	77.1948	1.46023	0.361386
3	A3	90	77.3886	1.44277	0.358376
3	A3	91	77.5824	1.43042	0.355184
3	A3	92	77.7762	1.41226	0.35158
3	A3	93	77.97	1.39707	0.347551
3	A3	94	78.1638	1.38147	0.343306
3	A3	95	78.3576	1.36965	0.339128
3	A3	96	78.5514	1.35376	0.335169
3	A3	97	78.7452	1.34081	0.331371
3	A3	98	78.939	1.32439	0.327539
3	A3	99	79.1328	1.30896	0.32352
3	A3	100	79.3266	1.2965	0.319306
3	A3	101	79.5204	1.2846	0.314995
3	A3	102	79.7142	1.27188	0.310693
3	A3	103	79.908	1.25559	0.306471
3	A3	104	80.1018	1.24168	0.302389
3	A3	105	80.2956	1.23237	0.298547
3	A3	106	80.4893	1.21943	0.29509
3	A3	107	80.6832	1.20586	0.292169
3	A3	108	80.8769	1.19218	0.28993
3	A3	109	81.0707	1.18051	0.288467
3	A3	110	81.2645	1.1693	0.287778
3	A3	111	81.4583	1.15856	0.287715
3	A3	112	81.6521	1.14399	0.288075
3	A3	113	81.8459	1.1307	0.288802
3	A3	114	82.0397	1.11839	0.290185
3	A3	115	82.2335	1.10652	0.29281
3	A3	116	82.4273	1.09498	0.297164
3	A3	117	82.6211	1.08351	0.303081
3	A3	118	82.8149	1.07225	0.309435
3	A3	119	83.0087	1.06114	0.31443
3	A3	120	83.2025	1.03535	0.316458
3	A3	121	83.3963	1.02052	0.315049
3	A3	122	83.5901	1.01016	0.311323
3	A3	123	83.7839	0.999941	0.30771
3	A3	124	83.9777	0.987675	0.307187
3	A3	125	84.1715	0.972729	0.312626
3	A3	126	84.3653	0.963608	0.32663
3	A3	127	84.5591	0.950034	0.351876
3	A3	128	84.7529	0.934163	0.391559
3	A3	129	84.9467	0.917946	0.449511
3	A3	130	85.1405	0.904574	0.52956
3	A3	131	85.3343	0.883216	0.634052
3	A3	132	85.5281	0.85814	0.761709
3	A3	133	85.7219	0.826555	0.905439
3	A3	134	85.9157	0.785161	1.0511
3	A3	135	86.1095	0.72798	1.17833
3	A3	136	86.3033	0.655276	1.26416
3	A3	137	86.497	0.567143	1.28895
3	A3	138	86.6908	0.481595	1.24273
3	A3	139	86.8846	0.412155	1.12925
3	A3	140	87.0784	0.370941	0.96567
3	A3	141	87.2722	0.352316	0.777577
3	A3	142	87.466	0.342985	0.591611
3	A3	143	87.6598	0.336634	0.428637
3	A3	144	87.8536	0.332073	0.300044
3	A3	145	88.0474	0.329106	0.207794
3	A3	146	88.2412	0.326522	0.147174
3	A3	147	88.435	0.323538	0.110388
3	A3	148	88.6288	0.319646	0.0895305
3	A3	149	88.8226	0.315019	0.0782522
3	A3	150	89.0164	0.313163	0.0722162
3	A3	151	89.2102	0.309461	0.0688094
3	A3	152	89.404	0.305012	0.0665894
3	A3	153	89.5978	0.304343	0.0647956
3	A3	154	89.7916	0.301529	0.0630449
3	A3	155	89.9854	0.297162	0.0611807
3	A3	156	90.1792	0.29541	0.0592027
3	A3	157	90.373	0.294247	0.057219
3	A3	158	90.5668	0.290326	0.0553833
3	A3	159	90.7606	0.288863	0.0538323
3	A3	160	90.9544	0.2873	0.0526445
3	A3	161	91.1482	0.284354	0.0518389
3	A3	162	91.342	0.281174	0.0513985
3	A3	163	91.5358	0.280839	0.0512783
3	A3	164	91.7296	0.278476	0.0513749
3	A3	165	91.9234	0.275764	0.0514855
3	A3	166	92.1171	0.272806	0.0513108
3	A3	167	92.3109	0.271337	0.050538
3	A3	168	92.5047	0.268151	0.0489642
3	A3	169	92.6985	0.265746	0.0465772
3	A3	170	92.8923	0.265314	0.0435279
3	A3	171	93.0861	0.264694	0.040022
3	A3	172	93.2799	0.260661	0.0362148
3	A3	173	93.4737	0.260738	0.0321984
3	A3	174	93.6675	0.259034	0.0280667
3	A3	175	93.8613	0.257724	0.0239734
3	A3	176	94.0551	0.259253	0.0200953
3	A3	177	94.2489	0.257863	0.0165305
3	A3	178	94.4427	0.257478	0.0132378
3	A3	179	94.6365	0.255558	0.0100999
3	A3	180	94.8303	0.254648	0.00707408
4	A4	1	60.1407	1.60908	0.60609
4	A4	2	60.3345	1.60421	0.59847
4	A4	3	60.5283	1.59566	0.592164
4	A4	4	60.7221	1.58398	0.589304
4	A4	5	60.9159	1.57239	0.591301
4	A4	6	61.1097	1.56203	0.59826
4	A4	7	61.3035	1.54746	0.608937
4	A4	8	61.4973	1.53692	0.621173
4	A4	9	61.6911	1.52262	0.632613
4	A4	10	61.8849	1.50911	0.641368
4	A4	11	62.0787	1.49395	0.646507
4	A4	12	62.2725	1.48145	0.648107
4	A4	13	62.4663	1.46779	0.647021
4	A4	14	62.6601	1.45456	0.644392
4	A4	15	62.8539	1.43986	0.641157
4	A4	16	63.0477	1.42842	0.637736
4	A4	17	63.2414	1.41472	0.634012
4	A4	18	63.4352	1.40267	0.629614
4	A4	19	63.629	1.38574	0.62438
4	A4	20	63.8228	1.37479	0.61862
4	A4	21	64.0166	1.36149	0.613072
4	A4	22	64.2104	1.35037	0.6085
4	A4	23	64.4042	1.33785	0.605217
4	A4	24	64.598	1.32517	0.602848
4	A4	25	64.7918	1.31398	0.600479
4	A4	26	64.9856	1.30032	0.597116
4	A4	27	65.1794	1.28702	0.592183
4	A4	28	65.3732	1.27459	0.585764
4	A4	29	65.567	1.2625	0.578495
4	A4	30	65.7608	1.25316	0.57123
4	A4	31	65.9546	1.23956	0.564697
4	A4	32	66.1484	1.22606	0.559227
4	A4	33	66.3422	1.21795	0.554677
4	A4	34	66.536	1.20575	0.550507
4	A4	35	66.7298	1.19434	0.546038
4	A4	36	66.9236	1.18226	0.540832
4	A4	37	67.1174	1.16771	0.535027
4	A4	38	67.3112	1.16047	0.529293
4	A4	39	67.505	1.14834	0.524466
4	A4	40	67.6988	1.13818	0.521
4	A4	41	67.8926	1.12819	0.518664
4	A4	42	68.0864	1.11791	0.516627
4	A4	43	68.2802	1.10405	0.513923
4	A4	44	68.474	1.09561	0.509942
4	A4	45	68.6678	1.0843	0.504731
4	A4	46	68.8615	1.07285	0.498955
4	A4	47	69.0554	1.06326	0.493562
4	A4	48	69.2491	1.05385	0.489346
4	A4	49	69.4429	1.04518	0.486653
4	A4	50	69.6367	1.03449	0.485384
4	A4	51	69.8305	1.02364	0.48529
4	A4	52	70.0243	1.01304	0.486284
4	A4	53	70.2181	1.00426	0.488523
4	A4	54	70.4119	0.993589	0.492132
4	A4	55	70.6057	0.985602	0.496818
4	A4	56	70.7995	0.973992	0.501669
4	A4	57	70.9933	0.963314	0.505365
4	A4	58	71.1871	0.950674	0.506651
4	A4	59	71.3809	0.940423	0.504796
4	A4	60	71.5747	0.930157	0.499777
4	A4	61	71.7685	0.918948	0.492177
4	A4	62	71.9623	0.909498	0.482938
4	A4	63	72.1561	0.89952	0.473094
4	A4	64	72.3499	0.888588	0.463588
4	A4	65	72.5437	0.881727	0.455149
4	A4	66	72.7375	0.87059	0.448206
4	A4	67	72.9313	0.862569	0.442879
4	A4	68	73.1251	0.853217	0.439018
4	A4	69	73.3189	0.842312	0.436252
4	A4	70	73.5127	0.836074	0.434023
4	A4	71	73.7065	0.82604	0.43164
4	A4	72	73.9003	0.816766	0.428437
4	A4	73	74.0941	0.80725	0.424038
4	A4	74	74.2879	0.798079	0.418563
4	A4	75	74.4817	0.788299	0.412603
4	A4	76	74.6755	0.783677	0.406934
4	A4	77	74.8692	0.774149	0.402155
4	A4	78	75.063	0.766037	0.398485
4	A4	79	75.2568	0.756422	0.395801
4	A4	80	75.4506	0.749754	0.393807
4	A4	81	75.6444	0.740777	0.39214
4	A4	82	75.8382	0.733641	0.390376
4	A4	83	76.032	0.724098	0.388008
4	A4	84	76.2258	0.717068	0.38454
4	A4	85	76.4196	0.709387	0.379685
4	A4	86	76.6134	0.69953	0.37357
4	A4	87	76.8072	0.692541	0.366786
4	A4	88	77.001	0.685825	0.360143
4	A4	89	77.1948	0.679246	0.354324
4	A4	90	77.3886	0.671053	0.349582
4	A4	91	77.5824	0.665327	0.345714
4	A4	92	77.7762	0.656424	0.342295
4	A4	93	77.97	0.649217	0.338998
4	A4	94	78.1638	0.642929	0.335754
4	A4	95	78.3576	0.636109	0.332695
4	A4	96	78.5514	0.629305	0.329967
4	A4	97	78.7452	0.622747	0.327577
4	A4	98	78.939	0.614893	0.325377
4	A4	99	79.1328	0.608379	0.323127
4	A4	100	79.3266	0.602178	0.320571
4	A4	101	79.5204	0.596162	0.317475
4	A4	102	79.7142	0.588166	0.313701
4	A4	103	79.908	0.582113	0.309293
4	A4	104	80.1018	0.575648	0.304548
4	A4	105	80.2956	0.569613	0.299978
4	A4	106	80.4893	0.563428	0.296101
4	A4	107	80.6832	0.557912	0.29319
4	A4	108	80.8769	0.552682	0.291124
4	A4	109	81.0707	0.546221	0.289471
4	A4	110	81.2645	0.538613	0.287756
4	A4	111	81.4583	0.533349	0.285733
4	A4	112	81.6521	0.527519	0.283472
4	A4	113	81.8459	0.522071	0.281221
4	A4	114	82.0397	0.517273	0.279199
4	A4	115	82.2335	0.510297	0.277476
4	A4	116	82.4273	0.504126	0.27601
4	A4	117	82.6211	0.499244	0.27477
4	A4	118	82.8149	0.494495	0.27386
4	A4	119	83.0087	0.487635	0.273567
4	A4	120	83.2025	0.482256	0.274331
4	A4	121	83.3963	0.476024	0.276543
4	A4	122	83.5901	0.46835	0.280245
4	A4	123	83.7839	0.473098	0.284899
4	A4	124	83.9777	0.455455	0.289486
4	A4	125	84.1715	0.451691	0.292958
4	A4	126	84.3653	0.44586	0.294765
4	A4	127	84.5591	0.440176	0.295062
4	A4	128	84.7529	0.434454	0.294491
4	A4	129	84.9467	0.427297	0.29373
4	A4	130	85.1405	0.421617	0.293153
4	A4	131	85.3343	0.416142	0.292746
4	A4	132	85.5281	0.409424	0.292195
4	A4	133	85.7219	0.403776	0.291071
4	A4	134	85.9157	0.397469	0.288978
4	A4	135	86.1095	0.391403	0.28572
4	A4	136	86.3033	0.384825	0.281382
4	A4	137	86.497	0.378372	0.276328
4	A4	138	86.6908	0.374083	0.271054
4	A4	139	86.8846	0.368869	0.265995
4	A4	140	87.0784	0.362609	0.261378
4	A4	141	87.2722	0.357155	0.257211
4	A4	142	87.466	0.351935	0.253363
4	A4	143	87.6598	0.347749	0.249637
4	A4	144	87.8536	0.342079	0.245814
4	A4	145	88.0474	0.336667	0.241695
4	A4	146	88.2412	0.332039	0.237208
4	A4	147	88.435	0.326878	0.232547
4	A4	148	88.6288	0.322349	0.228193
4	A4	149	88.8226	0.316415	0.224722
4	A4	150	89.0164	0.312506	0.222451
4	A4	151	89.2102	0.306629	0.221143
4	A4	152	89.404	0.301417	0.220028
4	A4	153	89.5978	0.295757	0.218197
4	A4	154	89.7916	0.292152	0.21515
4	A4	155	89.9854	0.288337	0.21117
4	A4	156	90.1792	0.283764	0.207408
4	A4	157	90.373	0.279663	0.205737
4	A4	158	90.5668	0.27616	0.208536
4	A4	159	90.7606	0.271945	0.21835
4	A4	160	90.9544	0.26856	0.237209
4	A4	161	91.1482	0.264964	0.265508
4	A4	162	91.342	0.258148	0.300742
4	A4	163	91.5358	0.251427	0.336903
4	A4	164	91.7296	0.239289	0.365371
4	A4	165	91.9234	0.2228	0.377462
4	A4	166	92.1171	0.212515	0.367757
4	A4	167	92.3109	0.20668	0.336503
4	A4	168	92.5047	0.204376	0.289689
4	A4	169	92.6985	0.203993	0.236696
4	A4	170	92.8923	0.201471	0.186814
4	A4	171	93.0861	0.19913	0.146436
4	A4	172	93.2799	0.198473	0.117997
4	A4	173	93.4737	0.197253	0.100542
4	A4	174	93.6675	0.195457	0.091076
4	A4	175	93.8613	0.193066	0.0858681
4	A4	176	94.0551	0.190959	0.0813968
4	A4	177	94.2489	0.189122	0.0749869
4	A4	178	94.4427	0.187221	0.0652607
4	A4	179	94.6365	0.18481	0.0523555
4	A4	180	94.8303	0.184308	0.0377511
5	A5	1	60.1407	1.28438	0.473064
5	A5	2	60.3345	1.281	0.463842
5	A5	3	60.5283	1.27473	0.455843
5	A5	4	60.7221	1.26544	0.45158
5	A5	5	60.9159	1.25983	0.452656
5	A5	6	61.1097	1.24677	0.459183
5	A5	7	61.3035	1.23924	0.469849
5	A5	8	61.4973	1.22835	0.482514
5	A5	9	61.6911	1.21726	0.494937
5	A5	10	61.8849	1.20689	0.505351
5	A5	11	62.0787	1.19452	0.512737
5	A5	12	62.2725	1.18328	0.516819
5	A5	13	62.4663	1.17335	0.517882
5	A5	14	62.6601	1.15985	0.516563
5	A5	15	62.8539	1.15099	0.513672
5	A5	16	63.0477	1.13757	0.51006
5	A5	17	63.2414	1.12706	0.506476
5	A5	18	63.4352	1.11753	0.50341
5	A5	19	63.629	1.10648	0.501002
5	A5	20	63.8228	1.0967	0.499117
5	A5	21	64.0166	1.08369	0.497512
5	A5	22	64.2104	1.07365	0.496044
5	A5	23	64.4042	1.06381	0.494647
5	A5	24	64.598	1.05328	0.493208
5	A5	25	64.7918	1.04297	0.491409
5	A5	26	64.9856	1.03321	0.488788
5	A5	27	65.1794	1.02058	0.484987
5	A5	28	65.3732	1.00998	0.480013
5	A5	29	65.567	1.00141	0.474277
5	A5	30	65.7608	0.988924	0.468365
5	A5	31	65.9546	0.982705	0.462725
5	A5	32	66.1484	0.969783	0.457488
5	A5	33	66.3422	0.961634	0.452494
5	A5	34	66.536	0.949909	0.447492
5	A5	35	66.7298	0.942254	0.442339
5	A5	36	66.9236	0.932539	0.437077
5	A5	37	67.1174	0.921076	0.431873
5	A5	38	67.3112	0.912687	0.426896
5	A5	39	67.505	0.905551	0.4222
5	A5	40	67.6988	0.895252	0.417737
5	A5	41	67.8926	0.885635	0.413499
5	A5	42	68.0864	0.876347	0.409671
5	A5	43	68.2802	0.868354	0.406601
5	A5	44	68.474	0.860907	0.404565
5	A5	45	68.6678	0.851283	0.403485
5	A5	46	68.8615	0.844181	0.402827
5	A5	47	69.0554	0.834305	0.401818
5	A5	48	69.2491	0.824859	0.399831
5	A5	49	69.4429	0.815836	0.396685
5	A5	50	69.6367	0.808285	0.392678
5	A5	51	69.8305	0.800353	0.388365
5	A5	52	70.0243	0.792043	0.384265
5	A5	53	70.2181	0.782529	0.380651
5	A5	54	70.4119	0.776437	0.377518
5	A5	55	70.6057	0.767785	0.374668
5	A5	56	70.7995	0.759178	0.371878
5	A5	57	70.9933	0.751251	0.369087
5	A5	58	71.1871	0.742753	0.36648
5	A5	59	71.3809	0.73518	0.364432
5	A5	60	71.5747	0.727847	0.363308
5	A5	61	71.7685	0.720838	0.36323
5	A5	62	71.9623	0.711972	0.363947
5	A5	63	72.1561	0.705513	0.36489
5	A5	64	72.3499	0.696006	0.365361
5	A5	65	72.5437	0.688741	0.364772
5	A5	66	72.7375	0.680217	0.362818
5	A5	67	72.9313	0.67247	0.359522
5	A5	68	73.1251	0.663809	0.355144
5	A5	69	73.3189	0.657284	0.35004
5	A5	70	73.5127	0.649341	0.344537
5	A5	71	73.7065	0.642341	0.338901
5	A5	72	73.9003	0.634855	0.333424
5	A5	73	74.0941	0.626746	0.32848
5	A5	74	74.2879	0.620432	0.32448
5	A5	75	74.4817	0.615038	0.32167
5	A5	76	74.6755	0.608349	0.319903
5	A5	77	74.8692	0.600644	0.318583
5	A5	78	75.063	0.594017	0.316856
5	A5	79	75.2568	0.587065	0.313977
5	A5	80	75.4506	0.57925	0.309638
5	A5	81	75.6444	0.572775	0.304093
5	A5	82	75.8382	0.56597	0.298007
5	A5	83	76.032	0.560709	0.292162
5	A5	84	76.2258	0.55544	0.28717
5	A5	85	76.4196	0.5488	0.283335
5	A5	86	76.6134	0.54109	0.280654
5	A5	87	76.8072	0.537869	0.278898
5	A5	88	77.001	0.531815	0.277677
5	A5	89	77.1948	0.524215	0.276522
5	A5	90	77.3886	0.519248	0.275005
5	A5	91	77.5824	0.512492	0.272863
5	A5	92	77.7762	0.506221	0.27006
5	A5	93	77.97	0.501467	0.266738
5	A5	94	78.1638	0.496163	0.263122
5	A5	95	78.3576	0.48927	0.259445
5	A5	96	78.5514	0.484144	0.25595
5	A5	97	78.7452	0.478405	0.252872
5	A5	98	78.939	0.473558	0.25038
5	A5	99	79.1328	0.468688	0.248466
5	A5	100	79.3266	0.463226	0.246904
5	A5	101	79.5204	0.457447	0.245329
5	A5	102	79.7142	0.451909	0.243389
5	A5	103	79.908	0.446789	0.24088
5	A5	104	80.1018	0.442059	0.237761
5	A5	105	80.2956	0.437234	0.234114
5	A5	106	80.4893	0.431411	0.230112
5	A5	107	80.6832	0.426936	0.226041
5	A5	108	80.8769	0.421376	0.22229
5	A5	109	81.0707	0.417629	0.219271
5	A5	110	81.2645	0.413297	0.217236
5	A5	111	81.4583	0.409062	0.216133
5	A5	112	81.6521	0.403808	0.215595
5	A5	113	81.8459	0.398818	0.215099
5	A5	114	82.0397	0.394749	0.214184
5	A5	115	82.2335	0.389297	0.212631
5	A5	116	82.4273	0.385826	0.21054
5	A5	117	82.6211	0.380943	0.208291
5	A5	118	82.8149	0.375442	0.206437
5	A5	119	83.0087	0.372405	0.205519
5	A5	120	83.2025	0.36862	0.205855
5	A5	121	83.3963	0.363588	0.207384
5	A5	122	83.5901	0.359564	0.209689
5	A5	123	83.7839	0.354436	0.212197
5	A5	124	83.9777	0.349772	0.214485
5	A5	125	84.1715	0.34334	0.216469
5	A5	126	84.3653	0.341189	0.21838
5	A5	127	84.5591	0.335755	0.220541
5	A5	128	84.7529	0.330808	0.223132
5	A5	129	84.9467	0.326146	0.226083
5	A5	130	85.1405	0.320992	0.229132
5	A5	131	85.3343	0.315866	0.23195
5	A5	132	85.5281	0.31038	0.234226
5	A5	133	85.7219	0.306181	0.235648
5	A5	134	85.9157	0.301576	0.235875
5	A5	135	86.1095	0.294736	0.234596
5	A5	136	86.3033	0.289863	0.231671
5	A5	137	86.497	0.283912	0.227288
5	A5	138	86.6908	0.280514	0.22197
5	A5	139	86.8846	0.275126	0.216423
5	A5	140	87.0784	0.270734	0.211259
5	A5	141	87.2722	0.266651	0.206763
5	A5	142	87.466	0.263171	0.202796
5	A5	143	87.6598	0.258373	0.1989
5	A5	144	87.8536	0.252674	0.194542
5	A5	145	88.0474	0.2495	0.189387
5	A5	146	88.2412	0.245687	0.183496
5	A5	147	88.435	0.241764	0.177358
5	A5	148	88.6288	0.237006	0.171745
5	A5	149	88.8226	0.234978	0.167428
5	A5	150	89.0164	0.230101	0.164834
5	A5	151	89.2102	0.226342	0.163802
5	A5	152	89.404	0.222599	0.16358
5	A5	153	89.5978	0.218366	0.163098
5	A5	154	89.7916	0.214894	0.161372
5	A5	155	89.9854	0.211464	0.157832
5	A5	156	90.1792	0.207892	0.152426
5	A5	157	90.373	0.20554	0.145504
5	A5	158	90.5668	0.201847	0.137638
5	A5	159	90.7606	0.199481	0.129484
5	A5	160	90.9544	0.19718	0.121722
5	A5	161	91.1482	0.195014	0.114994
5	A5	162	91.342	0.192728	0.109795
5	A5	163	91.5358	0.191773	0.106324
5	A5	164	91.7296	0.18859	0.104388
5	A5	165	91.9234	0.186106	0.103431
5	A5	166	92.1171	0.184593	0.102723
5	A5	167	92.3109	0.181756	0.101617
5	A5	168	92.5047	0.179211	0.0997672
5	A5	169	92.6985	0.177395	0.0972125
5	A5	170	92.8923	0.175746	0.0942912
5	A5	171	93.0861	0.174552	0.0914375
5	A5	172	93.2799	0.171881	0.0889594
5	A5	173	93.4737	0.169977	0.0868833
5	A5	174	93.6675	0.168933	0.0848957
5	A5	175	93.8613	0.166367	0.0823458
5	A5	176	94.0551	0.165173	0.0783201
5	A5	177	94.2489	0.163631	0.0718602
5	A5	178	94.4427	0.16062	0.0623593
5	A5	179	94.6365	0.158656	0.0500244
5	A5	180	94.8303	0.157563	0.0360866
6	A6	1	60.1407	1.16938	0.433865
6	A6	2	60.3345	1.16408	0.425519
6	A6	3	60.5283	1.15893	0.418341
6	A6	4	60.7221	1.15092	0.414647
6	A6	5	60.9159	1.14516	0.415772
6	A6	6	61.1097	1.13407	0.421538
6	A6	7	61.3035	1.12496	0.430485
6	A6	8	61.4973	1.11493	0.440626
6	A6	9	61.6911	1.10592	0.450241
6	A6	10	61.8849	1.09341	0.458291
6	A6	11	62.0787	1.08461	0.464389
6	A6	12	62.2725	1.07502	0.468509
6	A6	13	62.4663	1.06447	0.470744
6	A6	14	62.6601	1.05305	0.47122
6	A6	15	62.8539	1.04195	0.470144
6	A6	16	63.0477	1.0311	0.467832
6	A6	17	63.2414	1.02242	0.464671
6	A6	18	63.4352	1.01329	0.46101
6	A6	19	63.629	0.998942	0.457152
6	A6	20	63.8228	0.991483	0.453332
6	A6	21	64.0166	0.9817	0.449699
6	A6	22	64.2104	0.971696	0.446259
6	A6	23	64.4042	0.963046	0.442865
6	A6	24	64.598	0.951308	0.439336
6	A6	25	64.7918	0.942661	0.435599
6	A6	26	64.9856	0.933082	0.431763
6	A6	27	65.1794	0.923153	0.428039
6	A6	28	65.3732	0.915403	0.42454
6	A6	29	65.567	0.905833	0.421176
6	A6	30	65.7608	0.895084	0.417663
6	A6	31	65.9546	0.8872	0.413691
6	A6	32	66.1484	0.87767	0.409126
6	A6	33	66.3422	0.867596	0.404108
6	A6	34	66.536	0.859212	0.399022
6	A6	35	66.7298	0.851149	0.394293
6	A6	36	66.9236	0.842518	0.390194
6	A6	37	67.1174	0.833555	0.386701
6	A6	38	67.3112	0.824871	0.383537
6	A6	39	67.505	0.817477	0.380319
6	A6	40	67.6988	0.807549	0.376774
6	A6	41	67.8926	0.799284	0.37285
6	A6	42	68.0864	0.791434	0.368686
6	A6	43	68.2802	0.78429	0.364482
6	A6	44	68.474	0.775588	0.360353
6	A6	45	68.6678	0.768141	0.356296
6	A6	46	68.8615	0.759861	0.352292
6	A6	47	69.0554	0.752219	0.348419
6	A6	48	69.2491	0.744214	0.344881
6	A6	49	69.4429	0.737616	0.341894
6	A6	50	69.6367	0.730374	0.339517
6	A6	51	69.8305	0.722928	0.337532
6	A6	52	70.0243	0.715314	0.335528
6	A6	53	70.2181	0.707573	0.333087
6	A6	54	70.4119	0.700685	0.33005
6	A6	55	70.6057	0.692692	0.32666
6	A6	56	70.7995	0.685788	0.323542
6	A6	57	70.9933	0.678204	0.321486
6	A6	58	71.1871	0.672008	0.321089
6	A6	59	71.3809	0.666556	0.32243
6	A6	60	71.5747	0.657504	0.324942
6	A6	61	71.7685	0.652115	0.327566
6	A6	62	71.9623	0.643054	0.329154
6	A6	63	72.1561	0.635624	0.328931
6	A6	64	72.3499	0.628416	0.326758
6	A6	65	72.5437	0.619222	0.323101
6	A6	66	72.7375	0.614875	0.318718
6	A6	67	72.9313	0.60781	0.314263
6	A6	68	73.1251	0.599306	0.310057
6	A6	69	73.3189	0.593831	0.306074
6	A6	70	73.5127	0.586459	0.302136
6	A6	71	73.7065	0.579647	0.298117
6	A6	72	73.9003	0.572743	0.294035
6	A6	73	74.0941	0.567438	0.290026
6	A6	74	74.2879	0.560396	0.286228
6	A6	75	74.4817	0.554594	0.282682
6	A6	76	74.6755	0.548635	0.279316
6	A6	77	74.8692	0.541987	0.276002
6	A6	78	75.063	0.536826	0.272645
6	A6	79	75.2568	0.529889	0.269257
6	A6	80	75.4506	0.524161	0.265958
6	A6	81	75.6444	0.51921	0.26291
6	A6	82	75.8382	0.511978	0.260212
6	A6	83	76.032	0.507646	0.257816
6	A6	84	76.2258	0.502446	0.255534
6	A6	85	76.4196	0.496178	0.253146
6	A6	86	76.6134	0.489427	0.250518
6	A6	87	76.8072	0.485253	0.24768
6	A6	88	77.001	0.479905	0.24477
6	A6	89	77.1948	0.475062	0.241924
6	A6	90	77.3886	0.468611	0.2392
6	A6	91	77.5824	0.463391	0.236572
6	A6	92	77.7762	0.458774	0.233971
6	A6	93	77.97	0.454141	0.231316
6	A6	94	78.1638	0.448369	0.228555
6	A6	95	78.3576	0.442516	0.225678
6	A6	96	78.5514	0.439114	0.222755
6	A6	97	78.7452	0.433528	0.219936
6	A6	98	78.939	0.428185	0.2174
6	A6	99	79.1328	0.423781	0.215277
6	A6	100	79.3266	0.420382	0.213559
6	A6	101	79.5204	0.414725	0.212077
6	A6	102	79.7142	0.409516	0.210542
6	A6	103	79.908	0.405787	0.20864
6	A6	104	80.1018	0.400889	0.206153
6	A6	105	80.2956	0.396217	0.203048
6	A6	106	80.4893	0.391248	0.199508
6	A6	107	80.6832	0.38737	0.195891
6	A6	108	80.8769	0.383552	0.192621
6	A6	109	81.0707	0.378954	0.190036
6	A6	110	81.2645	0.37543	0.188268
6	A6	111	81.4583	0.371238	0.187204
6	A6	112	81.6521	0.366932	0.186549
6	A6	113	81.8459	0.363013	0.185964
6	A6	114	82.0397	0.358611	0.185206
6	A6	115	82.2335	0.354491	0.184206
6	A6	116	82.4273	0.350508	0.183047
6	A6	117	82.6211	0.346974	0.181888
6	A6	118	82.8149	0.343202	0.180892
6	A6	119	83.0087	0.338423	0.180195
6	A6	120	83.2025	0.334929	0.179903
6	A6	121	83.3963	0.330208	0.180091
6	A6	122	83.5901	0.328093	0.18075
6	A6	123	83.7839	0.322854	0.181765
6	A6	124	83.9777	0.31916	0.182971
6	A6	125	84.1715	0.313743	0.18424
6	A6	126	84.3653	0.311356	0.185573
6	A6	127	84.5591	0.306517	0.187095
6	A6	128	84.7529	0.302112	0.188961
6	A6	129	84.9467	0.298588	0.19123
6	A6	130	85.1405	0.294171	0.193769
6	A6	131	85.3343	0.28966	0.196247
6	A6	132	85.5281	0.285287	0.198202
6	A6	133	85.7219	0.281225	0.199185
6	A6	134	85.9157	0.276044	0.198926
6	A6	135	86.1095	0.270886	0.197438
6	A6	136	86.3033	0.267207	0.194985
6	A6	137	86.497	0.262929	0.191931
6	A6	138	86.6908	0.259278	0.188554
6	A6	139	86.8846	0.254729	0.184961
6	A6	140	87.0784	0.249916	0.181138
6	A6	141	87.2722	0.24633	0.177063
6	A6	142	87.466	0.242828	0.172767
6	A6	143	87.6598	0.239805	0.168304
6	A6	144	87.8536	0.23516	0.163678
6	A6	145	88.0474	0.232074	0.158857
6	A6	146	88.2412	0.228497	0.153898
6	A6	147	88.435	0.225183	0.149092
6	A6	148	88.6288	0.22197	0.144987
6	A6	149	88.8226	0.218202	0.142193
6	A6	150	89.0164	0.216048	0.14103
6	A6	151	89.2102	0.21274	0.141228
6	A6	152	89.404	0.207525	0.141927
6	A6	153	89.5978	0.204246	0.142008
6	A6	154	89.7916	0.201878	0.140564
6	A6	155	89.9854	0.198583	0.137198
6	A6	156	90.1792	0.195654	0.132038
6	A6	157	90.373	0.192662	0.125537
6	A6	158	90.5668	0.190224	0.118282
6	A6	159	90.7606	0.188233	0.110902
6	A6	160	90.9544	0.185723	0.10405
6	A6	161	91.1482	0.184103	0.0983467
6	A6	162	91.342	0.18253	0.09425
6	A6	163	91.5358	0.18114	0.0918877
6	A6	164	91.7296	0.178427	0.0909675
6	A6	165	91.9234	0.176265	0.0908507
6	A6	166	92.1171	0.174758	0.0907815
6	A6	167	92.3109	0.171768	0.0901722
6	A6	168	92.5047	0.170028	0.08881
6	A6	169	92.6985	0.168141	0.0868764
6	A6	170	92.8923	0.16701	0.0847813
6	A6	171	93.0861	0.165586	0.0829024
6	A6	172	93.2799	0.162982	0.0813753
6	A6	173	93.4737	0.161304	0.0800127
6	A6	174	93.6675	0.159621	0.0783505
6	A6	175	93.8613	0.158266	0.0757451
6	A6	176	94.0551	0.156494	0.071479
6	A6	177	94.2489	0.154106	0.0649272
6	A6	178	94.4427	0.153198	0.0558202
6	A6	179	94.6365	0.151975	0.0445248
6	A6	180	94.8303	0.148924	0.0321454
7	A7	1	60.1407	3.34515	0.495842
7	A7	2	60.3345	3.32853	0.488265
7	A7	3	60.5283	3.31288	0.480419
7	A7	4	60.7221	3.29729	0.47447
7	A7	5	60.9159	3.28004	0.472259
7	A7	6	61.1097	3.25875	0.474645
7	A7	7	61.3035	3.23482	0.481295
7	A7	8	61.4973	3.21985	0.490961
7	A7	9	61.6911	3.19568	0.501951
7	A7	10	61.8849	3.1759	0.512638
7	A7	11	62.0787	3.14961	0.521797
7	A7	12	62.2725	3.12565	0.528768
7	A7	13	62.4663	3.10465	0.533421
7	A7	14	62.6601	3.08173	0.535988
7	A7	15	62.8539	3.05579	0.536901
7	A7	16	63.0477	3.0321	0.536707
7	A7	17	63.2414	3.0095	0.536011
7	A7	18	63.4352	2.98393	0.535364
7	A7	19	63.629	2.96447	0.535105
7	A7	20	63.8228	2.94108	0.535187
7	A7	21	64.0166	2.91621	0.535214
7	A7	22	64.2104	2.89453	0.534661
7	A7	23	64.4042	2.86849	0.533179
7	A7	24	64.598	2.84539	0.530802
7	A7	25	64.7918	2.82341	0.527902
7	A7	26	64.9856	2.80242	0.52497
7	A7	27	65.1794	2.77884	0.522363
7	A7	28	65.3732	2.75474	0.520158
7	A7	29	65.567	2.73646	0.518192
7	A7	30	65.7608	2.71075	0.516189
7	A7	31	65.9546	2.68805	0.513946
7	A7	32	66.1484	2.66561	0.511391
7	A7	33	66.3422	2.64285	0.508567
7	A7	34	66.536	2.62371	0.505523
7	A7	35	66.7298	2.59977	0.502302
7	A7	36	66.9236	2.57614	0.498943
7	A7	37	67.1174	2.55585	0.495574
7	A7	38	67.3112	2.53344	0.492416
7	A7	39	67.505	2.51159	0.489713
7	A7	40	67.6988	2.49334	0.487591
7	A7	41	67.8926	2.46974	0.485965
7	A7	42	68.0864	2.44964	0.484589
7	A7	43	68.2802	2.42944	0.48316
7	A7	44	68.474	2.40634	0.48145
7	A7	45	68.6678	2.38491	0.479385
7	A7	46	68.8615	2.36746	0.477013
7	A7	47	69.0554	2.34388	0.474451
7	A7	48	69.2491	2.32536	0.471847
7	A7	49	69.4429	2.30349	0.469356
7	A7	50	69.6367	2.28223	0.467129
7	A7	51	69.8305	2.26559	0.465272
7	A7	52	70.0243	2.24441	0.463835
7	A7	53	70.2181	2.22398	0.46283
7	A7	54	70.4119	2.20282	0.462346
7	A7	55	70.6057	2.18357	0.462571
7	A7	56	70.7995	2.16413	0.463773
7	A7	57	70.9933	2.14477	0.466186
7	A7	58	71.1871	2.12253	0.469864
7	A7	59	71.3809	2.1018	0.474549
7	A7	60	71.5747	2.08275	0.479624
7	A7	61	71.7685	2.06497	0.484159
7	A7	62	71.9623	2.03819	0.487147
7	A7	63	72.1561	2.0142	0.487803
7	A7	64	72.3499	1.99779	0.485825
7	A7	65	72.5437	1.97347	0.481447
7	A7	66	72.7375	1.95059	0.475305
7	A7	67	72.9313	1.93355	0.468235
7	A7	68	73.1251	1.91105	0.461069
7	A7	69	73.3189	1.89142	0.454534
7	A7	70	73.5127	1.87193	0.449157
7	A7	71	73.7065	1.85353	0.445159
7	A7	72	73.9003	1.83512	0.442379
7	A7	73	74.0941	1.81536	0.440295
7	A7	74	74.2879	1.79709	0.438212
7	A7	75	74.4817	1.77633	0.435559
7	A7	76	74.6755	1.75593	0.432139
7	A7	77	74.8692	1.73905	0.428152
7	A7	78	75.063	1.72089	0.424019
7	A7	79	75.2568	1.70543	0.420113
7	A7	80	75.4506	1.68359	0.416611
7	A7	81	75.6444	1.6662	0.413525
7	A7	82	75.8382	1.64771	0.410848
7	A7	83	76.032	1.631	0.408644
7	A7	84	76.2258	1.61409	0.407034
7	A7	85	76.4196	1.59606	0.406056
7	A7	86	76.6134	1.57962	0.405579
7	A7	87	76.8072	1.56154	0.405254
7	A7	88	77.001	1.54283	0.404587
7	A7	89	77.1948	1.52918	0.403074
7	A7	90	77.3886	1.50451	0.400359
7	A7	91	77.5824	1.4901	0.396372
7	A7	92	77.7762	1.47357	0.391333
7	A7	93	77.97	1.45531	0.385668
7	A7	94	78.1638	1.43881	0.379819
7	A7	95	78.3576	1.42451	0.374112
7	A7	96	78.5514	1.40633	0.368673
7	A7	97	78.7452	1.39111	0.363479
7	A7	98	78.939	1.37482	0.35843
7	A7	99	79.1328	1.3601	0.353458
7	A7	100	79.3266	1.34472	0.348588
7	A7	101	79.5204	1.32892	0.343946
7	A7	102	79.7142	1.31477	0.339686
7	A7	103	79.908	1.30094	0.33587
7	A7	104	80.1018	1.28771	0.332379
7	A7	105	80.2956	1.27171	0.328915
7	A7	106	80.4893	1.25778	0.325144
7	A7	107	80.6832	1.24271	0.320895
7	A7	108	80.8769	1.22906	0.316289
7	A7	109	81.0707	1.21534	0.311688
7	A7	110	81.2645	1.2027	0.307508
7	A7	111	81.4583	1.19116	0.303986
7	A7	112	81.6521	1.17655	0.301096
7	A7	113	81.8459	1.16438	0.298611
7	A7	114	82.0397	1.14961	0.296298
7	A7	115	82.2335	1.13842	0.294063
7	A7	116	82.4273	1.12608	0.291991
7	A7	117	82.6211	1.11305	0.290258
7	A7	118	82.8149	1.10167	0.289049
7	A7	119	83.0087	1.08807	0.288522
7	A7	120	83.2025	1.07602	0.288851
7	A7	121	83.3963	1.06284	0.290291
7	A7	122	83.5901	1.05115	0.293186
7	A7	123	83.7839	1.03825	0.297949
7	A7	124	83.9777	1.02555	0.305059
7	A7	125	84.1715	1.01384	0.31514
7	A7	126	84.3653	0.997578	0.329178
7	A7	127	84.5591	0.984127	0.348792
7	A7	128	84.7529	0.969658	0.376474
7	A7	129	84.9467	0.954	0.415678
7	A7	130	85.1405	0.938266	0.470598
7	A7	131	85.3343	0.917787	0.545535
7	A7	132	85.5281	0.899603	0.643689
7	A7	133	85.7219	0.872111	0.765356
7	A7	134	85.9157	0.84128	0.905816
7	A7	135	86.1095	0.79986	1.05367
7	A7	136	86.3033	0.74566	1.19077
7	A7	137	86.497	0.672974	1.2947
7	A7	138	86.6908	0.589181	1.34394
7	A7	139	86.8846	0.496026	1.32429
7	A7	140	87.0784	0.418725	1.23409
7	A7	141	87.2722	0.364066	1.08571
7	A7	142	87.466	0.33563	0.902311
7	A7	143	87.6598	0.32059	0.711029
7	A7	144	87.8536	0.312498	0.53557
7	A7	145	88.0474	0.305048	0.391125
7	A7	146	88.2412	0.299537	0.283089
7	A7	147	88.435	0.29379	0.209065
7	A7	148	88.6288	0.289853	0.162384
7	A7	149	88.8226	0.284047	0.135328
7	A7	150	89.0164	0.279118	0.121087
7	A7	151	89.2102	0.274142	0.114423
7	A7	152	89.404	0.267637	0.111582
7	A7	153	89.5978	0.263196	0.109991
7	A7	154	89.7916	0.2585	0.108032
7	A7	155	89.9854	0.252564	0.1049
7	A7	156	90.1792	0.248797	0.100467
7	A7	157	90.373	0.244851	0.0950667
7	A7	158	90.5668	0.241596	0.0892518
7	A7	159	90.7606	0.238504	0.083553
7	A7	160	90.9544	0.234934	0.0783373
7	A7	161	91.1482	0.231907	0.0737844
7	A7	162	91.342	0.229174	0.0699534
7	A7	163	91.5358	0.226205	0.0668679
7	A7	164	91.7296	0.223551	0.0645433
7	A7	165	91.9234	0.222133	0.0629418
7	A7	166	92.1171	0.219529	0.0619025
7	A7	167	92.3109	0.215645	0.0611271
7	A7	168	92.5047	0.212433	0.0602633
7	A7	169	92.6985	0.21155	0.0590495
7	A7	170	92.8923	0.207314	0.057426
7	A7	171	93.0861	0.205467	0.0555326
7	A7	172	93.2799	0.204965	0.0535941
7	A7	173	93.4737	0.201405	0.051757
7	A7	174	93.6675	0.19927	0.0499628
7	A7	175	93.8613	0.197538	0.0479092
7	A7	176	94.0551	0.195092	0.0451086
7	A7	177	94.2489	0.19428	0.0410443
7	A7	178	94.4427	0.190705	0.0354022
7	A7	179	94.6365	0.188412	0.0283081
7	A7	180	94.8303	0.18702	0.0204273
8	A8	1	60.1407	3.05473	0.471618
8	A8	2	60.3345	3.0438	0.465071
8	A8	3	60.5283	3.03234	0.459695
8	A8	4	60.7221	3.01389	0.45725
8	A8	5	60.9159	2.99928	0.458633
8	A8	6	61.1097	2.97589	0.463548
8	A8	7	61.3035	2.95584	0.470735
8	A8	8	61.4973	2.93698	0.478605
8	A8	9	61.6911	2.91293	0.48589
8	A8	10	61.8849	2.89288	0.49193
8	A8	11	62.0787	2.87037	0.496673
8	A8	12	62.2725	2.8532	0.500404
8	A8	13	62.4663	2.82722	0.50349
8	A8	14	62.6601	2.80638	0.50619
8	A8	15	62.8539	2.78623	0.508577
8	A8	16	63.0477	2.76139	0.51054
8	A8	17	63.2414	2.74139	0.51185
8	A8	18	63.4352	2.71779	0.512242
8	A8	19	63.629	2.69464	0.511506
8	A8	20	63.8228	2.6724	0.509589
8	A8	21	64.0166	2.6539	0.506649
8	A8	22	64.2104	2.62698	0.503043
8	A8	23	64.4042	2.60594	0.499299
8	A8	24	64.598	2.5872	0.495967
8	A8	25	64.7918	2.56786	0.493482
8	A8	26	64.9856	2.54524	0.492041
8	A8	27	65.1794	2.52133	0.491557
8	A8	28	65.3732	2.50532	0.491691
8	A8	29	65.567	2.48243	0.491893
8	A8	30	65.7608	2.46158	0.491528
8	A8	31	65.9546	2.43824	0.490056
8	A8	32	66.1484	2.41658	0.487212
8	A8	33	66.3422	2.39494	0.483097
8	A8	34	66.536	2.37634	0.478117
8	A8	35	66.7298	2.35338	0.472841
8	A8	36	66.9236	2.33487	0.467827
8	A8	37	67.1174	2.31346	0.463525
8	A8	38	67.3112	2.29215	0.460196
8	A8	39	67.505	2.27651	0.457855
8	A8	40	67.6988	2.25578	0.456282
8	A8	41	67.8926	2.23442	0.455122
8	A8	42	68.0864	2.21458	0.453993
8	A8	43	68.2802	2.19636	0.452624
8	A8	44	68.474	2.17613	0.450882
8	A8	45	68.6678	2.15902	0.448773
8	A8	46	68.8615	2.13489	0.446425
8	A8	47	69.0554	2.11763	0.444016
8	A8	48	69.2491	2.10084	0.441689
8	A8	49	69.4429	2.0812	0.439424
8	A8	50	69.6367	2.06115	0.437037
8	A8	51	69.8305	2.04415	0.434323
8	A8	52	70.0243	2.02446	0.431296
8	A8	53	70.2181	2.00271	0.428347
8	A8	54	70.4119	1.98751	0.42621
8	A8	55	70.6057	1.97066	0.425702
8	A8	56	70.7995	1.95279	0.427379
8	A8	57	70.9933	1.93281	0.431305
8	A8	58	71.1871	1.91422	0.436946
8	A8	59	71.3809	1.89834	0.443284
8	A8	60	71.5747	1.87649	0.449021
8	A8	61	71.7685	1.85631	0.452905
8	A8	62	71.9623	1.83471	0.454068
8	A8	63	72.1561	1.81482	0.452252
8	A8	64	72.3499	1.79544	0.447851
8	A8	65	72.5437	1.77543	0.441723
8	A8	66	72.7375	1.756	0.434903
8	A8	67	72.9313	1.73966	0.428297
8	A8	68	73.1251	1.72041	0.422513
8	A8	69	73.3189	1.70068	0.417774
8	A8	70	73.5127	1.68613	0.41398
8	A8	71	73.7065	1.66616	0.41081
8	A8	72	73.9003	1.64989	0.40788
8	A8	73	74.0941	1.62969	0.404876
8	A8	74	74.2879	1.61379	0.401653
8	A8	75	74.4817	1.5963	0.398225
8	A8	76	74.6755	1.5807	0.394689
8	A8	77	74.8692	1.56319	0.391142
8	A8	78	75.063	1.54564	0.387646
8	A8	79	75.2568	1.53038	0.38424
8	A8	80	75.4506	1.5126	0.380956
8	A8	81	75.6444	1.49679	0.377833
8	A8	82	75.8382	1.48112	0.374902
8	A8	83	76.032	1.46347	0.372194
8	A8	84	76.2258	1.44854	0.369731
8	A8	85	76.4196	1.43333	0.367495
8	A8	86	76.6134	1.41834	0.365405
8	A8	87	76.8072	1.40131	0.363329
8	A8	88	77.001	1.38755	0.361167
8	A8	89	77.1948	1.36903	0.358939
8	A8	90	77.3886	1.3548	0.35678
8	A8	91	77.5824	1.33905	0.354828
8	A8	92	77.7762	1.32662	0.35303
8	A8	93	77.97	1.30875	0.35104
8	A8	94	78.1638	1.2966	0.348327
8	A8	95	78.3576	1.27636	0.344461
8	A8	96	78.5514	1.26241	0.339413
8	A8	97	78.7452	1.2476	0.333617
8	A8	98	78.939	1.23603	0.32777
8	A8	99	79.1328	1.22039	0.322486
8	A8	100	79.3266	1.20756	0.318
8	A8	101	79.5204	1.19535	0.314128
8	A8	102	79.7142	1.18053	0.310449
8	A8	103	79.908	1.16706	0.306599
8	A8	104	80.1018	1.15232	0.302496
8	A8	105	80.2956	1.14132	0.298372
8	A8	106	80.4893	1.12893	0.294625
8	A8	107	80.6832	1.1167	0.291615
8	A8	108	80.8769	1.10427	0.289535
8	A8	109	81.0707	1.09145	0.288432
8	A8	110	81.2645	1.07828	0.28834
8	A8	111	81.4583	1.06768	0.289435
8	A8	112	81.6521	1.05552	0.292156
8	A8	113	81.8459	1.0404	0.297274
8	A8	114	82.0397	1.03119	0.305947
8	A8	115	82.2335	1.01742	0.319756
8	A8	116	82.4273	1.00515	0.340712
8	A8	117	82.6211	0.99106	0.37125
8	A8	118	82.8149	0.976319	0.414135
8	A8	119	83.0087	0.960818	0.472231
8	A8	120	83.2025	0.94105	0.547972
8	A8	121	83.3963	0.917959	0.642452
8	A8	122	83.5901	0.891548	0.754136
8	A8	123	83.7839	0.85998	0.877502
8	A8	124	83.9777	0.817553	1.00219
8	A8	125	84.1715	0.765724	1.11342
8	A8	126	84.3653	0.702666	1.19414
8	A8	127	84.5591	0.630221	1.22886
8	A8	128	84.7529	0.553505	1.20804
8	A8	129	84.9467	0.486653	1.13144
8	A8	130	85.1405	0.434891	1.00886
8	A8	131	85.3343	0.40182	0.857791
8	A8	132	85.5281	0.38174	0.698699
8	A8	133	85.7219	0.369137	0.549874
8	A8	134	85.9157	0.359301	0.42372
8	A8	135	86.1095	0.351342	0.325508
8	A8	136	86.3033	0.343588	0.254435
8	A8	137	86.497	0.336197	0.205952
8	A8	138	86.6908	0.330995	0.1742
8	A8	139	86.8846	0.324271	0.153749
8	A8	140	87.0784	0.318401	0.14043
8	A8	141	87.2722	0.31333	0.131434
8	A8	142	87.466	0.30866	0.125007
8	A8	143	87.6598	0.303718	0.120076
8	A8	144	87.8536	0.298242	0.115951
8	A8	145	88.0474	0.293114	0.112198
8	A8	146	88.2412	0.28889	0.108623
8	A8	147	88.435	0.283835	0.105296
8	A8	148	88.6288	0.280158	0.102498
8	A8	149	88.8226	0.274192	0.100551
8	A8	150	89.0164	0.271157	0.099561
8	A8	151	89.2102	0.26669	0.0992468
8	A8	152	89.404	0.259926	0.0989667
8	A8	153	89.5978	0.254524	0.0979953
8	A8	154	89.7916	0.251327	0.0958621
8	A8	155	89.9854	0.248423	0.0925305
8	A8	156	90.1792	0.243766	0.088304
8	A8	157	90.373	0.241409	0.0835738
8	A8	158	90.5668	0.237011	0.0786198
8	A8	159	90.7606	0.233833	0.0736046
8	A8	160	90.9544	0.231147	0.0687093
8	A8	161	91.1482	0.228473	0.064247
8	A8	162	91.342	0.226893	0.0606223
8	A8	163	91.5358	0.225829	0.0581428
8	A8	164	91.7296	0.222936	0.0568185
8	A8	165	91.9234	0.219584	0.0563048
8	A8	166	92.1171	0.217202	0.0560475
8	A8	167	92.3109	0.21423	0.0555424
8	A8	168	92.5047	0.212327	0.0545521
8	A8	169	92.6985	0.21026	0.0531636
8	A8	170	92.8923	0.207741	0.0516776
8	A8	171	93.0861	0.206746	0.0504194
8	A8	172	93.2799	0.204276	0.0495627
8	A8	173	93.4737	0.202042	0.049033
8	A8	174	93.6675	0.199911	0.0484976
8	A8	175	93.8613	0.197916	0.047425
8	A8	176	94.0551	0.195459	0.0452052
8	A8	177	94.2489	0.193279	0.0413282
8	A8	178	94.4427	0.191093	0.0356032
8	A8	179	94.6365	0.189448	0.0283358
8	A8	180	94.8303	0.187382	0.0203421
9	A9	1	60.1407	3.94164	0.686123
9	A9	2	60.3345	3.93071	0.678081
9	A9	3	60.5283	3.91631	0.672866
9	A9	4	60.7221	3.89538	0.672629
9	A9	5	60.9159	3.87805	0.677916
9	A9	6	61.1097	3.85353	0.687397
9	A9	7	61.3035	3.82281	0.6986
9	A9	8	61.4973	3.80281	0.709078
9	A9	9	61.6911	3.77412	0.717309
9	A9	10	61.8849	3.75038	0.722918
9	A9	11	62.0787	3.72987	0.726336
9	A9	12	62.2725	3.70169	0.728352
9	A9	13	62.4663	3.67408	0.729804
9	A9	14	62.6601	3.65239	0.731379
9	A9	15	62.8539	3.6277	0.733498
9	A9	16	63.0477	3.60045	0.736176
9	A9	17	63.2414	3.57561	0.738963
9	A9	18	63.4352	3.55285	0.741185
9	A9	19	63.629	3.52285	0.742241
9	A9	20	63.8228	3.49838	0.74195
9	A9	21	64.0166	3.46963	0.740587
9	A9	22	64.2104	3.44794	0.738574
9	A9	23	64.4042	3.42521	0.736084
9	A9	24	64.598	3.39627	0.732796
9	A9	25	64.7918	3.3733	0.7281
9	A9	26	64.9856	3.34799	0.721609
9	A9	27	65.1794	3.31806	0.713612
9	A9	28	65.3732	3.29884	0.705075
9	A9	29	65.567	3.27026	0.697168
9	A9	30	65.7608	3.25372	0.690509
9	A9	31	65.9546	3.23018	0.684837
9	A9	32	66.1484	3.20284	0.679185
9	A9	33	66.3422	3.17862	0.672521
9	A9	34	66.536	3.15427	0.664336
9	A9	35	66.7298	3.13278	0.654817
9	A9	36	66.9236	3.11153	0.6446
9	A9	37	67.1174	3.08955	0.634431
9	A9	38	67.3112	3.06587	0.624989
9	A9	39	67.505	3.04319	0.616912
9	A9	40	67.6988	3.02456	0.610778
9	A9	41	67.8926	3.00582	0.606998
9	A9	42	68.0864	2.98507	0.605687
9	A9	43	68.2802	2.963	0.606647
9	A9	44	68.474	2.94265	0.609541
9	A9	45	68.6678	2.92156	0.614048
9	A9	46	68.8615	2.90179	0.619916
9	A9	47	69.0554	2.88017	0.626842
9	A9	48	69.2491	2.857	0.634314
9	A9	49	69.4429	2.83801	0.641595
9	A9	50	69.6367	2.8171	0.647891
9	A9	51	69.8305	2.78733	0.652744
9	A9	52	70.0243	2.77076	0.656434
9	A9	53	70.2181	2.74254	0.660107
9	A9	54	70.4119	2.72344	0.665467
9	A9	55	70.6057	2.70248	0.67418
9	A9	56	70.7995	2.67998	0.687255
9	A9	57	70.9933	2.65468	0.704763
9	A9	58	71.1871	2.63271	0.726067
9	A9	59	71.3809	2.60638	0.750493
9	A9	60	71.5747	2.57852	0.778157
9	A9	61	71.7685	2.5493	0.810529
9	A9	62	71.9623	2.5238	0.850454
9	A9	63	72.1561	2.4973	0.90153
9	A9	64	72.3499	2.46763	0.966926
9	A9	65	72.5437	2.43445	1.04806
9	A9	66	72.7375	2.40254	1.14348
9	A9	67	72.9313	2.36304	1.24828
9	A9	68	73.1251	2.31344	1.35435
9	A9	69	73.3189	2.26252	1.45129
9	A9	70	73.5127	2.20432	1.52805
9	A9	71	73.7065	2.14281	1.57483
9	A9	72	73.9003	2.07833	1.58491
9	A9	73	74.0941	2.0145	1.55605
9	A9	74	74.2879	1.95607	1.49096
9	A9	75	74.4817	1.90453	1.39675
9	A9	76	74.6755	1.85943	1.28345
9	A9	77	74.8692	1.82106	1.16206
9	A9	78	75.063	1.78454	1.04257
9	A9	79	75.2568	1.7579	0.932535
9	A9	80	75.4506	1.73155	0.836378
9	A9	81	75.6444	1.70906	0.755487
9	A9	82	75.8382	1.68266	0.689011
9	A9	83	76.032	1.66502	0.634996
9	A9	84	76.2258	1.64369	0.591399
9	A9	85	76.4196	1.62455	0.556636
9	A9	86	76.6134	1.61048	0.52959
9	A9	87	76.8072	1.59479	0.509294
9	A9	88	77.001	1.57645	0.494647
9	A9	89	77.1948	1.56015	0.484339
9	A9	90	77.3886	1.54438	0.477021
9	A9	91	77.5824	1.52683	0.471517
9	A9	92	77.7762	1.51328	0.466952
9	A9	93	77.97	1.49413	0.462743
9	A9	94	78.1638	1.47914	0.458518
9	A9	95	78.3576	1.46658	0.454039
9	A9	96	78.5514	1.4465	0.449209
9	A9	97	78.7452	1.43212	0.444098
9	A9	98	78.939	1.41756	0.438967
9	A9	99	79.1328	1.40213	0.434155
9	A9	100	79.3266	1.3875	0.429888
9	A9	101	79.5204	1.37556	0.426134
9	A9	102	79.7142	1.35904	0.422579
9	A9	103	79.908	1.34237	0.418764
9	A9	104	80.1018	1.33165	0.414322
9	A9	105	80.2956	1.31547	0.409131
9	A9	106	80.4893	1.30159	0.403396
9	A9	107	80.6832	1.28676	0.397593
9	A9	108	80.8769	1.27557	0.392337
9	A9	109	81.0707	1.26128	0.388215
9	A9	110	81.2645	1.24927	0.385669
9	A9	111	81.4583	1.23645	0.384955
9	A9	112	81.6521	1.22072	0.386092
9	A9	113	81.8459	1.21026	0.388814
9	A9	114	82.0397	1.19714	0.392483
9	A9	115	82.2335	1.18546	0.396115
9	A9	116	82.4273	1.16933	0.39864
9	A9	117	82.6211	1.15289	0.399329
9	A9	118	82.8149	1.13868	0.398152
9	A9	119	83.0087	1.12784	0.395818
9	A9	120	83.2025	1.11424	0.393467
9	A9	121	83.3963	1.09925	0.392252
9	A9	122	83.5901	1.08831	0.393069
9	A9	123	83.7839	1.07328	0.396573
9	A9	124	83.9777	1.06032	0.403404
9	A9	125	84.1715	1.0469	0.414481
9	A9	126	84.3653	1.03216	0.431238
9	A9	127	84.5591	1.01951	0.455795
9	A9	128	84.7529	1.00229	0.491026
9	A9	129	84.9467	0.986532	0.540449
9	A9	130	85.1405	0.970478	0.607717
9	A9	131	85.3343	0.950799	0.695574
9	A9	132	85.5281	0.928832	0.804226
9	A9	133	85.7219	0.902141	0.929431
9	A9	134	85.9157	0.869274	1.06101
9	A9	135	86.1095	0.828024	1.18279
9	A9	136	86.3033	0.77364	1.27491
9	A9	137	86.497	0.707102	1.31843
9	A9	138	86.6908	0.639973	1.30115
9	A9	139	86.8846	0.578992	1.22213
9	A9	140	87.0784	0.53801	1.09286
9	A9	141	87.2722	0.512926	0.93411
9	A9	142	87.466	0.498359	0.769799
9	A9	143	87.6598	0.488359	0.620375
9	A9	144	87.8536	0.476866	0.49851
9	A9	145	88.0474	0.467094	0.408251
9	A9	146	88.2412	0.457544	0.347149
9	A9	147	88.435	0.448273	0.30971
9	A9	148	88.6288	0.438046	0.290431
9	A9	149	88.8226	0.430277	0.285452
9	A9	150	89.0164	0.419406	0.29275
9	A9	151	89.2102	0.407249	0.311446
9	A9	152	89.404	0.397645	0.340809
9	A9	153	89.5978	0.384414	0.379355
9	A9	154	89.7916	0.371117	0.424125
9	A9	155	89.9854	0.352578	0.470221
9	A9	156	90.1792	0.331059	0.510808
9	A9	157	90.373	0.307066	0.537928
9	A9	158	90.5668	0.280395	0.544225
9	A9	159	90.7606	0.255223	0.525187
9	A9	160	90.9544	0.235666	0.481016
9	A9	161	91.1482	0.225171	0.41712
9	A9	162	91.342	0.220357	0.342788
9	A9	163	91.5358	0.217965	0.268461
9	A9	164	91.7296	0.215323	0.202798
9	A9	165	91.9234	0.21317	0.150755
9	A9	166	92.1171	0.211044	0.113293
9	A9	167	92.3109	0.208004	0.0884385
9	A9	168	92.5047	0.206908	0.0729133
9	A9	169	92.6985	0.204638	0.0635263
9	A9	170	92.8923	0.202585	0.0579165
9	A9	171	93.0861	0.201462	0.0546508
9	A9	172	93.2799	0.19995	0.0529246
9	A9	173	93.4737	0.198737	0.0521494
9	A9	174	93.6675	0.196303	0.0516553
9	A9	175	93.8613	0.194127	0.0506202
9	A9	176	94.0551	0.19135	0.0482118
9	A9	177	94.2489	0.191003	0.0438474
9	A9	178	94.4427	0.188439	0.0374346
9	A9	179	94.6365	0.187208	0.0294752
9	A9	180	94.8303	0.186402	0.0209579
10	A10	1	60.1407	3.54892	0.48719
10	A10	2	60.3345	3.53952	0.478765
10	A10	3	60.5283	3.51578	0.470405
10	A10	4	60.7221	3.50437	0.464436
10	A10	5	60.9159	3.48637	0.462708
10	A10	6	61.1097	3.45816	0.465938
10	A10	7	61.3035	3.43726	0.473557
10	A10	8	61.4973	3.41981	0.484012
10	A10	9	61.6911	3.39491	0.495333
10	A10	10	61.8849	3.36914	0.505732
10	A10	11	62.0787	3.34472	0.514079
10	A10	12	62.2725	3.31661	0.520108
10	A10	13	62.4663	3.29269	0.524223
10	A10	14	62.6601	3.27108	0.527046
10	A10	15	62.8539	3.24357	0.528911
10	A10	16	63.0477	3.21866	0.529671
10	A10	17	63.2414	3.1955	0.528915
10	A10	18	63.4352	3.16137	0.526399
10	A10	19	63.629	3.14186	0.522362
10	A10	20	63.8228	3.11565	0.517533
10	A10	21	64.0166	3.08953	0.512837
10	A10	22	64.2104	3.07195	0.509009
10	A10	23	64.4042	3.04344	0.506383
10	A10	24	64.598	3.02019	0.504935
10	A10	25	64.7918	2.99923	0.504433
10	A10	26	64.9856	2.9706	0.50459
10	A10	27	65.1794	2.95176	0.505103
10	A10	28	65.3732	2.92581	0.505608
10	A10	29	65.567	2.9016	0.505675
10	A10	30	65.7608	2.87776	0.504867
10	A10	31	65.9546	2.85238	0.502879
10	A10	32	66.1484	2.82795	0.499661
10	A10	33	66.3422	2.80417	0.495466
10	A10	34	66.536	2.77971	0.490772
10	A10	35	66.7298	2.75757	0.486117
10	A10	36	66.9236	2.73494	0.481926
10	A10	37	67.1174	2.71158	0.478398
10	A10	38	67.3112	2.68819	0.475512
10	A10	39	67.505	2.66512	0.473108
10	A10	40	67.6988	2.64528	0.470983
10	A10	41	67.8926	2.62039	0.469002
10	A10	42	68.0864	2.59805	0.467149
10	A10	43	68.2802	2.57579	0.465494
10	A10	44	68.474	2.55743	0.464117
10	A10	45	68.6678	2.5315	0.463019
10	A10	46	68.8615	2.50972	0.462076
10	A10	47	69.0554	2.48991	0.461021
10	A10	48	69.2491	2.46904	0.459505
10	A10	49	69.4429	2.44156	0.457186
10	A10	50	69.6367	2.42418	0.453841
10	A10	51	69.8305	2.40342	0.449507
10	A10	52	70.0243	2.37864	0.444571
10	A10	53	70.2181	2.35627	0.439734
10	A10	54	70.4119	2.33846	0.435839
10	A10	55	70.6057	2.32233	0.433616
10	A10	56	70.7995	2.2972	0.433485
10	A10	57	70.9933	2.27845	0.435492
10	A10	58	71.1871	2.25544	0.439362
10	A10	59	71.3809	2.2376	0.444546
10	A10	60	71.5747	2.21556	0.450223
10	A10	61	71.7685	2.19508	0.455387
10	A10	62	71.9623	2.17095	0.459033
10	A10	63	72.1561	2.14551	0.460429
10	A10	64	72.3499	2.12625	0.459321
10	A10	65	72.5437	2.10253	0.455973
10	A10	66	72.7375	2.08166	0.451045
10	A10	67	72.9313	2.06	0.445409
10	A10	68	73.1251	2.03483	0.439945
10	A10	69	73.3189	2.01841	0.435305
10	A10	70	73.5127	2.00085	0.43174
10	A10	71	73.7065	1.97579	0.429028
10	A10	72	73.9003	1.95778	0.426641
10	A10	73	74.0941	1.9352	0.42402
10	A10	74	74.2879	1.91335	0.420854
10	A10	75	74.4817	1.89728	0.417147
10	A10	76	74.6755	1.87647	0.413115
10	A10	77	74.8692	1.85764	0.409037
10	A10	78	75.063	1.83771	0.405149
10	A10	79	75.2568	1.81721	0.401637
10	A10	80	75.4506	1.80116	0.398622
10	A10	81	75.6444	1.78061	0.396119
10	A10	82	75.8382	1.76193	0.393998
10	A10	83	76.032	1.74324	0.391992
10	A10	84	76.2258	1.72601	0.389768
10	A10	85	76.4196	1.70547	0.387046
10	A10	86	76.6134	1.68807	0.383686
10	A10	87	76.8072	1.6705	0.379734
10	A10	88	77.001	1.65046	0.375377
10	A10	89	77.1948	1.6356	0.370879
10	A10	90	77.3886	1.61682	0.366526
10	A10	91	77.5824	1.59803	0.362553
10	A10	92	77.7762	1.58132	0.359087
10	A10	93	77.97	1.56805	0.356076
10	A10	94	78.1638	1.54876	0.353275
10	A10	95	78.3576	1.53147	0.350334
10	A10	96	78.5514	1.51505	0.34698
10	A10	97	78.7452	1.49658	0.343157
10	A10	98	78.939	1.47996	0.33904
10	A10	99	79.1328	1.46883	0.334893
10	A10	100	79.3266	1.44956	0.330903
10	A10	101	79.5204	1.4343	0.327105
10	A10	102	79.7142	1.41879	0.323424
10	A10	103	79.908	1.40413	0.319771
10	A10	104	80.1018	1.38949	0.316116
10	A10	105	80.2956	1.37398	0.312469
10	A10	106	80.4893	1.35817	0.308864
10	A10	107	80.6832	1.34562	0.3053
10	A10	108	80.8769	1.33176	0.301763
10	A10	109	81.0707	1.31446	0.298251
10	A10	110	81.2645	1.30085	0.294846
10	A10	111	81.4583	1.29017	0.291721
10	A10	112	81.6521	1.27362	0.289112
10	A10	113	81.8459	1.25921	0.287222
10	A10	114	82.0397	1.25063	0.286122
10	A10	115	82.2335	1.23429	0.285718
10	A10	116	82.4273	1.22029	0.285802
10	A10	117	82.6211	1.20873	0.286198
10	A10	118	82.8149	1.1934	0.286903
10	A10	119	83.0087	1.17811	0.288158
10	A10	120	83.2025	1.16782	0.290398
10	A10	121	83.3963	1.1541	0.29413
10	A10	122	83.5901	1.13812	0.299856
10	A10	123	83.7839	1.12476	0.308088
10	A10	124	83.9777	1.11095	0.319499
10	A10	125	84.1715	1.09414	0.335124
10	A10	126	84.3653	1.08131	0.356608
10	A10	127	84.5591	1.06081	0.386437
10	A10	128	84.7529	1.04611	0.428106
10	A10	129	84.9467	1.02477	0.486048
10	A10	130	85.1405	1.00627	0.56509
10	A10	131	85.3343	0.979917	0.669192
10	A10	132	85.5281	0.953144	0.799377
10	A10	133	85.7219	0.917448	0.951138
10	A10	134	85.9157	0.871726	1.11224
10	A10	135	86.1095	0.810465	1.26236
10	A10	136	86.3033	0.730117	1.37581
10	A10	137	86.497	0.623887	1.42766
10	A10	138	86.6908	0.513603	1.40157
10	A10	139	86.8846	0.417792	1.29611
10	A10	140	87.0784	0.358117	1.12645
10	A10	141	87.2722	0.331241	0.920139
10	A10	142	87.466	0.319708	0.708727
10	A10	143	87.6598	0.312672	0.518884
10	A10	144	87.8536	0.308017	0.366636
10	A10	145	88.0474	0.3019	0.256335
10	A10	146	88.2412	0.298003	0.183509
10	A10	147	88.435	0.292241	0.139343
10	A10	148	88.6288	0.288112	0.114578
10	A10	149	88.8226	0.283546	0.101711
10	A10	150	89.0164	0.278918	0.09553
10	A10	151	89.2102	0.273367	0.0926827
10	A10	152	89.404	0.268701	0.0910414
10	A10	153	89.5978	0.263068	0.0892731
10	A10	154	89.7916	0.259849	0.0866631
10	A10	155	89.9854	0.255466	0.0830329
10	A10	156	90.1792	0.252033	0.078606
10	A10	157	90.373	0.24943	0.0738062
10	A10	158	90.5668	0.245649	0.0690637
10	A10	159	90.7606	0.242998	0.0647054
10	A10	160	90.9544	0.240482	0.0609355
10	A10	161	91.1482	0.237503	0.0578542
10	A10	162	91.342	0.236253	0.0554673
10	A10	163	91.5358	0.232383	0.0536762
10	A10	164	91.7296	0.231665	0.0522867
10	A10	165	91.9234	0.227138	0.0510658
10	A10	166	92.1171	0.225734	0.049832
10	A10	167	92.3109	0.223173	0.048527
10	A10	168	92.5047	0.221638	0.0472167
10	A10	169	92.6985	0.219508	0.0460215
10	A10	170	92.8923	0.217137	0.0450295
10	A10	171	93.0861	0.215245	0.0442475
10	A10	172	93.2799	0.213334	0.0436081
10	A10	173	93.4737	0.210216	0.0429938
10	A10	174	93.6675	0.209731	0.0422327
10	A10	175	93.8613	0.207471	0.041058
10	A10	176	94.0551	0.204861	0.0390845
10	A10	177	94.2489	0.203463	0.0358844
10	A10	178	94.4427	0.200709	0.0311822
10	A10	179	94.6365	0.198733	0.0250895
10	A10	180	94.8303	0.196691	0.0182106
11	A11	1	60.1407	1.49761	0.568887
11	A11	2	60.3345	1.49258	0.563644
11	A11	3	60.5283	1.48242	0.56005
11	A11	4	60.7221	1.47273	0.559723
11	A11	5	60.9159	1.46203	0.563446
11	A11	6	61.1097	1.45273	0.570714
11	A11	7	61.3035	1.43684	0.57994
11	A11	8	61.4973	1.42546	0.589087
11	A11	9	61.6911	1.41467	0.596441
11	A11	10	61.8849	1.39841	0.601057
11	A11	11	62.0787	1.38789	0.602832
11	A11	12	62.2725	1.37552	0.602324
11	A11	13	62.4663	1.36406	0.600438
11	A11	14	62.6601	1.34643	0.598123
11	A11	15	62.8539	1.3388	0.596025
11	A11	16	63.0477	1.32693	0.594184
11	A11	17	63.2414	1.31215	0.591995
11	A11	18	63.4352	1.30157	0.588484
11	A11	19	63.629	1.28705	0.582909
11	A11	20	63.8228	1.27529	0.575218
11	A11	21	64.0166	1.2603	0.56618
11	A11	22	64.2104	1.25391	0.557
11	A11	23	64.4042	1.23988	0.548758
11	A11	24	64.598	1.23124	0.541976
11	A11	25	64.7918	1.21776	0.536586
11	A11	26	64.9856	1.20779	0.532133
11	A11	27	65.1794	1.19638	0.528096
11	A11	28	65.3732	1.18672	0.52403
11	A11	29	65.567	1.17411	0.5196
11	A11	30	65.7608	1.16425	0.514522
11	A11	31	65.9546	1.15307	0.508601
11	A11	32	66.1484	1.14291	0.501768
11	A11	33	66.3422	1.13199	0.494213
11	A11	34	66.536	1.12025	0.486396
11	A11	35	66.7298	1.1121	0.478947
11	A11	36	66.9236	1.10258	0.472468
11	A11	37	67.1174	1.09123	0.46729
11	A11	38	67.3112	1.08272	0.463353
11	A11	39	67.505	1.07349	0.460255
11	A11	40	67.6988	1.06327	0.457444
11	A11	41	67.8926	1.05365	0.454451
11	A11	42	68.0864	1.04306	0.451065
11	A11	43	68.2802	1.03542	0.447338
11	A11	44	68.474	1.02636	0.443453
11	A11	45	68.6678	1.01498	0.439503
11	A11	46	68.8615	1.00837	0.435346
11	A11	47	69.0554	0.997699	0.430607
11	A11	48	69.2491	0.990792	0.424879
11	A11	49	69.4429	0.980038	0.418097
11	A11	50	69.6367	0.970775	0.410792
11	A11	51	69.8305	0.961266	0.404092
11	A11	52	70.0243	0.956721	0.399312
11	A11	53	70.2181	0.948329	0.397398
11	A11	54	70.4119	0.939836	0.398531
11	A11	55	70.6057	0.932006	0.4021
11	A11	56	70.7995	0.922895	0.407017
11	A11	57	70.9933	0.914067	0.412076
11	A11	58	71.1871	0.905726	0.416192
11	A11	59	71.3809	0.896915	0.418515
11	A11	60	71.5747	0.887381	0.418488
11	A11	61	71.7685	0.877818	0.415923
11	A11	62	71.9623	0.869152	0.411076
11	A11	63	72.1561	0.861864	0.404628
11	A11	64	72.3499	0.85168	0.397501
11	A11	65	72.5437	0.84379	0.390554
11	A11	66	72.7375	0.837192	0.384268
11	A11	67	72.9313	0.830291	0.378619
11	A11	68	73.1251	0.819976	0.373229
11	A11	69	73.3189	0.81288	0.367741
11	A11	70	73.5127	0.804052	0.362123
11	A11	71	73.7065	0.797291	0.356711
11	A11	72	73.9003	0.791132	0.351952
11	A11	73	74.0941	0.784127	0.34806
11	A11	74	74.2879	0.775919	0.344875
11	A11	75	74.4817	0.768513	0.341945
11	A11	76	74.6755	0.763027	0.338794
11	A11	77	74.8692	0.753629	0.335113
11	A11	78	75.063	0.74914	0.330841
11	A11	79	75.2568	0.740623	0.326155
11	A11	80	75.4506	0.734968	0.321413
11	A11	81	75.6444	0.7267	0.317057
11	A11	82	75.8382	0.720474	0.313456
11	A11	83	76.032	0.716684	0.310724
11	A11	84	76.2258	0.709398	0.308646
11	A11	85	76.4196	0.701863	0.306782
11	A11	86	76.6134	0.69478	0.304719
11	A11	87	76.8072	0.690743	0.302263
11	A11	88	77.001	0.68242	0.299473
11	A11	89	77.1948	0.677884	0.296512
11	A11	90	77.3886	0.670758	0.293485
11	A11	91	77.5824	0.664917	0.290349
11	A11	92	77.7762	0.658651	0.286985
11	A11	93	77.97	0.653126	0.283305
11	A11	94	78.1638	0.647212	0.27937
11	A11	95	78.3576	0.640167	0.275406
11	A11	96	78.5514	0.63519	0.271715
11	A11	97	78.7452	0.63105	0.268543
11	A11	98	78.939	0.624514	0.265986
11	A11	99	79.1328	0.618828	0.263999
11	A11	100	79.3266	0.612432	0.262489
11	A11	101	79.5204	0.608591	0.261348
11	A11	102	79.7142	0.60303	0.260419
11	A11	103	79.908	0.597663	0.25943
11	A11	104	80.1018	0.591988	0.258026
11	A11	105	80.2956	0.585919	0.2559
11	A11	106	80.4893	0.580923	0.252929
11	A11	107	80.6832	0.575008	0.249209
11	A11	108	80.8769	0.572001	0.244995
11	A11	109	81.0707	0.565141	0.24061
11	A11	110	81.2645	0.560334	0.236422
11	A11	111	81.4583	0.555292	0.232806
11	A11	112	81.6521	0.550986	0.230084
11	A11	113	81.8459	0.548144	0.228397
11	A11	114	82.0397	0.541756	0.22763
11	A11	115	82.2335	0.536474	0.227466
11	A11	116	82.4273	0.533165	0.227549
11	A11	117	82.6211	0.528169	0.227656
11	A11	118	82.8149	0.522677	0.227789
11	A11	119	83.0087	0.518093	0.228147
11	A11	120	83.2025	0.513363	0.228989
11	A11	121	83.3963	0.509979	0.230486
11	A11	122	83.5901	0.503768	0.232622
11	A11	123	83.7839	0.499059	0.235198
11	A11	124	83.9777	0.494508	0.237937
11	A11	125	84.1715	0.488811	0.240593
11	A11	126	84.3653	0.484042	0.243012
11	A11	127	84.5591	0.478593	0.245127
11	A11	128	84.7529	0.474176	0.246942
11	A11	129	84.9467	0.467915	0.24852
11	A11	130	85.1405	0.463017	0.249949
11	A11	131	85.3343	0.456955	0.25127
11	A11	132	85.5281	0.45418	0.252357
11	A11	133	85.7219	0.447718	0.252848
11	A11	134	85.9157	0.441933	0.252252
11	A11	135	86.1095	0.436008	0.250143
11	A11	136	86.3033	0.430731	0.246371
11	A11	137	86.497	0.425889	0.241123
11	A11	138	86.6908	0.420932	0.23481
11	A11	139	86.8846	0.416199	0.22791
11	A11	140	87.0784	0.411368	0.220861
11	A11	141	87.2722	0.406112	0.214057
11	A11	142	87.466	0.40371	0.207827
11	A11	143	87.6598	0.398574	0.202395
11	A11	144	87.8536	0.394813	0.197804
11	A11	145	88.0474	0.391206	0.193926
11	A11	146	88.2412	0.386853	0.190574
11	A11	147	88.435	0.382804	0.187658
11	A11	148	88.6288	0.37796	0.185259
11	A11	149	88.8226	0.375918	0.183503
11	A11	150	89.0164	0.370239	0.182325
11	A11	151	89.2102	0.365511	0.181288
11	A11	152	89.404	0.360967	0.179645
11	A11	153	89.5978	0.357879	0.176602
11	A11	154	89.7916	0.354641	0.171607
11	A11	155	89.9854	0.349887	0.164496
11	A11	156	90.1792	0.347943	0.155493
11	A11	157	90.373	0.344295	0.145139
11	A11	158	90.5668	0.341092	0.13424
11	A11	159	90.7606	0.339324	0.123787
11	A11	160	90.9544	0.338922	0.11478
[truncated: 7,760 more rows]
