# Supplementary material for: Chlorpromazine induces cytotoxic autophagy in glioblastoma cells via endoplasmic reticulum stress and unfolded protein response
Source: J Exp Clin Cancer Res. 2021 Nov 5;40:347. doi: 10.1186/s13046-021-02144-w (PMC8569984; doi:10.1186/s13046-021-02144-w)
Supplement: Supplementary file 2 — Additional file 2. [file 13046_2021_2144_MOESM2_ESM.zip › Raw Data/RT-PCR/2019-11-29 ER stress.xls]

## Sheet: Sample Setup
Block Type	Fast 96-Well Block (0.1mL)
Calibration Background is expired	Yes
Calibration Background performed on	05-13-2019
Calibration Normalization FAM-ROX is expired	Yes
Calibration Normalization FAM-ROX performed on	05-13-2019
Calibration Normalization VIC-ROX is expired	Yes
Calibration Normalization VIC-ROX performed on	05-13-2019
Calibration Pure Dye FAM is expired	Yes
Calibration Pure Dye FAM performed on	05-13-2019
Calibration Pure Dye NED is expired	Yes
Calibration Pure Dye NED performed on	05-13-2019
Calibration Pure Dye ROX is expired	Yes
Calibration Pure Dye ROX performed on	05-13-2019
Calibration Pure Dye SYBR is expired	Yes
Calibration Pure Dye SYBR performed on	05-13-2019
Calibration Pure Dye TAMRA is expired	Yes
Calibration Pure Dye TAMRA performed on	05-13-2019
Calibration Pure Dye VIC is expired	Yes
Calibration Pure Dye VIC performed on	05-13-2019
Calibration ROI is expired	Yes
Calibration ROI performed on	05-13-2019
Calibration Uniformity is expired	Yes
Calibration Uniformity performed on	05-13-2019
Chemistry	SYBR_GREEN
Date Created	2019-11-29 12:01:15 PM CET
Experiment Barcode
Experiment Comment
Experiment File Name	D:\Users\Administrator\Desktop\2019-11-29 ER stress.eds
Experiment Name	2019-11-29 ER stress
Experiment Run End Time	2019-11-29 21:56:27 PM CET
Experiment Type	Standard Curve
Instrument Name	278861431
Instrument Serial Number	278861431
Instrument Type	QuantStudio(TM) 6 Flex System
Passive Reference	ROX
Quantification Cycle Method	Ct
Signal Smoothing On	true
Stage/ Cycle where Analysis is performed	Stage 2, Step 2
User Name
Well	Well Position	Sample Name	Sample Color	Biogroup Name	Biogroup Color	Target Name	Target Color	Task	Reporter	Quencher	Quantity	Comments
1	A1	BTSC #1 NT	RGB(176,23,31)			sXBP1	RGB(176,23,31)	UNKNOWN	SYBR	None
2	A2	BTSC #1 NT	RGB(176,23,31)			sXBP1	RGB(176,23,31)	UNKNOWN	SYBR	None
3	A3	BTSC #1 CPZ	RGB(0,0,255)			sXBP1	RGB(176,23,31)	UNKNOWN	SYBR	None
4	A4	BTSC #1 CPZ	RGB(0,0,255)			sXBP1	RGB(176,23,31)	UNKNOWN	SYBR	None
5	A5	BTSC #83 NT	RGB(0,139,69)			sXBP1	RGB(176,23,31)	UNKNOWN	SYBR	None
6	A6	BTSC #83 NT	RGB(0,139,69)			sXBP1	RGB(176,23,31)	UNKNOWN	SYBR	None
7	A7	BTSC #83 CPZ	RGB(255,127,0)			sXBP1	RGB(176,23,31)	UNKNOWN	SYBR	None
8	A8	BTSC #83 CPZ	RGB(255,127,0)			sXBP1	RGB(176,23,31)	UNKNOWN	SYBR	None
9	A9	BTSC #163 NT	RGB(139,137,112)			sXBP1	RGB(176,23,31)	UNKNOWN	SYBR	None
10	A10	BTSC #163 NT	RGB(139,137,112)			sXBP1	RGB(176,23,31)	UNKNOWN	SYBR	None
11	A11	BTSC #163 CPZ	RGB(238,121,66)			sXBP1	RGB(176,23,31)	UNKNOWN	SYBR	None
12	A12	BTSC #163 CPZ	RGB(238,121,66)			sXBP1	RGB(176,23,31)	UNKNOWN	SYBR	None
13	B1	BTSC #1 NT	RGB(176,23,31)			XBP1	RGB(0,0,255)	UNKNOWN	SYBR	None
14	B2	BTSC #1 NT	RGB(176,23,31)			XBP1	RGB(0,0,255)	UNKNOWN	SYBR	None
15	B3	BTSC #1 CPZ	RGB(0,0,255)			XBP1	RGB(0,0,255)	UNKNOWN	SYBR	None
16	B4	BTSC #1 CPZ	RGB(0,0,255)			XBP1	RGB(0,0,255)	UNKNOWN	SYBR	None
17	B5	BTSC #83 NT	RGB(0,139,69)			XBP1	RGB(0,0,255)	UNKNOWN	SYBR	None
18	B6	BTSC #83 NT	RGB(0,139,69)			XBP1	RGB(0,0,255)	UNKNOWN	SYBR	None
19	B7	BTSC #83 CPZ	RGB(255,127,0)			XBP1	RGB(0,0,255)	UNKNOWN	SYBR	None
20	B8	BTSC #83 CPZ	RGB(255,127,0)			XBP1	RGB(0,0,255)	UNKNOWN	SYBR	None
21	B9	BTSC #163 NT	RGB(139,137,112)			XBP1	RGB(0,0,255)	UNKNOWN	SYBR	None
22	B10	BTSC #163 NT	RGB(139,137,112)			XBP1	RGB(0,0,255)	UNKNOWN	SYBR	None
23	B11	BTSC #163 CPZ	RGB(238,121,66)			XBP1	RGB(0,0,255)	UNKNOWN	SYBR	None
24	B12	BTSC #163 CPZ	RGB(238,121,66)			XBP1	RGB(0,0,255)	UNKNOWN	SYBR	None
25	C1	BTSC #1 NT	RGB(176,23,31)			ATF4	RGB(0,139,69)	UNKNOWN	SYBR	None
26	C2	BTSC #1 NT	RGB(176,23,31)			ATF4	RGB(0,139,69)	UNKNOWN	SYBR	None
27	C3	BTSC #1 CPZ	RGB(0,0,255)			ATF4	RGB(0,139,69)	UNKNOWN	SYBR	None
28	C4	BTSC #1 CPZ	RGB(0,0,255)			ATF4	RGB(0,139,69)	UNKNOWN	SYBR	None
29	C5	BTSC #83 NT	RGB(0,139,69)			ATF4	RGB(0,139,69)	UNKNOWN	SYBR	None
30	C6	BTSC #83 NT	RGB(0,139,69)			ATF4	RGB(0,139,69)	UNKNOWN	SYBR	None
31	C7	BTSC #83 CPZ	RGB(255,127,0)			ATF4	RGB(0,139,69)	UNKNOWN	SYBR	None
32	C8	BTSC #83 CPZ	RGB(255,127,0)			ATF4	RGB(0,139,69)	UNKNOWN	SYBR	None
33	C9	BTSC #163 NT	RGB(139,137,112)			ATF4	RGB(0,139,69)	UNKNOWN	SYBR	None
34	C10	BTSC #163 NT	RGB(139,137,112)			ATF4	RGB(0,139,69)	UNKNOWN	SYBR	None
35	C11	BTSC #163 CPZ	RGB(238,121,66)			ATF4	RGB(0,139,69)	UNKNOWN	SYBR	None
36	C12	BTSC #163 CPZ	RGB(238,121,66)			ATF4	RGB(0,139,69)	UNKNOWN	SYBR	None
37	D1	BTSC #1 NT	RGB(176,23,31)			GAPDH	RGB(238,238,0)	UNKNOWN	SYBR	None
38	D2	BTSC #1 NT	RGB(176,23,31)			GAPDH	RGB(238,238,0)	UNKNOWN	SYBR	None
39	D3	BTSC #1 CPZ	RGB(0,0,255)			GAPDH	RGB(238,238,0)	UNKNOWN	SYBR	None
40	D4	BTSC #1 CPZ	RGB(0,0,255)			GAPDH	RGB(238,238,0)	UNKNOWN	SYBR	None
41	D5	BTSC #83 NT	RGB(0,139,69)			GAPDH	RGB(238,238,0)	UNKNOWN	SYBR	None
42	D6	BTSC #83 NT	RGB(0,139,69)			GAPDH	RGB(238,238,0)	UNKNOWN	SYBR	None
43	D7	BTSC #83 CPZ	RGB(255,127,0)			GAPDH	RGB(238,238,0)	UNKNOWN	SYBR	None
44	D8	BTSC #83 CPZ	RGB(255,127,0)			GAPDH	RGB(238,238,0)	UNKNOWN	SYBR	None
45	D9	BTSC #163 NT	RGB(139,137,112)			GAPDH	RGB(238,238,0)	UNKNOWN	SYBR	None
46	D10	BTSC #163 NT	RGB(139,137,112)			GAPDH	RGB(238,238,0)	UNKNOWN	SYBR	None
47	D11	BTSC #163 CPZ	RGB(238,121,66)			GAPDH	RGB(238,238,0)	UNKNOWN	SYBR	None
48	D12	BTSC #163 CPZ	RGB(238,121,66)			GAPDH	RGB(238,238,0)	UNKNOWN	SYBR	None
49	E1	U87MG NT	RGB(142,56,142)			sXBP1	RGB(176,23,31)	UNKNOWN	SYBR	None
50	E2	U87MG NT	RGB(142,56,142)			sXBP1	RGB(176,23,31)	UNKNOWN	SYBR	None
51	E3	U87MG CPZ	RGB(198,113,113)			sXBP1	RGB(176,23,31)	UNKNOWN	SYBR	None
52	E4	U87MG CPZ	RGB(198,113,113)			sXBP1	RGB(176,23,31)	UNKNOWN	SYBR	None
53	E5	T98G NT	RGB(0,245,255)			sXBP1	RGB(176,23,31)	UNKNOWN	SYBR	None
54	E6	T98G NT	RGB(0,245,255)			sXBP1	RGB(176,23,31)	UNKNOWN	SYBR	None
55	E7	T98G CPZ	RGB(238,220,130)			sXBP1	RGB(176,23,31)	UNKNOWN	SYBR	None
56	E8	T98G CPZ	RGB(238,220,130)			sXBP1	RGB(176,23,31)	UNKNOWN	SYBR	None
57	E9	U251MG NT	RGB(238,238,0)			sXBP1	RGB(176,23,31)	UNKNOWN	SYBR	None
58	E10	U251MG NT	RGB(238,238,0)			sXBP1	RGB(176,23,31)	UNKNOWN	SYBR	None
59	E11	U251MG CPZ	RGB(142,142,56)			sXBP1	RGB(176,23,31)	UNKNOWN	SYBR	None
60	E12	U251MG CPZ	RGB(142,142,56)			sXBP1	RGB(176,23,31)	UNKNOWN	SYBR	None
61	F1	U87MG NT	RGB(142,56,142)			XBP1	RGB(0,0,255)	UNKNOWN	SYBR	None
62	F2	U87MG NT	RGB(142,56,142)			XBP1	RGB(0,0,255)	UNKNOWN	SYBR	None
63	F3	U87MG CPZ	RGB(198,113,113)			XBP1	RGB(0,0,255)	UNKNOWN	SYBR	None
64	F4	U87MG CPZ	RGB(198,113,113)			XBP1	RGB(0,0,255)	UNKNOWN	SYBR	None
65	F5	T98G NT	RGB(0,245,255)			XBP1	RGB(0,0,255)	UNKNOWN	SYBR	None
66	F6	T98G NT	RGB(0,245,255)			XBP1	RGB(0,0,255)	UNKNOWN	SYBR	None
67	F7	T98G CPZ	RGB(238,220,130)			XBP1	RGB(0,0,255)	UNKNOWN	SYBR	None
68	F8	T98G CPZ	RGB(238,220,130)			XBP1	RGB(0,0,255)	UNKNOWN	SYBR	None
69	F9	U251MG NT	RGB(238,238,0)			XBP1	RGB(0,0,255)	UNKNOWN	SYBR	None
70	F10	U251MG NT	RGB(238,238,0)			XBP1	RGB(0,0,255)	UNKNOWN	SYBR	None
71	F11	U251MG CPZ	RGB(142,142,56)			XBP1	RGB(0,0,255)	UNKNOWN	SYBR	None
72	F12	U251MG CPZ	RGB(142,142,56)			XBP1	RGB(0,0,255)	UNKNOWN	SYBR	None
73	G1	U87MG NT	RGB(142,56,142)			ATF4	RGB(0,139,69)	UNKNOWN	SYBR	None
74	G2	U87MG NT	RGB(142,56,142)			ATF4	RGB(0,139,69)	UNKNOWN	SYBR	None
75	G3	U87MG CPZ	RGB(198,113,113)			ATF4	RGB(0,139,69)	UNKNOWN	SYBR	None
76	G4	U87MG CPZ	RGB(198,113,113)			ATF4	RGB(0,139,69)	UNKNOWN	SYBR	None
77	G5	T98G NT	RGB(0,245,255)			ATF4	RGB(0,139,69)	UNKNOWN	SYBR	None
78	G6	T98G NT	RGB(0,245,255)			ATF4	RGB(0,139,69)	UNKNOWN	SYBR	None
79	G7	T98G CPZ	RGB(238,220,130)			ATF4	RGB(0,139,69)	UNKNOWN	SYBR	None
80	G8	T98G CPZ	RGB(238,220,130)			ATF4	RGB(0,139,69)	UNKNOWN	SYBR	None
81	G9	U251MG NT	RGB(238,238,0)			ATF4	RGB(0,139,69)	UNKNOWN	SYBR	None
82	G10	U251MG NT	RGB(238,238,0)			ATF4	RGB(0,139,69)	UNKNOWN	SYBR	None
83	G11	U251MG CPZ	RGB(142,142,56)			ATF4	RGB(0,139,69)	UNKNOWN	SYBR	None
84	G12	U251MG CPZ	RGB(142,142,56)			ATF4	RGB(0,139,69)	UNKNOWN	SYBR	None
85	H1	U87MG NT	RGB(142,56,142)			GAPDH	RGB(238,238,0)	UNKNOWN	SYBR	None
86	H2	U87MG NT	RGB(142,56,142)			GAPDH	RGB(238,238,0)	UNKNOWN	SYBR	None
87	H3	U87MG CPZ	RGB(198,113,113)			GAPDH	RGB(238,238,0)	UNKNOWN	SYBR	None
88	H4	U87MG CPZ	RGB(198,113,113)			GAPDH	RGB(238,238,0)	UNKNOWN	SYBR	None
89	H5	T98G NT	RGB(0,245,255)			GAPDH	RGB(238,238,0)	UNKNOWN	SYBR	None
90	H6	T98G NT	RGB(0,245,255)			GAPDH	RGB(238,238,0)	UNKNOWN	SYBR	None
91	H7	T98G CPZ	RGB(238,220,130)			GAPDH	RGB(238,238,0)	UNKNOWN	SYBR	None
92	H8	T98G CPZ	RGB(238,220,130)			GAPDH	RGB(238,238,0)	UNKNOWN	SYBR	None
93	H9	U251MG NT	RGB(238,238,0)			GAPDH	RGB(238,238,0)	UNKNOWN	SYBR	None
94	H10	U251MG NT	RGB(238,238,0)			GAPDH	RGB(238,238,0)	UNKNOWN	SYBR	None
95	H11	U251MG CPZ	RGB(142,142,56)			GAPDH	RGB(238,238,0)	UNKNOWN	SYBR	None
96	H12	U251MG CPZ	RGB(142,142,56)			GAPDH	RGB(238,238,0)	UNKNOWN	SYBR	None

## Sheet: Amplification Data
Block Type	Fast 96-Well Block (0.1mL)
Calibration Background is expired	Yes
Calibration Background performed on	05-13-2019
Calibration Normalization FAM-ROX is expired	Yes
Calibration Normalization FAM-ROX performed on	05-13-2019
Calibration Normalization VIC-ROX is expired	Yes
Calibration Normalization VIC-ROX performed on	05-13-2019
Calibration Pure Dye FAM is expired	Yes
Calibration Pure Dye FAM performed on	05-13-2019
Calibration Pure Dye NED is expired	Yes
Calibration Pure Dye NED performed on	05-13-2019
Calibration Pure Dye ROX is expired	Yes
Calibration Pure Dye ROX performed on	05-13-2019
Calibration Pure Dye SYBR is expired	Yes
Calibration Pure Dye SYBR performed on	05-13-2019
Calibration Pure Dye TAMRA is expired	Yes
Calibration Pure Dye TAMRA performed on	05-13-2019
Calibration Pure Dye VIC is expired	Yes
Calibration Pure Dye VIC performed on	05-13-2019
Calibration ROI is expired	Yes
Calibration ROI performed on	05-13-2019
Calibration Uniformity is expired	Yes
Calibration Uniformity performed on	05-13-2019
Chemistry	SYBR_GREEN
Date Created	2019-11-29 12:01:15 PM CET
Experiment Barcode
Experiment Comment
Experiment File Name	D:\Users\Administrator\Desktop\2019-11-29 ER stress.eds
Experiment Name	2019-11-29 ER stress
Experiment Run End Time	2019-11-29 21:56:27 PM CET
Experiment Type	Standard Curve
Instrument Name	278861431
Instrument Serial Number	278861431
Instrument Type	QuantStudio(TM) 6 Flex System
Passive Reference	ROX
Quantification Cycle Method	Ct
Signal Smoothing On	true
Stage/ Cycle where Analysis is performed	Stage 2, Step 2
User Name
Well	Cycle	Target Name	Rn	Delta Rn
1	1	sXBP1	0.839043	-0.0255309
1	2	sXBP1	0.852304	-0.0385571
1	3	sXBP1	0.866323	-0.0508263
1	4	sXBP1	0.888231	-0.0552051
1	5	sXBP1	0.954036	-0.0156875
1	6	sXBP1	0.991932	-0.00407911
1	7	sXBP1	1.01378	-0.0085153
1	8	sXBP1	1.05995	0.0113597
1	9	sXBP1	1.09868	0.0238048
1	10	sXBP1	1.13027	0.0291083
1	11	sXBP1	1.15846	0.0310115
1	12	sXBP1	1.20712	0.0533835
1	13	sXBP1	1.22844	0.0484195
1	14	sXBP1	1.23695	0.0306418
1	15	sXBP1	1.2607	0.028104
1	16	sXBP1	1.27594	0.0170504
1	17	sXBP1	1.29119	0.00601618
1	18	sXBP1	1.30118	-0.0102781
1	19	sXBP1	1.30711	-0.0306358
1	20	sXBP1	1.31702	-0.0470147
1	21	sXBP1	1.33366	-0.0566577
1	22	sXBP1	1.37987	-0.0367392
1	23	sXBP1	1.44775	0.00484972
1	24	sXBP1	1.55424	0.0850612
1	25	sXBP1	1.73974	0.244271
1	26	sXBP1	2.01829	0.496528
1	27	sXBP1	2.3662	0.818159
1	28	sXBP1	2.78825	1.21391
1	29	sXBP1	3.20269	1.60206
1	30	sXBP1	3.56828	1.94138
1	31	sXBP1	3.90716	2.25396
1	32	sXBP1	4.16055	2.48106
1	33	sXBP1	4.37911	2.67334
1	34	sXBP1	4.55934	2.82728
1	35	sXBP1	4.71121	2.95286
1	36	sXBP1	4.83407	3.04944
1	37	sXBP1	4.93209	3.12117
1	38	sXBP1	4.99848	3.16128
1	39	sXBP1	5.04824	3.18475
1	40	sXBP1	5.07994	3.19016
2	1	sXBP1	0.847999	-0.00277804
2	2	sXBP1	0.84972	-0.00456315
2	3	sXBP1	0.857326	-0.000462905
2	4	sXBP1	0.861301	6.40724e-06
2	5	sXBP1	0.865568	0.000768379
2	6	sXBP1	0.868111	-0.000194847
2	7	sXBP1	0.870989	-0.000821783
2	8	sXBP1	0.876101	0.000784489
2	9	sXBP1	0.879798	0.000976163
2	10	sXBP1	0.883013	0.00068492
2	11	sXBP1	0.886904	0.00107037
2	12	sXBP1	0.888863	-0.00047573
2	13	sXBP1	0.891063	-0.00178168
2	14	sXBP1	0.895261	-0.00108879
2	15	sXBP1	0.898558	-0.00129832
2	16	sXBP1	0.902296	-0.00106557
2	17	sXBP1	0.907652	0.000784479
2	18	sXBP1	0.912487	0.00211442
2	19	sXBP1	0.920756	0.00687724
2	20	sXBP1	0.933516	0.0161325
2	21	sXBP1	0.957274	0.0363844
2	22	sXBP1	0.999225	0.0748303
2	23	sXBP1	1.07465	0.14675
2	24	sXBP1	1.20648	0.275076
2	25	sXBP1	1.43023	0.495317
2	26	sXBP1	1.76638	0.827958
2	27	sXBP1	2.20573	1.2638
2	28	sXBP1	2.6982	1.75277
2	29	sXBP1	3.17854	2.2296
2	30	sXBP1	3.60641	2.65397
2	31	sXBP1	3.96868	3.01273
2	32	sXBP1	4.25929	3.29983
2	33	sXBP1	4.50167	3.53871
2	34	sXBP1	4.70053	3.73407
2	35	sXBP1	4.85726	3.88729
2	36	sXBP1	4.97882	4.00535
2	37	sXBP1	5.06664	4.08966
2	38	sXBP1	5.13311	4.15262
2	39	sXBP1	5.19038	4.20639
2	40	sXBP1	5.22357	4.23608
3	1	sXBP1	0.774601	-0.00640614
3	2	sXBP1	0.77537	-0.00774346
3	3	sXBP1	0.783885	-0.00133533
3	4	sXBP1	0.787763	0.000435256
3	5	sXBP1	0.790059	0.000625186
3	6	sXBP1	0.793262	0.00172141
3	7	sXBP1	0.795268	0.00162064
3	8	sXBP1	0.79632	0.000566089
3	9	sXBP1	0.797327	-0.000534243
3	10	sXBP1	0.798941	-0.00102702
3	11	sXBP1	0.800738	-0.00133694
3	12	sXBP1	0.802917	-0.00126461
3	13	sXBP1	0.805348	-0.000940269
3	14	sXBP1	0.806836	-0.00155917
3	15	sXBP1	0.809626	-0.000875657
3	16	sXBP1	0.813903	0.00129506
3	17	sXBP1	0.817325	0.00260961
3	18	sXBP1	0.824485	0.00766357
3	19	sXBP1	0.835692	0.0167632
3	20	sXBP1	0.854429	0.0333935
3	21	sXBP1	0.889657	0.0665151
3	22	sXBP1	0.956213	0.130964
3	23	sXBP1	1.0773	0.249949
3	24	sXBP1	1.28139	0.451929
3	25	sXBP1	1.59422	0.762648
3	26	sXBP1	2.01957	1.18589
3	27	sXBP1	2.51059	1.67481
3	28	sXBP1	3.00435	2.16646
3	29	sXBP1	3.44853	2.60854
3	30	sXBP1	3.8275	2.9854
3	31	sXBP1	4.14349	3.29928
3	32	sXBP1	4.4068	3.56048
3	33	sXBP1	4.61931	3.77089
3	34	sXBP1	4.78929	3.93876
3	35	sXBP1	4.92919	4.07655
3	36	sXBP1	5.04019	4.18544
3	37	sXBP1	5.12583	4.26898
3	38	sXBP1	5.18991	4.33096
3	39	sXBP1	5.23523	4.37416
3	40	sXBP1	5.26287	4.3997
4	1	sXBP1	0.793126	-0.00837195
4	2	sXBP1	0.7994	-0.00398847
4	3	sXBP1	0.805377	9.74049e-05
4	4	sXBP1	0.80711	-6.05734e-05
4	5	sXBP1	0.810185	0.00112339
4	6	sXBP1	0.812005	0.00105207
4	7	sXBP1	0.813763	0.000918713
4	8	sXBP1	0.815861	0.00112551
4	9	sXBP1	0.817914	0.00128767
4	10	sXBP1	0.816535	-0.00198167
4	11	sXBP1	0.816826	-0.00358261
4	12	sXBP1	0.820785	-0.00151442
4	13	sXBP1	0.822616	-0.00157393
4	14	sXBP1	0.823803	-0.0022786
4	15	sXBP1	0.827625	-0.000347021
4	16	sXBP1	0.831381	0.00151721
4	17	sXBP1	0.835971	0.00421685
4	18	sXBP1	0.841599	0.00795338
4	19	sXBP1	0.851772	0.016236
4	20	sXBP1	0.872549	0.0351219
4	21	sXBP1	0.906471	0.067152
4	22	sXBP1	0.968853	0.127643
4	23	sXBP1	1.07894	0.235835
4	24	sXBP1	1.26975	0.424758
4	25	sXBP1	1.56453	0.717649
4	26	sXBP1	1.96615	1.11738
4	27	sXBP1	2.43853	1.58787
4	28	sXBP1	2.92027	2.06771
4	29	sXBP1	3.35947	2.50502
4	30	sXBP1	3.74043	2.88409
4	31	sXBP1	4.06279	3.20456
4	32	sXBP1	4.32636	3.46624
4	33	sXBP1	4.54342	3.68141
4	34	sXBP1	4.71999	3.85609
4	35	sXBP1	4.86134	3.99555
4	36	sXBP1	4.95874	4.09105
4	37	sXBP1	5.03025	4.16068
4	38	sXBP1	5.07893	4.20746
4	39	sXBP1	5.11403	4.24067
4	40	sXBP1	5.13483	4.25958
5	1	sXBP1	0.992859	-0.0088615
5	2	sXBP1	1.00252	-0.0049046
5	3	sXBP1	1.01563	0.0025056
5	4	sXBP1	1.02251	0.00368272
5	5	sXBP1	1.02883	0.00430491
5	6	sXBP1	1.03318	0.0029586
5	7	sXBP1	1.036	7.99732e-05
5	8	sXBP1	1.03963	-0.00199804
5	9	sXBP1	1.04469	-0.00263744
5	10	sXBP1	1.04948	-0.00354411
5	11	sXBP1	1.05477	-0.00395916
5	12	sXBP1	1.06115	-0.00327438
5	13	sXBP1	1.06747	-0.00265254
5	14	sXBP1	1.07365	-0.00217984
5	15	sXBP1	1.07984	-0.00168544
5	16	sXBP1	1.08636	-0.000866667
5	17	sXBP1	1.09206	-0.000865435
5	18	sXBP1	1.09918	0.000551884
5	19	sXBP1	1.10475	0.000418648
5	20	sXBP1	1.11069	0.000660801
5	21	sXBP1	1.11905	0.00331885
5	22	sXBP1	1.12661	0.00518106
5	23	sXBP1	1.13511	0.00798109
5	24	sXBP1	1.15092	0.0180907
5	25	sXBP1	1.17131	0.0327711
5	26	sXBP1	1.21084	0.0666081
5	27	sXBP1	1.27931	0.129373
5	28	sXBP1	1.40005	0.244418
5	29	sXBP1	1.6012	0.439864
5	30	sXBP1	1.90622	0.739187
5	31	sXBP1	2.31514	1.1424
5	32	sXBP1	2.78255	1.60411
5	33	sXBP1	3.25229	2.06815
5	34	sXBP1	3.67698	2.48714
5	35	sXBP1	4.04262	2.84708
5	36	sXBP1	4.34091	3.13967
5	37	sXBP1	4.58743	3.38049
5	38	sXBP1	4.79606	3.58342
5	39	sXBP1	4.95915	3.7408
5	40	sXBP1	5.0709	3.84686
6	1	sXBP1	0.812229	-0.0275698
6	2	sXBP1	0.83203	-0.0096877
6	3	sXBP1	0.845105	0.00146875
6	4	sXBP1	0.847903	0.00234716
6	5	sXBP1	0.848907	0.00143153
6	6	sXBP1	0.850329	0.000934976
6	7	sXBP1	0.851285	-2.8399e-05
6	8	sXBP1	0.854034	0.000801193
6	9	sXBP1	0.855408	0.000256004
6	10	sXBP1	0.85651	-0.000560863
6	11	sXBP1	0.856796	-0.00219455
6	12	sXBP1	0.858752	-0.00215734
6	13	sXBP1	0.860177	-0.00265151
6	14	sXBP1	0.86309	-0.00165789
6	15	sXBP1	0.86434	-0.00232705
6	16	sXBP1	0.866761	-0.00182511
6	17	sXBP1	0.868692	-0.00181341
6	18	sXBP1	0.871565	-0.00086002
6	19	sXBP1	0.874507	0.000163108
6	20	sXBP1	0.877532	0.00126903
6	21	sXBP1	0.880903	0.00272083
6	22	sXBP1	0.884785	0.00468357
6	23	sXBP1	0.892315	0.0102946
6	24	sXBP1	0.905052	0.0211117
6	25	sXBP1	0.925219	0.0393596
6	26	sXBP1	0.964153	0.0763753
6	27	sXBP1	1.03569	0.145991
6	28	sXBP1	1.16344	0.271821
6	29	sXBP1	1.37999	0.486457
6	30	sXBP1	1.71102	0.815567
6	31	sXBP1	2.15407	1.2567
6	32	sXBP1	2.65788	1.75859
6	33	sXBP1	3.1533	2.25209
6	34	sXBP1	3.59299	2.68986
6	35	sXBP1	3.96871	3.06366
6	36	sXBP1	4.27291	3.36594
6	37	sXBP1	4.52761	3.61872
6	38	sXBP1	4.73049	3.81969
6	39	sXBP1	4.88899	3.97626
6	40	sXBP1	5.00264	4.08799
7	1	sXBP1	0.713889	-0.00638628
7	2	sXBP1	0.715093	-0.00678665
7	3	sXBP1	0.723645	0.000161521
7	4	sXBP1	0.727436	0.00234871
7	5	sXBP1	0.729028	0.00233679
7	6	sXBP1	0.730259	0.00196366
7	7	sXBP1	0.731324	0.00142501
7	8	sXBP1	0.731286	-0.000216861
7	9	sXBP1	0.731556	-0.00155064
7	10	sXBP1	0.733311	-0.00139984
7	11	sXBP1	0.734728	-0.00158676
7	12	sXBP1	0.736099	-0.00181934
7	13	sXBP1	0.736534	-0.00298813
7	14	sXBP1	0.739303	-0.00182316
7	15	sXBP1	0.74059	-0.0021408
7	16	sXBP1	0.743028	-0.00130633
7	17	sXBP1	0.744404	-0.00153426
7	18	sXBP1	0.747166	-0.000376088
7	19	sXBP1	0.749354	0.000207857
7	20	sXBP1	0.753081	0.00233079
7	21	sXBP1	0.758322	0.00596787
7	22	sXBP1	0.766736	0.0127788
7	23	sXBP1	0.783633	0.0280712
7	24	sXBP1	0.811378	0.0542128
7	25	sXBP1	0.860684	0.101915
7	26	sXBP1	0.95329	0.192917
7	27	sXBP1	1.11587	0.35389
7	28	sXBP1	1.37603	0.612452
7	29	sXBP1	1.74141	0.976221
7	30	sXBP1	2.18907	1.42228
7	31	sXBP1	2.66785	1.89946
7	32	sXBP1	3.11777	2.34777
7	33	sXBP1	3.51531	2.74371
7	34	sXBP1	3.85352	3.08031
7	35	sXBP1	4.13694	3.36213
7	36	sXBP1	4.36635	3.58994
7	37	sXBP1	4.56118	3.78317
7	38	sXBP1	4.71881	3.93919
7	39	sXBP1	4.84364	4.06241
7	40	sXBP1	4.93307	4.15024
8	1	sXBP1	0.834143	-0.00853838
8	2	sXBP1	0.835082	-0.00904117
8	3	sXBP1	0.844423	-0.00114156
8	4	sXBP1	0.848543	0.00153699
8	5	sXBP1	0.84997	0.00152218
8	6	sXBP1	0.85068	0.000790332
8	7	sXBP1	0.851485	0.000153669
8	8	sXBP1	0.85208	-0.000693219
8	9	sXBP1	0.852139	-0.0020753
8	10	sXBP1	0.853313	-0.00234325
8	11	sXBP1	0.853942	-0.0031564
8	12	sXBP1	0.85773	-0.00080949
8	13	sXBP1	0.864767	0.00478563
8	14	sXBP1	0.865267	0.00384421
8	15	sXBP1	0.8625	-0.000364499
8	16	sXBP1	0.863719	-0.000587207
8	17	sXBP1	0.864671	-0.00107694
8	18	sXBP1	0.867193	3.30479e-06
8	19	sXBP1	0.867845	-0.00078678
8	20	sXBP1	0.870471	0.000398313
8	21	sXBP1	0.876552	0.00503762
8	22	sXBP1	0.8856	0.0126436
8	23	sXBP1	0.901931	0.0275328
8	24	sXBP1	0.931151	0.0553108
8	25	sXBP1	0.989451	0.112169
8	26	sXBP1	1.09902	0.220293
8	27	sXBP1	1.27725	0.397088
8	28	sXBP1	1.55721	0.675599
8	29	sXBP1	1.943	1.05996
8	30	sXBP1	2.39955	1.51506
8	31	sXBP1	2.85909	1.97316
8	32	sXBP1	3.27528	2.38791
8	33	sXBP1	3.63483	2.74602
8	34	sXBP1	3.93191	3.04165
8	35	sXBP1	4.18087	3.28917
8	36	sXBP1	4.38365	3.49051
8	37	sXBP1	4.53944	3.64486
8	38	sXBP1	4.67493	3.77891
8	39	sXBP1	4.77674	3.87928
8	40	sXBP1	4.84488	3.94597
9	1	sXBP1	0.788953	-0.00913345
9	2	sXBP1	0.792164	-0.00745566
9	3	sXBP1	0.801215	6.1165e-05
9	4	sXBP1	0.804707	0.00201938
9	5	sXBP1	0.80585	0.0016296
9	6	sXBP1	0.807438	0.00168393
9	7	sXBP1	0.808654	0.00136573
9	8	sXBP1	0.809676	0.000854407
9	9	sXBP1	0.809856	-0.0005002
9	10	sXBP1	0.810502	-0.00138786
9	11	sXBP1	0.811195	-0.00222844
9	12	sXBP1	0.812615	-0.00234214
9	13	sXBP1	0.813364	-0.00312662
9	14	sXBP1	0.815939	-0.00208524
9	15	sXBP1	0.818192	-0.00136597
9	16	sXBP1	0.820116	-0.000975824
9	17	sXBP1	0.822261	-0.000364074
9	18	sXBP1	0.824677	0.000518044
9	19	sXBP1	0.825047	-0.000646066
9	20	sXBP1	0.828748	0.00152095
9	21	sXBP1	0.83413	0.00536923
9	22	sXBP1	0.840523	0.0102289
9	23	sXBP1	0.851323	0.0194951
9	24	sXBP1	0.869559	0.0361974
9	25	sXBP1	0.90416	0.069265
9	26	sXBP1	0.969486	0.133057
9	27	sXBP1	1.087	0.24904
9	28	sXBP1	1.28544	0.445939
9	29	sXBP1	1.59073	0.749697
9	30	sXBP1	2.00452	1.16195
9	31	sXBP1	2.4848	1.6407
9	32	sXBP1	2.96735	2.12172
9	33	sXBP1	3.40548	2.55832
9	34	sXBP1	3.78508	2.93638
9	35	sXBP1	4.09848	3.24825
9	36	sXBP1	4.34924	3.49747
9	37	sXBP1	4.56489	3.71159
9	38	sXBP1	4.74312	3.88829
9	39	sXBP1	4.88506	4.02869
9	40	sXBP1	4.97965	4.12175
10	1	sXBP1	0.760519	-0.00472789
10	2	sXBP1	0.765218	-0.000372784
10	3	sXBP1	0.770427	0.00449325
10	4	sXBP1	0.77066	0.00438236
10	5	sXBP1	0.768678	0.00205722
10	6	sXBP1	0.767186	0.000221964
10	7	sXBP1	0.765991	-0.00131592
10	8	sXBP1	0.766101	-0.00155008
10	9	sXBP1	0.766062	-0.00193175
10	10	sXBP1	0.765896	-0.0024414
10	11	sXBP1	0.765762	-0.00291898
10	12	sXBP1	0.765483	-0.00354068
10	13	sXBP1	0.76665	-0.00271709
10	14	sXBP1	0.767101	-0.00260929
10	15	sXBP1	0.767845	-0.00220913
10	16	sXBP1	0.770284	-0.000113101
10	17	sXBP1	0.770907	0.000166478
10	18	sXBP1	0.772867	0.00178311
10	19	sXBP1	0.773382	0.00195486
10	20	sXBP1	0.77371	0.00193958
10	21	sXBP1	0.776463	0.00434859
10	22	sXBP1	0.782127	0.00966947
10	23	sXBP1	0.791759	0.0189579
10	24	sXBP1	0.808847	0.035703
10	25	sXBP1	0.836398	0.0629108
10	26	sXBP1	0.892407	0.118576
10	27	sXBP1	0.993467	0.219292
10	28	sXBP1	1.1634	0.388886
10	29	sXBP1	1.43029	0.655433
10	30	sXBP1	1.79645	1.02124
10	31	sXBP1	2.22742	1.45187
10	32	sXBP1	2.67375	1.89786
10	33	sXBP1	3.08925	2.31302
10	34	sXBP1	3.45033	2.67375
10	35	sXBP1	3.75984	2.98291
10	36	sXBP1	4.0182	3.24093
10	37	sXBP1	4.23206	3.45445
10	38	sXBP1	4.40656	3.62861
10	39	sXBP1	4.54773	3.76943
10	40	sXBP1	4.63954	3.8609
11	1	sXBP1	0.834504	-0.00149549
11	2	sXBP1	0.83519	-0.00212327
11	3	sXBP1	0.842381	0.00375283
11	4	sXBP1	0.8437	0.0037577
11	5	sXBP1	0.842943	0.00168612
11	6	sXBP1	0.843375	0.000803893
11	7	sXBP1	0.842365	-0.00152059
11	8	sXBP1	0.843117	-0.00208215
11	9	sXBP1	0.844363	-0.00215077
11	10	sXBP1	0.844952	-0.00287624
11	11	sXBP1	0.846962	-0.00218032
11	12	sXBP1	0.849938	-0.000519097
11	13	sXBP1	0.850459	-0.00131198
11	14	sXBP1	0.850636	-0.00244955
11	15	sXBP1	0.852557	-0.0018422
11	16	sXBP1	0.85394	-0.0017735
11	17	sXBP1	0.855741	-0.00128715
11	18	sXBP1	0.859256	0.000913078
11	19	sXBP1	0.862361	0.0027037
11	20	sXBP1	0.867347	0.00637622
11	21	sXBP1	0.875344	0.0130588
11	22	sXBP1	0.89197	0.0283698
11	23	sXBP1	0.9216	0.0566862
11	24	sXBP1	0.975044	0.108816
11	25	sXBP1	1.07107	0.203523
11	26	sXBP1	1.24125	0.372397
11	27	sXBP1	1.5143	0.644133
11	28	sXBP1	1.90203	1.03054
11	29	sXBP1	2.37019	1.49739
11	30	sXBP1	2.86352	1.9894
11	31	sXBP1	3.32335	2.44792
11	32	sXBP1	3.71814	2.8414
11	33	sXBP1	4.04771	3.16965
11	34	sXBP1	4.3242	3.44483
11	35	sXBP1	4.54602	3.66534
11	36	sXBP1	4.72326	3.84126
11	37	sXBP1	4.86228	3.97897
11	38	sXBP1	4.97459	4.08996
11	39	sXBP1	5.06462	4.17868
11	40	sXBP1	5.10422	4.21696
12	1	sXBP1	0.82716	-0.00521463
12	2	sXBP1	0.828495	-0.00604186
12	3	sXBP1	0.835733	-0.000967101
12	4	sXBP1	0.8381	-0.000763113
12	5	sXBP1	0.840677	-0.0003489
12	6	sXBP1	0.842926	-0.000263346
12	7	sXBP1	0.846529	0.0011769
12	8	sXBP1	0.84977	0.00225529
12	9	sXBP1	0.852123	0.00244527
12	10	sXBP1	0.852363	0.000522744
12	11	sXBP1	0.85374	-0.00026348
12	12	sXBP1	0.855836	-0.000330752
12	13	sXBP1	0.858391	6.17653e-05
12	14	sXBP1	0.859255	-0.00123748
12	15	sXBP1	0.860838	-0.00181717
12	16	sXBP1	0.862358	-0.00246022
12	17	sXBP1	0.864973	-0.00200816
12	18	sXBP1	0.868427	-0.000716805
12	19	sXBP1	0.872784	0.00147691
12	20	sXBP1	0.876707	0.00323765
12	21	sXBP1	0.883411	0.00777883
12	22	sXBP1	0.898053	0.0202576
12	23	sXBP1	0.923551	0.0435921
12	24	sXBP1	0.969838	0.0877166
12	25	sXBP1	1.05432	0.17004
12	26	sXBP1	1.20338	0.31693
12	27	sXBP1	1.44359	0.554977
12	28	sXBP1	1.79561	0.904832
12	29	sXBP1	2.24011	1.34718
12	30	sXBP1	2.72089	1.82579
12	31	sXBP1	3.17573	2.27847
12	32	sXBP1	3.57336	2.67394
12	33	sXBP1	3.91276	3.01117
12	34	sXBP1	4.18925	3.28549
12	35	sXBP1	4.42265	3.51674
12	36	sXBP1	4.6159	3.70782
12	37	sXBP1	4.76516	3.85492
12	38	sXBP1	4.88247	3.97007
12	39	sXBP1	4.97321	4.05865
12	40	sXBP1	5.03364	4.11691
13	1	XBP1	0.862914	0.0026217
13	2	XBP1	0.863269	0.00026526
13	3	XBP1	0.866697	0.000982567
13	4	XBP1	0.869171	0.000745186
13	5	XBP1	0.870494	-0.000643578
13	6	XBP1	0.874236	0.000387369
13	7	XBP1	0.875573	-0.000987745
13	8	XBP1	0.87788	-0.0013913
13	9	XBP1	0.8801	-0.00188272
13	10	XBP1	0.885086	0.000391103
13	11	XBP1	0.890603	0.00319731
13	12	XBP1	0.889792	-0.000325653
13	13	XBP1	0.891432	-0.00139625
13	14	XBP1	0.896464	0.000923709
13	15	XBP1	0.904409	0.00615714
13	16	XBP1	0.913538	0.0125755
13	17	XBP1	0.930553	0.0268784
13	18	XBP1	0.962157	0.055771
13	19	XBP1	1.01697	0.107873
13	20	XBP1	1.12353	0.211718
13	21	XBP1	1.30375	0.389233
13	22	XBP1	1.57644	0.659211
13	23	XBP1	1.93526	1.01531
13	24	XBP1	2.34159	1.41894
13	25	XBP1	2.73962	1.81425
13	26	XBP1	3.10819	2.18011
13	27	XBP1	3.43445	2.50366
13	28	XBP1	3.72155	2.78805
13	29	XBP1	3.969	3.03279
13	30	XBP1	4.17625	3.23733
13	31	XBP1	4.34478	3.40315
13	32	XBP1	4.49012	3.54578
13	33	XBP1	4.62075	3.67369
13	34	XBP1	4.72998	3.78021
13	35	XBP1	4.82492	3.87244
13	36	XBP1	4.90885	3.95366
13	37	XBP1	4.97126	4.01335
13	38	XBP1	5.02235	4.06173
13	39	XBP1	5.06957	4.10625
13	40	XBP1	5.09923	4.1332
14	1	XBP1	0.937326	-0.00804263
14	2	XBP1	0.946371	-0.000981944
14	3	XBP1	0.951683	0.00234624
14	4	XBP1	0.952246	0.000925601
14	5	XBP1	0.953203	-0.000101527
14	6	XBP1	0.955997	0.000707704
14	7	XBP1	0.957314	4.0528e-05
14	8	XBP1	0.957802	-0.00145563
14	9	XBP1	0.958197	-0.00304417
14	10	XBP1	0.960804	-0.00242168
14	11	XBP1	0.963311	-0.00189867
14	12	XBP1	0.966582	-0.000611354
14	13	XBP1	0.969642	0.000463893
14	14	XBP1	0.976211	0.00504908
14	15	XBP1	0.982957	0.00981081
14	16	XBP1	0.995023	0.0198935
14	17	XBP1	1.01861	0.0414956
14	18	XBP1	1.06234	0.0832389
14	19	XBP1	1.13657	0.155484
14	20	XBP1	1.26747	0.284405
14	21	XBP1	1.48749	0.502436
14	22	XBP1	1.81119	0.824156
14	23	XBP1	2.22573	1.23671
14	24	XBP1	2.68149	1.69049
14	25	XBP1	3.11799	2.125
14	26	XBP1	3.5163	2.52133
14	27	XBP1	3.86257	2.86561
14	28	XBP1	4.16953	3.17059
14	29	XBP1	4.43432	3.4334
14	30	XBP1	4.65481	3.65191
14	31	XBP1	4.84105	3.83615
14	32	XBP1	4.9927	3.98582
14	33	XBP1	5.12399	4.11513
14	34	XBP1	5.23417	4.22333
14	35	XBP1	5.3262	4.31337
14	36	XBP1	5.39857	4.38375
14	37	XBP1	5.46351	4.44671
14	38	XBP1	5.51889	4.50011
14	39	XBP1	5.56443	4.54366
14	40	XBP1	5.59718	4.57443
15	1	XBP1	0.869166	-0.0133702
15	2	XBP1	0.876375	-0.00766365
15	3	XBP1	0.885121	-0.000421383
15	4	XBP1	0.888414	0.00136837
15	5	XBP1	0.889106	0.000557508
15	6	XBP1	0.890006	-4.55109e-05
15	7	XBP1	0.890982	-0.000572235
15	8	XBP1	0.892506	-0.000550955
15	9	XBP1	0.893102	-0.00145796
15	10	XBP1	0.895396	-0.000667478
15	11	XBP1	0.897556	-1.01563e-05
15	12	XBP1	0.900869	0.0017998
15	13	XBP1	0.90533	0.00475756
15	14	XBP1	0.916119	0.0140436
15	15	XBP1	0.93519	0.0316112
15	16	XBP1	0.967922	0.0628405
15	17	XBP1	1.02959	0.123006
15	18	XBP1	1.13986	0.231775
15	19	XBP1	1.32485	0.415255
15	20	XBP1	1.60954	0.698442
15	21	XBP1	1.98765	1.07505
15	22	XBP1	2.42264	1.50854
15	23	XBP1	2.8619	1.9463
15	24	XBP1	3.26901	2.3519
15	25	XBP1	3.62874	2.71013
15	26	XBP1	3.95396	3.03384
15	27	XBP1	4.23287	3.31126
15	28	XBP1	4.46639	3.54327
15	29	XBP1	4.67183	3.74721
15	30	XBP1	4.83893	3.91281
15	31	XBP1	4.98672	4.05909
15	32	XBP1	5.11494	4.18581
15	33	XBP1	5.21574	4.28511
15	34	XBP1	5.30302	4.37088
15	35	XBP1	5.37224	4.43861
15	36	XBP1	5.43529	4.50015
15	37	XBP1	5.48744	4.5508
15	38	XBP1	5.52484	4.58669
15	39	XBP1	5.5606	4.62095
15	40	XBP1	5.58511	4.64395
16	1	XBP1	0.884622	-0.0136357
16	2	XBP1	0.892552	-0.0075587
16	3	XBP1	0.89921	-0.00275415
16	4	XBP1	0.904474	0.000655941
16	5	XBP1	0.907691	0.00201951
16	6	XBP1	0.909622	0.00209675
16	7	XBP1	0.91012	0.000740973
16	8	XBP1	0.91031	-0.000922779
16	9	XBP1	0.911633	-0.00145333
16	10	XBP1	0.913888	-0.00105226
16	11	XBP1	0.916067	-0.000726465
16	12	XBP1	0.920043	0.00139581
16	13	XBP1	0.925834	0.00533275
16	14	XBP1	0.936487	0.0141324
16	15	XBP1	0.954791	0.0305826
16	16	XBP1	0.986109	0.0600474
16	17	XBP1	1.04345	0.115537
16	18	XBP1	1.14772	0.217953
16	19	XBP1	1.32553	0.393906
16	20	XBP1	1.60035	0.666876
16	21	XBP1	1.97464	1.03931
16	22	XBP1	2.41362	1.47643
16	23	XBP1	2.86312	1.92408
16	24	XBP1	3.2798	2.33891
16	25	XBP1	3.65427	2.71153
16	26	XBP1	3.99106	3.04646
16	27	XBP1	4.2804	3.33395
16	28	XBP1	4.51844	3.57014
16	29	XBP1	4.72356	3.7734
16	30	XBP1	4.89875	3.94674
16	31	XBP1	5.04721	4.09334
16	32	XBP1	5.17751	4.22179
16	33	XBP1	5.29056	4.33298
16	34	XBP1	5.37603	4.41661
16	35	XBP1	5.45049	4.48921
16	36	XBP1	5.52134	4.55821
16	37	XBP1	5.5753	4.61031
16	38	XBP1	5.6158	4.64895
16	39	XBP1	5.65016	4.68147
16	40	XBP1	5.67255	4.702
17	1	XBP1	0.897932	-0.00759607
17	2	XBP1	0.905157	-0.00120968
17	3	XBP1	0.908439	0.00123429
17	4	XBP1	0.910039	0.00199645
17	5	XBP1	0.909475	0.000594186
17	6	XBP1	0.909653	-6.61175e-05
17	7	XBP1	0.90977	-0.000787993
17	8	XBP1	0.909364	-0.00203141
17	9	XBP1	0.910714	-0.00152006
17	10	XBP1	0.911277	-0.00179485
17	11	XBP1	0.912087	-0.0018234
17	12	XBP1	0.91415	-0.000598349
17	13	XBP1	0.916378	0.000790615
17	14	XBP1	0.920432	0.00400664
17	15	XBP1	0.925369	0.00810601
17	16	XBP1	0.936119	0.0180174
17	17	XBP1	0.95672	0.0377801
17	18	XBP1	0.995572	0.0757937
17	19	XBP1	1.06301	0.142397
17	20	XBP1	1.18188	0.260425
17	21	XBP1	1.37976	0.457465
17	22	XBP1	1.67919	0.756055
17	23	XBP1	2.07299	1.14902
17	24	XBP1	2.51603	1.59122
17	25	XBP1	2.95805	2.03241
17	26	XBP1	3.36691	2.44043
17	27	XBP1	3.73366	2.80634
17	28	XBP1	4.05729	3.12913
17	29	XBP1	4.33228	3.40329
17	30	XBP1	4.56957	3.63973
17	31	XBP1	4.77015	3.83948
17	32	XBP1	4.93746	4.00595
17	33	XBP1	5.07336	4.141
17	34	XBP1	5.19377	4.26058
17	35	XBP1	5.29994	4.36591
17	36	XBP1	5.37998	4.44511
17	37	XBP1	5.45023	4.51452
17	38	XBP1	5.51213	4.57558
17	39	XBP1	5.56777	4.63039
17	40	XBP1	5.60801	4.6698
18	1	XBP1	0.901332	-0.00440666
18	2	XBP1	0.901963	-0.00369273
18	3	XBP1	0.906616	0.00104374
18	4	XBP1	0.907547	0.00205796
18	5	XBP1	0.906468	0.00106177
18	6	XBP1	0.905023	-0.000300863
18	7	XBP1	0.904222	-0.00101846
18	8	XBP1	0.903559	-0.00159831
18	9	XBP1	0.903036	-0.0020385
18	10	XBP1	0.903018	-0.00197396
18	11	XBP1	0.903579	-0.00133013
18	12	XBP1	0.904266	-0.000559872
18	13	XBP1	0.905451	0.000707726
18	14	XBP1	0.908609	0.00394889
18	15	XBP1	0.913619	0.00904221
18	16	XBP1	0.924516	0.020022
18	17	XBP1	0.943892	0.0394811
18	18	XBP1	0.979284	0.0749556
18	19	XBP1	1.04705	0.142804
18	20	XBP1	1.16799	0.263823
18	21	XBP1	1.36786	0.463777
18	22	XBP1	1.66445	0.760452
18	23	XBP1	2.04649	1.14258
18	24	XBP1	2.46786	1.56403
18	25	XBP1	2.8795	1.97575
18	26	XBP1	3.25638	2.35271
18	27	XBP1	3.58778	2.6842
18	28	XBP1	3.87628	2.97278
18	29	XBP1	4.12655	3.22313
18	30	XBP1	4.33427	3.43094
18	31	XBP1	4.51482	3.61158
18	32	XBP1	4.66641	3.76324
18	33	XBP1	4.78911	3.88602
18	34	XBP1	4.89217	3.98917
18	35	XBP1	4.98171	4.07879
18	36	XBP1	5.05591	4.15307
18	37	XBP1	5.11502	4.21227
18	38	XBP1	5.16268	4.26001
18	39	XBP1	5.2052	4.30262
18	40	XBP1	5.22835	4.32585
19	1	XBP1	0.825779	0.00014259
19	2	XBP1	0.826409	0.000286129
19	3	XBP1	0.829588	0.00297884
19	4	XBP1	0.829119	0.00202399
19	5	XBP1	0.828207	0.000625315
19	6	XBP1	0.827722	-0.000346705
19	7	XBP1	0.826665	-0.00188998
19	8	XBP1	0.826138	-0.00290295
19	9	XBP1	0.826466	-0.00306154
19	10	XBP1	0.828297	-0.00171691
19	11	XBP1	0.829405	-0.001096
19	12	XBP1	0.830319	-0.000667843
19	13	XBP1	0.833059	0.00158522
19	14	XBP1	0.836429	0.00446855
19	15	XBP1	0.842974	0.0105268
19	16	XBP1	0.854047	0.0211134
19	17	XBP1	0.876933	0.0435134
19	18	XBP1	0.918115	0.0842085
19	19	XBP1	0.992541	0.158149
19	20	XBP1	1.12495	0.290076
19	21	XBP1	1.34353	0.508162
19	22	XBP1	1.66207	0.826217
19	23	XBP1	2.06805	1.23171
19	24	XBP1	2.51026	1.67344
19	25	XBP1	2.94005	2.10274
19	26	XBP1	3.33856	2.50076
19	27	XBP1	3.69107	2.85279
19	28	XBP1	3.99607	3.1573
19	29	XBP1	4.25774	3.41848
19	30	XBP1	4.48552	3.64578
19	31	XBP1	4.67839	3.83816
19	32	XBP1	4.83627	3.99555
19	33	XBP1	4.97105	4.12985
19	34	XBP1	5.08548	4.24379
19	35	XBP1	5.17787	4.33569
19	36	XBP1	5.26101	4.41835
19	37	XBP1	5.3347	4.49155
19	38	XBP1	5.40156	4.55793
19	39	XBP1	5.45404	4.60992
19	40	XBP1	5.4932	4.6486
20	1	XBP1	0.840802	-0.00329575
20	2	XBP1	0.84581	0.000632928
20	3	XBP1	0.848136	0.00187976
20	4	XBP1	0.848398	0.00106301
20	5	XBP1	0.848696	0.000281196
20	6	XBP1	0.849248	-0.000246049
20	7	XBP1	0.849408	-0.00116525
20	8	XBP1	0.850444	-0.00120839
20	9	XBP1	0.85192	-0.000811761
20	10	XBP1	0.852656	-0.00115536
20	11	XBP1	0.853017	-0.00187412
20	12	XBP1	0.854876	-0.00109417
20	13	XBP1	0.857078	2.82597e-05
20	14	XBP1	0.862432	0.00430288
20	15	XBP1	0.869373	0.0101644
20	16	XBP1	0.881576	0.0212878
20	17	XBP1	0.903074	0.0417071
20	18	XBP1	0.944626	0.0821793
20	19	XBP1	1.02227	0.158742
20	20	XBP1	1.15606	0.291451
20	21	XBP1	1.37601	0.510323
20	22	XBP1	1.69976	0.832995
20	23	XBP1	2.11391	1.24606
20	24	XBP1	2.56543	1.69651
20	25	XBP1	3.0054	2.13539
20	26	XBP1	3.41102	2.53994
20	27	XBP1	3.76984	2.89768
20	28	XBP1	4.08616	3.21292
20	29	XBP1	4.36051	3.4862
20	30	XBP1	4.59307	3.71767
20	31	XBP1	4.78967	3.9132
20	32	XBP1	4.94871	4.07115
20	33	XBP1	5.08378	4.20514
20	34	XBP1	5.20176	4.32204
20	35	XBP1	5.30384	4.42305
20	36	XBP1	5.39124	4.50937
20	37	XBP1	5.46319	4.58023
20	38	XBP1	5.52034	4.63631
20	39	XBP1	5.56874	4.68363
20	40	XBP1	5.60769	4.7215
21	1	XBP1	0.871202	-0.00206343
21	2	XBP1	0.872327	-0.0020214
21	3	XBP1	0.876859	0.001428
21	4	XBP1	0.877943	0.00142962
21	5	XBP1	0.878286	0.000690839
21	6	XBP1	0.878375	-0.000302874
21	7	XBP1	0.879122	-0.000638135
21	8	XBP1	0.879453	-0.00138979
21	9	XBP1	0.879754	-0.00217114
21	10	XBP1	0.881303	-0.00170436
21	11	XBP1	0.883417	-0.000672884
21	12	XBP1	0.884232	-0.000940732
21	13	XBP1	0.886835	0.000580156
21	14	XBP1	0.891028	0.00369129
21	15	XBP1	0.898255	0.0098353
21	16	XBP1	0.913239	0.0237373
21	17	XBP1	0.939798	0.0492138
21	18	XBP1	0.989684	0.0980176
21	19	XBP1	1.08018	0.187435
21	20	XBP1	1.23618	0.342352
21	21	XBP1	1.48633	0.591412
21	22	XBP1	1.84243	0.946434
21	23	XBP1	2.27788	1.3808
21	24	XBP1	2.7356	1.83744
21	25	XBP1	3.16646	2.26722
21	26	XBP1	3.55635	2.65603
21	27	XBP1	3.89842	2.99701
21	28	XBP1	4.19387	3.29137
21	29	XBP1	4.44652	3.54295
21	30	XBP1	4.66147	3.75681
21	31	XBP1	4.83209	3.92635
21	32	XBP1	4.981	4.07418
21	33	XBP1	5.11637	4.20846
21	34	XBP1	5.22673	4.31774
21	35	XBP1	5.31769	4.40763
21	36	XBP1	5.39451	4.48336
21	37	XBP1	5.46032	4.54808
21	38	XBP1	5.51184	4.59853
21	39	XBP1	5.56175	4.64735
21	40	XBP1	5.59444	4.67896
22	1	XBP1	0.906307	0.00463676
22	2	XBP1	0.907042	0.00438444
22	3	XBP1	0.907145	0.0035015
22	4	XBP1	0.906121	0.00149019
22	5	XBP1	0.905956	0.000338381
22	6	XBP1	0.906178	-0.00042606
22	7	XBP1	0.906259	-0.00133224
22	8	XBP1	0.905542	-0.00303546
22	9	XBP1	0.906904	-0.00266049
22	10	XBP1	0.909249	-0.00130223
22	11	XBP1	0.910259	-0.00127894
22	12	XBP1	0.910629	-0.00189514
22	13	XBP1	0.914133	0.000621531
22	14	XBP1	0.920477	0.00597896
22	15	XBP1	0.926378	0.0108935
22	16	XBP1	0.940537	0.0240663
22	17	XBP1	0.967532	0.0500741
22	18	XBP1	1.01924	0.100793
22	19	XBP1	1.11112	0.19169
22	20	XBP1	1.27034	0.349925
22	21	XBP1	1.52315	0.601745
22	22	XBP1	1.87624	0.953853
22	23	XBP1	2.30562	1.38224
22	24	XBP1	2.75702	1.83266
22	25	XBP1	3.18404	2.25869
22	26	XBP1	3.57288	2.64654
22	27	XBP1	3.91262	2.9853
22	28	XBP1	4.21275	3.28444
22	29	XBP1	4.46848	3.53918
22	30	XBP1	4.67804	3.74776
22	31	XBP1	4.86207	3.9308
22	32	XBP1	5.0168	4.08454
22	33	XBP1	5.14583	4.21259
22	34	XBP1	5.26098	4.32675
22	35	XBP1	5.35292	4.4177
22	36	XBP1	5.42965	4.49344
22	37	XBP1	5.5031	4.56591
22	38	XBP1	5.5559	4.61772
22	39	XBP1	5.60797	4.6688
22	40	XBP1	5.64905	4.7089
23	1	XBP1	0.868761	-0.00929772
23	2	XBP1	0.877061	-0.00126334
23	3	XBP1	0.882115	0.00352414
23	4	XBP1	0.880116	0.00125937
23	5	XBP1	0.878426	-0.000696162
23	6	XBP1	0.878247	-0.00114072
23	7	XBP1	0.878011	-0.00164292
23	8	XBP1	0.877824	-0.00209522
23	9	XBP1	0.87786	-0.00232532
23	10	XBP1	0.879197	-0.00125419
23	11	XBP1	0.880612	-0.000105461
23	12	XBP1	0.88157	0.000587
23	13	XBP1	0.885138	0.00388949
23	14	XBP1	0.891264	0.00974991
23	15	XBP1	0.902575	0.020795
23	16	XBP1	0.922975	0.0409287
23	17	XBP1	0.960256	0.0779446
23	18	XBP1	1.0286	0.146026
23	19	XBP1	1.15258	0.26974
23	20	XBP1	1.36106	0.47795
23	21	XBP1	1.66977	0.786394
23	22	XBP1	2.07632	1.19268
23	23	XBP1	2.53715	1.65324
23	24	XBP1	2.99033	2.10616
23	25	XBP1	3.40333	2.51889
23	26	XBP1	3.77209	2.88738
23	27	XBP1	4.09267	3.2077
23	28	XBP1	4.37159	3.48635
23	29	XBP1	4.6057	3.7202
23	30	XBP1	4.80517	3.9194
23	31	XBP1	4.97198	4.08594
23	32	XBP1	5.11371	4.22741
23	33	XBP1	5.23507	4.34851
23	34	XBP1	5.33937	4.45254
23	35	XBP1	5.42878	4.54168
23	36	XBP1	5.50468	4.61732
23	37	XBP1	5.56955	4.68193
23	38	XBP1	5.62092	4.73302
23	39	XBP1	5.6554	4.76724
23	40	XBP1	5.68253	4.79411
24	1	XBP1	0.885541	-0.00920667
24	2	XBP1	0.891572	-0.00351219
24	3	XBP1	0.896472	0.00105188
24	4	XBP1	0.897727	0.00197018
24	5	XBP1	0.89701	0.00091712
24	6	XBP1	0.895865	-0.000563905
24	7	XBP1	0.895223	-0.0015427
24	8	XBP1	0.894509	-0.00259326
24	9	XBP1	0.895085	-0.00235314
24	10	XBP1	0.89689	-0.000884395
24	11	XBP1	0.899029	0.000918259
24	12	XBP1	0.899259	0.000811657
24	13	XBP1	0.901052	0.00226831
24	14	XBP1	0.90799	0.00886997
24	15	XBP1	0.921712	0.0222562
24	16	XBP1	0.94425	0.044457
24	17	XBP1	0.983034	0.0829054
24	18	XBP1	1.05575	0.155281
24	19	XBP1	1.18504	0.284239
24	20	XBP1	1.39995	0.498816
24	21	XBP1	1.7233	0.821829
24	22	XBP1	2.14407	1.24226
24	23	XBP1	2.61597	1.71382
24	24	XBP1	3.07775	2.17527
24	25	XBP1	3.49197	2.58915
24	26	XBP1	3.86462	2.96147
24	27	XBP1	4.18861	3.28511
24	28	XBP1	4.4708	3.56697
24	29	XBP1	4.71022	3.80606
24	30	XBP1	4.91512	4.01062
24	31	XBP1	5.08878	4.18394
24	32	XBP1	5.22928	4.32411
24	33	XBP1	5.34729	4.44178
24	34	XBP1	5.45246	4.54662
24	35	XBP1	5.5346	4.62842
24	36	XBP1	5.60597	4.69945
24	37	XBP1	5.67079	4.76393
24	38	XBP1	5.72032	4.81313
24	39	XBP1	5.76346	4.85593
24	40	XBP1	5.78701	4.87915
25	1	ATF4	0.807301	-0.000907572
25	2	ATF4	0.808023	-0.00368181
25	3	ATF4	0.815943	0.000742762
25	4	ATF4	0.819687	0.000990777
25	5	ATF4	0.823048	0.000856428
25	6	ATF4	0.825932	0.000244587
25	7	ATF4	0.828008	-0.00117514
25	8	ATF4	0.830743	-0.00193539
25	9	ATF4	0.834205	-0.00196871
25	10	ATF4	0.838225	-0.00144443
25	11	ATF4	0.843504	0.000338645
25	12	ATF4	0.850011	0.00335047
25	13	ATF4	0.859769	0.00961229
25	14	ATF4	0.879865	0.0262127
25	15	ATF4	0.914177	0.0570292
25	16	ATF4	0.975904	0.115261
25	17	ATF4	1.08404	0.219902
25	18	ATF4	1.26745	0.399812
25	19	ATF4	1.55498	0.683848
25	20	ATF4	1.95015	1.07552
25	21	ATF4	2.42167	1.54355
25	22	ATF4	2.90836	2.02674
25	23	ATF4	3.36196	2.47684
25	24	ATF4	3.76285	2.87424
25	25	ATF4	4.10082	3.20872
25	26	ATF4	4.39041	3.49481
25	27	ATF4	4.63143	3.73233
25	28	ATF4	4.83961	3.93702
25	29	ATF4	5.01697	4.11089
25	30	ATF4	5.16756	4.25798
25	31	ATF4	5.29104	4.37796
25	32	ATF4	5.39878	4.48221
25	33	ATF4	5.49544	4.57537
25	34	ATF4	5.56825	4.64469
25	35	ATF4	5.63403	4.70697
25	36	ATF4	5.69063	4.76007
25	37	ATF4	5.73574	4.80169
25	38	ATF4	5.77155	4.834
25	39	ATF4	5.80013	4.85909
25	40	ATF4	5.81293	4.86839
26	1	ATF4	0.76867	0.000259987
26	2	ATF4	0.772435	0.00113277
26	3	ATF4	0.776469	0.00227395
26	4	ATF4	0.777543	0.000455873
26	5	ATF4	0.780079	0.000100141
26	6	ATF4	0.782512	-0.000359065
26	7	ATF4	0.784382	-0.00138076
26	8	ATF4	0.786682	-0.00197294
26	9	ATF4	0.789798	-0.0017492
26	10	ATF4	0.792775	-0.0016641
26	11	ATF4	0.798044	0.000712271
26	12	ATF4	0.803807	0.00358383
26	13	ATF4	0.812708	0.00959286
26	14	ATF4	0.828689	0.0226816
26	15	ATF4	0.857369	0.0484693
26	16	ATF4	0.914036	0.102244
26	17	ATF4	1.01377	0.199086
26	18	ATF4	1.18278	0.3652
26	19	ATF4	1.44856	0.628093
26	20	ATF4	1.82364	1.00028
26	21	ATF4	2.28138	1.45513
26	22	ATF4	2.76778	1.93864
26	23	ATF4	3.22841	2.39638
26	24	ATF4	3.637	2.80208
26	25	ATF4	3.99371	3.15589
26	26	ATF4	4.3013	3.46059
26	27	ATF4	4.56354	3.71993
26	28	ATF4	4.78264	3.93615
26	29	ATF4	4.96895	4.11956
26	30	ATF4	5.12759	4.27531
26	31	ATF4	5.26759	4.41242
26	32	ATF4	5.38301	4.52495
26	33	ATF4	5.48338	4.62242
26	34	ATF4	5.57297	4.70912
26	35	ATF4	5.64322	4.77648
26	36	ATF4	5.70572	4.83609
26	37	ATF4	5.75546	4.88294
26	38	ATF4	5.7973	4.92189
26	39	ATF4	5.83646	4.95815
26	40	ATF4	5.85895	4.97775
27	1	ATF4	0.784668	-0.0079367
27	2	ATF4	0.785897	-0.00982185
27	3	ATF4	0.798855	2.11199e-05
27	4	ATF4	0.803541	0.00159305
27	5	ATF4	0.805103	3.99607e-05
27	6	ATF4	0.80763	-0.00054747
27	7	ATF4	0.809685	-0.00160751
27	8	ATF4	0.812534	-0.00187259
27	9	ATF4	0.818373	0.000851668
27	10	ATF4	0.822158	0.00152178
27	11	ATF4	0.830115	0.00636397
27	12	ATF4	0.843376	0.0165106
27	13	ATF4	0.867384	0.0374035
27	14	ATF4	0.91037	0.0772754
27	15	ATF4	0.989285	0.153075
27	16	ATF4	1.13033	0.291005
27	17	ATF4	1.36304	0.5206
27	18	ATF4	1.70779	0.862238
27	19	ATF4	2.15502	1.30635
27	20	ATF4	2.65365	1.80187
27	21	ATF4	3.14851	2.29362
27	22	ATF4	3.59721	2.7392
27	23	ATF4	3.99004	3.12891
27	24	ATF4	4.32578	3.46154
27	25	ATF4	4.60729	3.73993
27	26	ATF4	4.84671	3.97624
27	27	ATF4	5.04565	4.17206
27	28	ATF4	5.22291	4.34621
27	29	ATF4	5.37274	4.49292
27	30	ATF4	5.49113	4.6082
27	31	ATF4	5.6017	4.71565
27	32	ATF4	5.69254	4.80338
27	33	ATF4	5.77311	4.88084
27	34	ATF4	5.83763	4.94224
27	35	ATF4	5.89826	4.99976
27	36	ATF4	5.94406	5.04244
27	37	ATF4	5.98197	5.07724
27	38	ATF4	6.01161	5.10376
27	39	ATF4	6.02941	5.11845
27	40	ATF4	6.04112	5.12704
28	1	ATF4	0.76619	-0.00958529
28	2	ATF4	0.77263	-0.0064612
28	3	ATF4	0.780942	-0.00146558
28	4	ATF4	0.786846	0.00112302
28	5	ATF4	0.791706	0.00266717
28	6	ATF4	0.792625	0.000270679
28	7	ATF4	0.794524	-0.00114597
28	8	ATF4	0.797191	-0.00179521
28	9	ATF4	0.800562	-0.00174029
28	10	ATF4	0.805575	-4.28332e-05
28	11	ATF4	0.811062	0.00212901
28	12	ATF4	0.824276	0.0120268
28	13	ATF4	0.847169	0.0316045
28	14	ATF4	0.891461	0.0725801
28	15	ATF4	0.969239	0.147042
28	16	ATF4	1.10599	0.280477
28	17	ATF4	1.33602	0.507189
28	18	ATF4	1.68426	0.852113
28	19	ATF4	2.14044	1.30498
28	20	ATF4	2.66296	1.82418
28	21	ATF4	3.18504	2.34295
28	22	ATF4	3.65902	2.81361
28	23	ATF4	4.06861	3.21989
28	24	ATF4	4.41347	3.56143
28	25	ATF4	4.70243	3.84708
28	26	ATF4	4.95122	4.09255
28	27	ATF4	5.15146	4.28947
28	28	ATF4	5.33146	4.46615
28	29	ATF4	5.48143	4.61282
28	30	ATF4	5.6029	4.73097
28	31	ATF4	5.70775	4.8325
28	32	ATF4	5.79616	4.9176
28	33	ATF4	5.87779	4.99591
28	34	ATF4	5.9474	5.0622
28	35	ATF4	6.00699	5.11848
28	36	ATF4	6.0461	5.15427
28	37	ATF4	6.07658	5.18144
28	38	ATF4	6.09986	5.2014
28	39	ATF4	6.11976	5.21799
28	40	ATF4	6.13184	5.22675
29	1	ATF4	0.823245	-0.00586633
29	2	ATF4	0.829929	-0.000356335
29	3	ATF4	0.832898	0.00143892
29	4	ATF4	0.834236	0.00160333
29	5	ATF4	0.835306	0.00149965
29	6	ATF4	0.835117	0.000136214
29	7	ATF4	0.834906	-0.00124868
29	8	ATF4	0.834635	-0.00269412
29	9	ATF4	0.834858	-0.00364444
29	10	ATF4	0.837121	-0.00255591
29	11	ATF4	0.840906	5.53901e-05
29	12	ATF4	0.843352	0.0013275
29	13	ATF4	0.847281	0.00408215
29	14	ATF4	0.857615	0.0132431
29	15	ATF4	0.876692	0.0311458
29	16	ATF4	0.909214	0.0624938
29	17	ATF4	0.971483	0.123589
29	18	ATF4	1.08743	0.238363
29	19	ATF4	1.28136	0.43112
29	20	ATF4	1.57963	0.728209
29	21	ATF4	1.99039	1.1378
29	22	ATF4	2.46962	1.61586
29	23	ATF4	2.95853	2.10359
29	24	ATF4	3.4057	2.54958
29	25	ATF4	3.79188	2.9346
29	26	ATF4	4.12325	3.26479
29	27	ATF4	4.40167	3.54204
29	28	ATF4	4.63413	3.77333
29	29	ATF4	4.83174	3.96976
29	30	ATF4	4.99885	4.1357
29	31	ATF4	5.14074	4.27641
29	32	ATF4	5.25643	4.39093
29	33	ATF4	5.35684	4.49017
29	34	ATF4	5.44513	4.57728
29	35	ATF4	5.51952	4.65049
29	36	ATF4	5.57712	4.70692
29	37	ATF4	5.62476	4.75339
29	38	ATF4	5.66498	4.79243
29	39	ATF4	5.69618	4.82246
29	40	ATF4	5.71526	4.84037
30	1	ATF4	0.791533	-0.0114072
30	2	ATF4	0.799419	-0.00539262
30	3	ATF4	0.80614	-0.00054367
30	4	ATF4	0.811131	0.00257555
30	5	ATF4	0.812014	0.00158683
30	6	ATF4	0.811841	-0.000458631
30	7	ATF4	0.812367	-0.00180373
30	8	ATF4	0.815683	-0.000360055
30	9	ATF4	0.816935	-0.000979592
30	10	ATF4	0.81754	-0.00224715
30	11	ATF4	0.81947	-0.00218874
30	12	ATF4	0.823963	0.000432486
30	13	ATF4	0.829389	0.00398671
30	14	ATF4	0.839233	0.0119589
30	15	ATF4	0.857899	0.0287531
30	16	ATF4	0.890518	0.0594999
30	17	ATF4	0.950892	0.118002
30	18	ATF4	1.06103	0.226265
30	19	ATF4	1.25028	0.413646
30	20	ATF4	1.54939	0.710884
30	21	ATF4	1.96143	1.12105
30	22	ATF4	2.45077	1.60852
30	23	ATF4	2.95909	2.11497
30	24	ATF4	3.42591	2.57992
30	25	ATF4	3.83166	2.98379
30	26	ATF4	4.17814	3.32841
30	27	ATF4	4.46588	3.61427
30	28	ATF4	4.71403	3.86055
30	29	ATF4	4.92242	4.06707
30	30	ATF4	5.10267	4.24545
30	31	ATF4	5.24907	4.38998
30	32	ATF4	5.36721	4.50624
30	33	ATF4	5.47579	4.61295
30	34	ATF4	5.56638	4.70167
30	35	ATF4	5.63997	4.77339
30	36	ATF4	5.70187	4.83342
30	37	ATF4	5.75508	4.88475
30	38	ATF4	5.79326	4.92106
30	39	ATF4	5.82654	4.95247
30	40	ATF4	5.84585	4.96991
31	1	ATF4	0.717306	-0.00490534
31	2	ATF4	0.718077	-0.00569617
31	3	ATF4	0.72571	0.000376231
31	4	ATF4	0.727766	0.00086982
31	5	ATF4	0.72897	0.000512612
31	6	ATF4	0.72962	-0.000398979
31	7	ATF4	0.730868	-0.000712736
31	8	ATF4	0.731798	-0.00134341
31	9	ATF4	0.733717	-0.000986137
31	10	ATF4	0.736515	0.000249648
31	11	ATF4	0.737684	-0.000142607
31	12	ATF4	0.740963	0.00157556
31	13	ATF4	0.748534	0.00758454
31	14	ATF4	0.759561	0.01705
31	15	ATF4	0.777987	0.0339142
31	16	ATF4	0.812742	0.0671084
31	17	ATF4	0.876416	0.12922
31	18	ATF4	0.989446	0.240689
31	19	ATF4	1.18329	0.432973
31	20	ATF4	1.48015	0.728266
31	21	ATF4	1.88224	1.1288
31	22	ATF4	2.36273	1.60772
31	23	ATF4	2.86111	2.10455
31	24	ATF4	3.32664	2.56852
31	25	ATF4	3.73514	2.97545
31	26	ATF4	4.08934	3.3281
31	27	ATF4	4.38756	3.62474
31	28	ATF4	4.64671	3.88233
31	29	ATF4	4.87114	4.10521
31	30	ATF4	5.05861	4.29111
31	31	ATF4	5.21423	4.44517
31	32	ATF4	5.34714	4.57652
31	33	ATF4	5.46619	4.69401
31	34	ATF4	5.57049	4.79675
31	35	ATF4	5.65488	4.87958
31	36	ATF4	5.72478	4.94792
31	37	ATF4	5.78188	5.00345
31	38	ATF4	5.83192	5.05193
31	39	ATF4	5.87395	5.0924
31	40	ATF4	5.89186	5.10875
32	1	ATF4	0.727417	-0.0108499
32	2	ATF4	0.73687	-0.00341369
32	3	ATF4	0.742438	0.000136929
32	4	ATF4	0.746102	0.00178353
32	5	ATF4	0.748145	0.00180961
32	6	ATF4	0.747477	-0.000876512
32	7	ATF4	0.748174	-0.00219655
32	8	ATF4	0.750948	-0.00143961
32	9	ATF4	0.752634	-0.00177074
32	10	ATF4	0.755867	-0.000554665
32	11	ATF4	0.758693	0.000253957
32	12	ATF4	0.763311	0.00285406
32	13	ATF4	0.77151	0.00903651
32	14	ATF4	0.78126	0.0167695
32	15	ATF4	0.800573	0.0340643
32	16	ATF4	0.835731	0.0672052
32	17	ATF4	0.89897	0.128427
32	18	ATF4	1.01364	0.241075
32	19	ATF4	1.2102	0.435618
32	20	ATF4	1.51835	0.741756
32	21	ATF4	1.94136	1.16275
32	22	ATF4	2.44253	1.6619
32	23	ATF4	2.96094	2.1783
32	24	ATF4	3.4367	2.65203
32	25	ATF4	3.85145	3.06477
32	26	ATF4	4.21177	3.42307
32	27	ATF4	4.50965	3.71894
32	28	ATF4	4.75418	3.96145
32	29	ATF4	4.96526	4.17051
32	30	ATF4	5.14508	4.34831
32	31	ATF4	5.29654	4.49775
32	32	ATF4	5.42262	4.62182
32	33	ATF4	5.53046	4.72764
32	34	ATF4	5.62083	4.816
32	35	ATF4	5.69558	4.88873
32	36	ATF4	5.76276	4.95389
32	37	ATF4	5.81582	5.00493
32	38	ATF4	5.85338	5.04047
32	39	ATF4	5.88701	5.07209
32	40	ATF4	5.9046	5.08766
33	1	ATF4	0.811572	-0.00937234
33	2	ATF4	0.816625	-0.00572816
33	3	ATF4	0.824397	0.000634416
33	4	ATF4	0.826273	0.00110143
33	5	ATF4	0.826883	0.000302747
33	6	ATF4	0.827211	-0.000777989
33	7	ATF4	0.828716	-0.000682249
33	8	ATF4	0.829442	-0.00136542
33	9	ATF4	0.831249	-0.000967604
33	10	ATF4	0.833687	6.077e-05
33	11	ATF4	0.834717	-0.0003183
33	12	ATF4	0.838456	0.0020122
33	13	ATF4	0.843782	0.00592883
33	14	ATF4	0.855212	0.0159499
33	15	ATF4	0.877337	0.0366652
33	16	ATF4	0.914778	0.0726973
33	17	ATF4	0.983279	0.139789
33	18	ATF4	1.10666	0.261765
33	19	ATF4	1.31797	0.47166
33	20	ATF4	1.64005	0.792332
33	21	ATF4	2.07369	1.22457
33	22	ATF4	2.57727	1.72674
33	23	ATF4	3.08788	2.23594
33	24	ATF4	3.55589	2.70254
33	25	ATF4	3.96119	3.10642
33	26	ATF4	4.31564	3.45947
33	27	ATF4	4.61724	3.75966
33	28	ATF4	4.86924	4.01025
33	29	ATF4	5.08392	4.22352
33	30	ATF4	5.27909	4.41728
33	31	ATF4	5.4354	4.57218
33	32	ATF4	5.55957	4.69494
33	33	ATF4	5.67152	4.80549
33	34	ATF4	5.76817	4.90073
33	35	ATF4	5.85317	4.98432
33	36	ATF4	5.92218	5.05192
33	37	ATF4	5.97924	5.10757
33	38	ATF4	6.01652	5.14344
33	39	ATF4	6.05805	5.18356
33	40	ATF4	6.08701	5.21111
34	1	ATF4	0.750181	-0.0110372
34	2	ATF4	0.758136	-0.00523686
34	3	ATF4	0.766857	0.00132979
34	4	ATF4	0.768414	0.000732203
34	5	ATF4	0.768774	-0.00106207
34	6	ATF4	0.771433	-0.000557324
34	7	ATF4	0.773687	-0.000457953
34	8	ATF4	0.776032	-0.000267924
34	9	ATF4	0.777564	-0.000890246
34	10	ATF4	0.779914	-0.000693839
34	11	ATF4	0.783135	0.000372557
34	12	ATF4	0.786412	0.0014948
34	13	ATF4	0.792502	0.00543003
34	14	ATF4	0.802666	0.0134402
34	15	ATF4	0.821525	0.0301449
34	16	ATF4	0.856737	0.0632019
34	17	ATF4	0.921166	0.125477
34	18	ATF4	1.03924	0.241397
34	19	ATF4	1.23736	0.437364
34	20	ATF4	1.54646	0.744309
34	21	ATF4	1.97646	1.17215
34	22	ATF4	2.48799	1.68153
34	23	ATF4	3.0211	2.21248
34	24	ATF4	3.52436	2.71359
34	25	ATF4	3.95629	3.14336
34	26	ATF4	4.32157	3.50649
34	27	ATF4	4.63482	3.81759
34	28	ATF4	4.90705	4.08766
34	29	ATF4	5.1304	4.30886
34	30	ATF4	5.3105	4.48681
34	31	ATF4	5.47605	4.6502
34	32	ATF4	5.61511	4.7871
34	33	ATF4	5.7382	4.90804
34	34	ATF4	5.83609	5.00377
34	35	ATF4	5.92033	5.08586
34	36	ATF4	5.99494	5.15831
34	37	ATF4	6.05397	5.21519
34	38	ATF4	6.10203	5.2611
34	39	ATF4	6.14436	5.30127
34	40	ATF4	6.16966	5.32442
35	1	ATF4	0.746076	0.000407433
35	2	ATF4	0.747058	0.000592442
35	3	ATF4	0.74858	0.00131753
35	4	ATF4	0.748774	0.000713731
35	5	ATF4	0.748746	-0.000111559
35	6	ATF4	0.748841	-0.000813526
35	7	ATF4	0.749664	-0.000787781
35	8	ATF4	0.750839	-0.000409951
35	9	ATF4	0.751137	-0.000909739
35	10	ATF4	0.751238	-0.00160581
35	11	ATF4	0.753255	-0.000386
35	12	ATF4	0.757431	0.0029931
35	13	ATF4	0.764593	0.00935738
35	14	ATF4	0.778147	0.0221144
35	15	ATF4	0.802019	0.0451888
35	16	ATF4	0.847967	0.0903396
35	17	ATF4	0.934357	0.175932
35	18	ATF4	1.08168	0.322461
35	19	ATF4	1.32622	0.566204
35	20	ATF4	1.68808	0.927265
35	21	ATF4	2.15052	1.3889
35	22	ATF4	2.65431	1.8919
35	23	ATF4	3.13411	2.3709
35	24	ATF4	3.56148	2.79747
35	25	ATF4	3.9223	3.1575
35	26	ATF4	4.22606	3.46046
35	27	ATF4	4.4849	3.7185
35	28	ATF4	4.70451	3.93731
35	29	ATF4	4.88777	4.11978
35	30	ATF4	5.04262	4.27383
35	31	ATF4	5.16916	4.39958
35	32	ATF4	5.27867	4.50828
35	33	ATF4	5.37358	4.6024
35	34	ATF4	5.44703	4.67506
35	35	ATF4	5.51218	4.7394
35	36	ATF4	5.56319	4.78962
35	37	ATF4	5.60635	4.83197
35	38	ATF4	5.64174	4.86657
35	39	ATF4	5.66756	4.89159
35	40	ATF4	5.68387	4.90711
36	1	ATF4	0.757177	-0.0132939
36	2	ATF4	0.764897	-0.00814115
36	3	ATF4	0.777494	0.00188779
36	4	ATF4	0.780228	0.00205459
36	5	ATF4	0.78001	-0.00073165
36	6	ATF4	0.781034	-0.00227579
36	7	ATF4	0.783635	-0.00224178
36	8	ATF4	0.787796	-0.000648815
36	9	ATF4	0.791142	0.000128643
36	10	ATF4	0.793033	-0.000548073
36	11	ATF4	0.796012	-0.000136111
36	12	ATF4	0.801227	0.0025112
36	13	ATF4	0.809892	0.00860832
36	14	ATF4	0.823806	0.0199542
36	15	ATF4	0.849964	0.0435445
36	16	ATF4	0.897578	0.0885903
36	17	ATF4	0.984212	0.172657
36	18	ATF4	1.13764	0.323517
36	19	ATF4	1.38587	0.569183
36	20	ATF4	1.75077	0.93151
36	21	ATF4	2.21014	1.38832
36	22	ATF4	2.71522	1.89083
36	23	ATF4	3.20666	2.37969
36	24	ATF4	3.64353	2.814
36	25	ATF4	4.01383	3.18173
36	26	ATF4	4.33349	3.49883
36	27	ATF4	4.60444	3.76721
36	28	ATF4	4.83045	3.99065
36	29	ATF4	5.01297	4.1706
36	30	ATF4	5.17907	4.33414
36	31	ATF4	5.32161	4.47411
36	32	ATF4	5.43479	4.58472
36	33	ATF4	5.53008	4.67744
36	34	ATF4	5.61294	4.75774
36	35	ATF4	5.69184	4.83406
36	36	ATF4	5.76024	4.89989
36	37	ATF4	5.80872	4.94581
36	38	ATF4	5.84706	4.98158
36	39	ATF4	5.88442	5.01637
36	40	ATF4	5.89706	5.02644
37	1	GAPDH	0.819027	-0.0112619
37	2	GAPDH	0.83116	-0.00322993
37	3	GAPDH	0.839034	0.000544466
37	4	GAPDH	0.843463	0.000872284
37	5	GAPDH	0.845924	-0.00076691
37	6	GAPDH	0.849083	-0.00170813
37	7	GAPDH	0.854398	-0.00049447
37	8	GAPDH	0.860545	0.00155276
37	9	GAPDH	0.871663	0.00856971
37	10	GAPDH	0.892062	0.0248685
37	11	GAPDH	0.923981	0.0526874
37	12	GAPDH	0.981487	0.106092
37	13	GAPDH	1.08264	0.203147
37	14	GAPDH	1.24756	0.36396
37	15	GAPDH	1.49475	0.607054
37	16	GAPDH	1.82607	0.934269
37	17	GAPDH	2.22859	1.33269
37	18	GAPDH	2.66742	1.76742
37	19	GAPDH	3.09943	2.19533
37	20	GAPDH	3.48891	2.58071
37	21	GAPDH	3.83	2.9177
37	22	GAPDH	4.12015	3.20375
37	23	GAPDH	4.37372	3.45322
37	24	GAPDH	4.59747	3.67287
37	25	GAPDH	4.78905	3.86035
37	26	GAPDH	4.95831	4.02551
37	27	GAPDH	5.10722	4.17031
37	28	GAPDH	5.23212	4.29111
37	29	GAPDH	5.34606	4.40095
37	30	GAPDH	5.45332	4.50411
37	31	GAPDH	5.54393	4.59062
37	32	GAPDH	5.61462	4.65722
37	33	GAPDH	5.68137	4.71987
37	34	GAPDH	5.74239	4.77679
37	35	GAPDH	5.79413	4.82443
37	36	GAPDH	5.84281	4.86901
37	37	GAPDH	5.88301	4.9051
37	38	GAPDH	5.92369	4.94168
37	39	GAPDH	5.9618	4.97569
37	40	GAPDH	5.98625	4.99604
38	1	GAPDH	0.873443	-0.0168385
38	2	GAPDH	0.88478	-0.00968141
38	3	GAPDH	0.896001	-0.00264075
38	4	GAPDH	0.907013	0.00419059
38	5	GAPDH	0.908512	0.00150932
38	6	GAPDH	0.909527	-0.00165553
38	7	GAPDH	0.913013	-0.00234916
38	8	GAPDH	0.918062	-0.0014808
38	9	GAPDH	0.926149	0.00242633
38	10	GAPDH	0.938129	0.0102258
38	11	GAPDH	0.957407	0.025324
38	12	GAPDH	0.991813	0.0555491
38	13	GAPDH	1.0546	0.114158
38	14	GAPDH	1.15915	0.214524
38	15	GAPDH	1.3206	0.371794
38	16	GAPDH	1.56114	0.608154
38	17	GAPDH	1.88059	0.923428
38	18	GAPDH	2.26641	1.30507
38	19	GAPDH	2.69004	1.72452
38	20	GAPDH	3.11485	2.14514
38	21	GAPDH	3.50613	2.53225
38	22	GAPDH	3.8526	2.87453
38	23	GAPDH	4.16196	3.17971
38	24	GAPDH	4.43182	3.4454
38	25	GAPDH	4.66603	3.67542
38	26	GAPDH	4.87559	3.88081
38	27	GAPDH	5.06405	4.06508
38	28	GAPDH	5.23182	4.22867
38	29	GAPDH	5.37282	4.3655
38	30	GAPDH	5.49905	4.48754
38	31	GAPDH	5.61289	4.59721
38	32	GAPDH	5.70218	4.68231
38	33	GAPDH	5.79668	4.77263
38	34	GAPDH	5.8764	4.84818
38	35	GAPDH	5.94532	4.91291
38	36	GAPDH	6.00657	4.96998
38	37	GAPDH	6.06077	5.02001
38	38	GAPDH	6.11304	5.06809
38	39	GAPDH	6.15953	5.1104
38	40	GAPDH	6.18993	5.13662
39	1	GAPDH	0.857643	-0.0130271
39	2	GAPDH	0.869068	-0.00683039
39	3	GAPDH	0.879628	-0.00149846
39	4	GAPDH	0.888075	0.00172019
39	5	GAPDH	0.891908	0.000324601
39	6	GAPDH	0.896902	9.05309e-05
39	7	GAPDH	0.901846	-0.000193487
39	8	GAPDH	0.906475	-0.000793172
39	9	GAPDH	0.912846	0.000349805
39	10	GAPDH	0.926425	0.00870077
39	11	GAPDH	0.952209	0.0292564
39	12	GAPDH	0.997192	0.0690112
39	13	GAPDH	1.07598	0.142566
39	14	GAPDH	1.20931	0.270671
39	15	GAPDH	1.41677	0.472906
39	16	GAPDH	1.71078	0.761683
39	17	GAPDH	2.08706	1.13274
39	18	GAPDH	2.52186	1.5623
39	19	GAPDH	2.97329	2.00852
39	20	GAPDH	3.3984	2.42839
39	21	GAPDH	3.77973	2.80449
39	22	GAPDH	4.11059	3.13013
39	23	GAPDH	4.39337	3.40768
39	24	GAPDH	4.63995	3.64903
39	25	GAPDH	4.85255	3.8564
39	26	GAPDH	5.04165	4.04028
39	27	GAPDH	5.21066	4.20405
39	28	GAPDH	5.362	4.35016
39	29	GAPDH	5.488	4.47094
39	30	GAPDH	5.59448	4.57219
39	31	GAPDH	5.69161	4.66409
39	32	GAPDH	5.77004	4.7373
39	33	GAPDH	5.84473	4.80675
39	34	GAPDH	5.91806	4.87486
39	35	GAPDH	5.97667	4.92823
39	36	GAPDH	6.02486	4.9712
39	37	GAPDH	6.07571	5.01682
39	38	GAPDH	6.126	5.06189
39	39	GAPDH	6.17043	5.10108
39	40	GAPDH	6.19988	5.1253
40	1	GAPDH	0.801424	-0.0101474
40	2	GAPDH	0.806027	-0.00730915
40	3	GAPDH	0.811067	-0.00403365
40	4	GAPDH	0.818751	0.00188538
40	5	GAPDH	0.82275	0.00411954
40	6	GAPDH	0.821607	0.00121118
40	7	GAPDH	0.820006	-0.00215428
40	8	GAPDH	0.822897	-0.00102818
40	9	GAPDH	0.831028	0.00533849
40	10	GAPDH	0.845639	0.0181842
40	11	GAPDH	0.876034	0.0468149
40	12	GAPDH	0.928714	0.0977301
40	13	GAPDH	1.02435	0.191601
40	14	GAPDH	1.18666	0.352142
40	15	GAPDH	1.42752	0.591244
40	16	GAPDH	1.75632	0.918281
40	17	GAPDH	2.15547	1.31567
40	18	GAPDH	2.59348	1.7519
40	19	GAPDH	3.03458	2.19124
40	20	GAPDH	3.43927	2.59417
40	21	GAPDH	3.77959	2.93273
40	22	GAPDH	4.07224	3.22361
40	23	GAPDH	4.326	3.47561
40	24	GAPDH	4.5405	3.68834
40	25	GAPDH	4.7282	3.87428
40	26	GAPDH	4.89516	4.03947
40	27	GAPDH	5.04001	4.18255
40	28	GAPDH	5.1692	4.30998
40	29	GAPDH	5.28186	4.42088
40	30	GAPDH	5.38011	4.51736
40	31	GAPDH	5.47216	4.60764
40	32	GAPDH	5.54778	4.6815
40	33	GAPDH	5.61469	4.74665
40	34	GAPDH	5.67374	4.80393
40	35	GAPDH	5.73171	4.86013
40	36	GAPDH	5.78321	4.90987
40	37	GAPDH	5.83234	4.95723
40	38	GAPDH	5.87385	4.99698
40	39	GAPDH	5.91244	5.0338
40	40	GAPDH	5.9396	5.0592
41	1	GAPDH	0.819344	-0.0179525
41	2	GAPDH	0.832465	-0.00910255
41	3	GAPDH	0.845853	1.48614e-05
41	4	GAPDH	0.850745	0.000636645
41	5	GAPDH	0.8543	-7.89801e-05
41	6	GAPDH	0.858042	-0.000607149
41	7	GAPDH	0.86175	-0.00116965
41	8	GAPDH	0.868394	0.00120427
41	9	GAPDH	0.877885	0.00642461
41	10	GAPDH	0.895541	0.0198105
41	11	GAPDH	0.930012	0.0500108
41	12	GAPDH	0.993339	0.109067
41	13	GAPDH	1.10329	0.214751
41	14	GAPDH	1.28332	0.390507
41	15	GAPDH	1.55074	0.653658
41	16	GAPDH	1.90942	1.00807
41	17	GAPDH	2.33963	1.43401
41	18	GAPDH	2.81215	1.90225
41	19	GAPDH	3.28165	2.36749
41	20	GAPDH	3.70166	2.78322
41	21	GAPDH	4.06703	3.14432
41	22	GAPDH	4.37786	3.45088
41	23	GAPDH	4.64525	3.714
41	24	GAPDH	4.8791	3.94358
41	25	GAPDH	5.07988	4.14009
41	26	GAPDH	5.25238	4.30833
41	27	GAPDH	5.40413	4.4558
41	28	GAPDH	5.53526	4.58266
41	29	GAPDH	5.66128	4.70441
41	30	GAPDH	5.76586	4.80473
41	31	GAPDH	5.8574	4.89199
41	32	GAPDH	5.93867	4.96899
41	33	GAPDH	6.00795	5.034
41	34	GAPDH	6.07236	5.09414
41	35	GAPDH	6.13199	5.1495
41	36	GAPDH	6.17993	5.19317
41	37	GAPDH	6.22597	5.23494
41	38	GAPDH	6.26294	5.26763
41	39	GAPDH	6.30035	5.30078
41	40	GAPDH	6.3333	5.32945
42	1	GAPDH	0.774507	-0.0140909
42	2	GAPDH	0.784415	-0.00697049
42	3	GAPDH	0.791322	-0.00285159
42	4	GAPDH	0.799049	0.0020873
42	5	GAPDH	0.801278	0.00152862
42	6	GAPDH	0.80368	0.00114284
42	7	GAPDH	0.804363	-0.000962822
42	8	GAPDH	0.807169	-0.000944356
42	9	GAPDH	0.813691	0.00278962
42	10	GAPDH	0.829181	0.0154918
42	11	GAPDH	0.862014	0.0455372
42	12	GAPDH	0.91462	0.0953546
42	13	GAPDH	1.00627	0.184214
42	14	GAPDH	1.1624	0.337558
42	15	GAPDH	1.40378	0.576149
42	16	GAPDH	1.72712	0.896707
42	17	GAPDH	2.10938	1.27618
42	18	GAPDH	2.53496	1.69896
42	19	GAPDH	2.9646	2.12581
42	20	GAPDH	3.33926	2.49769
42	21	GAPDH	3.66866	2.8243
42	22	GAPDH	3.95791	3.11076
42	23	GAPDH	4.21011	3.36018
42	24	GAPDH	4.41583	3.56311
42	25	GAPDH	4.59584	3.74034
42	26	GAPDH	4.75921	3.90091
42	27	GAPDH	4.89859	4.03751
42	28	GAPDH	5.021	4.15713
42	29	GAPDH	5.14345	4.27678
42	30	GAPDH	5.22993	4.36049
42	31	GAPDH	5.32046	4.44822
42	32	GAPDH	5.38337	4.50835
42	33	GAPDH	5.44921	4.5714
42	34	GAPDH	5.5108	4.6302
42	35	GAPDH	5.55998	4.67659
42	36	GAPDH	5.60979	4.72362
42	37	GAPDH	5.65933	4.77036
42	38	GAPDH	5.69193	4.80018
42	39	GAPDH	5.72685	4.83231
42	40	GAPDH	5.75473	4.8574
43	1	GAPDH	0.742686	-0.0201744
43	2	GAPDH	0.759211	-0.00683608
43	3	GAPDH	0.767697	-0.00153803
43	4	GAPDH	0.774033	0.00161134
43	5	GAPDH	0.776897	0.00128784
43	6	GAPDH	0.778928	0.00013119
43	7	GAPDH	0.780616	-0.00136759
43	8	GAPDH	0.783533	-0.00163828
43	9	GAPDH	0.789872	0.00151353
43	10	GAPDH	0.799473	0.00792762
43	11	GAPDH	0.817327	0.0225945
43	12	GAPDH	0.849158	0.0512383
43	13	GAPDH	0.90944	0.108333
43	14	GAPDH	1.0141	0.209803
43	15	GAPDH	1.18454	0.377062
43	16	GAPDH	1.44574	0.635074
43	17	GAPDH	1.81026	0.9964
43	18	GAPDH	2.25	1.43296
43	19	GAPDH	2.73374	1.91351
43	20	GAPDH	3.22347	2.40005
43	21	GAPDH	3.67218	2.84558
43	22	GAPDH	4.05533	3.22554
43	23	GAPDH	4.38117	3.54819
43	24	GAPDH	4.65774	3.82157
43	25	GAPDH	4.89187	4.05252
43	26	GAPDH	5.10047	4.25793
43	27	GAPDH	5.27917	4.43344
43	28	GAPDH	5.42871	4.5798
43	29	GAPDH	5.5691	4.717
43	30	GAPDH	5.68672	4.83143
43	31	GAPDH	5.78755	4.92907
43	32	GAPDH	5.86865	5.00699
43	33	GAPDH	5.9439	5.07905
43	34	GAPDH	6.01508	5.14704
43	35	GAPDH	6.08209	5.21086
43	36	GAPDH	6.14105	5.26663
43	37	GAPDH	6.1925	5.3149
43	38	GAPDH	6.23856	5.35777
43	39	GAPDH	6.28159	5.39762
43	40	GAPDH	6.30887	5.42171
44	1	GAPDH	0.764589	-0.0080027
44	2	GAPDH	0.772775	-0.00258821
44	3	GAPDH	0.777556	-0.000579232
44	4	GAPDH	0.781693	0.000786734
44	5	GAPDH	0.783973	0.000294526
44	6	GAPDH	0.78691	0.000460114
44	7	GAPDH	0.788416	-0.000805584
44	8	GAPDH	0.790587	-0.00140556
44	9	GAPDH	0.796013	0.001249
44	10	GAPDH	0.806542	0.00900655
44	11	GAPDH	0.825153	0.024846
44	12	GAPDH	0.855434	0.0523551
44	13	GAPDH	0.909519	0.103668
44	14	GAPDH	1.00377	0.19515
44	15	GAPDH	1.16548	0.354091
44	16	GAPDH	1.41645	0.602281
44	17	GAPDH	1.76332	0.946383
44	18	GAPDH	2.1889	1.36919
44	19	GAPDH	2.66456	1.84208
44	20	GAPDH	3.15117	2.32592
44	21	GAPDH	3.59847	2.77045
44	22	GAPDH	3.98837	3.15758
44	23	GAPDH	4.31745	3.48389
44	24	GAPDH	4.59659	3.76025
44	25	GAPDH	4.8329	3.9938
44	26	GAPDH	5.04286	4.20098
44	27	GAPDH	5.22511	4.38046
44	28	GAPDH	5.38734	4.53992
44	29	GAPDH	5.52532	4.67513
44	30	GAPDH	5.64534	4.79237
44	31	GAPDH	5.74809	4.89235
44	32	GAPDH	5.84172	4.98321
44	33	GAPDH	5.92384	5.06255
44	34	GAPDH	5.99649	5.13244
44	35	GAPDH	6.0621	5.19528
44	36	GAPDH	6.12132	5.25173
44	37	GAPDH	6.17175	5.29938
44	38	GAPDH	6.21569	5.34055
44	39	GAPDH	6.25832	5.38041
44	40	GAPDH	6.28453	5.40385
45	1	GAPDH	0.795934	-0.00107533
45	2	GAPDH	0.797652	-0.00123314
45	3	GAPDH	0.801555	0.000792833
45	4	GAPDH	0.803497	0.000858055
45	5	GAPDH	0.803232	-0.00128257
45	6	GAPDH	0.804858	-0.00153397
45	7	GAPDH	0.807787	-0.000480738
45	8	GAPDH	0.811791	0.00164639
45	9	GAPDH	0.818949	0.00692743
45	10	GAPDH	0.833902	0.0200042
45	11	GAPDH	0.861637	0.0458628
45	12	GAPDH	0.910528	0.0928771
45	13	GAPDH	0.994611	0.175084
45	14	GAPDH	1.13505	0.313648
45	15	GAPDH	1.35431	0.531029
45	16	GAPDH	1.6623	0.837146
45	17	GAPDH	2.04671	1.21968
45	18	GAPDH	2.48361	1.6547
45	19	GAPDH	2.93418	2.10339
45	20	GAPDH	3.35567	2.52301
45	21	GAPDH	3.7333	2.89876
45	22	GAPDH	4.0616	3.22519
45	23	GAPDH	4.34318	3.50489
45	24	GAPDH	4.59066	3.75049
45	25	GAPDH	4.80722	3.96518
45	26	GAPDH	4.9998	4.15587
45	27	GAPDH	5.16536	4.31956
45	28	GAPDH	5.31058	4.4629
45	29	GAPDH	5.44301	4.59346
45	30	GAPDH	5.55861	4.70718
45	31	GAPDH	5.65783	4.80452
45	32	GAPDH	5.74289	4.88771
45	33	GAPDH	5.82045	4.96339
45	34	GAPDH	5.89296	5.03403
45	35	GAPDH	5.95679	5.09598
45	36	GAPDH	6.01353	5.15084
45	37	GAPDH	6.07014	5.20557
45	38	GAPDH	6.11584	5.2494
45	39	GAPDH	6.15522	5.2869
45	40	GAPDH	6.18339	5.3132
46	1	GAPDH	0.759473	5.55833e-05
46	2	GAPDH	0.762817	0.00105172
46	3	GAPDH	0.76597	0.00185521
46	4	GAPDH	0.766347	-0.000116245
46	5	GAPDH	0.767294	-0.00151782
46	6	GAPDH	0.76985	-0.00131044
46	7	GAPDH	0.771872	-0.00163675
46	8	GAPDH	0.778584	0.00272604
46	9	GAPDH	0.785039	0.0068327
46	10	GAPDH	0.801457	0.0209018
46	11	GAPDH	0.822669	0.0397647
46	12	GAPDH	0.868296	0.0830435
46	13	GAPDH	0.951347	0.163746
46	14	GAPDH	1.08407	0.294124
46	15	GAPDH	1.28922	0.496922
46	16	GAPDH	1.58132	0.786677
46	17	GAPDH	1.94964	1.15264
46	18	GAPDH	2.36617	1.56683
46	19	GAPDH	2.79491	1.99322
46	20	GAPDH	3.20525	2.40121
46	21	GAPDH	3.56754	2.76115
46	22	GAPDH	3.8837	3.07496
46	23	GAPDH	4.1613	3.35022
46	24	GAPDH	4.3974	3.58397
46	25	GAPDH	4.60198	3.78619
46	26	GAPDH	4.78613	3.968
46	27	GAPDH	4.94765	4.12717
46	28	GAPDH	5.08579	4.26296
46	29	GAPDH	5.20661	4.38143
46	30	GAPDH	5.3111	4.48357
46	31	GAPDH	5.41235	4.58247
46	32	GAPDH	5.49931	4.66708
46	33	GAPDH	5.57338	4.73881
46	34	GAPDH	5.63458	4.79765
46	35	GAPDH	5.69272	4.85345
46	36	GAPDH	5.75362	4.912
46	37	GAPDH	5.79622	4.95225
46	38	GAPDH	5.83679	4.99047
46	39	GAPDH	5.87887	5.03021
46	40	GAPDH	5.90992	5.0589
47	1	GAPDH	0.782631	-0.00620901
47	2	GAPDH	0.789177	-0.00173913
47	3	GAPDH	0.793066	7.42305e-05
47	4	GAPDH	0.795471	0.000403434
47	5	GAPDH	0.797328	0.000184215
47	6	GAPDH	0.79835	-0.00086941
47	7	GAPDH	0.800497	-0.000798712
47	8	GAPDH	0.804378	0.00100624
47	9	GAPDH	0.812247	0.00679958
47	10	GAPDH	0.824677	0.0171543
47	11	GAPDH	0.849013	0.0394139
47	12	GAPDH	0.892925	0.0812506
47	13	GAPDH	0.967978	0.154227
47	14	GAPDH	1.09573	0.279901
47	15	GAPDH	1.29822	0.48032
47	16	GAPDH	1.58652	0.76654
47	17	GAPDH	1.95742	1.13536
47	18	GAPDH	2.38262	1.55849
47	19	GAPDH	2.82628	2.00007
47	20	GAPDH	3.25062	2.42234
47	21	GAPDH	3.63342	2.80306
47	22	GAPDH	3.96384	3.1314
47	23	GAPDH	4.25227	3.41776
47	24	GAPDH	4.50322	3.66663
47	25	GAPDH	4.72425	3.88559
47	26	GAPDH	4.91703	4.07629
47	27	GAPDH	5.08125	4.23844
47	28	GAPDH	5.22509	4.3802
47	29	GAPDH	5.35446	4.50749
47	30	GAPDH	5.4647	4.61566
47	31	GAPDH	5.56638	4.71527
47	32	GAPDH	5.65246	4.79927
47	33	GAPDH	5.72455	4.86928
47	34	GAPDH	5.79403	4.93669
47	35	GAPDH	5.85858	4.99916
47	36	GAPDH	5.91873	5.05723
47	37	GAPDH	5.97143	5.10786
47	38	GAPDH	6.01212	5.14648
47	39	GAPDH	6.0539	5.18618
47	40	GAPDH	6.08058	5.21078
48	1	GAPDH	0.80561	-0.00692065
48	2	GAPDH	0.812272	-0.00250948
48	3	GAPDH	0.81744	0.000407043
48	4	GAPDH	0.819412	0.000127742
48	5	GAPDH	0.821396	-0.000138684
48	6	GAPDH	0.823066	-0.000719643
48	7	GAPDH	0.825346	-0.000690847
48	8	GAPDH	0.829302	0.00101439
48	9	GAPDH	0.837297	0.00675885
48	10	GAPDH	0.856832	0.0240424
48	11	GAPDH	0.886239	0.0511986
48	12	GAPDH	0.940972	0.103681
48	13	GAPDH	1.03696	0.197414
48	14	GAPDH	1.19781	0.356022
48	15	GAPDH	1.44606	0.602012
48	16	GAPDH	1.78649	0.94019
48	17	GAPDH	2.20774	1.35919
48	18	GAPDH	2.67729	1.82649
48	19	GAPDH	3.15159	2.29854
48	20	GAPDH	3.59094	2.73564
48	21	GAPDH	3.97522	3.11767
48	22	GAPDH	4.30293	3.44313
48	23	GAPDH	4.58305	3.721
48	24	GAPDH	4.82639	3.96208
48	25	GAPDH	5.03434	4.16779
48	26	GAPDH	5.21596	4.34716
48	27	GAPDH	5.37676	4.5057
48	28	GAPDH	5.51886	4.64555
48	29	GAPDH	5.64135	4.76579
48	30	GAPDH	5.75013	4.87232
48	31	GAPDH	5.84097	4.96091
48	32	GAPDH	5.91913	5.03682
48	33	GAPDH	5.9955	5.11094
48	34	GAPDH	6.05932	5.17251
48	35	GAPDH	6.11848	5.22942
48	36	GAPDH	6.17795	5.28663
48	37	GAPDH	6.22742	5.33385
48	38	GAPDH	6.26232	5.36651
48	39	GAPDH	6.29905	5.40098
48	40	GAPDH	6.32161	5.42129
49	1	sXBP1	0.874232	-0.00717258
49	2	sXBP1	0.883408	0.000349853
49	3	sXBP1	0.889116	0.00440484
49	4	sXBP1	0.888438	0.00207307
49	5	sXBP1	0.889998	0.00197987
49	6	sXBP1	0.891293	0.0016209
49	7	sXBP1	0.890741	-0.000584626
49	8	sXBP1	0.892131	-0.000847935
49	9	sXBP1	0.893821	-0.000811194
49	10	sXBP1	0.893676	-0.00261034
49	11	sXBP1	0.893578	-0.00436168
49	12	sXBP1	0.894375	-0.00521775
49	13	sXBP1	0.898809	-0.00243795
49	14	sXBP1	0.901007	-0.00189361
49	15	sXBP1	0.902202	-0.00235195
49	16	sXBP1	0.904852	-0.00135486
49	17	sXBP1	0.909391	0.00152979
49	18	sXBP1	0.913025	0.00351048
49	19	sXBP1	0.918521	0.00735292
49	20	sXBP1	0.926213	0.0133915
49	21	sXBP1	0.93629	0.0218154
49	22	sXBP1	0.955471	0.0393427
49	23	sXBP1	0.993429	0.0756475
49	24	sXBP1	1.06139	0.141955
49	25	sXBP1	1.18335	0.262261
49	26	sXBP1	1.39103	0.46829
49	27	sXBP1	1.70796	0.783562
49	28	sXBP1	2.1359	1.20985
49	29	sXBP1	2.62755	1.69985
49	30	sXBP1	3.11663	2.18728
49	31	sXBP1	3.56854	2.63753
49	32	sXBP1	3.95082	3.01816
49	33	sXBP1	4.2613	3.32698
49	34	sXBP1	4.52524	3.58927
49	35	sXBP1	4.74458	3.80695
49	36	sXBP1	4.91896	3.97969
49	37	sXBP1	5.058	4.11707
49	38	sXBP1	5.17803	4.23545
49	39	sXBP1	5.25761	4.31338
49	40	sXBP1	5.29918	4.35329
[truncated: 1,880 more rows]

## Sheet: Results
Block Type	Fast 96-Well Block (0.1mL)
Calibration Background is expired	Yes
Calibration Background performed on	05-13-2019
Calibration Normalization FAM-ROX is expired	Yes
Calibration Normalization FAM-ROX performed on	05-13-2019
Calibration Normalization VIC-ROX is expired	Yes
Calibration Normalization VIC-ROX performed on	05-13-2019
Calibration Pure Dye FAM is expired	Yes
Calibration Pure Dye FAM performed on	05-13-2019
Calibration Pure Dye NED is expired	Yes
Calibration Pure Dye NED performed on	05-13-2019
Calibration Pure Dye ROX is expired	Yes
Calibration Pure Dye ROX performed on	05-13-2019
Calibration Pure Dye SYBR is expired	Yes
Calibration Pure Dye SYBR performed on	05-13-2019
Calibration Pure Dye TAMRA is expired	Yes
Calibration Pure Dye TAMRA performed on	05-13-2019
Calibration Pure Dye VIC is expired	Yes
Calibration Pure Dye VIC performed on	05-13-2019
Calibration ROI is expired	Yes
Calibration ROI performed on	05-13-2019
Calibration Uniformity is expired	Yes
Calibration Uniformity performed on	05-13-2019
Chemistry	SYBR_GREEN
Date Created	2019-11-29 12:01:15 PM CET
Experiment Barcode
Experiment Comment
Experiment File Name	D:\Users\Administrator\Desktop\2019-11-29 ER stress.eds
Experiment Name	2019-11-29 ER stress
Experiment Run End Time	2019-11-29 21:56:27 PM CET
Experiment Type	Standard Curve
Instrument Name	278861431
Instrument Serial Number	278861431
Instrument Type	QuantStudio(TM) 6 Flex System
Passive Reference	ROX
Quantification Cycle Method	Ct
Signal Smoothing On	true
Stage/ Cycle where Analysis is performed	Stage 2, Step 2
User Name
Well	Well Position	Omit	Sample Name	Target Name	Task	Reporter	Quencher	CT	Ct Mean	Ct SD	Quantity	Quantity Mean	Quantity SD	Automatic Ct Threshold	Ct Threshold	Automatic Baseline	Baseline Start	Baseline End	Comments	Y-Intercept	R(superscript 2)	Tm1	Slope	Tm2	Efficiency	Tm3	HIGHSD	NOISE
1	A1	FALSE	BTSC #1 NT	sXBP1	UNKNOWN	SYBR	None	24.8922	24.2925	0.848059				TRUE	0.228001	TRUE	1	40				80.9976					Y	N
2	A2	FALSE	BTSC #1 NT	sXBP1	UNKNOWN	SYBR	None	23.6929	24.2925	0.848059				TRUE	0.228001	TRUE	1	40				81.0946					Y	N
3	A3	FALSE	BTSC #1 CPZ	sXBP1	UNKNOWN	SYBR	None	22.8527	22.8957	0.060713				TRUE	0.228001	TRUE	1	40				81.0946					N	N
4	A4	FALSE	BTSC #1 CPZ	sXBP1	UNKNOWN	SYBR	None	22.9386	22.8957	0.060713				TRUE	0.228001	TRUE	1	40				81.0946					N	N
5	A5	FALSE	BTSC #83 NT	sXBP1	UNKNOWN	SYBR	None	27.8844	27.7989	0.120976				TRUE	0.228001	TRUE	1	40				81.0946					N	N
6	A6	FALSE	BTSC #83 NT	sXBP1	UNKNOWN	SYBR	None	27.7134	27.7989	0.120976				TRUE	0.228001	TRUE	1	40				81.1916					N	N
7	A7	FALSE	BTSC #83 CPZ	sXBP1	UNKNOWN	SYBR	None	26.2554	26.1565	0.139754				TRUE	0.228001	TRUE	1	40				81.2886					N	N
8	A8	FALSE	BTSC #83 CPZ	sXBP1	UNKNOWN	SYBR	None	26.0577	26.1565	0.139754				TRUE	0.228001	TRUE	1	40				81.1916					N	N
9	A9	FALSE	BTSC #163 NT	sXBP1	UNKNOWN	SYBR	None	26.8557	26.9571	0.143491				TRUE	0.228001	TRUE	1	40				81.0946					N	N
10	A10	FALSE	BTSC #163 NT	sXBP1	UNKNOWN	SYBR	None	27.0586	26.9571	0.143491				TRUE	0.228001	TRUE	1	40				81.0946					N	N
11	A11	FALSE	BTSC #163 CPZ	sXBP1	UNKNOWN	SYBR	None	25.1724	25.3153	0.202086				TRUE	0.228001	TRUE	1	40				81.0946					N	N
12	A12	FALSE	BTSC #163 CPZ	sXBP1	UNKNOWN	SYBR	None	25.4582	25.3153	0.202086				TRUE	0.228001	TRUE	1	40				81.0946					N	N
13	B1	FALSE	BTSC #1 NT	XBP1	UNKNOWN	SYBR	None	20.7692	20.5291	0.339486				TRUE	0.34387	TRUE	1	40				84.1023					N	N
14	B2	FALSE	BTSC #1 NT	XBP1	UNKNOWN	SYBR	None	20.2891	20.5291	0.339486				TRUE	0.34387	TRUE	1	40				84.1023					N	N
15	B3	FALSE	BTSC #1 CPZ	XBP1	UNKNOWN	SYBR	None	18.6458	18.6966	0.071883				TRUE	0.34387	TRUE	1	40				84.1993					N	N
16	B4	FALSE	BTSC #1 CPZ	XBP1	UNKNOWN	SYBR	None	18.7475	18.6966	0.071883				TRUE	0.34387	TRUE	1	40				84.1993					N	N
17	B5	FALSE	BTSC #83 NT	XBP1	UNKNOWN	SYBR	None	20.4591	20.4452	0.0197477				TRUE	0.34387	TRUE	1	40				84.1993					N	N
18	B6	FALSE	BTSC #83 NT	XBP1	UNKNOWN	SYBR	None	20.4312	20.4452	0.0197477				TRUE	0.34387	TRUE	1	40				84.2963					N	N
19	B7	FALSE	BTSC #83 CPZ	XBP1	UNKNOWN	SYBR	None	20.2615	20.2587	0.00400159				TRUE	0.34387	TRUE	1	40				84.2963					N	N
20	B8	FALSE	BTSC #83 CPZ	XBP1	UNKNOWN	SYBR	None	20.2558	20.2587	0.00400159				TRUE	0.34387	TRUE	1	40				84.2963					N	N
21	B9	FALSE	BTSC #163 NT	XBP1	UNKNOWN	SYBR	None	19.9712	19.9649	0.00894592				TRUE	0.34387	TRUE	1	40				84.1993					N	N
22	B10	FALSE	BTSC #163 NT	XBP1	UNKNOWN	SYBR	None	19.9586	19.9649	0.00894592				TRUE	0.34387	TRUE	1	40				84.1993					N	N
23	B11	FALSE	BTSC #163 CPZ	XBP1	UNKNOWN	SYBR	None	19.3882	19.3456	0.0602059				TRUE	0.34387	TRUE	1	40				84.1993					N	N
24	B12	FALSE	BTSC #163 CPZ	XBP1	UNKNOWN	SYBR	None	19.303	19.3456	0.0602059				TRUE	0.34387	TRUE	1	40				84.1993					N	N
25	C1	FALSE	BTSC #1 NT	ATF4	UNKNOWN	SYBR	None	18.0774	18.1609	0.118042				TRUE	0.427415	TRUE	1	40				85.1695					N	N
26	C2	FALSE	BTSC #1 NT	ATF4	UNKNOWN	SYBR	None	18.2444	18.1609	0.118042				TRUE	0.427415	TRUE	1	40				85.1695					N	N
27	C3	FALSE	BTSC #1 CPZ	ATF4	UNKNOWN	SYBR	None	16.6267	16.6523	0.0362679				TRUE	0.427415	TRUE	1	40				85.1695					N	N
28	C4	FALSE	BTSC #1 CPZ	ATF4	UNKNOWN	SYBR	None	16.678	16.6523	0.0362679				TRUE	0.427415	TRUE	1	40				85.1695					N	N
29	C5	FALSE	BTSC #83 NT	ATF4	UNKNOWN	SYBR	None	18.9771	18.996	0.0267056				TRUE	0.427415	TRUE	1	40				85.2665					N	N
30	C6	FALSE	BTSC #83 NT	ATF4	UNKNOWN	SYBR	None	19.0149	18.996	0.0267056				TRUE	0.427415	TRUE	1	40				85.2665					N	N
31	C7	FALSE	BTSC #83 CPZ	ATF4	UNKNOWN	SYBR	None	18.9671	18.9609	0.00873552				TRUE	0.427415	TRUE	1	40				85.3635					N	N
32	C8	FALSE	BTSC #83 CPZ	ATF4	UNKNOWN	SYBR	None	18.9547	18.9609	0.00873552				TRUE	0.427415	TRUE	1	40				85.2665					N	N
33	C9	FALSE	BTSC #163 NT	ATF4	UNKNOWN	SYBR	None	18.8116	18.8811	0.0982662				TRUE	0.427415	TRUE	1	40				85.2665					N	N
34	C10	FALSE	BTSC #163 NT	ATF4	UNKNOWN	SYBR	None	18.9506	18.8811	0.0982662				TRUE	0.427415	TRUE	1	40				85.2665					N	N
35	C11	FALSE	BTSC #163 CPZ	ATF4	UNKNOWN	SYBR	None	18.4594	18.455	0.00626875				TRUE	0.427415	TRUE	1	40				85.2665					N	N
36	C12	FALSE	BTSC #163 CPZ	ATF4	UNKNOWN	SYBR	None	18.4506	18.455	0.00626875				TRUE	0.427415	TRUE	1	40				85.2665					N	N
37	D1	FALSE	BTSC #1 NT	GAPDH	UNKNOWN	SYBR	None	13.9177	14.3943	0.674063				TRUE	0.349663	TRUE	1	40				87.401					Y	N
38	D2	FALSE	BTSC #1 NT	GAPDH	UNKNOWN	SYBR	None	14.8709	14.3943	0.674063				TRUE	0.349663	TRUE	1	40				87.401					Y	N
39	D3	FALSE	BTSC #1 CPZ	GAPDH	UNKNOWN	SYBR	None	14.4228	14.2042	0.309177				TRUE	0.349663	TRUE	1	40				87.401					N	N
40	D4	FALSE	BTSC #1 CPZ	GAPDH	UNKNOWN	SYBR	None	13.9856	14.2042	0.309177				TRUE	0.349663	TRUE	1	40				87.401					N	N
41	D5	FALSE	BTSC #83 NT	GAPDH	UNKNOWN	SYBR	None	13.7942	13.9074	0.160092				TRUE	0.349663	TRUE	1	40				87.401					N	N
42	D6	FALSE	BTSC #83 NT	GAPDH	UNKNOWN	SYBR	None	14.0206	13.9074	0.160092				TRUE	0.349663	TRUE	1	40				87.401					N	N
43	D7	FALSE	BTSC #83 CPZ	GAPDH	UNKNOWN	SYBR	None	14.8584	14.9136	0.078085				TRUE	0.349663	TRUE	1	40				87.401					N	N
44	D8	FALSE	BTSC #83 CPZ	GAPDH	UNKNOWN	SYBR	None	14.9688	14.9136	0.078085				TRUE	0.349663	TRUE	1	40				87.401					N	N
45	D9	FALSE	BTSC #163 NT	GAPDH	UNKNOWN	SYBR	None	14.1693	14.2323	0.0891638				TRUE	0.349663	TRUE	1	40				87.498					N	N
46	D10	FALSE	BTSC #163 NT	GAPDH	UNKNOWN	SYBR	None	14.2954	14.2323	0.0891638				TRUE	0.349663	TRUE	1	40				87.498					N	N
47	D11	FALSE	BTSC #163 CPZ	GAPDH	UNKNOWN	SYBR	None	14.3768	14.1674	0.296247				TRUE	0.349663	TRUE	1	40				87.401					N	N
48	D12	FALSE	BTSC #163 CPZ	GAPDH	UNKNOWN	SYBR	None	13.9579	14.1674	0.296247				TRUE	0.349663	TRUE	1	40				87.498					N	N
49	E1	FALSE	U87MG NT	sXBP1	UNKNOWN	SYBR	None	24.7667	24.8079	0.0583677				TRUE	0.228001	TRUE	1	40				81.0946					N	N
50	E2	FALSE	U87MG NT	sXBP1	UNKNOWN	SYBR	None	24.8492	24.8079	0.0583677				TRUE	0.228001	TRUE	1	40				81.0946					N	N
51	E3	FALSE	U87MG CPZ	sXBP1	UNKNOWN	SYBR	None	24.2013	24.2363	0.0496132				TRUE	0.228001	TRUE	1	40				81.1916					N	N
52	E4	FALSE	U87MG CPZ	sXBP1	UNKNOWN	SYBR	None	24.2714	24.2363	0.0496132				TRUE	0.228001	TRUE	1	40				81.1916					N	N
53	E5	FALSE	T98G NT	sXBP1	UNKNOWN	SYBR	None	23.5416	23.5482	0.00931951				TRUE	0.228001	TRUE	1	40				81.1916					N	N
54	E6	FALSE	T98G NT	sXBP1	UNKNOWN	SYBR	None	23.5548	23.5482	0.00931951				TRUE	0.228001	TRUE	1	40				81.2886					N	N
55	E7	FALSE	T98G CPZ	sXBP1	UNKNOWN	SYBR	None	22.7353	22.6867	0.0687257				TRUE	0.228001	TRUE	1	40				81.2886					N	N
56	E8	FALSE	T98G CPZ	sXBP1	UNKNOWN	SYBR	None	22.6381	22.6867	0.0687257				TRUE	0.228001	TRUE	1	40				81.2886					N	N
57	E9	FALSE	U251MG NT	sXBP1	UNKNOWN	SYBR	None	24.6102	24.7363	0.178295				TRUE	0.228001	TRUE	1	40				81.2886					N	N
58	E10	FALSE	U251MG NT	sXBP1	UNKNOWN	SYBR	None	24.8623	24.7363	0.178295				TRUE	0.228001	TRUE	1	40				81.2886					N	N
59	E11	FALSE	U251MG CPZ	sXBP1	UNKNOWN	SYBR	None	24.266	24.2567	0.013077				TRUE	0.228001	TRUE	1	40				81.2886					N	N
60	E12	FALSE	U251MG CPZ	sXBP1	UNKNOWN	SYBR	None	24.2475	24.2567	0.013077				TRUE	0.228001	TRUE	1	40				81.2886					N	N
61	F1	FALSE	U87MG NT	XBP1	UNKNOWN	SYBR	None	20.7918	20.7752	0.0235024				TRUE	0.34387	TRUE	1	40				84.1023					N	N
62	F2	FALSE	U87MG NT	XBP1	UNKNOWN	SYBR	None	20.7585	20.7752	0.0235024				TRUE	0.34387	TRUE	1	40				84.1023					N	N
63	F3	FALSE	U87MG CPZ	XBP1	UNKNOWN	SYBR	None	20.5725	20.6944	0.172447				TRUE	0.34387	TRUE	1	40				84.1993					N	N
64	F4	FALSE	U87MG CPZ	XBP1	UNKNOWN	SYBR	None	20.8164	20.6944	0.172447				TRUE	0.34387	TRUE	1	40				84.1993					N	N
65	F5	FALSE	T98G NT	XBP1	UNKNOWN	SYBR	None	19.4285	19.4497	0.0299506				TRUE	0.34387	TRUE	1	40				84.1993					N	N
66	F6	FALSE	T98G NT	XBP1	UNKNOWN	SYBR	None	19.4708	19.4497	0.0299506				TRUE	0.34387	TRUE	1	40				84.2963					N	N
67	F7	FALSE	T98G CPZ	XBP1	UNKNOWN	SYBR	None	19.1156	19.1483	0.0463359				TRUE	0.34387	TRUE	1	40				84.2963					N	N
68	F8	FALSE	T98G CPZ	XBP1	UNKNOWN	SYBR	None	19.1811	19.1483	0.0463359				TRUE	0.34387	TRUE	1	40				84.2963					N	N
69	F9	FALSE	U251MG NT	XBP1	UNKNOWN	SYBR	None	19.9712	20.0568	0.120985				TRUE	0.34387	TRUE	1	40				84.2963					N	N
70	F10	FALSE	U251MG NT	XBP1	UNKNOWN	SYBR	None	20.1423	20.0568	0.120985				TRUE	0.34387	TRUE	1	40				84.2963					N	N
71	F11	FALSE	U251MG CPZ	XBP1	UNKNOWN	SYBR	None	19.8808	19.8963	0.0219811				TRUE	0.34387	TRUE	1	40				84.2963					N	N
72	F12	FALSE	U251MG CPZ	XBP1	UNKNOWN	SYBR	None	19.9119	19.8963	0.0219811				TRUE	0.34387	TRUE	1	40				84.2963					N	N
73	G1	FALSE	U87MG NT	ATF4	UNKNOWN	SYBR	None	19.9531	19.9766	0.0332427				TRUE	0.427415	TRUE	1	40				85.1695					N	N
74	G2	FALSE	U87MG NT	ATF4	UNKNOWN	SYBR	None	20.0001	19.9766	0.0332427				TRUE	0.427415	TRUE	1	40				85.1695					N	N
75	G3	FALSE	U87MG CPZ	ATF4	UNKNOWN	SYBR	None	18.9041	18.9192	0.0212852				TRUE	0.427415	TRUE	1	40				85.2665					N	N
76	G4	FALSE	U87MG CPZ	ATF4	UNKNOWN	SYBR	None	18.9342	18.9192	0.0212852				TRUE	0.427415	TRUE	1	40				85.2665					N	N
77	G5	FALSE	T98G NT	ATF4	UNKNOWN	SYBR	None	18.091	18.0425	0.0686029				TRUE	0.427415	TRUE	1	40				85.2665					N	N
78	G6	FALSE	T98G NT	ATF4	UNKNOWN	SYBR	None	17.994	18.0425	0.0686029				TRUE	0.427415	TRUE	1	40				85.2665					N	N
79	G7	FALSE	T98G CPZ	ATF4	UNKNOWN	SYBR	None	17.7377	17.8073	0.0983431				TRUE	0.427415	TRUE	1	40				85.2665					N	N
80	G8	FALSE	T98G CPZ	ATF4	UNKNOWN	SYBR	None	17.8768	17.8073	0.0983431				TRUE	0.427415	TRUE	1	40				85.2665					N	N
81	G9	FALSE	U251MG NT	ATF4	UNKNOWN	SYBR	None	18.0479	18.1137	0.0929915				TRUE	0.427415	TRUE	1	40				85.2665					N	N
82	G10	FALSE	U251MG NT	ATF4	UNKNOWN	SYBR	None	18.1794	18.1137	0.0929915				TRUE	0.427415	TRUE	1	40				85.1695					N	N
83	G11	FALSE	U251MG CPZ	ATF4	UNKNOWN	SYBR	None	17.4281	17.4468	0.0264655				TRUE	0.427415	TRUE	1	40				85.2665					N	N
84	G12	FALSE	U251MG CPZ	ATF4	UNKNOWN	SYBR	None	17.4655	17.4468	0.0264655				TRUE	0.427415	TRUE	1	40				85.2665					N	N
85	H1	FALSE	U87MG NT	GAPDH	UNKNOWN	SYBR	None	13.9386	13.8184	0.170042				TRUE	0.349663	TRUE	1	40				87.207					N	N
86	H2	FALSE	U87MG NT	GAPDH	UNKNOWN	SYBR	None	13.6981	13.8184	0.170042				TRUE	0.349663	TRUE	1	40				87.304					N	N
87	H3	FALSE	U87MG CPZ	GAPDH	UNKNOWN	SYBR	None	13.8024	13.9067	0.147442				TRUE	0.349663	TRUE	1	40				87.401					N	N
88	H4	FALSE	U87MG CPZ	GAPDH	UNKNOWN	SYBR	None	14.0109	13.9067	0.147442				TRUE	0.349663	TRUE	1	40				87.304					N	N
89	H5	FALSE	T98G NT	GAPDH	UNKNOWN	SYBR	None	13.1723	13.2936	0.171535				TRUE	0.349663	TRUE	1	40				87.401					N	N
90	H6	FALSE	T98G NT	GAPDH	UNKNOWN	SYBR	None	13.4148	13.2936	0.171535				TRUE	0.349663	TRUE	1	40				87.498					N	N
91	H7	FALSE	T98G CPZ	GAPDH	UNKNOWN	SYBR	None	13.652	13.6885	0.0516302				TRUE	0.349663	TRUE	1	40				87.498					N	N
92	H8	FALSE	T98G CPZ	GAPDH	UNKNOWN	SYBR	None	13.725	13.6885	0.0516302				TRUE	0.349663	TRUE	1	40				87.401					N	N
93	H9	FALSE	U251MG NT	GAPDH	UNKNOWN	SYBR	None	12.5753	12.8732	0.421277				TRUE	0.349663	TRUE	1	40				87.401					N	Y
94	H10	FALSE	U251MG NT	GAPDH	UNKNOWN	SYBR	None	13.1711	12.8732	0.421277				TRUE	0.349663	TRUE	1	40				87.304					N	N
95	H11	FALSE	U251MG CPZ	GAPDH	UNKNOWN	SYBR	None	13.5028	13.2434	0.366913				TRUE	0.349663	TRUE	1	40				87.304					N	N
96	H12	FALSE	U251MG CPZ	GAPDH	UNKNOWN	SYBR	None	12.9839	13.2434	0.366913				TRUE	0.349663	TRUE	1	40				87.304					N	N

## Sheet: Melt Curve Raw Data
Block Type	Fast 96-Well Block (0.1mL)
Calibration Background is expired	Yes
Calibration Background performed on	05-13-2019
Calibration Normalization FAM-ROX is expired	Yes
Calibration Normalization FAM-ROX performed on	05-13-2019
Calibration Normalization VIC-ROX is expired	Yes
Calibration Normalization VIC-ROX performed on	05-13-2019
Calibration Pure Dye FAM is expired	Yes
Calibration Pure Dye FAM performed on	05-13-2019
Calibration Pure Dye NED is expired	Yes
Calibration Pure Dye NED performed on	05-13-2019
Calibration Pure Dye ROX is expired	Yes
Calibration Pure Dye ROX performed on	05-13-2019
Calibration Pure Dye SYBR is expired	Yes
Calibration Pure Dye SYBR performed on	05-13-2019
Calibration Pure Dye TAMRA is expired	Yes
Calibration Pure Dye TAMRA performed on	05-13-2019
Calibration Pure Dye VIC is expired	Yes
Calibration Pure Dye VIC performed on	05-13-2019
Calibration ROI is expired	Yes
Calibration ROI performed on	05-13-2019
Calibration Uniformity is expired	Yes
Calibration Uniformity performed on	05-13-2019
Chemistry	SYBR_GREEN
Date Created	2019-11-29 12:01:15 PM CET
Experiment Barcode
Experiment Comment
Experiment File Name	D:\Users\Administrator\Desktop\2019-11-29 ER stress.eds
Experiment Name	2019-11-29 ER stress
Experiment Run End Time	2019-11-29 21:56:27 PM CET
Experiment Type	Standard Curve
Instrument Name	278861431
Instrument Serial Number	278861431
Instrument Type	QuantStudio(TM) 6 Flex System
Passive Reference	ROX
Quantification Cycle Method	Ct
Signal Smoothing On	true
Stage/ Cycle where Analysis is performed	Stage 2, Step 2
User Name
Well	Well Position	Reading	Temperature	Fluorescence	Derivative
1	A1	1	60.1379	4.34107	0.38031
1	A1	2	60.3319	4.33231	0.373681
1	A1	3	60.526	4.31245	0.368298
1	A1	4	60.72	4.29992	0.366094
1	A1	5	60.9141	4.2784	0.367978
1	A1	6	61.1081	4.26184	0.373422
1	A1	7	61.3022	4.23068	0.380764
1	A1	8	61.4962	4.20531	0.388069
1	A1	9	61.6902	4.18349	0.393969
1	A1	10	61.8843	4.15543	0.39807
1	A1	11	62.0783	4.13421	0.400836
1	A1	12	62.2724	4.10933	0.403122
1	A1	13	62.4664	4.07993	0.405655
1	A1	14	62.6605	4.06329	0.408682
1	A1	15	62.8545	4.04033	0.411891
1	A1	16	63.0486	4.0033	0.414639
1	A1	17	63.2426	3.98429	0.416311
1	A1	18	63.4366	3.95674	0.416631
1	A1	19	63.6307	3.93125	0.415756
1	A1	20	63.8247	3.90331	0.414164
1	A1	21	64.0188	3.88433	0.412405
1	A1	22	64.2128	3.85677	0.41091
1	A1	23	64.4069	3.82817	0.409882
1	A1	24	64.6009	3.80436	0.409277
1	A1	25	64.7949	3.78996	0.408894
1	A1	26	64.989	3.75321	0.408511
1	A1	27	65.183	3.72948	0.408059
1	A1	28	65.3771	3.70201	0.407672
1	A1	29	65.5711	3.68812	0.407605
1	A1	30	65.7652	3.65835	0.40803
1	A1	31	65.9592	3.62818	0.408834
1	A1	32	66.1532	3.60918	0.409566
1	A1	33	66.3473	3.58538	0.409532
1	A1	34	66.5413	3.55735	0.408035
1	A1	35	66.7354	3.53049	0.404703
1	A1	36	66.9294	3.50508	0.39982
1	A1	37	67.1235	3.47885	0.394364
1	A1	38	67.3175	3.45379	0.38975
1	A1	39	67.5116	3.43703	0.387281
1	A1	40	67.7056	3.41566	0.38765
1	A1	41	67.8996	3.38991	0.390728
1	A1	42	68.0937	3.36339	0.395724
1	A1	43	68.2877	3.34023	0.401526
1	A1	44	68.4818	3.31857	0.40704
1	A1	45	68.6758	3.29097	0.411402
1	A1	46	68.8699	3.26217	0.414095
1	A1	47	69.0639	3.23797	0.414984
1	A1	48	69.2579	3.21179	0.414281
1	A1	49	69.452	3.18895	0.412401
1	A1	50	69.646	3.16233	0.409784
1	A1	51	69.8401	3.13337	0.406761
1	A1	52	70.0341	3.1174	0.403517
1	A1	53	70.2282	3.08776	0.400165
1	A1	54	70.4222	3.06032	0.396895
1	A1	55	70.6162	3.04092	0.394002
1	A1	56	70.8103	3.01639	0.391821
1	A1	57	71.0043	2.99124	0.390564
1	A1	58	71.1984	2.97219	0.390205
1	A1	59	71.3924	2.94588	0.390478
1	A1	60	71.5865	2.91792	0.390998
1	A1	61	71.7805	2.89635	0.391354
1	A1	62	71.9745	2.87505	0.391126
1	A1	63	72.1686	2.84968	0.389897
1	A1	64	72.3626	2.82565	0.38735
1	A1	65	72.5567	2.79648	0.383499
1	A1	66	72.7507	2.77695	0.378848
1	A1	67	72.9448	2.75122	0.374319
1	A1	68	73.1388	2.732	0.370913
1	A1	69	73.3329	2.71329	0.369226
1	A1	70	73.5269	2.68891	0.369179
1	A1	71	73.7209	2.66549	0.370114
1	A1	72	73.915	2.64532	0.371148
1	A1	73	74.109	2.61417	0.371594
1	A1	74	74.3031	2.59754	0.371179
1	A1	75	74.4971	2.57592	0.369967
1	A1	76	74.6912	2.55	0.368164
1	A1	77	74.8852	2.5328	0.365989
1	A1	78	75.0792	2.50639	0.363691
1	A1	79	75.2733	2.48264	0.361671
1	A1	80	75.4673	2.46431	0.360495
1	A1	81	75.6614	2.44207	0.360767
1	A1	82	75.8554	2.42201	0.362899
1	A1	83	76.0495	2.39827	0.36691
1	A1	84	76.2435	2.37625	0.372402
1	A1	85	76.4375	2.35801	0.378716
1	A1	86	76.6316	2.3274	0.385231
1	A1	87	76.8256	2.30753	0.391661
1	A1	88	77.0197	2.27802	0.398262
1	A1	89	77.2137	2.25864	0.405831
1	A1	90	77.4078	2.2294	0.415527
1	A1	91	77.6018	2.20973	0.428585
1	A1	92	77.7959	2.17956	0.446116
1	A1	93	77.9899	2.15813	0.469045
1	A1	94	78.1839	2.12515	0.498237
1	A1	95	78.378	2.09626	0.534717
1	A1	96	78.572	2.06317	0.579843
1	A1	97	78.7661	2.02657	0.635307
1	A1	98	78.9601	1.99068	0.702924
1	A1	99	79.1542	1.9445	0.784232
1	A1	100	79.3482	1.89976	0.880029
1	A1	101	79.5422	1.84246	0.989909
1	A1	102	79.7363	1.77694	1.11186
1	A1	103	79.9303	1.70304	1.24194
1	A1	104	80.1244	1.62144	1.37402
1	A1	105	80.3184	1.52355	1.49986
1	A1	106	80.5125	1.41964	1.60949
1	A1	107	80.7065	1.30164	1.69227
1	A1	108	80.9005	1.17964	1.73835
1	A1	109	81.0946	1.05341	1.74033
1	A1	110	81.2886	0.935283	1.69478
1	A1	111	81.4827	0.820645	1.60312
1	A1	112	81.6767	0.719913	1.47169
1	A1	113	81.8708	0.637847	1.31088
1	A1	114	82.0648	0.571336	1.13348
1	A1	115	82.2589	0.519177	0.952628
1	A1	116	82.4529	0.481228	0.779886
1	A1	117	82.6469	0.453884	0.623851
1	A1	118	82.841	0.428843	0.489632
1	A1	119	83.035	0.412222	0.379085
1	A1	120	83.2291	0.403868	0.291518
1	A1	121	83.4231	0.394228	0.224558
1	A1	122	83.6172	0.386854	0.174941
1	A1	123	83.8112	0.379574	0.139152
1	A1	124	84.0052	0.375145	0.113871
1	A1	125	84.1993	0.370893	0.09623
1	A1	126	84.3933	0.367551	0.0839144
1	A1	127	84.5874	0.360938	0.0751695
1	A1	128	84.7814	0.357749	0.0687624
1	A1	129	84.9755	0.353639	0.0639171
1	A1	130	85.1695	0.35155	0.0602148
1	A1	131	85.3635	0.346842	0.0574573
1	A1	132	85.5576	0.345612	0.0555352
1	A1	133	85.7516	0.34067	0.0543357
1	A1	134	85.9457	0.338183	0.0537052
1	A1	135	86.1397	0.335086	0.0534505
1	A1	136	86.3338	0.332703	0.0533627
1	A1	137	86.5278	0.328101	0.0532544
1	A1	138	86.7218	0.323425	0.0529952
1	A1	139	86.9159	0.321976	0.0525253
1	A1	140	87.1099	0.319113	0.0518352
1	A1	141	87.304	0.315702	0.0509346
1	A1	142	87.498	0.311205	0.0498383
1	A1	143	87.6921	0.308647	0.0485804
1	A1	144	87.8861	0.30685	0.0472266
1	A1	145	88.0802	0.304068	0.0458648
1	A1	146	88.2742	0.299871	0.044579
1	A1	147	88.4682	0.300152	0.0434321
1	A1	148	88.6623	0.294645	0.0424716
1	A1	149	88.8563	0.292658	0.0417357
1	A1	150	89.0504	0.290706	0.0412406
1	A1	151	89.2444	0.28639	0.0409551
1	A1	152	89.4385	0.285247	0.0407908
1	A1	153	89.6325	0.281367	0.0406379
1	A1	154	89.8265	0.279822	0.040419
1	A1	155	90.0206	0.277016	0.0401237
1	A1	156	90.2146	0.275099	0.0397877
1	A1	157	90.4087	0.272284	0.0394373
1	A1	158	90.6027	0.271356	0.0390454
1	A1	159	90.7968	0.265974	0.0385397
1	A1	160	90.9908	0.265556	0.0378573
1	A1	161	91.1848	0.262755	0.0369953
1	A1	162	91.3789	0.261088	0.0360173
1	A1	163	91.5729	0.259411	0.0350178
1	A1	164	91.767	0.256887	0.0340848
1	A1	165	91.961	0.253453	0.0332889
1	A1	166	92.1551	0.253083	0.0326791
1	A1	167	92.3491	0.25334	0.0322638
1	A1	168	92.5432	0.248153	0.0319845
1	A1	169	92.7372	0.247411	0.0317285
1	A1	170	92.9312	0.244292	0.0314015
1	A1	171	93.1253	0.242587	0.0309967
1	A1	172	93.3193	0.242519	0.0305885
1	A1	173	93.5134	0.240989	0.0302286
1	A1	174	93.7074	0.237263	0.0298254
1	A1	175	93.9015	0.23551	0.0291063
1	A1	176	94.0955	0.234265	0.0277023
1	A1	177	94.2895	0.231703	0.0253054
1	A1	178	94.4836	0.231221	0.0218184
1	A1	179	94.6776	0.228902	0.0174381
1	A1	180	94.8717	0.226826	0.0126389
2	A2	1	60.1379	4.50838	0.325689
2	A2	2	60.3319	4.51209	0.318565
2	A2	3	60.526	4.48737	0.312056
2	A2	4	60.72	4.47514	0.307987
2	A2	5	60.9141	4.45576	0.307524
2	A2	6	61.1081	4.43431	0.310812
2	A2	7	61.3022	4.40855	0.317057
2	A2	8	61.4962	4.38924	0.324944
2	A2	9	61.6902	4.36638	0.333153
2	A2	10	61.8843	4.34265	0.340737
2	A2	11	62.0783	4.31072	0.347267
2	A2	12	62.2724	4.28937	0.352709
2	A2	13	62.4664	4.26566	0.357139
2	A2	14	62.6605	4.24429	0.360494
2	A2	15	62.8545	4.21212	0.362547
2	A2	16	63.0486	4.18949	0.363114
2	A2	17	63.2426	4.15247	0.362327
2	A2	18	63.4366	4.13727	0.360698
2	A2	19	63.6307	4.11171	0.358901
2	A2	20	63.8247	4.08537	0.357455
2	A2	21	64.0188	4.05978	0.356491
2	A2	22	64.2128	4.03601	0.355799
2	A2	23	64.4069	4.01376	0.355053
2	A2	24	64.6009	3.98084	0.354065
2	A2	25	64.7949	3.95903	0.352922
2	A2	26	64.989	3.93345	0.351902
2	A2	27	65.183	3.91471	0.351286
2	A2	28	65.3771	3.88482	0.351205
2	A2	29	65.5711	3.86359	0.351623
2	A2	30	65.7652	3.83338	0.352422
2	A2	31	65.9592	3.8139	0.353487
2	A2	32	66.1532	3.78622	0.354705
2	A2	33	66.3473	3.76488	0.355928
2	A2	34	66.5413	3.73605	0.356941
2	A2	35	66.7354	3.71175	0.357539
2	A2	36	66.9294	3.68678	0.357609
2	A2	37	67.1235	3.65772	0.357179
2	A2	38	67.3175	3.6356	0.356397
2	A2	39	67.5116	3.60735	0.355451
2	A2	40	67.7056	3.58598	0.354508
2	A2	41	67.8996	3.55981	0.353713
2	A2	42	68.0937	3.52986	0.353211
2	A2	43	68.2877	3.51179	0.353168
2	A2	44	68.4818	3.48628	0.353725
2	A2	45	68.6758	3.45519	0.354893
2	A2	46	68.8699	3.43964	0.356487
2	A2	47	69.0639	3.41173	0.35815
2	A2	48	69.2579	3.38098	0.359477
2	A2	49	69.452	3.35989	0.360166
2	A2	50	69.646	3.33307	0.360131
2	A2	51	69.8401	3.30485	0.359452
2	A2	52	70.0341	3.28335	0.358292
2	A2	53	70.2282	3.25794	0.356756
2	A2	54	70.4222	3.22969	0.354868
2	A2	55	70.6162	3.20865	0.352611
2	A2	56	70.8103	3.18123	0.350054
2	A2	57	71.0043	3.15456	0.34742
2	A2	58	71.1984	3.13357	0.345076
2	A2	59	71.3924	3.10782	0.343387
2	A2	60	71.5865	3.08359	0.342521
2	A2	61	71.7805	3.06446	0.34232
2	A2	62	71.9745	3.03751	0.342353
2	A2	63	72.1686	3.0095	0.34214
2	A2	64	72.3626	2.98933	0.341412
2	A2	65	72.5567	2.95957	0.340243
2	A2	66	72.7507	2.93831	0.338942
2	A2	67	72.9448	2.91802	0.337843
2	A2	68	73.1388	2.89587	0.337119
2	A2	69	73.3329	2.86401	0.336817
2	A2	70	73.5269	2.84299	0.33697
2	A2	71	73.7209	2.82239	0.337678
2	A2	72	73.915	2.79491	0.339
2	A2	73	74.109	2.77839	0.340761
2	A2	74	74.3031	2.75038	0.342489
2	A2	75	74.4971	2.7213	0.343563
2	A2	76	74.6912	2.70381	0.343522
2	A2	77	74.8852	2.67368	0.342344
2	A2	78	75.0792	2.64854	0.340487
2	A2	79	75.2733	2.63022	0.338671
2	A2	80	75.4673	2.60639	0.337552
2	A2	81	75.6614	2.58071	0.337474
2	A2	82	75.8554	2.55899	0.338437
2	A2	83	76.0495	2.53441	0.340274
2	A2	84	76.2435	2.50747	0.342852
2	A2	85	76.4375	2.48638	0.346216
2	A2	86	76.6316	2.46291	0.35056
2	A2	87	76.8256	2.43722	0.356148
2	A2	88	77.0197	2.41265	0.363269
2	A2	89	77.2137	2.3862	0.372305
2	A2	90	77.4078	2.3583	0.383828
2	A2	91	77.6018	2.32997	0.398604
2	A2	92	77.7959	2.30706	0.417483
2	A2	93	77.9899	2.27692	0.441216
2	A2	94	78.1839	2.24667	0.47043
2	A2	95	78.378	2.21237	0.505856
2	A2	96	78.572	2.17354	0.548703
2	A2	97	78.7661	2.13175	0.600935
2	A2	98	78.9601	2.09192	0.665136
2	A2	99	79.1542	2.05245	0.743942
2	A2	100	79.3482	1.99505	0.839215
2	A2	101	79.5422	1.93759	0.951302
2	A2	102	79.7363	1.86404	1.07854
2	A2	103	79.9303	1.78311	1.21701
2	A2	104	80.1244	1.68624	1.36051
2	A2	105	80.3184	1.57798	1.50059
2	A2	106	80.5125	1.45619	1.62696
2	A2	107	80.7065	1.32084	1.72838
2	A2	108	80.9005	1.17236	1.79397
2	A2	109	81.0946	1.0229	1.8149
2	A2	110	81.2886	0.877779	1.78602
2	A2	111	81.4827	0.735493	1.70701
2	A2	112	81.6767	0.609805	1.58273
2	A2	113	81.8708	0.501573	1.4227
2	A2	114	82.0648	0.415627	1.23965
2	A2	115	82.2589	0.348219	1.04754
2	A2	116	82.4529	0.297309	0.859486
2	A2	117	82.6469	0.258528	0.686058
2	A2	118	82.841	0.233157	0.534307
2	A2	119	83.035	0.213992	0.407611
2	A2	120	83.2291	0.199939	0.306192
2	A2	121	83.4231	0.190975	0.227998
2	A2	122	83.6172	0.183418	0.169666
2	A2	123	83.8112	0.178182	0.127353
2	A2	124	84.0052	0.174032	0.0973302
2	A2	125	84.1993	0.169804	0.0763475
2	A2	126	84.3933	0.166383	0.0618047
2	A2	127	84.5874	0.163149	0.0517733
2	A2	128	84.7814	0.160451	0.044906
2	A2	129	84.9755	0.159012	0.0402796
2	A2	130	85.1695	0.156933	0.0372284
2	A2	131	85.3635	0.154054	0.0352297
2	A2	132	85.5576	0.150722	0.0338666
2	A2	133	85.7516	0.149712	0.0328433
2	A2	134	85.9457	0.146624	0.031999
2	A2	135	86.1397	0.14451	0.0312827
2	A2	136	86.3338	0.143363	0.0306908
2	A2	137	86.5278	0.140905	0.0302078
2	A2	138	86.7218	0.138086	0.0297817
2	A2	139	86.9159	0.136351	0.0293407
2	A2	140	87.1099	0.134218	0.0288294
2	A2	141	87.304	0.132124	0.0282326
2	A2	142	87.498	0.130407	0.0275745
2	A2	143	87.6921	0.128123	0.0268947
2	A2	144	87.8861	0.127244	0.026217
2	A2	145	88.0802	0.124249	0.0255295
2	A2	146	88.2742	0.123728	0.0247893
2	A2	147	88.4682	0.121556	0.0239572
2	A2	148	88.6623	0.119276	0.0230456
2	A2	149	88.8563	0.117391	0.0221436
2	A2	150	89.0504	0.116135	0.0213872
2	A2	151	89.2444	0.115813	0.0208761
2	A2	152	89.4385	0.11308	0.0205907
2	A2	153	89.6325	0.112261	0.0203789
2	A2	154	89.8265	0.110246	0.0200377
2	A2	155	90.0206	0.10689	0.0194413
2	A2	156	90.2146	0.108006	0.0186224
2	A2	157	90.4087	0.107167	0.0177452
2	A2	158	90.6027	0.10568	0.0169929
2	A2	159	90.7968	0.104435	0.0164599
2	A2	160	90.9908	0.102862	0.0161246
2	A2	161	91.1848	0.10196	0.0159073
2	A2	162	91.3789	0.100607	0.0157457
2	A2	163	91.5729	0.100609	0.015626
2	A2	164	91.767	0.0985	0.015556
2	A2	165	91.961	0.0984175	0.0155214
2	A2	166	92.1551	0.0962161	0.0154742
2	A2	167	92.3491	0.0952648	0.015363
2	A2	168	92.5432	0.0943426	0.0151758
2	A2	169	92.7372	0.0933482	0.0149511
2	A2	170	92.9312	0.0927408	0.0147439
2	A2	171	93.1253	0.0916987	0.0145675
2	A2	172	93.3193	0.0900589	0.0143594
2	A2	173	93.5134	0.0900979	0.0140011
2	A2	174	93.7074	0.0868992	0.0133814
2	A2	175	93.9015	0.0867909	0.0124537
2	A2	176	94.0955	0.0870396	0.0112435
2	A2	177	94.2895	0.0873561	0.00980474
2	A2	178	94.4836	0.0850014	0.00817848
2	A2	179	94.6776	0.0835681	0.00640218
2	A2	180	94.8717	0.0840042	0.00456084
3	A3	1	60.1379	4.56877	0.339629
3	A3	2	60.3319	4.56323	0.335125
3	A3	3	60.526	4.55833	0.332077
3	A3	4	60.72	4.53066	0.331437
3	A3	5	60.9141	4.50589	0.333464
3	A3	6	61.1081	4.47715	0.337696
3	A3	7	61.3022	4.46453	0.343224
3	A3	8	61.4962	4.4334	0.349011
3	A3	9	61.6902	4.4055	0.354208
3	A3	10	61.8843	4.38392	0.35836
3	A3	11	62.0783	4.35245	0.36144
3	A3	12	62.2724	4.32932	0.363708
3	A3	13	62.4664	4.30472	0.365456
3	A3	14	62.6605	4.27956	0.366785
3	A3	15	62.8545	4.25216	0.367557
3	A3	16	63.0486	4.22192	0.36752
3	A3	17	63.2426	4.19718	0.3665
3	A3	18	63.4366	4.17389	0.364533
3	A3	19	63.6307	4.1428	0.361855
3	A3	20	63.8247	4.121	0.358814
3	A3	21	64.0188	4.09477	0.355771
3	A3	22	64.2128	4.06872	0.353015
3	A3	23	64.4069	4.04741	0.350761
3	A3	24	64.6009	4.01774	0.349151
3	A3	25	64.7949	3.99674	0.348276
3	A3	26	64.989	3.96958	0.348141
3	A3	27	65.183	3.95	0.348627
3	A3	28	65.3771	3.91877	0.349474
3	A3	29	65.5711	3.9001	0.350355
3	A3	30	65.7652	3.87358	0.35098
3	A3	31	65.9592	3.84069	0.351206
3	A3	32	66.1532	3.82479	0.351083
3	A3	33	66.3473	3.79816	0.350822
3	A3	34	66.5413	3.77101	0.350701
3	A3	35	66.7354	3.74486	0.350985
3	A3	36	66.9294	3.72397	0.35184
3	A3	37	67.1235	3.69796	0.35328
3	A3	38	67.3175	3.67221	0.355172
3	A3	39	67.5116	3.64218	0.357252
3	A3	40	67.7056	3.62125	0.359193
3	A3	41	67.8996	3.59696	0.360659
3	A3	42	68.0937	3.56669	0.361391
3	A3	43	68.2877	3.54075	0.361282
3	A3	44	68.4818	3.51534	0.360451
3	A3	45	68.6758	3.48938	0.359161
3	A3	46	68.8699	3.46583	0.357708
3	A3	47	69.0639	3.44066	0.356285
3	A3	48	69.2579	3.41432	0.354923
3	A3	49	69.452	3.38881	0.353521
3	A3	50	69.646	3.36219	0.351931
3	A3	51	69.8401	3.34196	0.350044
3	A3	52	70.0341	3.31379	0.347877
3	A3	53	70.2282	3.28815	0.345646
3	A3	54	70.4222	3.26075	0.343724
3	A3	55	70.6162	3.24424	0.34248
3	A3	56	70.8103	3.21792	0.342064
3	A3	57	71.0043	3.1931	0.342273
3	A3	58	71.1984	3.17264	0.342673
3	A3	59	71.3924	3.13767	0.342824
3	A3	60	71.5865	3.11648	0.342509
3	A3	61	71.7805	3.09733	0.341764
3	A3	62	71.9745	3.0711	0.34079
3	A3	63	72.1686	3.04519	0.339821
3	A3	64	72.3626	3.01833	0.339063
3	A3	65	72.5567	2.99677	0.33863
3	A3	66	72.7507	2.97739	0.338484
3	A3	67	72.9448	2.94893	0.338415
3	A3	68	73.1388	2.92607	0.338169
3	A3	69	73.3329	2.89739	0.33764
3	A3	70	73.5269	2.87491	0.337008
3	A3	71	73.7209	2.85179	0.336648
3	A3	72	73.915	2.83213	0.336862
3	A3	73	74.109	2.80622	0.337605
3	A3	74	74.3031	2.78262	0.338475
3	A3	75	74.4971	2.75609	0.338915
3	A3	76	74.6912	2.73176	0.338553
3	A3	77	74.8852	2.70753	0.337402
3	A3	78	75.0792	2.68478	0.335841
3	A3	79	75.2733	2.66371	0.334451
3	A3	80	75.4673	2.63419	0.333806
3	A3	81	75.6614	2.6178	0.334322
3	A3	82	75.8554	2.58801	0.336197
3	A3	83	76.0495	2.5679	0.339382
3	A3	84	76.2435	2.54643	0.343621
3	A3	85	76.4375	2.51707	0.348555
3	A3	86	76.6316	2.49436	0.353871
3	A3	87	76.8256	2.468	0.35949
3	A3	88	77.0197	2.43974	0.365676
3	A3	89	77.2137	2.41742	0.373064
3	A3	90	77.4078	2.38828	0.38257
3	A3	91	77.6018	2.35937	0.395242
3	A3	92	77.7959	2.33589	0.412113
3	A3	93	77.9899	2.30855	0.434118
3	A3	94	78.1839	2.27663	0.462149
3	A3	95	78.378	2.23813	0.49723
3	A3	96	78.572	2.20976	0.540708
3	A3	97	78.7661	2.16672	0.594328
3	A3	98	78.9601	2.12676	0.660089
3	A3	99	79.1542	2.07824	0.739927
3	A3	100	79.3482	2.02887	0.835239
3	A3	101	79.5422	1.96328	0.946369
3	A3	102	79.7363	1.89558	1.07209
3	A3	103	79.9303	1.81413	1.20918
3	A3	104	80.1244	1.71787	1.35214
3	A3	105	80.3184	1.60575	1.49325
3	A3	106	80.5125	1.48561	1.62294
3	A3	107	80.7065	1.35131	1.73054
3	A3	108	80.9005	1.20317	1.80542
3	A3	109	81.0946	1.05319	1.83836
3	A3	110	81.2886	0.903195	1.82309
3	A3	111	81.4827	0.753909	1.7576
3	A3	112	81.6767	0.619619	1.64495
3	A3	113	81.8708	0.505229	1.49317
3	A3	114	82.0648	0.411596	1.31408
3	A3	115	82.2589	0.334251	1.1215
3	A3	116	82.4529	0.278367	0.929022
3	A3	117	82.6469	0.234396	0.748168
3	A3	118	82.841	0.204087	0.587184
3	A3	119	83.035	0.182445	0.450632
3	A3	120	83.2291	0.168136	0.3397
3	A3	121	83.4231	0.157097	0.252981
3	A3	122	83.6172	0.147955	0.187431
3	A3	123	83.8112	0.14282	0.139283
3	A3	124	84.0052	0.138066	0.104746
3	A3	125	84.1993	0.134749	0.0804321
3	A3	126	84.3933	0.13087	0.0635421
3	A3	127	84.5874	0.128381	0.0518911
3	A3	128	84.7814	0.12577	0.0438536
3	A3	129	84.9755	0.123206	0.0382753
3	A3	130	85.1695	0.121161	0.0343756
3	A3	131	85.3635	0.11914	0.0316441
3	A3	132	85.5576	0.116894	0.0297431
3	A3	133	85.7516	0.116492	0.0284323
3	A3	134	85.9457	0.113409	0.0275269
3	A3	135	86.1397	0.110752	0.0268875
3	A3	136	86.3338	0.11015	0.0264185
3	A3	137	86.5278	0.107712	0.0260536
3	A3	138	86.7218	0.106478	0.025726
3	A3	139	86.9159	0.104048	0.025347
3	A3	140	87.1099	0.102825	0.0248134
3	A3	141	87.304	0.0998093	0.0240487
3	A3	142	87.498	0.0980847	0.0230452
3	A3	143	87.6921	0.0977348	0.0218802
3	A3	144	87.8861	0.0959275	0.02069
3	A3	145	88.0802	0.0940587	0.0196174
3	A3	146	88.2742	0.0935337	0.0187601
3	A3	147	88.4682	0.0923877	0.0181434
3	A3	148	88.6623	0.0914814	0.0177245
3	A3	149	88.8563	0.0895215	0.017429
3	A3	150	89.0504	0.0872559	0.0171925
3	A3	151	89.2444	0.0866001	0.0169841
3	A3	152	89.4385	0.0859684	0.0167954
3	A3	153	89.6325	0.0841526	0.0166087
3	A3	154	89.8265	0.0835426	0.0163817
3	A3	155	90.0206	0.0811796	0.0160705
3	A3	156	90.2146	0.0805881	0.0156742
3	A3	157	90.4087	0.0796296	0.0152538
3	A3	158	90.6027	0.0788884	0.0148954
3	A3	159	90.7968	0.07888	0.014638
3	A3	160	90.9908	0.0768984	0.0144284
3	A3	161	91.1848	0.0749324	0.014153
3	A3	162	91.3789	0.0736902	0.0137275
3	A3	163	91.5729	0.0737598	0.0131691
3	A3	164	91.767	0.0736782	0.0125866
3	A3	165	91.961	0.0728043	0.0120969
3	A3	166	92.1551	0.0710411	0.0117429
3	A3	167	92.3491	0.0706188	0.0114807
3	A3	168	92.5432	0.0689609	0.0112405
3	A3	169	92.7372	0.0694834	0.0109972
3	A3	170	92.9312	0.0681677	0.0107913
3	A3	171	93.1253	0.0678731	0.0106918
3	A3	172	93.3193	0.0668091	0.0107382
3	A3	173	93.5134	0.0662493	0.010904
3	A3	174	93.7074	0.0649655	0.0110941
3	A3	175	93.9015	0.0644492	0.011164
3	A3	176	94.0955	0.0638184	0.010946
3	A3	177	94.2895	0.062299	0.0102869
3	A3	178	94.4836	0.0616377	0.00910116
3	A3	179	94.6776	0.060616	0.00742935
3	A3	180	94.8717	0.059751	0.00546155
4	A4	1	60.1379	4.46466	0.361104
4	A4	2	60.3319	4.4642	0.35537
4	A4	3	60.526	4.44111	0.350209
4	A4	4	60.72	4.41624	0.347322
4	A4	5	60.9141	4.39893	0.347975
4	A4	6	61.1081	4.37965	0.352424
4	A4	7	61.3022	4.35262	0.359708
4	A4	8	61.4962	4.32779	0.368005
4	A4	9	61.6902	4.30653	0.375395
4	A4	10	61.8843	4.27082	0.380673
4	A4	11	62.0783	4.23891	0.383762
4	A4	12	62.2724	4.21601	0.385478
4	A4	13	62.4664	4.20186	0.386836
4	A4	14	62.6605	4.16836	0.388355
4	A4	15	62.8545	4.14283	0.389829
4	A4	16	63.0486	4.11431	0.390607
4	A4	17	63.2426	4.08135	0.390062
4	A4	18	63.4366	4.06166	0.387932
4	A4	19	63.6307	4.03191	0.384349
4	A4	20	63.8247	4.01024	0.379755
4	A4	21	64.0188	3.97946	0.374803
4	A4	22	64.2128	3.95016	0.370305
4	A4	23	64.4069	3.93066	0.367092
4	A4	24	64.6009	3.91391	0.365776
4	A4	25	64.7949	3.88001	0.366545
4	A4	26	64.989	3.85913	0.369055
4	A4	27	65.183	3.83249	0.372526
4	A4	28	65.3771	3.8108	0.375919
4	A4	29	65.5711	3.78233	0.378193
4	A4	30	65.7652	3.75398	0.378571
4	A4	31	65.9592	3.72629	0.376801
4	A4	32	66.1532	3.69986	0.37327
4	A4	33	66.3473	3.67819	0.368934
4	A4	34	66.5413	3.6493	0.365023
4	A4	35	66.7354	3.62845	0.36267
4	A4	36	66.9294	3.60333	0.362593
4	A4	37	67.1235	3.58612	0.36493
4	A4	38	67.3175	3.54952	0.369226
4	A4	39	67.5116	3.52743	0.374566
4	A4	40	67.7056	3.51311	0.379773
4	A4	41	67.8996	3.4727	0.383673
4	A4	42	68.0937	3.44796	0.385429
4	A4	43	68.2877	3.41836	0.384813
4	A4	44	68.4818	3.39896	0.382288
4	A4	45	68.6758	3.36318	0.378823
4	A4	46	68.8699	3.34277	0.37547
4	A4	47	69.0639	3.32047	0.37294
4	A4	48	69.2579	3.29838	0.371368
4	A4	49	69.452	3.26879	0.370417
4	A4	50	69.646	3.24092	0.369625
4	A4	51	69.8401	3.21525	0.368755
4	A4	52	70.0341	3.19526	0.367919
4	A4	53	70.2282	3.16627	0.367429
4	A4	54	70.4222	3.14358	0.367524
4	A4	55	70.6162	3.12119	0.368166
4	A4	56	70.8103	3.09342	0.369018
4	A4	57	71.0043	3.06519	0.369556
4	A4	58	71.1984	3.04379	0.369262
4	A4	59	71.3924	3.01646	0.367772
4	A4	60	71.5865	2.98882	0.365028
4	A4	61	71.7805	2.96796	0.361348
4	A4	62	71.9745	2.93471	0.357415
4	A4	63	72.1686	2.91828	0.354059
4	A4	64	72.3626	2.89554	0.35191
4	A4	65	72.5567	2.8707	0.351096
4	A4	66	72.7507	2.85034	0.351189
4	A4	67	72.9448	2.82065	0.351442
4	A4	68	73.1388	2.79625	0.351227
4	A4	69	73.3329	2.772	0.350363
4	A4	70	73.5269	2.74804	0.34915
4	A4	71	73.7209	2.72722	0.348133
4	A4	72	73.915	2.70372	0.347742
4	A4	73	74.109	2.67607	0.348064
4	A4	74	74.3031	2.66367	0.348863
4	A4	75	74.4971	2.62661	0.349806
4	A4	76	74.6912	2.60693	0.350676
4	A4	77	74.8852	2.58281	0.351453
4	A4	78	75.0792	2.56288	0.352214
4	A4	79	75.2733	2.54102	0.352993
4	A4	80	75.4673	2.50763	0.353752
4	A4	81	75.6614	2.48757	0.354457
4	A4	82	75.8554	2.46315	0.355165
4	A4	83	76.0495	2.43867	0.356005
4	A4	84	76.2435	2.41673	0.357095
4	A4	85	76.4375	2.39172	0.358508
4	A4	86	76.6316	2.36765	0.360408
4	A4	87	76.8256	2.3373	0.363214
4	A4	88	77.0197	2.31687	0.36767
4	A4	89	77.2137	2.29456	0.374735
4	A4	90	77.4078	2.26811	0.385343
4	A4	91	77.6018	2.24048	0.400186
4	A4	92	77.7959	2.21435	0.419664
4	A4	93	77.9899	2.18977	0.443993
4	A4	94	78.1839	2.15541	0.473448
4	A4	95	78.378	2.12015	0.508637
4	A4	96	78.572	2.09	0.550715
4	A4	97	78.7661	2.04684	0.601438
4	A4	98	78.9601	2.00828	0.662983
4	A4	99	79.1542	1.9623	0.737543
4	A4	100	79.3482	1.91518	0.82682
4	A4	101	79.5422	1.85821	0.931485
4	A4	102	79.7363	1.7837	1.05072
4	A4	103	79.9303	1.71522	1.18178
4	A4	104	80.1244	1.62249	1.31969
4	A4	105	80.3184	1.52528	1.45705
4	A4	106	80.5125	1.40764	1.58426
4	A4	107	80.7065	1.28275	1.69034
4	A4	108	80.9005	1.14253	1.76422
4	A4	109	81.0946	1.00121	1.79643
4	A4	110	81.2886	0.860652	1.78067
4	A4	111	81.4827	0.722424	1.71519
4	A4	112	81.6767	0.596468	1.60332
4	A4	113	81.8708	0.488046	1.45328
4	A4	114	82.0648	0.40334	1.27694
4	A4	115	82.2589	0.331634	1.08797
4	A4	116	82.4529	0.278449	0.899762
4	A4	117	82.6469	0.238501	0.723559
4	A4	118	82.841	0.211883	0.567318
4	A4	119	83.035	0.192277	0.435309
4	A4	120	83.2291	0.177063	0.328466
4	A4	121	83.4231	0.166699	0.245195
4	A4	122	83.6172	0.159974	0.182364
4	A4	123	83.8112	0.154565	0.136223
4	A4	124	84.0052	0.14835	0.103084
4	A4	125	84.1993	0.145689	0.0797248
4	A4	126	84.3933	0.143064	0.0635371
4	A4	127	84.5874	0.140227	0.0525022
4	A4	128	84.7814	0.137368	0.045092
4	A4	129	84.9755	0.135978	0.0401679
4	A4	130	85.1695	0.131888	0.0369006
4	A4	131	85.3635	0.130031	0.0347055
4	A4	132	85.5576	0.129633	0.033176
4	A4	133	85.7516	0.126841	0.0320237
4	A4	134	85.9457	0.123519	0.031045
4	A4	135	86.1397	0.121863	0.0301154
4	A4	136	86.3338	0.120287	0.0291906
4	A4	137	86.5278	0.117861	0.0282854
4	A4	138	86.7218	0.116873	0.0274317
4	A4	139	86.9159	0.11489	0.0266408
4	A4	140	87.1099	0.112332	0.0258935
4	A4	141	87.304	0.11045	0.0251533
4	A4	142	87.498	0.109906	0.0243849
4	A4	143	87.6921	0.10843	0.0235631
4	A4	144	87.8861	0.105561	0.0226774
4	A4	145	88.0802	0.104558	0.0217422
4	A4	146	88.2742	0.103528	0.020806
4	A4	147	88.4682	0.101616	0.0199486
4	A4	148	88.6623	0.101754	0.019257
4	A4	149	88.8563	0.0990945	0.0187924
4	A4	150	89.0504	0.0978662	0.018561
4	A4	151	89.2444	0.0971674	0.0185038
4	A4	152	89.4385	0.0946651	0.0185075
4	A4	153	89.6325	0.0940193	0.0184387
4	A4	154	89.8265	0.0930896	0.0181922
4	A4	155	90.0206	0.0905471	0.017737
4	A4	156	90.2146	0.0897473	0.0171357
4	A4	157	90.4087	0.0901595	0.0165202
4	A4	158	90.6027	0.0880322	0.0160301
4	A4	159	90.7968	0.0871525	0.0157486
4	A4	160	90.9908	0.0868188	0.0156705
4	A4	161	91.1848	0.0848265	0.0157189
4	A4	162	91.3789	0.0835366	0.0157922
4	A4	163	91.5729	0.0833917	0.0158082
4	A4	164	91.767	0.0814711	0.0157203
4	A4	165	91.961	0.080551	0.0155091
4	A4	166	92.1551	0.0805315	0.0151715
4	A4	167	92.3491	0.0780808	0.0147235
4	A4	168	92.5432	0.0764207	0.01421
4	A4	169	92.7372	0.0780886	0.0136965
4	A4	170	92.9312	0.076632	0.0132317
4	A4	171	93.1253	0.0746356	0.0128069
4	A4	172	93.3193	0.0743711	0.0123501
4	A4	173	93.5134	0.072738	0.0117676
4	A4	174	93.7074	0.0730021	0.0109996
4	A4	175	93.9015	0.0716418	0.0100433
4	A4	176	94.0955	0.0720339	0.00893107
4	A4	177	94.2895	0.0707757	0.00769358
4	A4	178	94.4836	0.0703773	0.006348
4	A4	179	94.6776	0.0705392	0.00492292
4	A4	180	94.8717	0.0688821	0.00349174
5	A5	1	60.1379	4.67575	0.374072
5	A5	2	60.3319	4.66641	0.371166
5	A5	3	60.526	4.64519	0.368627
5	A5	4	60.72	4.62829	0.367086
5	A5	5	60.9141	4.60179	0.366946
5	A5	6	61.1081	4.5808	0.36831
5	A5	7	61.3022	4.55283	0.371074
5	A5	8	61.4962	4.52992	0.375061
5	A5	9	61.6902	4.51292	0.38005
5	A5	10	61.8843	4.48389	0.385731
5	A5	11	62.0783	4.45604	0.391595
5	A5	12	62.2724	4.43726	0.396906
5	A5	13	62.4664	4.40854	0.400785
5	A5	14	62.6605	4.38485	0.402444
5	A5	15	62.8545	4.34961	0.401544
5	A5	16	63.0486	4.32836	0.398481
5	A5	17	63.2426	4.30331	0.394424
5	A5	18	63.4366	4.27466	0.390942
5	A5	19	63.6307	4.24757	0.389337
5	A5	20	63.8247	4.24346	0.390017
5	A5	21	64.0188	4.21208	0.39228
5	A5	22	64.2128	4.17563	0.394729
5	A5	23	64.4069	4.15435	0.39605
5	A5	24	64.6009	4.13145	0.395678
5	A5	25	64.7949	4.10081	0.393998
5	A5	26	64.989	4.07613	0.391986
5	A5	27	65.183	4.05369	0.390549
5	A5	28	65.3771	4.036	0.390036
5	A5	29	65.5711	4.01021	0.390143
5	A5	30	65.7652	3.97578	0.390234
5	A5	31	65.9592	3.95369	0.389812
5	A5	32	66.1532	3.92925	0.38873
5	A5	33	66.3473	3.90837	0.38713
5	A5	34	66.5413	3.8827	0.385235
5	A5	35	66.7354	3.85933	0.383296
5	A5	36	66.9294	3.82666	0.381673
5	A5	37	67.1235	3.80839	0.380893
5	A5	38	67.3175	3.78097	0.381492
5	A5	39	67.5116	3.76558	0.383733
5	A5	40	67.7056	3.73818	0.387416
5	A5	41	67.8996	3.70841	0.39196
5	A5	42	68.0937	3.68317	0.396671
5	A5	43	68.2877	3.66108	0.400956
5	A5	44	68.4818	3.63587	0.404419
5	A5	45	68.6758	3.6069	0.406822
5	A5	46	68.8699	3.58169	0.408052
5	A5	47	69.0639	3.55182	0.408124
5	A5	48	69.2579	3.5296	0.407147
5	A5	49	69.452	3.50554	0.405284
5	A5	50	69.646	3.47601	0.402722
5	A5	51	69.8401	3.44893	0.399683
5	A5	52	70.0341	3.42574	0.396468
5	A5	53	70.2282	3.40272	0.393451
5	A5	54	70.4222	3.37428	0.390995
5	A5	55	70.6162	3.35362	0.389338
5	A5	56	70.8103	3.32718	0.388487
5	A5	57	71.0043	3.30285	0.388216
5	A5	58	71.1984	3.27929	0.388134
5	A5	59	71.3924	3.25255	0.387819
5	A5	60	71.5865	3.22597	0.386981
5	A5	61	71.7805	3.20373	0.385533
5	A5	62	71.9745	3.17812	0.38362
5	A5	63	72.1686	3.15309	0.38152
5	A5	64	72.3626	3.12989	0.379553
5	A5	65	72.5567	3.10652	0.378003
5	A5	66	72.7507	3.08262	0.377077
5	A5	67	72.9448	3.05529	0.376884
5	A5	68	73.1388	3.03531	0.377392
5	A5	69	73.3329	3.01193	0.378433
5	A5	70	73.5269	2.98618	0.379727
5	A5	71	73.7209	2.96118	0.380984
5	A5	72	73.915	2.93658	0.382012
5	A5	73	74.109	2.91076	0.382731
5	A5	74	74.3031	2.89071	0.38313
5	A5	75	74.4971	2.86547	0.38321
5	A5	76	74.6912	2.84017	0.383021
5	A5	77	74.8852	2.81294	0.382773
5	A5	78	75.0792	2.79133	0.382892
5	A5	79	75.2733	2.76721	0.383921
5	A5	80	75.4673	2.74654	0.386299
5	A5	81	75.6614	2.71897	0.390164
5	A5	82	75.8554	2.69428	0.395304
5	A5	83	76.0495	2.66833	0.401203
5	A5	84	76.2435	2.64305	0.407145
5	A5	85	76.4375	2.61684	0.412336
5	A5	86	76.6316	2.59566	0.416067
5	A5	87	76.8256	2.55835	0.418037
5	A5	88	77.0197	2.53159	0.418647
5	A5	89	77.2137	2.50503	0.419098
5	A5	90	77.4078	2.48169	0.421142
5	A5	91	77.6018	2.45968	0.426642
5	A5	92	77.7959	2.42866	0.43719
5	A5	93	77.9899	2.40286	0.453995
5	A5	94	78.1839	2.37587	0.478037
5	A5	95	78.378	2.34517	0.51031
5	A5	96	78.572	2.31456	0.552015
5	A5	97	78.7661	2.27862	0.604682
5	A5	98	78.9601	2.24003	0.670182
5	A5	99	79.1542	2.19505	0.750578
5	A5	100	79.3482	2.14799	0.847674
5	A5	101	79.5422	2.09737	0.962261
5	A5	102	79.7363	2.03304	1.09323
5	A5	103	79.9303	1.95959	1.23687
5	A5	104	80.1244	1.86784	1.38666
5	A5	105	80.3184	1.76716	1.53364
5	A5	106	80.5125	1.65384	1.66713
5	A5	107	80.7065	1.52814	1.77583
5	A5	108	80.9005	1.39519	1.84906
5	A5	109	81.0946	1.2553	1.878
5	A5	110	81.2886	1.11911	1.85706
5	A5	111	81.4827	0.98704	1.78501
5	A5	112	81.6767	0.863387	1.66562
5	A5	113	81.8708	0.759769	1.50751
5	A5	114	82.0648	0.676737	1.32305
5	A5	115	82.2589	0.607928	1.12648
5	A5	116	82.4529	0.5584	0.931706
5	A5	117	82.6469	0.52038	0.75032
5	A5	118	82.841	0.493378	0.590325
5	A5	119	83.035	0.474203	0.455783
5	A5	120	83.2291	0.458804	0.347269
5	A5	121	83.4231	0.44873	0.262823
5	A5	122	83.6172	0.439588	0.199037
5	A5	123	83.8112	0.43448	0.152005
5	A5	124	84.0052	0.428683	0.117984
5	A5	125	84.1993	0.424392	0.0937682
5	A5	126	84.3933	0.421205	0.0768047
5	A5	127	84.5874	0.41602	0.0651532
5	A5	128	84.7814	0.416638	0.0573542
5	A5	129	84.9755	0.411762	0.0522916
5	A5	130	85.1695	0.408422	0.0490965
5	A5	131	85.3635	0.405636	0.0471038
5	A5	132	85.5576	0.403167	0.0458339
5	A5	133	85.7516	0.400449	0.0449626
5	A5	134	85.9457	0.398506	0.0442795
5	A5	135	86.1397	0.394148	0.043654
5	A5	136	86.3338	0.391802	0.0430216
5	A5	137	86.5278	0.388393	0.0423716
5	A5	138	86.7218	0.387785	0.0417198
5	A5	139	86.9159	0.383977	0.0410675
5	A5	140	87.1099	0.380931	0.0403782
5	A5	141	87.304	0.378532	0.0395881
5	A5	142	87.498	0.376497	0.0386459
5	A5	143	87.6921	0.374148	0.0375479
5	A5	144	87.8861	0.37041	0.0363471
5	A5	145	88.0802	0.369434	0.0351335
5	A5	146	88.2742	0.368671	0.0340011
5	A5	147	88.4682	0.364236	0.033022
5	A5	148	88.6623	0.363328	0.0322349
5	A5	149	88.8563	0.361625	0.031643
5	A5	150	89.0504	0.358193	0.0312129
5	A5	151	89.2444	0.356574	0.030878
5	A5	152	89.4385	0.35388	0.0305515
5	A5	153	89.6325	0.35268	0.0301542
5	A5	154	89.8265	0.350451	0.0296482
5	A5	155	90.0206	0.348592	0.0290466
5	A5	156	90.2146	0.347011	0.0283984
5	A5	157	90.4087	0.345465	0.0277505
5	A5	158	90.6027	0.343849	0.0271166
5	A5	159	90.7968	0.341522	0.0264752
5	A5	160	90.9908	0.340133	0.0257988
5	A5	161	91.1848	0.338438	0.0250856
5	A5	162	91.3789	0.337362	0.0243726
5	A5	163	91.5729	0.335918	0.023717
5	A5	164	91.767	0.334552	0.0231677
5	A5	165	91.961	0.332413	0.0227463
5	A5	166	92.1551	0.331574	0.0224465
5	A5	167	92.3491	0.330994	0.0222388
5	A5	168	92.5432	0.328132	0.0220753
5	A5	169	92.7372	0.327645	0.0218968
5	A5	170	92.9312	0.325756	0.0216541
5	A5	171	93.1253	0.324723	0.0213368
5	A5	172	93.3193	0.322343	0.02098
5	A5	173	93.5134	0.322162	0.0206288
5	A5	174	93.7074	0.322498	0.0202654
5	A5	175	93.9015	0.318463	0.0197457
5	A5	176	94.0955	0.318413	0.0188112
5	A5	177	94.2895	0.316318	0.0171942
5	A5	178	94.4836	0.314853	0.014772
5	A5	179	94.6776	0.314526	0.0116802
5	A5	180	94.8717	0.31402	0.00830325
6	A6	1	60.1379	4.54754	0.342329
6	A6	2	60.3319	4.5422	0.339135
6	A6	3	60.526	4.52148	0.335479
6	A6	4	60.72	4.48987	0.332189
6	A6	5	60.9141	4.47629	0.330132
6	A6	6	61.1081	4.45314	0.329892
6	A6	7	61.3022	4.43311	0.331575
6	A6	8	61.4962	4.40456	0.334899
6	A6	9	61.6902	4.38292	0.339437
6	A6	10	61.8843	4.35625	0.344809
6	A6	11	62.0783	4.33745	0.350707
6	A6	12	62.2724	4.31079	0.356767
6	A6	13	62.4664	4.28598	0.362489
6	A6	14	62.6605	4.26194	0.367309
6	A6	15	62.8545	4.22577	0.370761
6	A6	16	63.0486	4.20541	0.37261
6	A6	17	63.2426	4.18243	0.372853
6	A6	18	63.4366	4.15026	0.371681
6	A6	19	63.6307	4.12505	0.369449
6	A6	20	63.8247	4.09931	0.366684
6	A6	21	64.0188	4.07592	0.364086
6	A6	22	64.2128	4.04863	0.362391
6	A6	23	64.4069	4.02062	0.36213
6	A6	24	64.6009	4.00527	0.363371
6	A6	25	64.7949	3.97755	0.365617
6	A6	26	64.989	3.94992	0.367971
6	A6	27	65.183	3.92282	0.369549
6	A6	28	65.3771	3.89116	0.369847
6	A6	29	65.5711	3.87322	0.368893
6	A6	30	65.7652	3.84081	0.367119
6	A6	31	65.9592	3.82152	0.365066
6	A6	32	66.1532	3.79212	0.363141
6	A6	33	66.3473	3.76978	0.361551
6	A6	34	66.5413	3.74009	0.360322
6	A6	35	66.7354	3.72065	0.35941
6	A6	36	66.9294	3.69458	0.358789
6	A6	37	67.1235	3.66254	0.358484
6	A6	38	67.3175	3.64279	0.358597
6	A6	39	67.5116	3.61917	0.359276
6	A6	40	67.7056	3.5888	0.360648
6	A6	41	67.8996	3.5655	0.362747
6	A6	42	68.0937	3.54235	0.365439
6	A6	43	68.2877	3.51667	0.368416
6	A6	44	68.4818	3.48905	0.371248
6	A6	45	68.6758	3.46153	0.3735
6	A6	46	68.8699	3.43694	0.37484
6	A6	47	69.0639	3.4081	0.375071
6	A6	48	69.2579	3.38262	0.374096
6	A6	49	69.452	3.3585	0.371897
6	A6	50	69.646	3.33026	0.368595
6	A6	51	69.8401	3.30149	0.364589
6	A6	52	70.0341	3.27868	0.360625
6	A6	53	70.2282	3.25079	0.357631
6	A6	54	70.4222	3.23036	0.356324
6	A6	55	70.6162	3.21024	0.356768
6	A6	56	70.8103	3.18513	0.358217
6	A6	57	71.0043	3.15825	0.359438
6	A6	58	71.1984	3.12376	0.359334
6	A6	59	71.3924	3.10103	0.357509
6	A6	60	71.5865	3.07645	0.35438
6	A6	61	71.7805	3.05387	0.350851
6	A6	62	71.9745	3.03041	0.347769
6	A6	63	72.1686	3.00977	0.345576
6	A6	64	72.3626	2.97696	0.344277
6	A6	65	72.5567	2.9582	0.34362
6	A6	66	72.7507	2.93518	0.343304
6	A6	67	72.9448	2.90814	0.343076
6	A6	68	73.1388	2.88453	0.342752
6	A6	69	73.3329	2.86278	0.342235
6	A6	70	73.5269	2.83533	0.341568
6	A6	71	73.7209	2.81272	0.34095
6	A6	72	73.915	2.78635	0.340641
6	A6	73	74.109	2.76826	0.340798
6	A6	74	74.3031	2.74453	0.341326
6	A6	75	74.4971	2.71721	0.341897
6	A6	76	74.6912	2.69588	0.342153
6	A6	77	74.8852	2.66639	0.341959
6	A6	78	75.0792	2.64691	0.34152
6	A6	79	75.2733	2.6229	0.341277
6	A6	80	75.4673	2.59849	0.341635
6	A6	81	75.6614	2.57902	0.342744
6	A6	82	75.8554	2.54871	0.34444
6	A6	83	76.0495	2.52649	0.346369
6	A6	84	76.2435	2.50368	0.348201
6	A6	85	76.4375	2.47844	0.349804
6	A6	86	76.6316	2.45101	0.351335
6	A6	87	76.8256	2.42805	0.353241
6	A6	88	77.0197	2.40686	0.356177
6	A6	89	77.2137	2.37663	0.360884
6	A6	90	77.4078	2.35228	0.368047
6	A6	91	77.6018	2.33188	0.37823
6	A6	92	77.7959	2.30413	0.391905
6	A6	93	77.9899	2.27545	0.40964
6	A6	94	78.1839	2.24234	0.432305
6	A6	95	78.378	2.21637	0.461197
6	A6	96	78.572	2.18749	0.497967
6	A6	97	78.7661	2.15221	0.544469
6	A6	98	78.9601	2.11168	0.602617
6	A6	99	79.1542	2.06907	0.674321
6	A6	100	79.3482	2.02207	0.761326
6	A6	101	79.5422	1.96927	0.864806
6	A6	102	79.7363	1.90817	0.984711
6	A6	103	79.9303	1.83528	1.11902
6	A6	104	80.1244	1.74866	1.2632
6	A6	105	80.3184	1.64806	1.41007
6	A6	106	80.5125	1.53465	1.55009
6	A6	107	80.7065	1.40939	1.67222
6	A6	108	80.9005	1.26536	1.76505
6	A6	109	81.0946	1.1198	1.81827
6	A6	110	81.2886	0.973634	1.82421
6	A6	111	81.4827	0.824528	1.7792
6	A6	112	81.6767	0.687008	1.68458
6	A6	113	81.8708	0.567865	1.54678
6	A6	114	82.0648	0.467269	1.37658
6	A6	115	82.2589	0.386371	1.18745
6	A6	116	82.4529	0.324724	0.993466
6	A6	117	82.6469	0.275619	0.807276
6	A6	118	82.841	0.242905	0.638598
6	A6	119	83.035	0.220367	0.493455
6	A6	120	83.2291	0.203942	0.374209
6	A6	121	83.4231	0.191246	0.280185
6	A6	122	83.6172	0.182285	0.20864
6	A6	123	83.8112	0.175899	0.155779
6	A6	124	84.0052	0.170069	0.117609
6	A6	125	84.1993	0.167643	0.0905097
6	A6	126	84.3933	0.160433	0.0714937
6	A6	127	84.5874	0.160657	0.0582522
6	A6	128	84.7814	0.157806	0.049067
6	A6	129	84.9755	0.153241	0.0426886
6	A6	130	85.1695	0.151805	0.038223
6	A6	131	85.3635	0.149487	0.0350405
6	A6	132	85.5576	0.148415	0.032708
6	A6	133	85.7516	0.14567	0.0309417
6	A6	134	85.9457	0.142728	0.0295827
6	A6	135	86.1397	0.141062	0.0285779
6	A6	136	86.3338	0.140011	0.0279396
6	A6	137	86.5278	0.13875	0.0276811
6	A6	138	86.7218	0.135828	0.0277526
6	A6	139	86.9159	0.134072	0.0280129
6	A6	140	87.1099	0.132228	0.028257
6	A6	141	87.304	0.130162	0.0282825
6	A6	142	87.498	0.127221	0.0279587
6	A6	143	87.6921	0.125082	0.0272659
6	A6	144	87.8861	0.124036	0.0262883
6	A6	145	88.0802	0.122515	0.0251686
6	A6	146	88.2742	0.120253	0.0240495
6	A6	147	88.4682	0.119025	0.0230301
6	A6	148	88.6623	0.117934	0.0221534
6	A6	149	88.8563	0.115732	0.021419
6	A6	150	89.0504	0.113984	0.0208069
6	A6	151	89.2444	0.112246	0.0203013
6	A6	152	89.4385	0.111069	0.0199024
6	A6	153	89.6325	0.109911	0.0196257
6	A6	154	89.8265	0.108985	0.0194856
6	A6	155	90.0206	0.106481	0.0194693
6	A6	156	90.2146	0.106798	0.0195155
6	A6	157	90.4087	0.104281	0.0195147
6	A6	158	90.6027	0.102703	0.0193372
6	A6	159	90.7968	0.100645	0.0188827
6	A6	160	90.9908	0.101092	0.0181247
6	A6	161	91.1848	0.0985162	0.0171286
6	A6	162	91.3789	0.0977221	0.0160328
6	A6	163	91.5729	0.0974622	0.0150061
6	A6	164	91.767	0.0962136	0.0141942
6	A6	165	91.961	0.0957013	0.0136776
6	A6	166	92.1551	0.0951501	0.0134537
6	A6	167	92.3491	0.093104	0.0134496
6	A6	168	92.5432	0.0924118	0.0135584
6	A6	169	92.7372	0.0922143	0.0136748
6	A6	170	92.9312	0.0907822	0.0137167
6	A6	171	93.1253	0.0890425	0.0136292
6	A6	172	93.3193	0.0888703	0.0133822
6	A6	173	93.5134	0.087843	0.0129658
6	A6	174	93.7074	0.086396	0.012378
6	A6	175	93.9015	0.0864647	0.0116059
6	A6	176	94.0955	0.0856938	0.0106139
6	A6	177	94.2895	0.0840884	0.00935709
6	A6	178	94.4836	0.0839012	0.0078238
6	A6	179	94.6776	0.0833207	0.006082
6	A6	180	94.8717	0.0831953	0.00429125
7	A7	1	60.1379	4.46795	0.356014
7	A7	2	60.3319	4.44937	0.351871
7	A7	3	60.526	4.42879	0.347651
7	A7	4	60.72	4.40899	0.344622
7	A7	5	60.9141	4.39088	0.343729
7	A7	6	61.1081	4.37416	0.345188
7	A7	7	61.3022	4.33999	0.348538
7	A7	8	61.4962	4.31202	0.353027
7	A7	9	61.6902	4.29658	0.358021
7	A7	10	61.8843	4.2711	0.363143
7	A7	11	62.0783	4.24441	0.368169
7	A7	12	62.2724	4.22009	0.372899
7	A7	13	62.4664	4.19243	0.377111
7	A7	14	62.6605	4.1653	0.380558
7	A7	15	62.8545	4.14033	0.382979
7	A7	16	63.0486	4.11681	0.384102
7	A7	17	63.2426	4.08959	0.383763
7	A7	18	63.4366	4.05218	0.382081
7	A7	19	63.6307	4.0343	0.379572
7	A7	20	63.8247	4.01224	0.377041
7	A7	21	64.0188	3.97952	0.375278
7	A7	22	64.2128	3.95925	0.374732
7	A7	23	64.4069	3.93494	0.375319
7	A7	24	64.6009	3.91071	0.376504
7	A7	25	64.7949	3.88095	0.377621
7	A7	26	64.989	3.85323	0.378213
7	A7	27	65.183	3.82935	0.378204
7	A7	28	65.3771	3.80265	0.377829
7	A7	29	65.5711	3.77818	0.377368
7	A7	30	65.7652	3.75456	0.376902
7	A7	31	65.9592	3.7296	0.376286
7	A7	32	66.1532	3.69755	0.375273
7	A7	33	66.3473	3.67284	0.373739
7	A7	34	66.5413	3.65321	0.371787
7	A7	35	66.7354	3.62544	0.369754
7	A7	36	66.9294	3.59584	0.368098
7	A7	37	67.1235	3.57443	0.367289
7	A7	38	67.3175	3.54762	0.367626
7	A7	39	67.5116	3.52872	0.369152
7	A7	40	67.7056	3.49798	0.371602
7	A7	41	67.8996	3.47254	0.374496
7	A7	42	68.0937	3.44849	0.377311
7	A7	43	68.2877	3.42011	0.379603
7	A7	44	68.4818	3.39769	0.381085
7	A7	45	68.6758	3.36597	0.381621
7	A7	46	68.8699	3.34316	0.381203
7	A7	47	69.0639	3.31698	0.379941
7	A7	48	69.2579	3.28929	0.378017
7	A7	49	69.452	3.26373	0.375631
7	A7	50	69.646	3.23897	0.372914
7	A7	51	69.8401	3.21616	0.369902
7	A7	52	70.0341	3.18737	0.366587
7	A7	53	70.2282	3.16201	0.363052
7	A7	54	70.4222	3.13965	0.359559
7	A7	55	70.6162	3.11258	0.356531
7	A7	56	70.8103	3.09196	0.354384
7	A7	57	71.0043	3.06842	0.353346
7	A7	58	71.1984	3.04506	0.353351
7	A7	59	71.3924	3.01724	0.354079
7	A7	60	71.5865	2.99387	0.355088
7	A7	61	71.7805	2.97244	0.355938
7	A7	62	71.9745	2.94645	0.356294
7	A7	63	72.1686	2.92048	0.355994
7	A7	64	72.3626	2.89425	0.355083
7	A7	65	72.5567	2.87173	0.353775
7	A7	66	72.7507	2.85016	0.352344
7	A7	67	72.9448	2.82409	0.35103
7	A7	68	73.1388	2.79998	0.349975
7	A7	69	73.3329	2.77421	0.349256
7	A7	70	73.5269	2.75501	0.34891
7	A7	71	73.7209	2.72821	0.348917
7	A7	72	73.915	2.70578	0.349149
7	A7	73	74.109	2.68179	0.349357
7	A7	74	74.3031	2.65856	0.34926
7	A7	75	74.4971	2.63369	0.348668
7	A7	76	74.6912	2.60669	0.347613
7	A7	77	74.8852	2.5882	0.346349
7	A7	78	75.0792	2.56214	0.345232
7	A7	79	75.2733	2.54329	0.344588
7	A7	80	75.4673	2.51496	0.34461
7	A7	81	75.6614	2.49388	0.345356
7	A7	82	75.8554	2.46745	0.346767
7	A7	83	76.0495	2.44682	0.348683
7	A7	84	76.2435	2.42527	0.350865
7	A7	85	76.4375	2.39868	0.3531
7	A7	86	76.6316	2.37159	0.355347
7	A7	87	76.8256	2.34707	0.357883
7	A7	88	77.0197	2.3279	0.361275
7	A7	89	77.2137	2.29881	0.36622
7	A7	90	77.4078	2.2771	0.373339
7	A7	91	77.6018	2.25159	0.383106
7	A7	92	77.7959	2.22217	0.395931
7	A7	93	77.9899	2.19927	0.412327
7	A7	94	78.1839	2.16823	0.433066
7	A7	95	78.378	2.14043	0.459213
7	A7	96	78.572	2.10884	0.492125
7	A7	97	78.7661	2.07939	0.533432
7	A7	98	78.9601	2.03563	0.585042
7	A7	99	79.1542	1.99898	0.649065
7	A7	100	79.3482	1.95574	0.727537
7	A7	101	79.5422	1.90755	0.821922
7	A7	102	79.7363	1.84896	0.932452
7	A7	103	79.9303	1.78278	1.05754
7	A7	104	80.1244	1.70439	1.19343
7	A7	105	80.3184	1.61106	1.3341
7	A7	106	80.5125	1.50898	1.47153
7	A7	107	80.7065	1.39259	1.59619
7	A7	108	80.9005	1.26391	1.69779
7	A7	109	81.0946	1.127	1.76629
7	A7	110	81.2886	0.988483	1.79318
7	A7	111	81.4827	0.845395	1.77284
7	A7	112	81.6767	0.709723	1.70383
7	A7	113	81.8708	0.586809	1.58956
7	A7	114	82.0648	0.479235	1.43818
7	A7	115	82.2589	0.394402	1.26145
7	A7	116	82.4529	0.325392	1.07291
7	A7	117	82.6469	0.271593	0.885745
7	A7	118	82.841	0.233284	0.710958
7	A7	119	83.035	0.206218	0.556249
7	A7	120	83.2291	0.186689	0.425702
7	A7	121	83.4231	0.173315	0.320148
7	A7	122	83.6172	0.164171	0.237957
7	A7	123	83.8112	0.156342	0.175986
7	A7	124	84.0052	0.151452	0.130471
7	A7	125	84.1993	0.146457	0.0977222
7	A7	126	84.3933	0.14306	0.0745442
7	A7	127	84.5874	0.140846	0.0583846
7	A7	128	84.7814	0.139128	0.0472917
7	A7	129	84.9755	0.136017	0.0397831
7	A7	130	85.1695	0.135209	0.0347231
7	A7	131	85.3635	0.132238	0.0312547
7	A7	132	85.5576	0.129803	0.0287752
7	A7	133	85.7516	0.129229	0.0269144
7	A7	134	85.9457	0.127048	0.0254863
7	A7	135	86.1397	0.126058	0.0244127
7	A7	136	86.3338	0.123736	0.0236467
7	A7	137	86.5278	0.12307	0.023123
7	A7	138	86.7218	0.12099	0.0227445
7	A7	139	86.9159	0.119372	0.0224016
7	A7	140	87.1099	0.118023	0.0220062
7	A7	141	87.304	0.116098	0.0215212
7	A7	142	87.498	0.114608	0.0209681
7	A7	143	87.6921	0.113731	0.0204063
7	A7	144	87.8861	0.112565	0.0198923
7	A7	145	88.0802	0.111145	0.0194445
7	A7	146	88.2742	0.1098	0.0190347
7	A7	147	88.4682	0.108337	0.0186131
7	A7	148	88.6623	0.107095	0.0181484
7	A7	149	88.8563	0.105915	0.0176586
7	A7	150	89.0504	0.10409	0.0172095
7	A7	151	89.2444	0.102855	0.0168813
7	A7	152	89.4385	0.102765	0.0167181
7	A7	153	89.6325	0.101401	0.0166919
7	A7	154	89.8265	0.099325	0.0167076
7	A7	155	90.0206	0.0986365	0.0166497
7	A7	156	90.2146	0.0968585	0.0164415
7	A7	157	90.4087	0.0964934	0.0160779
7	A7	158	90.6027	0.0957542	0.0156116
7	A7	159	90.7968	0.0940003	0.0151141
7	A7	160	90.9908	0.093236	0.0146439
7	A7	161	91.1848	0.0924926	0.014241
7	A7	162	91.3789	0.0912256	0.0139326
7	A7	163	91.5729	0.0910908	0.0137346
7	A7	164	91.767	0.0897681	0.0136378
7	A7	165	91.961	0.0886122	0.013601
7	A7	166	92.1551	0.088165	0.0135669
7	A7	167	92.3491	0.0865094	0.0134991
7	A7	168	92.5432	0.0857792	0.0134136
7	A7	169	92.7372	0.0847214	0.0133752
7	A7	170	92.9312	0.0851613	0.0134471
7	A7	171	93.1253	0.0839096	0.0136235
7	A7	172	93.3193	0.0817797	0.0137983
7	A7	173	93.5134	0.0811367	0.0137968
7	A7	174	93.7074	0.0799543	0.0134544
7	A7	175	93.9015	0.0787799	0.0126854
7	A7	176	94.0955	0.0788772	0.0114995
7	A7	177	94.2895	0.0780969	0.0099705
7	A7	178	94.4836	0.0770211	0.00819808
7	A7	179	94.6776	0.0769871	0.00629895
7	A7	180	94.8717	0.0757258	0.0044178
8	A8	1	60.1379	4.35364	0.337529
8	A8	2	60.3319	4.3397	0.332864
8	A8	3	60.526	4.32151	0.328349
8	A8	4	60.72	4.303	0.325462
8	A8	5	60.9141	4.27829	0.325382
8	A8	6	61.1081	4.26807	0.328463
8	A8	7	61.3022	4.23776	0.334085
8	A8	8	61.4962	4.21579	0.340933
8	A8	9	61.6902	4.18824	0.347543
8	A8	10	61.8843	4.16693	0.352779
8	A8	11	62.0783	4.14166	0.356117
8	A8	12	62.2724	4.1139	0.357718
8	A8	13	62.4664	4.08733	0.358254
8	A8	14	62.6605	4.06508	0.358605
8	A8	15	62.8545	4.04055	0.359488
8	A8	16	63.0486	4.01957	0.361143
8	A8	17	63.2426	3.99381	0.363292
8	A8	18	63.4366	3.96515	0.365356
8	A8	19	63.6307	3.93953	0.366802
8	A8	20	63.8247	3.9155	0.367365
8	A8	21	64.0188	3.88813	0.367092
8	A8	22	64.2128	3.867	0.366206
8	A8	23	64.4069	3.83721	0.36498
8	A8	24	64.6009	3.81438	0.36368
8	A8	25	64.7949	3.78863	0.362558
8	A8	26	64.989	3.76197	0.361842
8	A8	27	65.183	3.74327	0.361656
8	A8	28	65.3771	3.71263	0.361948
8	A8	29	65.5711	3.69118	0.362431
8	A8	30	65.7652	3.66403	0.362653
8	A8	31	65.9592	3.64329	0.362174
8	A8	32	66.1532	3.61288	0.36082
8	A8	33	66.3473	3.58684	0.358889
8	A8	34	66.5413	3.56289	0.357158
8	A8	35	66.7354	3.54026	0.356595
8	A8	36	66.9294	3.51946	0.357939
8	A8	37	67.1235	3.49273	0.361314
8	A8	38	67.3175	3.46875	0.366123
8	A8	39	67.5116	3.44337	0.371235
8	A8	40	67.7056	3.41436	0.375387
8	A8	41	67.8996	3.38654	0.377567
8	A8	42	68.0937	3.36107	0.377289
8	A8	43	68.2877	3.33401	0.374674
8	A8	44	68.4818	3.30575	0.370391
8	A8	45	68.6758	3.28279	0.365445
8	A8	46	68.8699	3.25626	0.360896
8	A8	47	69.0639	3.23594	0.357533
8	A8	48	69.2579	3.21046	0.355629
8	A8	49	69.452	3.18933	0.354855
8	A8	50	69.646	3.16031	0.354469
8	A8	51	69.8401	3.14031	0.353663
8	A8	52	70.0341	3.10897	0.351967
8	A8	53	70.2282	3.08463	0.34945
8	A8	54	70.4222	3.06434	0.346637
8	A8	55	70.6162	3.04131	0.34418
8	A8	56	70.8103	3.01857	0.342487
8	A8	57	71.0043	2.99334	0.341518
8	A8	58	71.1984	2.97167	0.340869
8	A8	59	71.3924	2.94626	0.340006
8	A8	60	71.5865	2.92083	0.338576
8	A8	61	71.7805	2.89962	0.336576
8	A8	62	71.9745	2.87391	0.334317
8	A8	63	72.1686	2.85142	0.33221
8	A8	64	72.3626	2.83356	0.330508
8	A8	65	72.5567	2.80874	0.329158
8	A8	66	72.7507	2.78589	0.32789
8	A8	67	72.9448	2.76	0.326473
8	A8	68	73.1388	2.73853	0.324946
8	A8	69	73.3329	2.71458	0.323652
8	A8	70	73.5269	2.69852	0.323016
8	A8	71	73.7209	2.67336	0.323252
8	A8	72	73.915	2.65366	0.324181
8	A8	73	74.109	2.62811	0.325309
8	A8	74	74.3031	2.60696	0.326085
8	A8	75	74.4971	2.58127	0.326159
8	A8	76	74.6912	2.56172	0.325538
8	A8	77	74.8852	2.53955	0.324527
8	A8	78	75.0792	2.51532	0.323571
8	A8	79	75.2733	2.49529	0.323073
8	A8	80	75.4673	2.47446	0.323258
8	A8	81	75.6614	2.45081	0.324142
8	A8	82	75.8554	2.42685	0.3256
8	A8	83	76.0495	2.4056	0.327446
8	A8	84	76.2435	2.38381	0.329532
8	A8	85	76.4375	2.36112	0.331808
8	A8	86	76.6316	2.33709	0.334368
8	A8	87	76.8256	2.31361	0.337485
8	A8	88	77.0197	2.29071	0.34159
8	A8	89	77.2137	2.26756	0.347198
8	A8	90	77.4078	2.24342	0.354826
8	A8	91	77.6018	2.22146	0.364947
8	A8	92	77.7959	2.19223	0.378087
8	A8	93	77.9899	2.1687	0.394979
8	A8	94	78.1839	2.14118	0.416706
8	A8	95	78.378	2.11157	0.444729
8	A8	96	78.572	2.08459	0.480774
8	A8	97	78.7661	2.05069	0.526654
8	A8	98	78.9601	2.01552	0.58409
8	A8	99	79.1542	1.97386	0.654585
8	A8	100	79.3482	1.92883	0.739294
8	A8	101	79.5422	1.87572	0.838776
8	A8	102	79.7363	1.81644	0.952616
8	A8	103	79.9303	1.74805	1.07891
8	A8	104	80.1244	1.66379	1.21378
8	A8	105	80.3184	1.57157	1.35107
8	A8	106	80.5125	1.46637	1.48245
8	A8	107	80.7065	1.34545	1.59787
8	A8	108	80.9005	1.2175	1.6866
8	A8	109	81.0946	1.07463	1.73866
8	A8	110	81.2886	0.937915	1.74634
8	A8	111	81.4827	0.799034	1.70574
8	A8	112	81.6767	0.669812	1.61767
8	A8	113	81.8708	0.555181	1.48791
8	A8	114	82.0648	0.458115	1.32653
8	A8	115	82.2589	0.382134	1.14633
8	A8	116	82.4529	0.323504	0.960858
8	A8	117	82.6469	0.277523	0.782354
8	A8	118	82.841	0.245528	0.620222
8	A8	119	83.035	0.222238	0.48029
8	A8	120	83.2291	0.207205	0.364855
8	A8	121	83.4231	0.194634	0.273337
8	A8	122	83.6172	0.18648	0.203219
8	A8	123	83.8112	0.179691	0.151014
8	A8	124	84.0052	0.175529	0.113042
8	A8	125	84.1993	0.170319	0.0859489
8	A8	126	84.3933	0.168371	0.0669328
8	A8	127	84.5874	0.166044	0.0537713
8	A8	128	84.7814	0.16342	0.0447465
8	A8	129	84.9755	0.160176	0.0385606
8	A8	130	85.1695	0.159382	0.0342783
8	A8	131	85.3635	0.156105	0.0312796
8	A8	132	85.5576	0.154323	0.0291936
8	A8	133	85.7516	0.15419	0.0278043
8	A8	134	85.9457	0.152064	0.0269542
8	A8	135	86.1397	0.149581	0.0264863
8	A8	136	86.3338	0.147552	0.0262358
8	A8	137	86.5278	0.146493	0.0260577
8	A8	138	86.7218	0.143983	0.0258512
8	A8	139	86.9159	0.142414	0.0255657
8	A8	140	87.1099	0.141076	0.0251906
8	A8	141	87.304	0.138431	0.024743
8	A8	142	87.498	0.136836	0.0242542
8	A8	143	87.6921	0.136563	0.0237545
8	A8	144	87.8861	0.133611	0.0232522
8	A8	145	88.0802	0.132819	0.0227237
8	A8	146	88.2742	0.13113	0.0221254
8	A8	147	88.4682	0.129361	0.0214279
8	A8	148	88.6623	0.128046	0.0206531
8	A8	149	88.8563	0.125637	0.0198842
8	A8	150	89.0504	0.125529	0.0192334
8	A8	151	89.2444	0.123611	0.0187832
8	A8	152	89.4385	0.122602	0.0185379
8	A8	153	89.6325	0.120881	0.018419
8	A8	154	89.8265	0.119922	0.0183096
8	A8	155	90.0206	0.118319	0.0181169
8	A8	156	90.2146	0.116982	0.0178187
8	A8	157	90.4087	0.116405	0.0174682
8	A8	158	90.6027	0.114648	0.0171599
8	A8	159	90.7968	0.11425	0.0169758
8	A8	160	90.9908	0.112975	0.0169376
8	A8	161	91.1848	0.111602	0.016987
8	A8	162	91.3789	0.110343	0.0170025
8	A8	163	91.5729	0.108961	0.0168462
8	A8	164	91.767	0.107401	0.0164196
8	A8	165	91.961	0.106853	0.0157049
8	A8	166	92.1551	0.105974	0.0147801
8	A8	167	92.3491	0.104337	0.0138028
8	A8	168	92.5432	0.104371	0.01297
8	A8	169	92.7372	0.103647	0.0124584
8	A8	170	92.9312	0.103381	0.0123595
8	A8	171	93.1253	0.102244	0.0126337
8	A8	172	93.3193	0.100937	0.0131103
8	A8	173	93.5134	0.0998092	0.0135419
8	A8	174	93.7074	0.0986136	0.0136869
8	A8	175	93.9015	0.0973514	0.0133801
8	A8	176	94.0955	0.0967985	0.012557
8	A8	177	94.2895	0.0962262	0.0112376
8	A8	178	94.4836	0.0957736	0.00950185
8	A8	179	94.6776	0.0936876	0.00748227
8	A8	180	94.8717	0.0938683	0.00536931
9	A9	1	60.1379	4.49211	0.347773
9	A9	2	60.3319	4.48991	0.344883
9	A9	3	60.526	4.46727	0.343022
9	A9	4	60.72	4.44787	0.342782
9	A9	5	60.9141	4.42778	0.344247
9	A9	6	61.1081	4.39747	0.347016
9	A9	7	61.3022	4.36898	0.350457
9	A9	8	61.4962	4.35313	0.353976
9	A9	9	61.6902	4.32201	0.357188
9	A9	10	61.8843	4.30112	0.359939
9	A9	11	62.0783	4.26996	0.362273
9	A9	12	62.2724	4.24659	0.364375
9	A9	13	62.4664	4.22305	0.366441
9	A9	14	62.6605	4.19532	0.368532
9	A9	15	62.8545	4.17116	0.370433
9	A9	16	63.0486	4.14251	0.37169
9	A9	17	63.2426	4.12018	0.371789
9	A9	18	63.4366	4.08788	0.370474
9	A9	19	63.6307	4.06149	0.367958
9	A9	20	63.8247	4.03523	0.364915
9	A9	21	64.0188	4.01781	0.362221
9	A9	22	64.2128	3.98319	0.360582
9	A9	23	64.4069	3.96696	0.360276
9	A9	24	64.6009	3.9422	0.36112
9	A9	25	64.7949	3.90861	0.362621
9	A9	26	64.989	3.88781	0.364206
9	A9	27	65.183	3.86558	0.365356
9	A9	28	65.3771	3.83172	0.365636
9	A9	29	65.5711	3.81116	0.364702
9	A9	30	65.7652	3.78673	0.362384
9	A9	31	65.9592	3.75736	0.358853
9	A9	32	66.1532	3.72852	0.354753
9	A9	33	66.3473	3.70548	0.351113
9	A9	34	66.5413	3.6889	0.349011
9	A9	35	66.7354	3.65995	0.349104
9	A9	36	66.9294	3.64004	0.351322
9	A9	37	67.1235	3.61616	0.354913
9	A9	38	67.3175	3.58392	0.358816
9	A9	39	67.5116	3.56205	0.362142
9	A9	40	67.7056	3.53095	0.36448
9	A9	41	67.8996	3.50933	0.365887
9	A9	42	68.0937	3.48193	0.36664
9	A9	43	68.2877	3.45749	0.366937
9	A9	44	68.4818	3.43395	0.366774
9	A9	45	68.6758	3.40371	0.366032
9	A9	46	68.8699	3.37737	0.364684
9	A9	47	69.0639	3.35276	0.362951
9	A9	48	69.2579	3.32744	0.361249
9	A9	49	69.452	3.30692	0.360007
9	A9	50	69.646	3.27483	0.359412
9	A9	51	69.8401	3.25535	0.359291
9	A9	52	70.0341	3.23041	0.359154
9	A9	53	70.2282	3.20162	0.358406
9	A9	54	70.4222	3.17676	0.356629
9	A9	55	70.6162	3.15065	0.353796
9	A9	56	70.8103	3.12662	0.350312
9	A9	57	71.0043	3.10003	0.346845
9	A9	58	71.1984	3.07987	0.34403
9	A9	59	71.3924	3.05544	0.342204
9	A9	60	71.5865	3.03343	0.341331
9	A9	61	71.7805	3.00805	0.341137
9	A9	62	71.9745	2.98036	0.341341
9	A9	63	72.1686	2.95621	0.341779
9	A9	64	72.3626	2.93944	0.342346
9	A9	65	72.5567	2.91184	0.342878
9	A9	66	72.7507	2.88822	0.343093
9	A9	67	72.9448	2.85954	0.342739
9	A9	68	73.1388	2.83656	0.341787
9	A9	69	73.3329	2.81305	0.340511
9	A9	70	73.5269	2.79245	0.339403
9	A9	71	73.7209	2.76556	0.338932
9	A9	72	73.915	2.74148	0.339301
9	A9	73	74.109	2.72347	0.340337
9	A9	74	74.3031	2.69673	0.34151
9	A9	75	74.4971	2.67032	0.342156
9	A9	76	74.6912	2.64883	0.341774
9	A9	77	74.8852	2.62103	0.340285
9	A9	78	75.0792	2.59769	0.338112
9	A9	79	75.2733	2.5753	0.336033
9	A9	80	75.4673	2.55653	0.33488
9	A9	81	75.6614	2.5281	0.335243
9	A9	82	75.8554	2.50464	0.33726
9	A9	83	76.0495	2.48842	0.340614
9	A9	84	76.2435	2.46063	0.34468
9	A9	85	76.4375	2.4339	0.348811
9	A9	86	76.6316	2.4073	0.352618
9	A9	87	76.8256	2.38634	0.356147
9	A9	88	77.0197	2.35854	0.359876
9	A9	89	77.2137	2.33418	0.364592
9	A9	90	77.4078	2.30766	0.371241
9	A9	91	77.6018	2.2843	0.380865
9	A9	92	77.7959	2.25519	0.394576
9	A9	93	77.9899	2.22883	0.413581
9	A9	94	78.1839	2.20507	0.439151
9	A9	95	78.378	2.16976	0.472612
9	A9	96	78.572	2.13999	0.515326
9	A9	97	78.7661	2.10393	0.568752
9	A9	98	78.9601	2.06177	0.634471
9	A9	99	79.1542	2.0183	0.714131
9	A9	100	79.3482	1.96508	0.809149
9	A9	101	79.5422	1.91016	0.920146
9	A9	102	79.7363	1.84281	1.04619
9	A9	103	79.9303	1.76578	1.18411
9	A9	104	80.1244	1.67126	1.32812
9	A9	105	80.3184	1.56383	1.4699
9	A9	106	80.5125	1.44337	1.59928
9	A9	107	80.7065	1.31355	1.70525
9	A9	108	80.9005	1.16838	1.77725
9	A9	109	81.0946	1.02041	1.80661
9	A9	110	81.2886	0.878769	1.78788
9	A9	111	81.4827	0.734293	1.71988
9	A9	112	81.6767	0.606748	1.60622
9	A9	113	81.8708	0.49696	1.4551
9	A9	114	82.0648	0.403718	1.27817
9	A9	115	82.2589	0.333856	1.08888
9	A9	116	82.4529	0.2797	0.900397
9	A9	117	82.6469	0.23802	0.723842
9	A9	118	82.841	0.208802	0.567094
9	A9	119	83.035	0.189509	0.434433
9	A9	120	83.2291	0.174509	0.326877
9	A9	121	83.4231	0.163925	0.24297
9	A9	122	83.6172	0.157186	0.179718
9	A9	123	83.8112	0.151268	0.133433
9	A9	124	84.0052	0.147438	0.100383
9	A9	125	84.1993	0.143848	0.0772014
9	A9	126	84.3933	0.139134	0.0610976
9	A9	127	84.5874	0.138333	0.0499283
9	A9	128	84.7814	0.135104	0.0421652
9	A9	129	84.9755	0.132183	0.0368
9	A9	130	85.1695	0.130535	0.0332002
9	A9	131	85.3635	0.129578	0.030942
9	A9	132	85.5576	0.127942	0.0296613
9	A9	133	85.7516	0.126402	0.0289763
9	A9	134	85.9457	0.122702	0.0285042
9	A9	135	86.1397	0.120329	0.0279435
9	A9	136	86.3338	0.118802	0.0271491
9	A9	137	86.5278	0.117485	0.0261415
9	A9	138	86.7218	0.115424	0.0250436
9	A9	139	86.9159	0.113658	0.0239944
9	A9	140	87.1099	0.112687	0.0230879
9	A9	141	87.304	0.11045	0.0223558
9	A9	142	87.498	0.109039	0.0217803
9	A9	143	87.6921	0.108835	0.0213114
9	A9	144	87.8861	0.105541	0.0208829
9	A9	145	88.0802	0.105342	0.0204269
9	A9	146	88.2742	0.103457	0.0198956
9	A9	147	88.4682	0.102236	0.0192857
9	A9	148	88.6623	0.100598	0.0186489
9	A9	149	88.8563	0.0988079	0.0180738
9	A9	150	89.0504	0.0986254	0.0176406
9	A9	151	89.2444	0.0969227	0.0173721
9	A9	152	89.4385	0.0954025	0.0172188
9	A9	153	89.6325	0.0935665	0.0170923
9	A9	154	89.8265	0.092966	0.016922
9	A9	155	90.0206	0.0921502	0.0166921
9	A9	156	90.2146	0.0911498	0.0164343
9	A9	157	90.4087	0.0890023	0.0161898
9	A9	158	90.6027	0.0888775	0.0159737
9	A9	159	90.7968	0.0875346	0.0157638
9	A9	160	90.9908	0.086224	0.0155125
9	A9	161	91.1848	0.0852095	0.0151704
9	A9	162	91.3789	0.0842797	0.0147133
9	A9	163	91.5729	0.0821567	0.0141624
9	A9	164	91.767	0.0831284	0.0135879
9	A9	165	91.961	0.0817888	0.0130905
9	A9	166	92.1551	0.0799121	0.0127666
9	A9	167	92.3491	0.0803122	0.0126678
9	A9	168	92.5432	0.0794695	0.0127702
9	A9	169	92.7372	0.078409	0.0129679
9	A9	170	92.9312	0.0765429	0.0131026
9	A9	171	93.1253	0.0757821	0.0130265
9	A9	172	93.3193	0.074959	0.0126718
9	A9	173	93.5134	0.0737097	0.0120826
9	A9	174	93.7074	0.0738759	0.0113794
9	A9	175	93.9015	0.072401	0.0106674
9	A9	176	94.0955	0.074138	0.0099466
9	A9	177	94.2895	0.0709446	0.00909202
9	A9	178	94.4836	0.0697232	0.00793509
9	A9	179	94.6776	0.0697564	0.0063988
9	A9	180	94.8717	0.0692324	0.00459064
10	A10	1	60.1379	4.22665	0.353034
10	A10	2	60.3319	4.21577	0.348807
10	A10	3	60.526	4.19542	0.345197
10	A10	4	60.72	4.18627	0.343328
10	A10	5	60.9141	4.15322	0.343885
10	A10	6	61.1081	4.13434	0.346847
10	A10	7	61.3022	4.10873	0.351543
10	A10	8	61.4962	4.0915	0.356937
10	A10	9	61.6902	4.06059	0.362021
10	A10	10	61.8843	4.03792	0.366182
10	A10	11	62.0783	4.00872	0.369351
10	A10	12	62.2724	3.9848	0.371909
10	A10	13	62.4664	3.96517	0.374368
10	A10	14	62.6605	3.93745	0.376986
10	A10	15	62.8545	3.91232	0.379614
10	A10	16	63.0486	3.88596	0.381794
10	A10	17	63.2426	3.86123	0.383072
10	A10	18	63.4366	3.83001	0.383255
10	A10	19	63.6307	3.80598	0.382479
10	A10	20	63.8247	3.78435	0.381031
10	A10	21	64.0188	3.75647	0.379125
10	A10	22	64.2128	3.73434	0.376803
10	A10	23	64.4069	3.7007	0.374024
10	A10	24	64.6009	3.68439	0.370873
10	A10	25	64.7949	3.65334	0.367697
10	A10	26	64.989	3.62966	0.365062
10	A10	27	65.183	3.61027	0.363558
10	A10	28	65.3771	3.58323	0.363503
10	A10	29	65.5711	3.56019	0.364758
10	A10	30	65.7652	3.53906	0.36671
10	A10	31	65.9592	3.51234	0.368507
10	A10	32	66.1532	3.48541	0.369437
10	A10	33	66.3473	3.45863	0.36926
10	A10	34	66.5413	3.43389	0.368324
10	A10	35	66.7354	3.41156	0.367358
10	A10	36	66.9294	3.38717	0.367093
10	A10	37	67.1235	3.36399	0.367921
10	A10	38	67.3175	3.33721	0.369799
10	A10	39	67.5116	3.31367	0.372358
10	A10	40	67.7056	3.28667	0.375131
10	A10	41	67.8996	3.2605	0.377695
10	A10	42	68.0937	3.23514	0.379683
10	A10	43	68.2877	3.21311	0.380726
10	A10	44	68.4818	3.18652	0.380485
10	A10	45	68.6758	3.15498	0.378778
10	A10	46	68.8699	3.13027	0.37577
10	A10	47	69.0639	3.10769	0.371996
10	A10	48	69.2579	3.08298	0.368201
10	A10	49	69.452	3.05872	0.36506
10	A10	50	69.646	3.03699	0.362906
10	A10	51	69.8401	3.00824	0.361664
10	A10	52	70.0341	2.99099	0.360915
10	A10	53	70.2282	2.96135	0.360128
10	A10	54	70.4222	2.9373	0.358866
10	A10	55	70.6162	2.91455	0.356961
10	A10	56	70.8103	2.88832	0.354563
10	A10	57	71.0043	2.86696	0.352084
10	A10	58	71.1984	2.84401	0.350064
10	A10	59	71.3924	2.81589	0.348967
10	A10	60	71.5865	2.79821	0.348975
10	A10	61	71.7805	2.77561	0.349833
10	A10	62	71.9745	2.75269	0.350876
10	A10	63	72.1686	2.72543	0.35127
10	A10	64	72.3626	2.69986	0.350429
10	A10	65	72.5567	2.67717	0.348313
10	A10	66	72.7507	2.65151	0.345476
10	A10	67	72.9448	2.63088	0.342772
10	A10	68	73.1388	2.6113	0.340902
10	A10	69	73.3329	2.58805	0.340114
10	A10	70	73.5269	2.56649	0.340184
10	A10	71	73.7209	2.53635	0.34064
10	A10	72	73.915	2.5201	0.341077
10	A10	73	74.109	2.49595	0.341351
10	A10	74	74.3031	2.47093	0.341554
10	A10	75	74.4971	2.44857	0.34188
10	A10	76	74.6912	2.42876	0.342412
10	A10	77	74.8852	2.40581	0.343026
10	A10	78	75.0792	2.384	0.343434
10	A10	79	75.2733	2.35621	0.343359
10	A10	80	75.4673	2.33299	0.342731
10	A10	81	75.6614	2.31172	0.341746
10	A10	82	75.8554	2.29009	0.340809
10	A10	83	76.0495	2.26652	0.340373
10	A10	84	76.2435	2.24253	0.340801
10	A10	85	76.4375	2.22217	0.342316
10	A10	86	76.6316	2.19903	0.345016
10	A10	87	76.8256	2.17924	0.348934
10	A10	88	77.0197	2.14876	0.354156
10	A10	89	77.2137	2.13059	0.360961
10	A10	90	77.4078	2.10229	0.369899
10	A10	91	77.6018	2.07686	0.381777
10	A10	92	77.7959	2.05836	0.397567
10	A10	93	77.9899	2.02779	0.41829
10	A10	94	78.1839	2.00022	0.445021
10	A10	95	78.378	1.97107	0.478986
10	A10	96	78.572	1.94054	0.521698
10	A10	97	78.7661	1.90225	0.57498
10	A10	98	78.9601	1.86604	0.640781
10	A10	99	79.1542	1.82286	0.720763
10	A10	100	79.3482	1.77755	0.815752
10	A10	101	79.5422	1.71907	0.925224
10	A10	102	79.7363	1.65146	1.04695
10	A10	103	79.9303	1.57617	1.17682
10	A10	104	80.1244	1.48455	1.30885
10	A10	105	80.3184	1.38682	1.4353
10	A10	106	80.5125	1.27534	1.54701
10	A10	107	80.7065	1.15582	1.63412
10	A10	108	80.9005	1.02218	1.68717
10	A10	109	81.0946	0.889773	1.6986
10	A10	110	81.2886	0.760936	1.66415
10	A10	111	81.4827	0.637217	1.58396
10	A10	112	81.6767	0.526028	1.46286
10	A10	113	81.8708	0.433388	1.30988
10	A10	114	82.0648	0.357811	1.13688
10	A10	115	82.2589	0.300124	0.95678
10	A10	116	82.4529	0.255442	0.781613
10	A10	117	82.6469	0.224638	0.621021
10	A10	118	82.841	0.20218	0.481346
10	A10	119	83.035	0.186155	0.36549
10	A10	120	83.2291	0.174884	0.273383
10	A10	121	83.4231	0.167721	0.202825
10	A10	122	83.6172	0.161225	0.15043
10	A10	123	83.8112	0.156399	0.112472
10	A10	124	84.0052	0.15124	0.0854943
10	A10	125	84.1993	0.149557	0.0666312
10	A10	126	84.3933	0.14699	0.0536723
10	A10	127	84.5874	0.145143	0.0449557
10	A10	128	84.7814	0.14285	0.0392105
10	A10	129	84.9755	0.139738	0.0354448
10	A10	130	85.1695	0.138616	0.0329062
10	A10	131	85.3635	0.136324	0.0310846
10	A10	132	85.5576	0.133335	0.0297042
10	A10	133	85.7516	0.132566	0.0286677
10	A10	134	85.9457	0.130375	0.027955
10	A10	135	86.1397	0.130258	0.0275197
10	A10	136	86.3338	0.127542	0.0272377
10	A10	137	86.5278	0.124453	0.0269348
10	A10	138	86.7218	0.123081	0.026466
10	A10	139	86.9159	0.12105	0.0257824
10	A10	140	87.1099	0.120444	0.0249375
10	A10	141	87.304	0.117682	0.0240315
10	A10	142	87.498	0.11678	0.0231386
10	A10	143	87.6921	0.115825	0.022265
10	A10	144	87.8861	0.114092	0.0213646
10	A10	145	88.0802	0.112027	0.020397
10	A10	146	88.2742	0.110242	0.0193867
10	A10	147	88.4682	0.110178	0.0184403
10	A10	148	88.6623	0.109148	0.0177039
10	A10	149	88.8563	0.108037	0.0172861
10	A10	150	89.0504	0.106562	0.0171948
10	A10	151	89.2444	0.10454	0.017325
10	A10	152	89.4385	0.104055	0.0175023
10	A10	153	89.6325	0.102884	0.0175555
10	A10	154	89.8265	0.100494	0.0173833
10	A10	155	90.0206	0.099842	0.0169887
10	A10	156	90.2146	0.0996612	0.016468
10	A10	157	90.4087	0.0978787	0.015961
10	A10	158	90.6027	0.0974321	0.0155831
10	A10	159	90.7968	0.0957893	0.0153731
10	A10	160	90.9908	0.096297	0.0152806
10	A10	161	91.1848	0.0936841	0.0152016
10	A10	162	91.3789	0.0921645	0.01504
10	A10	163	91.5729	0.0919907	0.0147547
10	A10	164	91.767	0.0913182	0.0143606
10	A10	165	91.961	0.0911666	0.0138928
10	A10	166	92.1551	0.0890029	0.0133756
10	A10	167	92.3491	0.08745	0.0128354
10	A10	168	92.5432	0.0874327	0.0123398
10	A10	169	92.7372	0.0875748	0.0120051
10	A10	170	92.9312	0.0869144	0.011941
10	A10	171	93.1253	0.0857939	0.0121619
10	A10	172	93.3193	0.0845489	0.0125411
10	A10	173	93.5134	0.0835858	0.0128487
10	A10	174	93.7074	0.0820973	0.0128485
10	A10	175	93.9015	0.0813405	0.0123861
10	A10	176	94.0955	0.0814103	0.0114202
10	A10	177	94.2895	0.0800525	0.0100029
10	A10	178	94.4836	0.0791636	0.00824722
10	A10	179	94.6776	0.0797212	0.00631055
10	A10	180	94.8717	0.0782233	0.00438496
11	A11	1	60.1379	4.65263	0.369238
11	A11	2	60.3319	4.63016	0.367361
11	A11	3	60.526	4.61068	0.365335
11	A11	4	60.72	4.58935	0.36365
11	A11	5	60.9141	4.56678	0.362715
11	A11	6	61.1081	4.53772	0.362732
11	A11	7	61.3022	4.51261	0.363749
11	A11	8	61.4962	4.4847	0.365782
11	A11	9	61.6902	4.46172	0.368839
11	A11	10	61.8843	4.43682	0.372839
11	A11	11	62.0783	4.41925	0.377479
11	A11	12	62.2724	4.37561	0.382253
11	A11	13	62.4664	4.36041	0.386546
11	A11	14	62.6605	4.32912	0.389784
11	A11	15	62.8545	4.29948	0.39153
11	A11	16	63.0486	4.27751	0.391591
11	A11	17	63.2426	4.2415	0.39011
11	A11	18	63.4366	4.21478	0.387618
11	A11	19	63.6307	4.19038	0.384929
11	A11	20	63.8247	4.1658	0.382845
11	A11	21	64.0188	4.13984	0.381835
11	A11	22	64.2128	4.10955	0.38181
11	A11	23	64.4069	4.09037	0.382203
11	A11	24	64.6009	4.06075	0.382242
11	A11	25	64.7949	4.02599	0.381338
11	A11	26	64.989	4.00124	0.379296
11	A11	27	65.183	3.9821	0.376325
11	A11	28	65.3771	3.95166	0.37287
11	A11	29	65.5711	3.9208	0.369417
11	A11	30	65.7652	3.90246	0.366373
11	A11	31	65.9592	3.87757	0.36402
11	A11	32	66.1532	3.84794	0.362525
11	A11	33	66.3473	3.82144	0.361911
11	A11	34	66.5413	3.80674	0.362047
11	A11	35	66.7354	3.77326	0.362704
11	A11	36	66.9294	3.75204	0.363679
11	A11	37	67.1235	3.7184	0.364924
11	A11	38	67.3175	3.69694	0.366568
11	A11	39	67.5116	3.67329	0.368727
11	A11	40	67.7056	3.65025	0.371314
11	A11	41	67.8996	3.61576	0.373917
11	A11	42	68.0937	3.59633	0.375943
11	A11	43	68.2877	3.56612	0.37687
11	A11	44	68.4818	3.53818	0.376539
11	A11	45	68.6758	3.51071	0.375215
11	A11	46	68.8699	3.48499	0.373446
11	A11	47	69.0639	3.46418	0.371769
11	A11	48	69.2579	3.43676	0.370452
11	A11	49	69.452	3.40771	0.369402
11	A11	50	69.646	3.38547	0.368297
11	A11	51	69.8401	3.35797	0.36682
11	A11	52	70.0341	3.33267	0.364878
11	A11	53	70.2282	3.30276	0.362677
11	A11	54	70.4222	3.28156	0.360597
11	A11	55	70.6162	3.25921	0.35891
11	A11	56	70.8103	3.23046	0.35757
11	A11	57	71.0043	3.21271	0.356229
11	A11	58	71.1984	3.18148	0.354524
11	A11	59	71.3924	3.14939	0.352432
11	A11	60	71.5865	3.12916	0.350382
11	A11	61	71.7805	3.11231	0.348997
11	A11	62	71.9745	3.08536	0.348655
11	A11	63	72.1686	3.06085	0.349188
11	A11	64	72.3626	3.03728	0.349973
11	A11	65	72.5567	3.00791	0.350317
11	A11	66	72.7507	2.98515	0.349876
11	A11	67	72.9448	2.95796	0.348804
11	A11	68	73.1388	2.93553	0.347601
11	A11	69	73.3329	2.91751	0.34682
11	A11	70	73.5269	2.88534	0.346802
11	A11	71	73.7209	2.86365	0.34757
11	A11	72	73.915	2.84238	0.348855
11	A11	73	74.109	2.81607	0.350185
11	A11	74	74.3031	2.79094	0.351023
11	A11	75	74.4971	2.7671	0.350944
11	A11	76	74.6912	2.74005	0.349799
11	A11	77	74.8852	2.71566	0.347802
11	A11	78	75.0792	2.69438	0.345481
11	A11	79	75.2733	2.6676	0.343495
11	A11	80	75.4673	2.64744	0.342393
11	A11	81	75.6614	2.62367	0.342478
11	A11	82	75.8554	2.59731	0.343756
11	A11	83	76.0495	2.57419	0.346003
11	A11	84	76.2435	2.55076	0.348908
11	A11	85	76.4375	2.52878	0.352217
11	A11	86	76.6316	2.50208	0.355924
11	A11	87	76.8256	2.4717	0.360376
11	A11	88	77.0197	2.44983	0.366259
11	A11	89	77.2137	2.42908	0.37439
11	A11	90	77.4078	2.39902	0.385473
11	A11	91	77.6018	2.37593	0.399986
11	A11	92	77.7959	2.344	0.418332
11	A11	93	77.9899	2.31391	0.441134
11	A11	94	78.1839	2.28436	0.469487
11	A11	95	78.378	2.25291	0.505001
11	A11	96	78.572	2.2191	0.549653
11	A11	97	78.7661	2.17949	0.605556
11	A11	98	78.9601	2.13891	0.674752
11	A11	99	79.1542	2.08656	0.758984
11	A11	100	79.3482	2.03995	0.859356
11	A11	101	79.5422	1.975	0.975858
11	A11	102	79.7363	1.90482	1.10684
11	A11	103	79.9303	1.82054	1.24855
11	A11	104	80.1244	1.71906	1.39498
11	A11	105	80.3184	1.61275	1.53787
11	A11	106	80.5125	1.48577	1.6672
11	A11	107	80.7065	1.35278	1.77194
11	A11	108	80.9005	1.20128	1.84133
11	A11	109	81.0946	1.04764	1.86638
11	A11	110	81.2886	0.905093	1.84145
11	A11	111	81.4827	0.756853	1.76548
11	A11	112	81.6767	0.622632	1.64262
11	A11	113	81.8708	0.515143	1.4819
11	A11	114	82.0648	0.422874	1.29595
11	A11	115	82.2589	0.352318	1.09901
11	A11	116	82.4529	0.300085	0.904726
11	A11	117	82.6469	0.258407	0.724284
11	A11	118	82.841	0.230259	0.56534
11	A11	119	83.035	0.209795	0.431819
11	A11	120	83.2291	0.195877	0.324377
11	A11	121	83.4231	0.187803	0.241242
11	A11	122	83.6172	0.178969	0.179131
11	A11	123	83.8112	0.173425	0.134098
11	A11	124	84.0052	0.169327	0.102201
11	A11	125	84.1993	0.164568	0.0799529
11	A11	126	84.3933	0.16106	0.0645353
11	A11	127	84.5874	0.158447	0.0538233
11	A11	128	84.7814	0.156527	0.046289
11	A11	129	84.9755	0.153174	0.0408736
11	A11	130	85.1695	0.149323	0.0368738
11	A11	131	85.3635	0.149202	0.0338534
11	A11	132	85.5576	0.146778	0.0315663
11	A11	133	85.7516	0.144608	0.0298808
11	A11	134	85.9457	0.142684	0.0287185
11	A11	135	86.1397	0.141464	0.0280176
11	A11	136	86.3338	0.138708	0.0277156
11	A11	137	86.5278	0.137598	0.027736
11	A11	138	86.7218	0.134944	0.0279702
11	A11	139	86.9159	0.134103	0.0282606
11	A11	140	87.1099	0.131431	0.0284099
11	A11	141	87.304	0.128225	0.0282237
11	A11	142	87.498	0.127643	0.027576
11	A11	143	87.6921	0.123313	0.0264578
11	A11	144	87.8861	0.123706	0.0249838
11	A11	145	88.0802	0.121632	0.0233568
11	A11	146	88.2742	0.12056	0.0218172
11	A11	147	88.4682	0.118467	0.0205967
11	A11	148	88.6623	0.116869	0.0198696
11	A11	149	88.8563	0.116982	0.0196903
11	A11	150	89.0504	0.11635	0.0199402
11	A11	151	89.2444	0.11207	0.020339
11	A11	152	89.4385	0.110102	0.0205511
11	A11	153	89.6325	0.109695	0.0203451
11	A11	154	89.8265	0.107949	0.0197026
11	A11	155	90.0206	0.107383	0.0188049
11	A11	156	90.2146	0.106597	0.0179123
11	A11	157	90.4087	0.104633	0.0172263
11	A11	158	90.6027	0.104499	0.0168142
11	A11	159	90.7968	0.102146	0.0166205
11	A11	160	90.9908	0.101982	0.0165295
[truncated: 15,320 more rows]
