# Supplementary material for: Chlorpromazine induces cytotoxic autophagy in glioblastoma cells via endoplasmic reticulum stress and unfolded protein response
Source: J Exp Clin Cancer Res. 2021 Nov 5;40:347. doi: 10.1186/s13046-021-02144-w (PMC8569984; doi:10.1186/s13046-021-02144-w)
Supplement: Supplementary file 2 — Additional file 2. [file 13046_2021_2144_MOESM2_ESM.zip › Raw Data/RT-PCR/2020-01-03 ER stress.xls]

## Sheet: Sample Setup
Block Type	Fast 96-Well Block (0.1mL)
Calibration Background is expired	Yes
Calibration Background performed on	05-13-2019
Calibration Normalization FAM-ROX is expired	Yes
Calibration Normalization FAM-ROX performed on	05-13-2019
Calibration Normalization VIC-ROX is expired	Yes
Calibration Normalization VIC-ROX performed on	05-13-2019
Calibration Pure Dye FAM is expired	Yes
Calibration Pure Dye FAM performed on	05-13-2019
Calibration Pure Dye NED is expired	Yes
Calibration Pure Dye NED performed on	05-13-2019
Calibration Pure Dye ROX is expired	Yes
Calibration Pure Dye ROX performed on	05-13-2019
Calibration Pure Dye SYBR is expired	Yes
Calibration Pure Dye SYBR performed on	05-13-2019
Calibration Pure Dye TAMRA is expired	Yes
Calibration Pure Dye TAMRA performed on	05-13-2019
Calibration Pure Dye VIC is expired	Yes
Calibration Pure Dye VIC performed on	05-13-2019
Calibration ROI is expired	Yes
Calibration ROI performed on	05-13-2019
Calibration Uniformity is expired	Yes
Calibration Uniformity performed on	05-13-2019
Chemistry	SYBR_GREEN
Date Created	2020-01-03 12:52:02 PM CET
Experiment Barcode
Experiment Comment
Experiment File Name	D:\Claudia (MP)\2020-01-03 ER stress.eds
Experiment Name	2020-01-03 ER stress
Experiment Run End Time	2020-01-03 23:00:01 PM CET
Experiment Type	Standard Curve
Instrument Name	278861431
Instrument Serial Number	278861431
Instrument Type	QuantStudio(TM) 6 Flex System
Passive Reference	ROX
Quantification Cycle Method	Ct
Signal Smoothing On	true
Stage/ Cycle where Analysis is performed	Stage 2, Step 2
User Name
Well	Well Position	Sample Name	Sample Color	Biogroup Name	Biogroup Color	Target Name	Target Color	Task	Reporter	Quencher	Quantity	Comments
1	A1	BTSC #1 NT	RGB(176,23,31)			sXBP1	RGB(176,23,31)	UNKNOWN	SYBR	None
2	A2	BTSC #1 NT	RGB(176,23,31)			sXBP1	RGB(176,23,31)	UNKNOWN	SYBR	None
3	A3	BTSC #1 CPZ	RGB(0,0,255)			sXBP1	RGB(176,23,31)	UNKNOWN	SYBR	None
4	A4	BTSC #1 CPZ	RGB(0,0,255)			sXBP1	RGB(176,23,31)	UNKNOWN	SYBR	None
5	A5	BTSC #83 NT	RGB(0,139,69)			sXBP1	RGB(176,23,31)	UNKNOWN	SYBR	None
6	A6	BTSC #83 NT	RGB(0,139,69)			sXBP1	RGB(176,23,31)	UNKNOWN	SYBR	None
7	A7	BTSC #83 CPZ	RGB(255,127,0)			sXBP1	RGB(176,23,31)	UNKNOWN	SYBR	None
8	A8	BTSC #83 CPZ	RGB(255,127,0)			sXBP1	RGB(176,23,31)	UNKNOWN	SYBR	None
9	A9	BTSC #163 NT	RGB(139,137,112)			sXBP1	RGB(176,23,31)	UNKNOWN	SYBR	None
10	A10	BTSC #163 NT	RGB(139,137,112)			sXBP1	RGB(176,23,31)	UNKNOWN	SYBR	None
11	A11	BTSC #163 CPZ	RGB(238,121,66)			sXBP1	RGB(176,23,31)	UNKNOWN	SYBR	None
12	A12	BTSC #163 CPZ	RGB(238,121,66)			sXBP1	RGB(176,23,31)	UNKNOWN	SYBR	None
13	B1	BTSC #1 NT	RGB(176,23,31)			XBP1	RGB(0,0,255)	UNKNOWN	SYBR	None
14	B2	BTSC #1 NT	RGB(176,23,31)			XBP1	RGB(0,0,255)	UNKNOWN	SYBR	None
15	B3	BTSC #1 CPZ	RGB(0,0,255)			XBP1	RGB(0,0,255)	UNKNOWN	SYBR	None
16	B4	BTSC #1 CPZ	RGB(0,0,255)			XBP1	RGB(0,0,255)	UNKNOWN	SYBR	None
17	B5	BTSC #83 NT	RGB(0,139,69)			XBP1	RGB(0,0,255)	UNKNOWN	SYBR	None
18	B6	BTSC #83 NT	RGB(0,139,69)			XBP1	RGB(0,0,255)	UNKNOWN	SYBR	None
19	B7	BTSC #83 CPZ	RGB(255,127,0)			XBP1	RGB(0,0,255)	UNKNOWN	SYBR	None
20	B8	BTSC #83 CPZ	RGB(255,127,0)			XBP1	RGB(0,0,255)	UNKNOWN	SYBR	None
21	B9	BTSC #163 NT	RGB(139,137,112)			XBP1	RGB(0,0,255)	UNKNOWN	SYBR	None
22	B10	BTSC #163 NT	RGB(139,137,112)			XBP1	RGB(0,0,255)	UNKNOWN	SYBR	None
23	B11	BTSC #163 CPZ	RGB(238,121,66)			XBP1	RGB(0,0,255)	UNKNOWN	SYBR	None
24	B12	BTSC #163 CPZ	RGB(238,121,66)			XBP1	RGB(0,0,255)	UNKNOWN	SYBR	None
25	C1	BTSC #1 NT	RGB(176,23,31)			ATF4	RGB(0,139,69)	UNKNOWN	SYBR	None
26	C2	BTSC #1 NT	RGB(176,23,31)			ATF4	RGB(0,139,69)	UNKNOWN	SYBR	None
27	C3	BTSC #1 CPZ	RGB(0,0,255)			ATF4	RGB(0,139,69)	UNKNOWN	SYBR	None
28	C4	BTSC #1 CPZ	RGB(0,0,255)			ATF4	RGB(0,139,69)	UNKNOWN	SYBR	None
29	C5	BTSC #83 NT	RGB(0,139,69)			ATF4	RGB(0,139,69)	UNKNOWN	SYBR	None
30	C6	BTSC #83 NT	RGB(0,139,69)			ATF4	RGB(0,139,69)	UNKNOWN	SYBR	None
31	C7	BTSC #83 CPZ	RGB(255,127,0)			ATF4	RGB(0,139,69)	UNKNOWN	SYBR	None
32	C8	BTSC #83 CPZ	RGB(255,127,0)			ATF4	RGB(0,139,69)	UNKNOWN	SYBR	None
33	C9	BTSC #163 NT	RGB(139,137,112)			ATF4	RGB(0,139,69)	UNKNOWN	SYBR	None
34	C10	BTSC #163 NT	RGB(139,137,112)			ATF4	RGB(0,139,69)	UNKNOWN	SYBR	None
35	C11	BTSC #163 CPZ	RGB(238,121,66)			ATF4	RGB(0,139,69)	UNKNOWN	SYBR	None
36	C12	BTSC #163 CPZ	RGB(238,121,66)			ATF4	RGB(0,139,69)	UNKNOWN	SYBR	None
37	D1	BTSC #1 NT	RGB(176,23,31)			GAPDH	RGB(238,238,0)	UNKNOWN	SYBR	None
38	D2	BTSC #1 NT	RGB(176,23,31)			GAPDH	RGB(238,238,0)	UNKNOWN	SYBR	None
39	D3	BTSC #1 CPZ	RGB(0,0,255)			GAPDH	RGB(238,238,0)	UNKNOWN	SYBR	None
40	D4	BTSC #1 CPZ	RGB(0,0,255)			GAPDH	RGB(238,238,0)	UNKNOWN	SYBR	None
41	D5	BTSC #83 NT	RGB(0,139,69)			GAPDH	RGB(238,238,0)	UNKNOWN	SYBR	None
42	D6	BTSC #83 NT	RGB(0,139,69)			GAPDH	RGB(238,238,0)	UNKNOWN	SYBR	None
43	D7	BTSC #83 CPZ	RGB(255,127,0)			GAPDH	RGB(238,238,0)	UNKNOWN	SYBR	None
44	D8	BTSC #83 CPZ	RGB(255,127,0)			GAPDH	RGB(238,238,0)	UNKNOWN	SYBR	None
45	D9	BTSC #163 NT	RGB(139,137,112)			GAPDH	RGB(238,238,0)	UNKNOWN	SYBR	None
46	D10	BTSC #163 NT	RGB(139,137,112)			GAPDH	RGB(238,238,0)	UNKNOWN	SYBR	None
47	D11	BTSC #163 CPZ	RGB(238,121,66)			GAPDH	RGB(238,238,0)	UNKNOWN	SYBR	None
48	D12	BTSC #163 CPZ	RGB(238,121,66)			GAPDH	RGB(238,238,0)	UNKNOWN	SYBR	None
49	E1	U87MG NT	RGB(142,56,142)			sXBP1	RGB(176,23,31)	UNKNOWN	SYBR	None
50	E2	U87MG NT	RGB(142,56,142)			sXBP1	RGB(176,23,31)	UNKNOWN	SYBR	None
51	E3	U87MG CPZ	RGB(198,113,113)			sXBP1	RGB(176,23,31)	UNKNOWN	SYBR	None
52	E4	U87MG CPZ	RGB(198,113,113)			sXBP1	RGB(176,23,31)	UNKNOWN	SYBR	None
53	E5	T98G NT	RGB(0,245,255)			sXBP1	RGB(176,23,31)	UNKNOWN	SYBR	None
54	E6	T98G NT	RGB(0,245,255)			sXBP1	RGB(176,23,31)	UNKNOWN	SYBR	None
55	E7	T98G CPZ	RGB(238,220,130)			sXBP1	RGB(176,23,31)	UNKNOWN	SYBR	None
56	E8	T98G CPZ	RGB(238,220,130)			sXBP1	RGB(176,23,31)	UNKNOWN	SYBR	None
57	E9	U251MG NT	RGB(238,238,0)			sXBP1	RGB(176,23,31)	UNKNOWN	SYBR	None
58	E10	U251MG NT	RGB(238,238,0)			sXBP1	RGB(176,23,31)	UNKNOWN	SYBR	None
59	E11	U251MG CPZ	RGB(142,142,56)			sXBP1	RGB(176,23,31)	UNKNOWN	SYBR	None
60	E12	U251MG CPZ	RGB(142,142,56)			sXBP1	RGB(176,23,31)	UNKNOWN	SYBR	None
61	F1	U87MG NT	RGB(142,56,142)			XBP1	RGB(0,0,255)	UNKNOWN	SYBR	None
62	F2	U87MG NT	RGB(142,56,142)			XBP1	RGB(0,0,255)	UNKNOWN	SYBR	None
63	F3	U87MG CPZ	RGB(198,113,113)			XBP1	RGB(0,0,255)	UNKNOWN	SYBR	None
64	F4	U87MG CPZ	RGB(198,113,113)			XBP1	RGB(0,0,255)	UNKNOWN	SYBR	None
65	F5	T98G NT	RGB(0,245,255)			XBP1	RGB(0,0,255)	UNKNOWN	SYBR	None
66	F6	T98G NT	RGB(0,245,255)			XBP1	RGB(0,0,255)	UNKNOWN	SYBR	None
67	F7	T98G CPZ	RGB(238,220,130)			XBP1	RGB(0,0,255)	UNKNOWN	SYBR	None
68	F8	T98G CPZ	RGB(238,220,130)			XBP1	RGB(0,0,255)	UNKNOWN	SYBR	None
69	F9	U251MG NT	RGB(238,238,0)			XBP1	RGB(0,0,255)	UNKNOWN	SYBR	None
70	F10	U251MG NT	RGB(238,238,0)			XBP1	RGB(0,0,255)	UNKNOWN	SYBR	None
71	F11	U251MG CPZ	RGB(142,142,56)			XBP1	RGB(0,0,255)	UNKNOWN	SYBR	None
72	F12	U251MG CPZ	RGB(142,142,56)			XBP1	RGB(0,0,255)	UNKNOWN	SYBR	None
73	G1	U87MG NT	RGB(142,56,142)			ATF4	RGB(0,139,69)	UNKNOWN	SYBR	None
74	G2	U87MG NT	RGB(142,56,142)			ATF4	RGB(0,139,69)	UNKNOWN	SYBR	None
75	G3	U87MG CPZ	RGB(198,113,113)			ATF4	RGB(0,139,69)	UNKNOWN	SYBR	None
76	G4	U87MG CPZ	RGB(198,113,113)			ATF4	RGB(0,139,69)	UNKNOWN	SYBR	None
77	G5	T98G NT	RGB(0,245,255)			ATF4	RGB(0,139,69)	UNKNOWN	SYBR	None
78	G6	T98G NT	RGB(0,245,255)			ATF4	RGB(0,139,69)	UNKNOWN	SYBR	None
79	G7	T98G CPZ	RGB(238,220,130)			ATF4	RGB(0,139,69)	UNKNOWN	SYBR	None
80	G8	T98G CPZ	RGB(238,220,130)			ATF4	RGB(0,139,69)	UNKNOWN	SYBR	None
81	G9	U251MG NT	RGB(238,238,0)			ATF4	RGB(0,139,69)	UNKNOWN	SYBR	None
82	G10	U251MG NT	RGB(238,238,0)			ATF4	RGB(0,139,69)	UNKNOWN	SYBR	None
83	G11	U251MG CPZ	RGB(142,142,56)			ATF4	RGB(0,139,69)	UNKNOWN	SYBR	None
84	G12	U251MG CPZ	RGB(142,142,56)			ATF4	RGB(0,139,69)	UNKNOWN	SYBR	None
85	H1	U87MG NT	RGB(142,56,142)			GAPDH	RGB(238,238,0)	UNKNOWN	SYBR	None
86	H2	U87MG NT	RGB(142,56,142)			GAPDH	RGB(238,238,0)	UNKNOWN	SYBR	None
87	H3	U87MG CPZ	RGB(198,113,113)			GAPDH	RGB(238,238,0)	UNKNOWN	SYBR	None
88	H4	U87MG CPZ	RGB(198,113,113)			GAPDH	RGB(238,238,0)	UNKNOWN	SYBR	None
89	H5	T98G NT	RGB(0,245,255)			GAPDH	RGB(238,238,0)	UNKNOWN	SYBR	None
90	H6	T98G NT	RGB(0,245,255)			GAPDH	RGB(238,238,0)	UNKNOWN	SYBR	None
91	H7	T98G CPZ	RGB(238,220,130)			GAPDH	RGB(238,238,0)	UNKNOWN	SYBR	None
92	H8	T98G CPZ	RGB(238,220,130)			GAPDH	RGB(238,238,0)	UNKNOWN	SYBR	None
93	H9	U251MG NT	RGB(238,238,0)			GAPDH	RGB(238,238,0)	UNKNOWN	SYBR	None
94	H10	U251MG NT	RGB(238,238,0)			GAPDH	RGB(238,238,0)	UNKNOWN	SYBR	None
95	H11	U251MG CPZ	RGB(142,142,56)			GAPDH	RGB(238,238,0)	UNKNOWN	SYBR	None
96	H12	U251MG CPZ	RGB(142,142,56)			GAPDH	RGB(238,238,0)	UNKNOWN	SYBR	None

## Sheet: Amplification Data
Block Type	Fast 96-Well Block (0.1mL)
Calibration Background is expired	Yes
Calibration Background performed on	05-13-2019
Calibration Normalization FAM-ROX is expired	Yes
Calibration Normalization FAM-ROX performed on	05-13-2019
Calibration Normalization VIC-ROX is expired	Yes
Calibration Normalization VIC-ROX performed on	05-13-2019
Calibration Pure Dye FAM is expired	Yes
Calibration Pure Dye FAM performed on	05-13-2019
Calibration Pure Dye NED is expired	Yes
Calibration Pure Dye NED performed on	05-13-2019
Calibration Pure Dye ROX is expired	Yes
Calibration Pure Dye ROX performed on	05-13-2019
Calibration Pure Dye SYBR is expired	Yes
Calibration Pure Dye SYBR performed on	05-13-2019
Calibration Pure Dye TAMRA is expired	Yes
Calibration Pure Dye TAMRA performed on	05-13-2019
Calibration Pure Dye VIC is expired	Yes
Calibration Pure Dye VIC performed on	05-13-2019
Calibration ROI is expired	Yes
Calibration ROI performed on	05-13-2019
Calibration Uniformity is expired	Yes
Calibration Uniformity performed on	05-13-2019
Chemistry	SYBR_GREEN
Date Created	2020-01-03 12:52:02 PM CET
Experiment Barcode
Experiment Comment
Experiment File Name	D:\Claudia (MP)\2020-01-03 ER stress.eds
Experiment Name	2020-01-03 ER stress
Experiment Run End Time	2020-01-03 23:00:01 PM CET
Experiment Type	Standard Curve
Instrument Name	278861431
Instrument Serial Number	278861431
Instrument Type	QuantStudio(TM) 6 Flex System
Passive Reference	ROX
Quantification Cycle Method	Ct
Signal Smoothing On	true
Stage/ Cycle where Analysis is performed	Stage 2, Step 2
User Name
Well	Cycle	Target Name	Rn	Delta Rn
1	1	sXBP1	0.56123	0.00464073
1	2	sXBP1	0.563373	0.0021778
1	3	sXBP1	0.567116	0.00131425
1	4	sXBP1	0.57086	0.000452065
1	5	sXBP1	0.575926	0.000912092
1	6	sXBP1	0.578698	-0.000922124
1	7	sXBP1	0.583546	-0.00068019
1	8	sXBP1	0.587742	-0.00109009
1	9	sXBP1	0.594928	0.00148947
1	10	sXBP1	0.597242	-0.000802385
1	11	sXBP1	0.602262	-0.00038879
1	12	sXBP1	0.606886	-0.000370493
1	13	sXBP1	0.612209	0.000346489
1	14	sXBP1	0.616805	0.000336414
1	15	sXBP1	0.620935	-0.000139829
1	16	sXBP1	0.62317	-0.0025115
1	17	sXBP1	0.628839	-0.00144786
1	18	sXBP1	0.634771	-0.000121953
1	19	sXBP1	0.640068	0.000568088
1	20	sXBP1	0.647162	0.00305634
1	21	sXBP1	0.657139	0.00842708
1	22	sXBP1	0.671525	0.0182068
1	23	sXBP1	0.694499	0.0365752
1	24	sXBP1	0.735219	0.0726889
1	25	sXBP1	0.798357	0.131221
1	26	sXBP1	0.912734	0.240991
1	27	sXBP1	1.09252	0.416174
1	28	sXBP1	1.3471	0.666145
1	29	sXBP1	1.66354	0.97798
1	30	sXBP1	2.00228	1.31211
1	31	sXBP1	2.33018	1.63541
1	32	sXBP1	2.62198	1.9226
1	33	sXBP1	2.87273	2.16875
1	34	sXBP1	3.08505	2.37645
1	35	sXBP1	3.26135	2.54815
1	36	sXBP1	3.4027	2.68489
1	37	sXBP1	3.51136	2.78895
1	38	sXBP1	3.59809	2.87107
1	39	sXBP1	3.66349	2.93187
1	40	sXBP1	3.70372	2.96749
2	1	sXBP1	0.531203	-0.00373074
2	2	sXBP1	0.537113	-0.00120952
2	3	sXBP1	0.542708	0.000997885
2	4	sXBP1	0.546674	0.00157534
2	5	sXBP1	0.549534	0.00104695
2	6	sXBP1	0.552848	0.00097269
2	7	sXBP1	0.55465	-0.000613622
2	8	sXBP1	0.558007	-0.000645862
2	9	sXBP1	0.561433	-0.000608305
2	10	sXBP1	0.563873	-0.00155619
2	11	sXBP1	0.567619	-0.00119892
2	12	sXBP1	0.57084	-0.00136634
2	13	sXBP1	0.573035	-0.00255962
2	14	sXBP1	0.578468	-0.000514517
2	15	sXBP1	0.58248	0.000108476
2	16	sXBP1	0.586408	0.000648024
2	17	sXBP1	0.589836	0.000687667
2	18	sXBP1	0.593527	0.000990881
2	19	sXBP1	0.59796	0.00203546
2	20	sXBP1	0.605698	0.00638494
2	21	sXBP1	0.616814	0.0141127
2	22	sXBP1	0.632743	0.0266532
2	23	sXBP1	0.662097	0.0526188
2	24	sXBP1	0.710586	0.0977193
2	25	sXBP1	0.80223	0.185974
2	26	sXBP1	0.954805	0.335162
2	27	sXBP1	1.18636	0.563332
2	28	sXBP1	1.49941	0.872994
2	29	sXBP1	1.86487	1.23506
2	30	sXBP1	2.23575	1.60255
2	31	sXBP1	2.57954	1.94295
2	32	sXBP1	2.87366	2.23369
2	33	sXBP1	3.12257	2.4792
2	34	sXBP1	3.32535	2.6786
2	35	sXBP1	3.4867	2.83656
2	36	sXBP1	3.62125	2.96773
2	37	sXBP1	3.7259	3.06898
2	38	sXBP1	3.80098	3.14068
2	39	sXBP1	3.8526	3.18891
2	40	sXBP1	3.88143	3.21435
3	1	sXBP1	0.519842	0.0102958
3	2	sXBP1	0.520067	0.00692442
3	3	sXBP1	0.521405	0.00466535
3	4	sXBP1	0.522539	0.00220304
3	5	sXBP1	0.52492	0.000986879
3	6	sXBP1	0.5272	-0.000330073
3	7	sXBP1	0.529927	-0.00119957
3	8	sXBP1	0.533155	-0.00156798
3	9	sXBP1	0.536634	-0.00168622
3	10	sXBP1	0.539861	-0.0020554
3	11	sXBP1	0.543496	-0.00201795
3	12	sXBP1	0.547263	-0.00184771
3	13	sXBP1	0.551045	-0.00166245
3	14	sXBP1	0.554267	-0.00203663
3	15	sXBP1	0.558873	-0.00102763
3	16	sXBP1	0.563414	-8.33619e-05
3	17	sXBP1	0.567463	0.000368633
3	18	sXBP1	0.573337	0.0026456
3	19	sXBP1	0.578933	0.00464547
3	20	sXBP1	0.589101	0.0112165
3	21	sXBP1	0.605373	0.0238921
3	22	sXBP1	0.631603	0.0465252
3	23	sXBP1	0.679008	0.0903329
3	24	sXBP1	0.765197	0.172925
3	25	sXBP1	0.914296	0.318428
3	26	sXBP1	1.14646	0.546994
3	27	sXBP1	1.4698	0.866738
3	28	sXBP1	1.86832	1.26166
3	29	sXBP1	2.29189	1.68163
3	30	sXBP1	2.69401	2.08016
3	31	sXBP1	3.04845	2.431
3	32	sXBP1	3.34899	2.72794
3	33	sXBP1	3.60015	2.97551
3	34	sXBP1	3.8048	3.17656
3	35	sXBP1	3.9738	3.34196
3	36	sXBP1	4.10511	3.46968
3	37	sXBP1	4.20242	3.56339
3	38	sXBP1	4.27749	3.63486
3	39	sXBP1	4.32513	3.67891
3	40	sXBP1	4.34629	3.69647
4	1	sXBP1	0.444275	-0.00364762
4	2	sXBP1	0.44823	-0.00192076
4	3	sXBP1	0.452285	-9.46306e-05
4	4	sXBP1	0.457002	0.0023938
4	5	sXBP1	0.460153	0.00331647
4	6	sXBP1	0.460359	0.00129396
4	7	sXBP1	0.460246	-0.00104699
4	8	sXBP1	0.46151	-0.00201169
4	9	sXBP1	0.464833	-0.000917177
4	10	sXBP1	0.466445	-0.00153421
4	11	sXBP1	0.468409	-0.00179874
4	12	sXBP1	0.471281	-0.00115469
4	13	sXBP1	0.473253	-0.00141168
4	14	sXBP1	0.475759	-0.00113363
4	15	sXBP1	0.478349	-0.000772906
4	16	sXBP1	0.480868	-0.000481951
4	17	sXBP1	0.483601	2.22093e-05
4	18	sXBP1	0.486938	0.00113106
4	19	sXBP1	0.492237	0.00420078
4	20	sXBP1	0.498189	0.00792476
4	21	sXBP1	0.509391	0.0168984
4	22	sXBP1	0.52861	0.0338887
4	23	sXBP1	0.563001	0.0660513
4	24	sXBP1	0.627662	0.128483
4	25	sXBP1	0.74027	0.238863
4	26	sXBP1	0.920838	0.417202
4	27	sXBP1	1.1806	0.674736
4	28	sXBP1	1.51022	1.00213
4	29	sXBP1	1.86638	1.35606
4	30	sXBP1	2.20602	1.69347
4	31	sXBP1	2.50857	1.99379
4	32	sXBP1	2.76854	2.25153
4	33	sXBP1	2.98289	2.46366
4	34	sXBP1	3.15558	2.63412
4	35	sXBP1	3.2928	2.7691
4	36	sXBP1	3.40452	2.8786
4	37	sXBP1	3.49313	2.96498
4	38	sXBP1	3.55745	3.02707
4	39	sXBP1	3.60141	3.0688
4	40	sXBP1	3.62732	3.09249
5	1	sXBP1	0.801854	-0.0165937
5	2	sXBP1	0.811983	-0.0127219
5	3	sXBP1	0.827258	-0.00370332
5	4	sXBP1	0.836334	-0.000883679
5	5	sXBP1	0.843326	-0.000148177
5	6	sXBP1	0.850754	0.00102339
5	7	sXBP1	0.857799	0.00181212
5	8	sXBP1	0.863404	0.0011608
5	9	sXBP1	0.869241	0.000741343
5	10	sXBP1	0.876093	0.00133654
5	11	sXBP1	0.881424	0.000411094
5	12	sXBP1	0.887122	-0.000146885
5	13	sXBP1	0.893883	0.000357351
5	14	sXBP1	0.901673	0.00189108
5	15	sXBP1	0.906594	0.000555616
5	16	sXBP1	0.911781	-0.000514367
5	17	sXBP1	0.91822	-0.000331996
5	18	sXBP1	0.924581	-0.000227172
5	19	sXBP1	0.929258	-0.00180683
5	20	sXBP1	0.93589	-0.00143099
5	21	sXBP1	0.941332	-0.00224538
5	22	sXBP1	0.948274	-0.00156007
5	23	sXBP1	0.95771	0.00161964
5	24	sXBP1	0.964437	0.0020899
5	25	sXBP1	0.975027	0.00642356
5	26	sXBP1	0.993826	0.0189657
5	27	sXBP1	1.02425	0.0431334
5	28	sXBP1	1.07787	0.0904972
5	29	sXBP1	1.17015	0.176519
5	30	sXBP1	1.32835	0.328464
5	31	sXBP1	1.56938	0.563236
5	32	sXBP1	1.89421	0.881813
5	33	sXBP1	2.27064	1.25198
5	34	sXBP1	2.65784	1.63293
5	35	sXBP1	3.02154	1.99037
5	36	sXBP1	3.33733	2.2999
5	37	sXBP1	3.60773	2.56404
5	38	sXBP1	3.83464	2.78471
5	39	sXBP1	4.01849	2.9623
5	40	sXBP1	4.15264	3.09019
6	1	sXBP1	0.594938	0.0135103
6	2	sXBP1	0.595843	0.0111827
6	3	sXBP1	0.595679	0.00778659
6	4	sXBP1	0.595883	0.00475781
6	5	sXBP1	0.59745	0.00309188
6	6	sXBP1	0.598993	0.00140211
6	7	sXBP1	0.600333	-0.00049031
6	8	sXBP1	0.60153	-0.00252531
6	9	sXBP1	0.603455	-0.00383307
6	10	sXBP1	0.606649	-0.00387161
6	11	sXBP1	0.609462	-0.00429144
6	12	sXBP1	0.612872	-0.00411361
6	13	sXBP1	0.616498	-0.00371972
6	14	sXBP1	0.620558	-0.00289244
6	15	sXBP1	0.625335	-0.00134765
6	16	sXBP1	0.627532	-0.00238367
6	17	sXBP1	0.632212	-0.000936444
6	18	sXBP1	0.637114	0.000733524
6	19	sXBP1	0.641091	0.00147825
6	20	sXBP1	0.643472	0.000626523
6	21	sXBP1	0.647294	0.00121574
6	22	sXBP1	0.652579	0.00326867
6	23	sXBP1	0.658587	0.00604418
6	24	sXBP1	0.666956	0.01118
6	25	sXBP1	0.678685	0.0196771
6	26	sXBP1	0.698711	0.0364707
6	27	sXBP1	0.734344	0.068871
6	28	sXBP1	0.794809	0.126103
6	29	sXBP1	0.905404	0.233466
6	30	sXBP1	1.08699	0.411821
6	31	sXBP1	1.3598	0.681395
6	32	sXBP1	1.71302	1.03138
6	33	sXBP1	2.11471	1.42984
6	34	sXBP1	2.51232	1.82422
6	35	sXBP1	2.8714	2.18007
6	36	sXBP1	3.17601	2.48144
6	37	sXBP1	3.42961	2.73182
6	38	sXBP1	3.63597	2.93494
6	39	sXBP1	3.80296	3.0987
6	40	sXBP1	3.91868	3.21119
7	1	sXBP1	0.523398	0.00898604
7	2	sXBP1	0.524334	0.00700544
7	3	sXBP1	0.525735	0.00549095
7	4	sXBP1	0.526576	0.00341618
7	5	sXBP1	0.527533	0.00145728
7	6	sXBP1	0.529279	0.000287124
7	7	sXBP1	0.530637	-0.00127165
7	8	sXBP1	0.532677	-0.00214771
7	9	sXBP1	0.535115	-0.00262544
7	10	sXBP1	0.538116	-0.00254044
7	11	sXBP1	0.540547	-0.00302496
7	12	sXBP1	0.544355	-0.00213327
7	13	sXBP1	0.547743	-0.00166137
7	14	sXBP1	0.551089	-0.0012315
7	15	sXBP1	0.554283	-0.000953434
7	16	sXBP1	0.557283	-0.000869624
7	17	sXBP1	0.560135	-0.000933276
7	18	sXBP1	0.564173	0.000188489
7	19	sXBP1	0.567972	0.00107106
7	20	sXBP1	0.572909	0.00309268
7	21	sXBP1	0.577122	0.00438891
7	22	sXBP1	0.584289	0.00864051
7	23	sXBP1	0.594503	0.0159383
7	24	sXBP1	0.609277	0.0277963
7	25	sXBP1	0.635775	0.0513783
7	26	sXBP1	0.68242	0.0951067
7	27	sXBP1	0.768043	0.177814
7	28	sXBP1	0.913657	0.320512
7	29	sXBP1	1.13829	0.542233
7	30	sXBP1	1.4517	0.852725
7	31	sXBP1	1.83013	1.22824
7	32	sXBP1	2.22984	1.62503
7	33	sXBP1	2.60561	1.99788
7	34	sXBP1	2.93585	2.32521
7	35	sXBP1	3.2188	2.60524
7	36	sXBP1	3.45551	2.83904
7	37	sXBP1	3.65102	3.03163
7	38	sXBP1	3.81114	3.18883
7	39	sXBP1	3.94151	3.31629
7	40	sXBP1	4.03477	3.40663
8	1	sXBP1	0.487332	-0.00123868
8	2	sXBP1	0.492057	0.000596981
8	3	sXBP1	0.497044	0.0026958
8	4	sXBP1	0.499808	0.00257116
8	5	sXBP1	0.501853	0.00172783
8	6	sXBP1	0.504553	0.00153909
8	7	sXBP1	0.506401	0.000497995
8	8	sXBP1	0.50923	0.000439008
8	9	sXBP1	0.510714	-0.000965614
8	10	sXBP1	0.513373	-0.00119585
8	11	sXBP1	0.515973	-0.00148395
8	12	sXBP1	0.517886	-0.00245912
8	13	sXBP1	0.520381	-0.00285339
8	14	sXBP1	0.523742	-0.00238064
8	15	sXBP1	0.52726	-0.00175131
8	16	sXBP1	0.529692	-0.0022078
8	17	sXBP1	0.53244	-0.00234857
8	18	sXBP1	0.53631	-0.00136698
8	19	sXBP1	0.539332	-0.00123422
8	20	sXBP1	0.543188	-0.000266336
8	21	sXBP1	0.546935	0.000591575
8	22	sXBP1	0.553471	0.00423958
8	23	sXBP1	0.558332	0.00621174
8	24	sXBP1	0.568415	0.0134062
8	25	sXBP1	0.58448	0.0265821
8	26	sXBP1	0.615723	0.0549368
8	27	sXBP1	0.671159	0.107484
8	28	sXBP1	0.767368	0.200804
8	29	sXBP1	0.925468	0.356017
8	30	sXBP1	1.16006	0.587718
8	31	sXBP1	1.46329	0.888065
8	32	sXBP1	1.8071	1.22899
8	33	sXBP1	2.15257	1.57156
8	34	sXBP1	2.47235	1.88845
8	35	sXBP1	2.74994	2.16316
8	36	sXBP1	2.98085	2.39118
8	37	sXBP1	3.17283	2.58027
8	38	sXBP1	3.32713	2.73168
8	39	sXBP1	3.44672	2.84838
8	40	sXBP1	3.52496	2.92374
9	1	sXBP1	0.568039	0.00848403
9	2	sXBP1	0.569111	0.00598819
9	3	sXBP1	0.570397	0.00370545
9	4	sXBP1	0.573056	0.00279635
9	5	sXBP1	0.574947	0.00111967
9	6	sXBP1	0.578188	0.000792072
9	7	sXBP1	0.580515	-0.000448546
9	8	sXBP1	0.583194	-0.00133738
9	9	sXBP1	0.585793	-0.00230709
9	10	sXBP1	0.589198	-0.00247024
9	11	sXBP1	0.592277	-0.00295936
9	12	sXBP1	0.597807	-0.000996944
9	13	sXBP1	0.60159	-0.000782493
9	14	sXBP1	0.605179	-0.000761102
9	15	sXBP1	0.60934	-0.000168579
9	16	sXBP1	0.612283	-0.000793303
9	17	sXBP1	0.615121	-0.00152394
9	18	sXBP1	0.619521	-0.000691452
9	19	sXBP1	0.624132	0.000350788
9	20	sXBP1	0.628301	0.000951416
9	21	sXBP1	0.632582	0.00166506
9	22	sXBP1	0.638345	0.00385963
9	23	sXBP1	0.645898	0.00784473
9	24	sXBP1	0.656274	0.0146525
9	25	sXBP1	0.673485	0.0282957
9	26	sXBP1	0.702822	0.0540637
9	27	sXBP1	0.755776	0.10345
9	28	sXBP1	0.851656	0.195762
9	29	sXBP1	1.01416	0.354698
9	30	sXBP1	1.26497	0.60194
9	31	sXBP1	1.60692	0.940318
9	32	sXBP1	2.01144	1.34127
9	33	sXBP1	2.42698	1.75324
9	34	sXBP1	2.81122	2.13392
9	35	sXBP1	3.14415	2.46328
9	36	sXBP1	3.4244	2.73996
9	37	sXBP1	3.6555	2.9675
9	38	sXBP1	3.8462	3.15462
9	39	sXBP1	4.00219	3.30705
9	40	sXBP1	4.11162	3.41291
10	1	sXBP1	0.576892	0.00884491
10	2	sXBP1	0.578157	0.00671535
10	3	sXBP1	0.580387	0.00555175
10	4	sXBP1	0.581612	0.00338304
10	5	sXBP1	0.583542	0.00191909
10	6	sXBP1	0.585145	0.000128984
10	7	sXBP1	0.588622	0.000212074
10	8	sXBP1	0.590509	-0.00129509
10	9	sXBP1	0.595449	0.000251176
10	10	sXBP1	0.596757	-0.00183397
10	11	sXBP1	0.597219	-0.00476598
10	12	sXBP1	0.601523	-0.00385636
10	13	sXBP1	0.606468	-0.00230437
10	14	sXBP1	0.609615	-0.00255161
10	15	sXBP1	0.613359	-0.00220089
10	16	sXBP1	0.617439	-0.00151526
10	17	sXBP1	0.620982	-0.00136565
10	18	sXBP1	0.624411	-0.00133084
10	19	sXBP1	0.630238	0.0011027
10	20	sXBP1	0.633786	0.00125666
10	21	sXBP1	0.636882	0.000959528
10	22	sXBP1	0.642208	0.00289137
10	23	sXBP1	0.648074	0.00536366
10	24	sXBP1	0.65655	0.0104455
10	25	sXBP1	0.671175	0.0216775
10	26	sXBP1	0.699579	0.0466873
10	27	sXBP1	0.747354	0.0910685
10	28	sXBP1	0.83531	0.175631
10	29	sXBP1	0.984838	0.321765
10	30	sXBP1	1.21687	0.5504
10	31	sXBP1	1.54126	0.871401
10	32	sXBP1	1.93597	1.26271
10	33	sXBP1	2.34983	1.67319
10	34	sXBP1	2.74307	2.06302
10	35	sXBP1	3.08884	2.4054
10	36	sXBP1	3.38357	2.69674
10	37	sXBP1	3.63105	2.94083
10	38	sXBP1	3.83629	3.14267
10	39	sXBP1	3.99839	3.30138
10	40	sXBP1	4.11486	3.41445
11	1	sXBP1	0.50168	0.00169366
11	2	sXBP1	0.502369	-0.000462717
11	3	sXBP1	0.507615	0.00193899
11	4	sXBP1	0.509579	0.00105815
11	5	sXBP1	0.512902	0.00153564
11	6	sXBP1	0.514722	0.000510981
11	7	sXBP1	0.517123	6.71635e-05
11	8	sXBP1	0.519084	-0.000816894
11	9	sXBP1	0.522199	-0.000546409
11	10	sXBP1	0.524953	-0.000637009
11	11	sXBP1	0.527358	-0.00107773
11	12	sXBP1	0.529799	-0.00148155
11	13	sXBP1	0.532918	-0.00120689
11	14	sXBP1	0.535892	-0.00107821
11	15	sXBP1	0.538698	-0.00111659
11	16	sXBP1	0.540903	-0.00175627
11	17	sXBP1	0.544187	-0.00131722
11	18	sXBP1	0.547892	-0.000457666
11	19	sXBP1	0.55107	-0.000124536
11	20	sXBP1	0.555843	0.00180349
11	21	sXBP1	0.561587	0.00470254
11	22	sXBP1	0.568732	0.00900284
11	23	sXBP1	0.579275	0.0167017
11	24	sXBP1	0.597359	0.0319403
11	25	sXBP1	0.628544	0.0602807
11	26	sXBP1	0.687245	0.116137
11	27	sXBP1	0.790699	0.216746
11	28	sXBP1	0.957353	0.380555
11	29	sXBP1	1.20608	0.626435
11	30	sXBP1	1.53143	0.948937
11	31	sXBP1	1.89949	1.31416
11	32	sXBP1	2.27112	1.68294
11	33	sXBP1	2.61088	2.01986
11	34	sXBP1	2.90392	2.31006
11	35	sXBP1	3.15124	2.55452
11	36	sXBP1	3.35597	2.75641
11	37	sXBP1	3.52993	2.92752
11	38	sXBP1	3.67341	3.06817
11	39	sXBP1	3.78809	3.18
11	40	sXBP1	3.85909	3.24815
12	1	sXBP1	0.586183	-0.00449008
12	2	sXBP1	0.595704	0.000963915
12	3	sXBP1	0.601737	0.0029299
12	4	sXBP1	0.604087	0.00121244
12	5	sXBP1	0.607848	0.000906362
12	6	sXBP1	0.611206	0.000197592
12	7	sXBP1	0.615385	0.000309578
12	8	sXBP1	0.619155	1.21391e-05
12	9	sXBP1	0.623035	-0.000174971
12	10	sXBP1	0.626528	-0.000749154
12	11	sXBP1	0.629486	-0.00185799
12	12	sXBP1	0.633021	-0.00238997
12	13	sXBP1	0.637843	-0.00163527
12	14	sXBP1	0.642012	-0.00153318
12	15	sXBP1	0.645398	-0.00221447
12	16	sXBP1	0.649909	-0.00177061
12	17	sXBP1	0.654867	-0.000879649
12	18	sXBP1	0.65976	-5.37784e-05
12	19	sXBP1	0.665279	0.00139812
12	20	sXBP1	0.669909	0.00196066
12	21	sXBP1	0.676348	0.00433225
12	22	sXBP1	0.68564	0.00955743
12	23	sXBP1	0.699513	0.0193635
12	24	sXBP1	0.722529	0.0383119
12	25	sXBP1	0.765054	0.07677
12	26	sXBP1	0.841428	0.149076
12	27	sXBP1	0.974833	0.278415
12	28	sXBP1	1.18961	0.489129
12	29	sXBP1	1.49948	0.794927
12	30	sXBP1	1.89027	1.18165
12	31	sXBP1	2.31458	1.60189
12	32	sXBP1	2.72269	2.00593
12	33	sXBP1	3.08314	2.36232
12	34	sXBP1	3.39004	2.66515
12	35	sXBP1	3.63826	2.90931
12	36	sXBP1	3.83982	3.1068
12	37	sXBP1	4.00025	3.26316
12	38	sXBP1	4.12782	3.38666
12	39	sXBP1	4.22981	3.48459
12	40	sXBP1	4.29791	3.54862
13	1	XBP1	0.611847	0.000190766
13	2	XBP1	0.61515	-0.00130917
13	3	XBP1	0.621577	0.000315378
13	4	XBP1	0.626472	0.000407546
13	5	XBP1	0.630912	4.43341e-05
13	6	XBP1	0.635206	-0.000464551
13	7	XBP1	0.640436	-3.66903e-05
13	8	XBP1	0.645789	0.000513599
13	9	XBP1	0.650106	2.77803e-05
13	10	XBP1	0.654415	-0.000466264
13	11	XBP1	0.659099	-0.000585037
13	12	XBP1	0.66316	-0.00132644
13	13	XBP1	0.668371	-0.000917831
13	14	XBP1	0.67658	0.00248818
13	15	XBP1	0.684751	0.00585622
13	16	XBP1	0.697417	0.0137191
13	17	XBP1	0.71822	0.0297193
13	18	XBP1	0.755465	0.0621619
13	19	XBP1	0.821341	0.123236
13	20	XBP1	0.93253	0.229621
13	21	XBP1	1.1128	0.405092
13	22	XBP1	1.38135	0.66884
13	23	XBP1	1.73082	1.01351
13	24	XBP1	2.12176	1.39964
13	25	XBP1	2.50613	1.77921
13	26	XBP1	2.85127	2.11954
13	27	XBP1	3.14778	2.41125
13	28	XBP1	3.3957	2.65437
13	29	XBP1	3.60701	2.86088
13	30	XBP1	3.78216	3.03122
13	31	XBP1	3.93383	3.17809
13	32	XBP1	4.06042	3.29988
13	33	XBP1	4.1696	3.40426
13	34	XBP1	4.26541	3.49526
13	35	XBP1	4.34522	3.57027
13	36	XBP1	4.41788	3.63813
13	37	XBP1	4.47705	3.69249
13	38	XBP1	4.52012	3.73076
13	39	XBP1	4.55202	3.75786
13	40	XBP1	4.57517	3.77621
14	1	XBP1	0.563621	0.0105549
14	2	XBP1	0.564909	0.00952179
14	3	XBP1	0.563995	0.00628706
14	4	XBP1	0.563209	0.00318096
14	5	XBP1	0.561838	-0.000511236
14	6	XBP1	0.561588	-0.00308227
14	7	XBP1	0.563946	-0.00304404
14	8	XBP1	0.565943	-0.00336846
14	9	XBP1	0.567303	-0.00432873
14	10	XBP1	0.572062	-0.00189076
14	11	XBP1	0.574984	-0.00128975
14	12	XBP1	0.578997	0.000403094
14	13	XBP1	0.582996	0.00208086
14	14	XBP1	0.588799	0.00556328
14	15	XBP1	0.595951	0.0103953
14	16	XBP1	0.606774	0.0188975
14	17	XBP1	0.626287	0.0360896
14	18	XBP1	0.658732	0.0662135
14	19	XBP1	0.716421	0.121582
14	20	XBP1	0.81846	0.2213
14	21	XBP1	0.982808	0.383328
14	22	XBP1	1.22756	0.625762
14	23	XBP1	1.54514	0.941014
14	24	XBP1	1.90258	1.29614
14	25	XBP1	2.26298	1.65422
14	26	XBP1	2.59287	1.98178
14	27	XBP1	2.8787	2.2653
14	28	XBP1	3.12875	2.51303
14	29	XBP1	3.3413	2.72326
14	30	XBP1	3.52119	2.90082
14	31	XBP1	3.67265	3.04996
14	32	XBP1	3.80671	3.18171
14	33	XBP1	3.92409	3.29676
14	34	XBP1	4.02172	3.39207
14	35	XBP1	4.11097	3.479
14	36	XBP1	4.188	3.55371
14	37	XBP1	4.25116	3.61455
14	38	XBP1	4.30534	3.66641
14	39	XBP1	4.34887	3.70762
14	40	XBP1	4.377	3.73342
15	1	XBP1	0.5449	0.00189699
15	2	XBP1	0.545457	-1.40349e-05
15	3	XBP1	0.548553	0.000614275
15	4	XBP1	0.552433	0.00202591
15	5	XBP1	0.55338	0.000505113
15	6	XBP1	0.5548	-0.000542958
15	7	XBP1	0.556585	-0.00122613
15	8	XBP1	0.557612	-0.00266735
15	9	XBP1	0.560931	-0.00181582
15	10	XBP1	0.564855	-0.000360083
15	11	XBP1	0.568637	0.000953918
15	12	XBP1	0.572664	0.00251313
15	13	XBP1	0.580803	0.00818376
15	14	XBP1	0.592004	0.0169165
15	15	XBP1	0.609725	0.03217
15	16	XBP1	0.640443	0.0604198
15	17	XBP1	0.696032	0.113541
15	18	XBP1	0.792452	0.207493
15	19	XBP1	0.950867	0.36344
15	20	XBP1	1.18673	0.596833
15	21	XBP1	1.49818	0.905812
15	22	XBP1	1.8542	1.25937
15	23	XBP1	2.21631	1.61901
15	24	XBP1	2.555	1.95523
15	25	XBP1	2.85956	2.25732
15	26	XBP1	3.12391	2.51921
15	27	XBP1	3.35189	2.74471
15	28	XBP1	3.54665	2.93701
15	29	XBP1	3.71618	3.10407
15	30	XBP1	3.86364	3.24906
15	31	XBP1	3.99151	3.37447
15	32	XBP1	4.10306	3.48354
15	33	XBP1	4.19908	3.5771
15	34	XBP1	4.28367	3.65922
15	35	XBP1	4.35941	3.73249
15	36	XBP1	4.42215	3.79276
15	37	XBP1	4.47242	3.84057
15	38	XBP1	4.51713	3.88281
15	39	XBP1	4.55127	3.91448
15	40	XBP1	4.5809	3.94164
16	1	XBP1	0.556082	0.00722418
16	2	XBP1	0.556304	0.00504206
16	3	XBP1	0.556761	0.00309561
16	4	XBP1	0.5574	0.00133001
16	5	XBP1	0.557806	-0.00066841
16	6	XBP1	0.559426	-0.00145227
16	7	XBP1	0.561844	-0.00143832
16	8	XBP1	0.563495	-0.00219118
16	9	XBP1	0.565417	-0.00267314
16	10	XBP1	0.569099	-0.00139569
16	11	XBP1	0.574557	0.00165894
16	12	XBP1	0.579037	0.00373443
16	13	XBP1	0.58482	0.00711348
16	14	XBP1	0.595163	0.0150526
16	15	XBP1	0.612528	0.0300127
16	16	XBP1	0.641967	0.0570482
16	17	XBP1	0.694837	0.107514
16	18	XBP1	0.788949	0.199222
16	19	XBP1	0.944014	0.351883
16	20	XBP1	1.17943	0.584896
16	21	XBP1	1.4949	0.897965
16	22	XBP1	1.86289	1.26354
16	23	XBP1	2.24339	1.64164
16	24	XBP1	2.60265	1.9985
16	25	XBP1	2.9165	2.30995
16	26	XBP1	3.18868	2.57973
16	27	XBP1	3.42285	2.81149
16	28	XBP1	3.62271	3.00894
16	29	XBP1	3.79602	3.17984
16	30	XBP1	3.94349	3.32492
16	31	XBP1	4.07247	3.45149
16	32	XBP1	4.18781	3.56442
16	33	XBP1	4.28385	3.65806
16	34	XBP1	4.36978	3.74158
16	35	XBP1	4.44341	3.81281
16	36	XBP1	4.50487	3.87187
16	37	XBP1	4.55433	3.91893
16	38	XBP1	4.59937	3.96156
16	39	XBP1	4.63344	3.99322
16	40	XBP1	4.6553	4.01268
17	1	XBP1	0.535575	0.0116337
17	2	XBP1	0.533431	0.00660303
17	3	XBP1	0.53278	0.00306517
17	4	XBP1	0.534386	0.00178527
17	5	XBP1	0.535586	9.78386e-05
17	6	XBP1	0.537286	-0.00108867
17	7	XBP1	0.539262	-0.00199855
17	8	XBP1	0.542656	-0.00149146
17	9	XBP1	0.544981	-0.00205277
17	10	XBP1	0.547835	-0.00208546
17	11	XBP1	0.551184	-0.00162306
17	12	XBP1	0.55615	0.000456405
17	13	XBP1	0.56034	0.00175994
17	14	XBP1	0.564641	0.00317535
17	15	XBP1	0.572045	0.00769247
17	16	XBP1	0.582561	0.0153218
17	17	XBP1	0.598356	0.0282299
17	18	XBP1	0.629815	0.0568029
17	19	XBP1	0.685681	0.109782
17	20	XBP1	0.781573	0.202788
17	21	XBP1	0.938186	0.356515
17	22	XBP1	1.17224	0.587686
17	23	XBP1	1.48088	0.893434
17	24	XBP1	1.83704	1.24671
17	25	XBP1	2.20074	1.60753
17	26	XBP1	2.53987	1.94376
17	27	XBP1	2.84215	2.24316
17	28	XBP1	3.10572	2.50385
17	29	XBP1	3.33212	2.72736
17	30	XBP1	3.52742	2.91977
17	31	XBP1	3.69275	3.08222
17	32	XBP1	3.83912	3.22569
17	33	XBP1	3.96611	3.3498
17	34	XBP1	4.07617	3.45698
17	35	XBP1	4.17686	3.55477
17	36	XBP1	4.2615	3.63653
17	37	XBP1	4.33227	3.70441
17	38	XBP1	4.39173	3.76099
17	39	XBP1	4.44217	3.80855
17	40	XBP1	4.48238	3.84586
18	1	XBP1	0.570025	0.0109381
18	2	XBP1	0.569172	0.00719723
18	3	XBP1	0.569448	0.00458572
18	4	XBP1	0.569541	0.00179062
18	5	XBP1	0.570104	-0.000534074
18	6	XBP1	0.572765	-0.000760209
18	7	XBP1	0.574129	-0.00228465
18	8	XBP1	0.576424	-0.002877
18	9	XBP1	0.579843	-0.00234592
18	10	XBP1	0.583117	-0.00195938
18	11	XBP1	0.586202	-0.00176214
18	12	XBP1	0.590362	-0.00049053
18	13	XBP1	0.595368	0.00162836
18	14	XBP1	0.601637	0.0050092
18	15	XBP1	0.608332	0.00881627
18	16	XBP1	0.621053	0.0186496
18	17	XBP1	0.641695	0.0364042
18	18	XBP1	0.676903	0.0687238
18	19	XBP1	0.740535	0.129468
18	20	XBP1	0.848284	0.234329
18	21	XBP1	1.02573	0.408888
18	22	XBP1	1.28699	0.667256
18	23	XBP1	1.62255	0.999933
18	24	XBP1	1.99922	1.37372
18	25	XBP1	2.37534	1.74694
18	26	XBP1	2.71862	2.08734
18	27	XBP1	3.02162	2.38745
18	28	XBP1	3.27926	2.6422
18	29	XBP1	3.50161	2.86166
18	30	XBP1	3.68988	3.04704
18	31	XBP1	3.8481	3.20238
18	32	XBP1	3.98579	3.33718
18	33	XBP1	4.10452	3.45303
18	34	XBP1	4.20936	3.55498
18	35	XBP1	4.30109	3.64382
18	36	XBP1	4.37867	3.71852
18	37	XBP1	4.45024	3.78719
18	38	XBP1	4.50663	3.84069
18	39	XBP1	4.54861	3.87979
18	40	XBP1	4.58105	3.90934
19	1	XBP1	0.52488	0.0110129
19	2	XBP1	0.525596	0.00870596
19	3	XBP1	0.524752	0.00483947
19	4	XBP1	0.524243	0.0013082
19	5	XBP1	0.525592	-0.000366203
19	6	XBP1	0.527802	-0.00117813
19	7	XBP1	0.5301	-0.00190369
19	8	XBP1	0.532418	-0.00260803
19	9	XBP1	0.535667	-0.00238212
19	10	XBP1	0.538556	-0.00251545
19	11	XBP1	0.54289	-0.00120462
19	12	XBP1	0.547039	-7.80203e-05
19	13	XBP1	0.551261	0.00112093
19	14	XBP1	0.55813	0.00496765
19	15	XBP1	0.565432	0.00924727
19	16	XBP1	0.579127	0.0199194
19	17	XBP1	0.600159	0.0379281
19	18	XBP1	0.635898	0.0706453
19	19	XBP1	0.703852	0.135576
19	20	XBP1	0.819834	0.248536
19	21	XBP1	1.00809	0.433769
19	22	XBP1	1.28594	0.708592
19	23	XBP1	1.64432	1.06395
19	24	XBP1	2.04451	1.46112
19	25	XBP1	2.44141	1.855
19	26	XBP1	2.80234	2.2129
19	27	XBP1	3.11753	2.52507
19	28	XBP1	3.38892	2.79344
19	29	XBP1	3.6128	3.01429
19	30	XBP1	3.80118	3.19965
19	31	XBP1	3.96673	3.36218
19	32	XBP1	4.11279	3.50522
19	33	XBP1	4.23398	3.62338
19	34	XBP1	4.33751	3.7239
19	35	XBP1	4.43077	3.81413
19	36	XBP1	4.50743	3.88777
19	37	XBP1	4.57651	3.95382
19	38	XBP1	4.63412	4.00842
19	39	XBP1	4.67828	4.04955
19	40	XBP1	4.71055	4.07879
20	1	XBP1	0.521526	0.0100751
20	2	XBP1	0.521047	0.00680342
20	3	XBP1	0.521022	0.00398465
20	4	XBP1	0.521769	0.00193818
20	5	XBP1	0.522531	-9.41041e-05
20	6	XBP1	0.524184	-0.00123452
20	7	XBP1	0.525835	-0.00237655
20	8	XBP1	0.528233	-0.00277251
20	9	XBP1	0.531613	-0.00218541
20	10	XBP1	0.535174	-0.00141842
20	11	XBP1	0.537944	-0.00144155
20	12	XBP1	0.542259	7.93817e-05
20	13	XBP1	0.546521	0.00154768
20	14	XBP1	0.55174	0.00397317
20	15	XBP1	0.559511	0.00895099
20	16	XBP1	0.572276	0.0189227
20	17	XBP1	0.593528	0.0373808
20	18	XBP1	0.63023	0.0712896
20	19	XBP1	0.696116	0.134382
20	20	XBP1	0.810628	0.2461
20	21	XBP1	0.99671	0.429389
20	22	XBP1	1.26506	0.694947
20	23	XBP1	1.60592	1.03301
20	24	XBP1	1.98668	1.41098
20	25	XBP1	2.36611	1.78762
20	26	XBP1	2.71165	2.13036
20	27	XBP1	3.01374	2.42965
20	28	XBP1	3.275	2.68812
20	29	XBP1	3.49678	2.90711
20	30	XBP1	3.68724	3.09478
20	31	XBP1	3.84874	3.25349
20	32	XBP1	3.99034	3.39229
20	33	XBP1	4.11229	3.51145
20	34	XBP1	4.21749	3.61385
20	35	XBP1	4.3071	3.70067
20	36	XBP1	4.38326	3.77403
20	37	XBP1	4.45292	3.8409
20	38	XBP1	4.51259	3.89778
20	39	XBP1	4.5622	3.9446
20	40	XBP1	4.59741	3.97702
21	1	XBP1	0.548766	0.00822561
21	2	XBP1	0.548465	0.00553071
21	3	XBP1	0.548528	0.00320029
21	4	XBP1	0.549188	0.00146574
21	5	XBP1	0.549813	-0.000302844
21	6	XBP1	0.551747	-0.000762629
21	7	XBP1	0.55283	-0.00207375
21	8	XBP1	0.554738	-0.0025597
21	9	XBP1	0.557452	-0.0022395
21	10	XBP1	0.560594	-0.00149128
21	11	XBP1	0.564432	-4.70514e-05
21	12	XBP1	0.568206	0.00133352
21	13	XBP1	0.572744	0.0034772
21	14	XBP1	0.578895	0.00723498
21	15	XBP1	0.58917	0.0151161
21	16	XBP1	0.603989	0.0275412
21	17	XBP1	0.628224	0.0493824
21	18	XBP1	0.67219	0.0909538
21	19	XBP1	0.752178	0.168549
21	20	XBP1	0.88855	0.302526
21	21	XBP1	1.09943	0.511008
21	22	XBP1	1.39262	0.801806
21	23	XBP1	1.74794	1.15474
21	24	XBP1	2.12865	1.53305
21	25	XBP1	2.49873	1.90074
21	26	XBP1	2.82959	2.2292
21	27	XBP1	3.11324	2.51046
21	28	XBP1	3.35674	2.75157
21	29	XBP1	3.56517	2.9576
21	30	XBP1	3.74548	3.13552
21	31	XBP1	3.90404	3.29168
21	32	XBP1	4.03981	3.42506
21	33	XBP1	4.15355	3.53641
21	34	XBP1	4.25339	3.63385
21	35	XBP1	4.34418	3.72225
21	36	XBP1	4.42388	3.79956
21	37	XBP1	4.49029	3.86357
21	38	XBP1	4.54916	3.92005
21	39	XBP1	4.59675	3.96525
21	40	XBP1	4.63422	4.00032
22	1	XBP1	0.561787	0.00677327
22	2	XBP1	0.564209	0.00586408
22	3	XBP1	0.565555	0.00387927
22	4	XBP1	0.566847	0.00184004
22	5	XBP1	0.568755	0.000416999
22	6	XBP1	0.570468	-0.00120053
22	7	XBP1	0.572372	-0.0026278
22	8	XBP1	0.576014	-0.0023173
22	9	XBP1	0.579157	-0.00250461
22	10	XBP1	0.582641	-0.00235188
22	11	XBP1	0.587078	-0.00124625
22	12	XBP1	0.592278	0.000623033
22	13	XBP1	0.596487	0.00150055
22	14	XBP1	0.602306	0.00398848
22	15	XBP1	0.610676	0.00902741
22	16	XBP1	0.62413	0.0191509
22	17	XBP1	0.650669	0.0423587
22	18	XBP1	0.695497	0.0838555
22	19	XBP1	0.773387	0.158415
22	20	XBP1	0.909062	0.290758
22	21	XBP1	1.12329	0.501656
22	22	XBP1	1.42618	0.801215
22	23	XBP1	1.80012	1.17183
22	24	XBP1	2.19881	1.56718
22	25	XBP1	2.57886	1.9439
22	26	XBP1	2.92139	2.28311
22	27	XBP1	3.21401	2.57239
22	28	XBP1	3.46245	2.8175
22	29	XBP1	3.67232	3.02404
22	30	XBP1	3.85027	3.19866
22	31	XBP1	4.00091	3.34597
22	32	XBP1	4.13485	3.47657
22	33	XBP1	4.25053	3.58893
22	34	XBP1	4.34585	3.68091
22	35	XBP1	4.42736	3.75909
22	36	XBP1	4.50438	3.83278
22	37	XBP1	4.5561	3.88117
22	38	XBP1	4.60399	3.92573
22	39	XBP1	4.63872	3.95713
22	40	XBP1	4.66923	3.9843
23	1	XBP1	0.522588	-0.0112227
23	2	XBP1	0.524201	-0.0129161
23	3	XBP1	0.540577	0.000153617
23	4	XBP1	0.54505	0.00132013
23	5	XBP1	0.547742	0.000706193
23	6	XBP1	0.550365	2.26368e-05
23	7	XBP1	0.552798	-0.000850641
23	8	XBP1	0.556415	-0.000539812
23	9	XBP1	0.558663	-0.00159804
23	10	XBP1	0.562153	-0.00141381
23	11	XBP1	0.566195	-0.000678124
23	12	XBP1	0.570747	0.000567424
23	13	XBP1	0.575796	0.00231043
23	14	XBP1	0.582809	0.00601718
23	15	XBP1	0.596095	0.0159967
23	16	XBP1	0.61745	0.0340462
23	17	XBP1	0.652612	0.0659013
23	18	XBP1	0.716401	0.126384
23	19	XBP1	0.826551	0.233228
23	20	XBP1	1.00506	0.40843
23	21	XBP1	1.26561	0.665677
23	22	XBP1	1.59699	0.993753
23	23	XBP1	1.96678	1.36023
23	24	XBP1	2.33577	1.72592
23	25	XBP1	2.67479	2.06163
23	26	XBP1	2.97166	2.35519
23	27	XBP1	3.22791	2.60814
23	28	XBP1	3.45057	2.82749
23	29	XBP1	3.63775	3.01136
23	30	XBP1	3.80056	3.17087
23	31	XBP1	3.94011	3.30711
23	32	XBP1	4.06397	3.42767
23	33	XBP1	4.1725	3.53289
23	34	XBP1	4.26718	3.62426
23	35	XBP1	4.34646	3.70024
23	36	XBP1	4.41358	3.76406
23	37	XBP1	4.47282	3.81999
23	38	XBP1	4.52785	3.87171
23	39	XBP1	4.56762	3.90817
23	40	XBP1	4.5962	3.93345
24	1	XBP1	0.556806	0.00588121
24	2	XBP1	0.55702	0.00202944
24	3	XBP1	0.558938	-0.000117334
24	4	XBP1	0.562311	-0.000810114
24	5	XBP1	0.565239	-0.0019479
24	6	XBP1	0.571188	-6.40912e-05
24	7	XBP1	0.579407	0.0040894
24	8	XBP1	0.581134	0.00175124
24	9	XBP1	0.582244	-0.00120461
24	10	XBP1	0.586327	-0.00118678
24	11	XBP1	0.59148	-0.000100006
24	12	XBP1	0.595428	-0.0002176
24	13	XBP1	0.599518	-0.000192203
24	14	XBP1	0.60746	0.00368377
24	15	XBP1	0.620653	0.0128111
24	16	XBP1	0.641923	0.0300159
24	17	XBP1	0.67792	0.0619469
24	18	XBP1	0.740884	0.120846
24	19	XBP1	0.849457	0.225353
24	20	XBP1	1.02971	0.401542
24	21	XBP1	1.29367	0.661432
24	22	XBP1	1.63323	0.996925
24	23	XBP1	2.01523	1.37486
24	24	XBP1	2.39423	1.7498
24	25	XBP1	2.74311	2.09461
24	26	XBP1	3.04943	2.39687
24	27	XBP1	3.31655	2.65992
24	28	XBP1	3.54256	2.88187
24	29	XBP1	3.73287	3.06811
24	30	XBP1	3.89693	3.2281
24	31	XBP1	4.04152	3.36863
24	32	XBP1	4.16597	3.48901
24	33	XBP1	4.27473	3.59371
24	34	XBP1	4.37038	3.68529
24	35	XBP1	4.45148	3.76233
24	36	XBP1	4.52244	3.82923
24	37	XBP1	4.583	3.88571
24	38	XBP1	4.63034	3.92899
24	39	XBP1	4.67157	3.96615
24	40	XBP1	4.70365	3.99417
25	1	ATF4	0.524368	0.000387985
25	2	ATF4	0.527804	-4.09683e-05
25	3	ATF4	0.533126	0.00141561
25	4	ATF4	0.536726	0.00114991
25	5	ATF4	0.539042	-0.000399785
25	6	ATF4	0.541878	-0.0014292
25	7	ATF4	0.546351	-0.000821386
25	8	ATF4	0.550866	-0.000171675
25	9	ATF4	0.554468	-0.000435166
25	10	ATF4	0.556877	-0.00189141
25	11	ATF4	0.56195	-0.000684212
25	12	ATF4	0.569767	0.0032673
25	13	ATF4	0.579171	0.00880596
25	14	ATF4	0.592335	0.0181041
25	15	ATF4	0.614597	0.0365008
25	16	ATF4	0.654321	0.0723597
25	17	ATF4	0.727187	0.141361
25	18	ATF4	0.853397	0.263704
25	19	ATF4	1.05465	0.461087
25	20	ATF4	1.3466	0.749178
25	21	ATF4	1.71808	1.1168
25	22	ATF4	2.12873	1.52357
25	23	ATF4	2.53358	1.92456
25	24	ATF4	2.9074	2.29452
25	25	ATF4	3.23069	2.61394
25	26	ATF4	3.50954	2.88892
25	27	ATF4	3.74546	3.12098
25	28	ATF4	3.94411	3.31576
25	29	ATF4	4.11767	3.48545
25	30	ATF4	4.26273	3.62665
25	31	ATF4	4.38441	3.74447
25	32	ATF4	4.49536	3.85155
25	33	ATF4	4.59622	3.94855
25	34	ATF4	4.68147	4.02993
25	35	ATF4	4.74602	4.09062
25	36	ATF4	4.80839	4.14912
25	37	ATF4	4.85971	4.19657
25	38	ATF4	4.89565	4.22865
25	39	ATF4	4.93034	4.25947
25	40	ATF4	4.95333	4.2786
26	1	ATF4	0.505221	0.00507353
26	2	ATF4	0.506589	0.00306037
26	3	ATF4	0.509905	0.00299587
26	4	ATF4	0.51152	0.00122984
26	5	ATF4	0.513017	-0.000654921
26	6	ATF4	0.515352	-0.00170015
26	7	ATF4	0.518734	-0.00169986
26	8	ATF4	0.522081	-0.00173378
26	9	ATF4	0.525188	-0.00200749
26	10	ATF4	0.529818	-0.000759139
26	11	ATF4	0.534917	0.000958959
26	12	ATF4	0.540709	0.00337068
26	13	ATF4	0.549576	0.00885609
26	14	ATF4	0.563562	0.0194617
26	15	ATF4	0.586551	0.0390688
26	16	ATF4	0.625491	0.0746282
26	17	ATF4	0.695286	0.141042
26	18	ATF4	0.81717	0.259545
26	19	ATF4	1.01467	0.453669
26	20	ATF4	1.29916	0.734773
26	21	ATF4	1.66124	1.09347
26	22	ATF4	2.06335	1.4922
26	23	ATF4	2.46136	1.88683
26	24	ATF4	2.82674	2.24883
26	25	ATF4	3.14509	2.5638
26	26	ATF4	3.41509	2.83042
26	27	ATF4	3.6488	3.06075
26	28	ATF4	3.84601	3.25457
26	29	ATF4	4.01511	3.42029
26	30	ATF4	4.1577	3.5595
26	31	ATF4	4.27999	3.67841
26	32	ATF4	4.3875	3.78254
26	33	ATF4	4.48138	3.87304
26	34	ATF4	4.56336	3.95164
26	35	ATF4	4.63255	4.01745
26	36	ATF4	4.69271	4.07423
26	37	ATF4	4.74379	4.12192
26	38	ATF4	4.78183	4.15659
26	39	ATF4	4.80944	4.18081
26	40	ATF4	4.829	4.19699
27	1	ATF4	0.521891	0.00253438
27	2	ATF4	0.523888	0.000905861
27	3	ATF4	0.527769	0.00116114
27	4	ATF4	0.530407	0.000173073
27	5	ATF4	0.534094	0.000234342
27	6	ATF4	0.536266	-0.00121936
27	7	ATF4	0.540173	-0.000938626
27	8	ATF4	0.54356	-0.00117699
27	9	ATF4	0.548072	-0.000290852
27	10	ATF4	0.554046	0.00205727
27	11	ATF4	0.563054	0.00743927
27	12	ATF4	0.574241	0.0150001
27	13	ATF4	0.593023	0.0301566
27	14	ATF4	0.626562	0.0600694
27	15	ATF4	0.686619	0.116501
27	16	ATF4	0.792748	0.219004
27	17	ATF4	0.968945	0.391575
27	18	ATF4	1.23857	0.657579
27	19	ATF4	1.6043	1.01967
27	20	ATF4	2.03042	1.44217
27	21	ATF4	2.46755	1.87568
27	22	ATF4	2.87599	2.28049
27	23	ATF4	3.23117	2.63204
27	24	ATF4	3.53791	2.93516
27	25	ATF4	3.79599	3.18961
27	26	ATF4	4.0087	3.39869
27	27	ATF4	4.19137	3.57774
27	28	ATF4	4.34656	3.72931
27	29	ATF4	4.47814	3.85725
27	30	ATF4	4.59099	3.96648
27	31	ATF4	4.69039	4.06226
27	32	ATF4	4.77475	4.14299
27	33	ATF4	4.84694	4.21155
27	34	ATF4	4.90877	4.26976
27	35	ATF4	4.96003	4.31739
27	36	ATF4	4.99765	4.35139
27	37	ATF4	5.02643	4.37655
27	38	ATF4	5.04762	4.3941
27	39	ATF4	5.06286	4.40572
27	40	ATF4	5.07316	4.4124
28	1	ATF4	0.461851	-0.00899841
28	2	ATF4	0.4703	-0.00309459
28	3	ATF4	0.477234	0.00129515
28	4	ATF4	0.480149	0.00166477
28	5	ATF4	0.481141	0.000112321
28	6	ATF4	0.48283	-0.000743592
28	7	ATF4	0.483918	-0.00220074
28	8	ATF4	0.486151	-0.00251198
28	9	ATF4	0.489702	-0.00150605
28	10	ATF4	0.494133	0.000380385
28	11	ATF4	0.499807	0.00350973
28	12	ATF4	0.508226	0.00938402
28	13	ATF4	0.523058	0.0216706
28	14	ATF4	0.546225	0.042293
28	15	ATF4	0.589613	0.0831359
28	16	ATF4	0.666046	0.157025
28	17	ATF4	0.79458	0.283014
28	18	ATF4	0.997535	0.483424
28	19	ATF4	1.28164	0.764987
28	20	ATF4	1.63152	1.11232
28	21	ATF4	2.01138	1.48964
28	22	ATF4	2.38435	1.86006
28	23	ATF4	2.72894	2.2021
28	24	ATF4	3.03508	2.5057
28	25	ATF4	3.29779	2.76586
28	26	ATF4	3.52646	2.99199
28	27	ATF4	3.72936	3.19235
28	28	ATF4	3.89926	3.3597
28	29	ATF4	4.04999	3.50789
28	30	ATF4	4.1826	3.63795
28	31	ATF4	4.29832	3.75113
28	32	ATF4	4.39865	3.84892
28	33	ATF4	4.4852	3.93292
28	34	ATF4	4.56836	4.01354
28	35	ATF4	4.64236	4.08499
28	36	ATF4	4.7024	4.14249
28	37	ATF4	4.75359	4.19113
28	38	ATF4	4.80082	4.23581
28	39	ATF4	4.83565	4.2681
28	40	ATF4	4.86464	4.29455
29	1	ATF4	0.531334	0.0144849
29	2	ATF4	0.529494	0.0104453
29	3	ATF4	0.526203	0.00495415
29	4	ATF4	0.526128	0.00267932
29	5	ATF4	0.525214	-0.000434983
29	6	ATF4	0.525131	-0.0027175
29	7	ATF4	0.526967	-0.00308207
29	8	ATF4	0.528592	-0.00365685
29	9	ATF4	0.532022	-0.00242681
29	10	ATF4	0.534962	-0.00168619
29	11	ATF4	0.538229	-0.000619401
29	12	ATF4	0.542676	0.00162827
29	13	ATF4	0.54861	0.00536206
29	14	ATF4	0.557352	0.0119045
29	15	ATF4	0.56975	0.0221017
29	16	ATF4	0.592947	0.043099
29	17	ATF4	0.631338	0.0792908
29	18	ATF4	0.701192	0.146944
29	19	ATF4	0.821744	0.265297
29	20	ATF4	1.01301	0.454361
29	21	ATF4	1.29062	0.729769
29	22	ATF4	1.64188	1.07883
29	23	ATF4	2.0322	1.46695
29	24	ATF4	2.42129	1.85384
29	25	ATF4	2.7777	2.20805
29	26	ATF4	3.09222	2.52038
29	27	ATF4	3.36835	2.79431
29	28	ATF4	3.60535	3.02911
29	29	ATF4	3.80698	3.22854
29	30	ATF4	3.97998	3.39933
29	31	ATF4	4.13109	3.54824
29	32	ATF4	4.26244	3.67739
29	33	ATF4	4.38083	3.79359
29	34	ATF4	4.4896	3.90015
29	35	ATF4	4.57675	3.98511
29	36	ATF4	4.64926	4.05541
29	37	ATF4	4.70939	4.11334
29	38	ATF4	4.76953	4.17129
29	39	ATF4	4.81499	4.21454
29	40	ATF4	4.85181	4.24917
30	1	ATF4	0.535967	0.0199665
30	2	ATF4	0.529755	0.0116712
30	3	ATF4	0.526078	0.00591091
30	4	ATF4	0.522894	0.000644228
30	5	ATF4	0.522403	-0.00192988
30	6	ATF4	0.523872	-0.00254359
30	7	ATF4	0.526299	-0.00219999
30	8	ATF4	0.528901	-0.00168049
30	9	ATF4	0.530635	-0.0020295
30	10	ATF4	0.533805	-0.00094227
30	11	ATF4	0.536908	7.73067e-05
30	12	ATF4	0.539643	0.00072954
30	13	ATF4	0.54496	0.00396373
30	14	ATF4	0.553853	0.010774
30	15	ATF4	0.566438	0.0212759
30	16	ATF4	0.588984	0.0417383
30	17	ATF4	0.625246	0.0759174
30	18	ATF4	0.691975	0.140564
30	19	ATF4	0.808372	0.254878
30	20	ATF4	0.997563	0.441986
30	21	ATF4	1.26758	0.709915
30	22	ATF4	1.61067	1.05092
30	23	ATF4	1.99168	1.42985
30	24	ATF4	2.36948	1.80557
30	25	ATF4	2.72152	2.15553
30	26	ATF4	3.03546	2.46738
30	27	ATF4	3.30852	2.73836
30	28	ATF4	3.53951	2.96727
30	29	ATF4	3.74036	3.16603
30	30	ATF4	3.91091	3.3345
30	31	ATF4	4.05763	3.47914
30	32	ATF4	4.1897	3.60913
30	33	ATF4	4.30152	3.71886
30	34	ATF4	4.40238	3.81764
30	35	ATF4	4.4912	3.90438
30	36	ATF4	4.56719	3.97828
30	37	ATF4	4.63455	4.04357
30	38	ATF4	4.69209	4.09902
30	39	ATF4	4.74262	4.14747
30	40	ATF4	4.78147	4.18423
31	1	ATF4	0.538249	0.00436261
31	2	ATF4	0.53931	0.00218015
31	3	ATF4	0.541255	0.000882826
31	4	ATF4	0.544521	0.000905863
31	5	ATF4	0.54659	-0.000268736
31	6	ATF4	0.548964	-0.00113703
31	7	ATF4	0.552638	-0.000706473
31	8	ATF4	0.556216	-0.000370988
31	9	ATF4	0.559644	-0.000186721
31	10	ATF4	0.562673	-0.000400016
31	11	ATF4	0.566204	-0.000112513
31	12	ATF4	0.570953	0.00139379
31	13	ATF4	0.578573	0.00577023
31	14	ATF4	0.588704	0.0126581
31	15	ATF4	0.603775	0.0244865
31	16	ATF4	0.631341	0.0488092
31	17	ATF4	0.677722	0.0919473
31	18	ATF4	0.761793	0.172775
31	19	ATF4	0.902457	0.310197
31	20	ATF4	1.12771	0.532204
31	21	ATF4	1.44172	0.842971
31	22	ATF4	1.82814	1.22615
31	23	ATF4	2.24333	1.63809
31	24	ATF4	2.64201	2.03354
31	25	ATF4	3.00038	2.38866
31	26	ATF4	3.31175	2.69679
31	27	ATF4	3.57082	2.95261
31	28	ATF4	3.79771	3.17626
31	29	ATF4	3.99214	3.36745
31	30	ATF4	4.15867	3.53074
31	31	ATF4	4.30024	3.66906
31	32	ATF4	4.42088	3.78646
31	33	ATF4	4.5305	3.89283
31	34	ATF4	4.62898	3.98807
31	35	ATF4	4.70638	4.06223
31	36	ATF4	4.77703	4.12964
31	37	ATF4	4.83946	4.18882
31	38	ATF4	4.88575	4.23188
31	39	ATF4	4.93315	4.27603
31	40	ATF4	4.96788	4.30752
32	1	ATF4	0.501844	0.00708893
32	2	ATF4	0.502231	0.00477319
32	3	ATF4	0.503045	0.00288344
32	4	ATF4	0.504471	0.00160571
32	5	ATF4	0.504941	-0.000627785
32	6	ATF4	0.506088	-0.00218453
32	7	ATF4	0.509135	-0.00184071
32	8	ATF4	0.512062	-0.00161694
32	9	ATF4	0.514989	-0.00139377
32	10	ATF4	0.51766	-0.00142558
32	11	ATF4	0.523198	0.00140887
32	12	ATF4	0.527684	0.0031913
32	13	ATF4	0.534912	0.00771567
32	14	ATF4	0.545025	0.0151255
32	15	ATF4	0.559091	0.0264877
32	16	ATF4	0.584418	0.0491112
32	17	ATF4	0.633286	0.0952758
32	18	ATF4	0.717603	0.176889
32	19	ATF4	0.862672	0.319255
32	20	ATF4	1.09277	0.546646
32	21	ATF4	1.41767	0.868848
32	22	ATF4	1.81246	1.26093
32	23	ATF4	2.24085	1.68662
32	24	ATF4	2.65604	2.09911
32	25	ATF4	3.03064	2.471
32	26	ATF4	3.35282	2.79048
32	27	ATF4	3.62778	3.06273
32	28	ATF4	3.86336	3.29561
32	29	ATF4	4.06165	3.4912
32	30	ATF4	4.22785	3.65469
32	31	ATF4	4.37576	3.79991
32	32	ATF4	4.50316	3.9246
32	33	ATF4	4.6129	4.03163
32	34	ATF4	4.70896	4.12499
32	35	ATF4	4.79193	4.20526
32	36	ATF4	4.86413	4.27475
32	37	ATF4	4.92424	4.33216
32	38	ATF4	4.96749	4.37271
32	39	ATF4	5.00867	4.41118
32	40	ATF4	5.03934	4.43915
33	1	ATF4	0.536445	0.00281448
33	2	ATF4	0.540202	0.00286174
33	3	ATF4	0.544079	0.00302929
33	4	ATF4	0.545843	0.00108379
33	5	ATF4	0.547777	-0.000691359
33	6	ATF4	0.551183	-0.000995166
33	7	ATF4	0.554376	-0.00151128
33	8	ATF4	0.558205	-0.00139178
33	9	ATF4	0.561735	-0.00157185
33	10	ATF4	0.565543	-0.00147314
33	11	ATF4	0.57006	-0.000665444
33	12	ATF4	0.574949	0.000514369
33	13	ATF4	0.581817	0.00367258
33	14	ATF4	0.592687	0.0108336
33	15	ATF4	0.607122	0.0215584
33	16	ATF4	0.6337	0.0444269
33	17	ATF4	0.680276	0.087294
33	18	ATF4	0.76543	0.168738
33	19	ATF4	0.91241	0.312009
33	20	ATF4	1.14728	0.543169
33	21	ATF4	1.48047	0.872648
33	22	ATF4	1.89043	1.2789
33	23	ATF4	2.33487	1.71963
33	24	ATF4	2.7695	2.15055
33	25	ATF4	3.16179	2.53913
33	26	ATF4	3.49772	2.87135
33	27	ATF4	3.78083	3.15076
33	28	ATF4	4.02573	3.39194
33	29	ATF4	4.23607	3.59857
33	30	ATF4	4.4112	3.77
33	31	ATF4	4.56327	3.91835
33	32	ATF4	4.69288	4.04425
33	33	ATF4	4.80168	4.14934
33	34	ATF4	4.90201	4.24596
33	35	ATF4	4.98835	4.3286
33	36	ATF4	5.05561	4.39215
33	37	ATF4	5.11177	4.4446
33	38	ATF4	5.15829	4.48741
33	39	ATF4	5.19707	4.52248
33	40	ATF4	5.22584	4.54754
34	1	ATF4	0.546391	0.00395129
34	2	ATF4	0.550469	0.0042146
34	3	ATF4	0.554099	0.0040292
34	4	ATF4	0.554993	0.00110819
34	5	ATF4	0.557436	-0.000263454
34	6	ATF4	0.559745	-0.00176939
34	7	ATF4	0.562202	-0.00312751
34	8	ATF4	0.5674	-0.0017447
34	9	ATF4	0.573163	0.000202972
34	10	ATF4	0.574621	-0.002154
34	11	ATF4	0.578892	-0.00169763
34	12	ATF4	0.585166	0.000761512
34	13	ATF4	0.592874	0.0046548
34	14	ATF4	0.602747	0.0107123
34	15	ATF4	0.619114	0.0232645
34	16	ATF4	0.646601	0.046937
34	17	ATF4	0.696848	0.0933692
34	18	ATF4	0.785933	0.178638
34	19	ATF4	0.940202	0.329093
34	20	ATF4	1.18417	0.569249
34	21	ATF4	1.52761	0.908872
34	22	ATF4	1.94316	1.3206
34	23	ATF4	2.38894	1.76257
34	24	ATF4	2.81967	2.18949
34	25	ATF4	3.20065	2.56666
34	26	ATF4	3.52269	2.88488
34	27	ATF4	3.79434	3.15271
34	28	ATF4	4.02518	3.37974
34	29	ATF4	4.22099	3.57173
34	30	ATF4	4.38544	3.73237
34	31	ATF4	4.52516	3.86827
34	32	ATF4	4.64928	3.98858
34	33	ATF4	4.755	4.09048
34	34	ATF4	4.84403	4.17569
34	35	ATF4	4.91905	4.24691
34	36	ATF4	4.9807	4.30474
34	37	ATF4	5.03612	4.35634
34	38	ATF4	5.08571	4.40212
34	39	ATF4	5.12527	4.43786
34	40	ATF4	5.15228	4.46106
35	1	ATF4	0.516828	-0.00516514
35	2	ATF4	0.522239	-0.00327967
35	3	ATF4	0.528853	-0.000191252
35	4	ATF4	0.533955	0.00138529
35	5	ATF4	0.537027	0.00093158
35	6	ATF4	0.539548	-7.28781e-05
35	7	ATF4	0.542097	-0.00104884
35	8	ATF4	0.54481	-0.00186215
35	9	ATF4	0.549607	-0.00058989
35	10	ATF4	0.553277	-0.000446064
35	11	ATF4	0.557158	-9.02248e-05
35	12	ATF4	0.562758	0.00198443
35	13	ATF4	0.572262	0.00796308
35	14	ATF4	0.58352	0.015695
35	15	ATF4	0.604189	0.0328393
35	16	ATF4	0.638798	0.0639222
35	17	ATF4	0.703233	0.124832
35	18	ATF4	0.817838	0.235911
35	19	ATF4	1.00848	0.423025
35	20	ATF4	1.29461	0.705635
35	21	ATF4	1.67232	1.07982
35	22	ATF4	2.10917	1.51314
35	23	ATF4	2.55595	1.9564
35	24	ATF4	2.96858	2.3655
35	25	ATF4	3.33025	2.72364
35	26	ATF4	3.63317	3.02303
35	27	ATF4	3.88568	3.27202
35	28	ATF4	4.09993	3.48275
35	29	ATF4	4.28506	3.66436
35	30	ATF4	4.43888	3.81464
35	31	ATF4	4.57297	3.94522
35	32	ATF4	4.69218	4.06089
35	33	ATF4	4.79216	4.15735
35	34	ATF4	4.87349	4.23515
35	35	ATF4	4.94226	4.3004
35	36	ATF4	4.99548	4.3501
35	37	ATF4	5.04411	4.3952
35	38	ATF4	5.08683	4.43439
35	39	ATF4	5.12084	4.46488
35	40	ATF4	5.14049	4.481
36	1	ATF4	0.53568	0.00339511
36	2	ATF4	0.537909	0.00226493
36	3	ATF4	0.540597	0.00159263
36	4	ATF4	0.542987	0.000623325
36	5	ATF4	0.545357	-0.000366486
36	6	ATF4	0.548765	-0.000318342
36	7	ATF4	0.551145	-0.00129796
36	8	ATF4	0.554613	-0.00118962
36	9	ATF4	0.558475	-0.000686986
36	10	ATF4	0.561822	-0.00069934
36	11	ATF4	0.565744	-0.000136927
36	12	ATF4	0.57172	0.0024797
36	13	ATF4	0.580096	0.00749613
36	14	ATF4	0.591063	0.0151032
36	15	ATF4	0.610785	0.0314657
36	16	ATF4	0.645725	0.0630455
36	17	ATF4	0.709591	0.123552
36	18	ATF4	0.819966	0.230567
36	19	ATF4	1.00235	0.409588
36	20	ATF4	1.27827	0.682154
36	21	ATF4	1.64732	1.04784
36	22	ATF4	2.07244	1.4696
36	23	ATF4	2.50136	1.89517
36	24	ATF4	2.89584	2.28629
36	25	ATF4	3.24314	2.63022
36	26	ATF4	3.53745	2.92117
36	27	ATF4	3.78183	3.16219
36	28	ATF4	3.9874	3.3644
36	29	ATF4	4.15664	3.53028
36	30	ATF4	4.30671	3.677
36	31	ATF4	4.43425	3.80117
36	32	ATF4	4.54372	3.90729
36	33	ATF4	4.6351	3.99531
36	34	ATF4	4.71768	4.07453
36	35	ATF4	4.78795	4.14143
36	36	ATF4	4.83998	4.19011
36	37	ATF4	4.89136	4.23813
36	38	ATF4	4.92285	4.26626
36	39	ATF4	4.95631	4.29636
36	40	ATF4	4.97944	4.31613
37	1	GAPDH	0.54986	0.00362474
37	2	GAPDH	0.551723	0.00053041
37	3	GAPDH	0.55655	0.000401175
37	4	GAPDH	0.56095	-0.000155008
37	5	GAPDH	0.565626	-0.000435698
37	6	GAPDH	0.57075	-0.000268281
37	7	GAPDH	0.576433	0.000457811
37	8	GAPDH	0.585138	0.0042061
37	9	GAPDH	0.601743	0.0158541
37	10	GAPDH	0.629667	0.0388215
37	11	GAPDH	0.676332	0.0805302
37	12	GAPDH	0.762156	0.161398
37	13	GAPDH	0.911532	0.305817
37	14	GAPDH	1.15293	0.542255
37	15	GAPDH	1.5064	0.890774
37	16	GAPDH	1.95171	1.33112
37	17	GAPDH	2.41996	1.79442
37	18	GAPDH	2.83943	2.20893
37	19	GAPDH	3.19101	2.55555
37	20	GAPDH	3.49937	2.85896
37	21	GAPDH	3.76936	3.12399
37	22	GAPDH	4.00001	3.34969
37	23	GAPDH	4.19363	3.53834
37	24	GAPDH	4.35942	3.69918
37	25	GAPDH	4.49979	3.8346
37	26	GAPDH	4.62075	3.9506
37	27	GAPDH	4.72269	4.04758
37	28	GAPDH	4.81832	4.13826
37	29	GAPDH	4.8991	4.21408
37	30	GAPDH	4.97182	4.28184
37	31	GAPDH	5.04238	4.34744
37	32	GAPDH	5.09513	4.39524
37	33	GAPDH	5.14801	4.44316
37	34	GAPDH	5.19438	4.48457
37	35	GAPDH	5.23841	4.52365
37	36	GAPDH	5.27817	4.55845
37	37	GAPDH	5.31355	4.58887
37	38	GAPDH	5.33556	4.60593
37	39	GAPDH	5.36853	4.63394
37	40	GAPDH	5.39656	4.65702
38	1	GAPDH	0.547455	0.00461091
38	2	GAPDH	0.548278	0.00330746
38	3	GAPDH	0.548687	0.00159065
38	4	GAPDH	0.548857	-0.000365776
38	5	GAPDH	0.549454	-0.00189531
38	6	GAPDH	0.552001	-0.00147464
38	7	GAPDH	0.557746	0.00214508
38	8	GAPDH	0.566338	0.00861031
38	9	GAPDH	0.581602	0.0217483
38	10	GAPDH	0.607789	0.0458098
38	11	GAPDH	0.65515	0.0910446
38	12	GAPDH	0.739257	0.173025
38	13	GAPDH	0.885733	0.317375
38	14	GAPDH	1.12302	0.552539
38	15	GAPDH	1.46501	0.892395
38	16	GAPDH	1.88939	1.31465
38	17	GAPDH	2.33527	1.75841
38	18	GAPDH	2.74266	2.16367
38	19	GAPDH	3.09286	2.51174
38	20	GAPDH	3.40876	2.82552
38	21	GAPDH	3.68314	3.09777
38	22	GAPDH	3.91352	3.32603
38	23	GAPDH	4.11494	3.52532
38	24	GAPDH	4.28377	3.69203
38	25	GAPDH	4.42698	3.83311
38	26	GAPDH	4.54847	3.95247
38	27	GAPDH	4.65457	4.05645
38	28	GAPDH	4.75024	4.14999
38	29	GAPDH	4.83602	4.23364
38	30	GAPDH	4.91199	4.30749
38	31	GAPDH	4.97795	4.37132
38	32	GAPDH	5.0374	4.42864
38	33	GAPDH	5.09235	4.48147
38	34	GAPDH	5.1415	4.5285
38	35	GAPDH	5.18225	4.56712
38	36	GAPDH	5.22689	4.60964
38	37	GAPDH	5.26868	4.6493
38	38	GAPDH	5.30377	4.68226
38	39	GAPDH	5.33663	4.71299
38	40	GAPDH	5.36139	4.73562
39	1	GAPDH	0.531531	-0.0030278
39	2	GAPDH	0.539268	0.00162974
39	3	GAPDH	0.543704	0.00298655
39	4	GAPDH	0.54365	-0.000146892
39	5	GAPDH	0.544287	-0.00258946
39	6	GAPDH	0.547165	-0.00279107
39	7	GAPDH	0.552041	-0.000994676
39	8	GAPDH	0.55965	0.00353555
39	9	GAPDH	0.572011	0.0128175
39	10	GAPDH	0.593587	0.0313136
39	11	GAPDH	0.631326	0.0659731
39	12	GAPDH	0.698373	0.129942
39	13	GAPDH	0.818967	0.247456
39	14	GAPDH	1.01881	0.444223
39	15	GAPDH	1.32172	0.744047
39	16	GAPDH	1.7257	1.14495
39	17	GAPDH	2.18502	1.60119
39	18	GAPDH	2.62967	2.04277
39	19	GAPDH	3.01989	2.4299
39	20	GAPDH	3.36137	2.7683
39	21	GAPDH	3.66213	3.06599
39	22	GAPDH	3.92041	3.32118
39	23	GAPDH	4.1404	3.5381
39	24	GAPDH	4.32994	3.72455
39	25	GAPDH	4.49403	3.88556
39	26	GAPDH	4.63519	4.02365
39	27	GAPDH	4.75543	4.14081
39	28	GAPDH	4.86173	4.24403
39	29	GAPDH	4.95602	4.33524
39	30	GAPDH	5.0328	4.40894
39	31	GAPDH	5.10725	4.48031
39	32	GAPDH	5.17525	4.54523
39	33	GAPDH	5.23583	4.60274
39	34	GAPDH	5.28994	4.65376
39	35	GAPDH	5.33438	4.69512
39	36	GAPDH	5.3807	4.73836
39	37	GAPDH	5.42172	4.77631
39	38	GAPDH	5.45962	4.81112
39	39	GAPDH	5.49041	4.83884
39	40	GAPDH	5.51149	4.85683
40	1	GAPDH	0.518186	0.00156208
40	2	GAPDH	0.521099	0.002065
40	3	GAPDH	0.523811	0.00236682
40	4	GAPDH	0.523646	-0.00020877
40	5	GAPDH	0.524378	-0.00188696
40	6	GAPDH	0.526398	-0.00227726
40	7	GAPDH	0.530302	-0.000783648
40	8	GAPDH	0.536285	0.00278981
40	9	GAPDH	0.547796	0.0118899
40	10	GAPDH	0.567139	0.0288234
40	11	GAPDH	0.602673	0.0619465
40	12	GAPDH	0.667613	0.124477
40	13	GAPDH	0.781633	0.236087
40	14	GAPDH	0.972059	0.424103
40	15	GAPDH	1.2605	0.710136
40	16	GAPDH	1.6472	1.09442
40	17	GAPDH	2.08606	1.53087
40	18	GAPDH	2.51769	1.96009
40	19	GAPDH	2.90023	2.34022
40	20	GAPDH	3.23831	2.67589
40	21	GAPDH	3.54006	2.97524
40	22	GAPDH	3.79919	3.23196
40	23	GAPDH	4.02069	3.45104
40	24	GAPDH	4.21114	3.63908
40	25	GAPDH	4.37531	3.80084
40	26	GAPDH	4.51894	3.94207
40	27	GAPDH	4.6433	4.06401
40	28	GAPDH	4.74891	4.16721
40	29	GAPDH	4.84176	4.25765
40	30	GAPDH	4.92595	4.33943
40	31	GAPDH	5.00419	4.41526
40	32	GAPDH	5.07623	4.48489
40	33	GAPDH	5.13591	4.54216
40	34	GAPDH	5.19526	4.5991
40	35	GAPDH	5.24502	4.64645
40	36	GAPDH	5.2936	4.69262
40	37	GAPDH	5.33332	4.72993
40	38	GAPDH	5.37099	4.76519
40	39	GAPDH	5.40812	4.79991
40	40	GAPDH	5.43897	4.82835
41	1	GAPDH	0.486736	0.00202374
41	2	GAPDH	0.488245	0.00222146
41	3	GAPDH	0.488858	0.0015224
41	4	GAPDH	0.48861	-3.7149e-05
41	5	GAPDH	0.488756	-0.00120363
41	6	GAPDH	0.489883	-0.00138813
41	7	GAPDH	0.491507	-0.00107624
41	8	GAPDH	0.496078	0.00218275
41	9	GAPDH	0.505477	0.0102696
41	10	GAPDH	0.524236	0.0277169
41	11	GAPDH	0.558303	0.0604717
41	12	GAPDH	0.621011	0.121868
41	13	GAPDH	0.729885	0.22943
41	14	GAPDH	0.909988	0.408221
41	15	GAPDH	1.17254	0.669464
41	16	GAPDH	1.50395	0.999564
41	17	GAPDH	1.86046	1.35476
41	18	GAPDH	2.19324	1.68623
41	19	GAPDH	2.49097	1.98265
41	20	GAPDH	2.75153	2.2419
41	21	GAPDH	2.98089	2.46994
41	22	GAPDH	3.17798	2.66572
41	23	GAPDH	3.34557	2.832
41	24	GAPDH	3.48293	2.96804
41	25	GAPDH	3.60221	3.08602
41	26	GAPDH	3.70196	3.18445
41	27	GAPDH	3.79352	3.2747
41	28	GAPDH	3.86756	3.34742
41	29	GAPDH	3.92916	3.40772
41	30	GAPDH	3.98453	3.46177
41	31	GAPDH	4.03066	3.5066
41	32	GAPDH	4.07713	3.55175
41	33	GAPDH	4.11691	3.59022
41	34	GAPDH	4.15025	3.62224
41	35	GAPDH	4.17736	3.64804
41	36	GAPDH	4.20081	3.67018
41	37	GAPDH	4.22418	3.69224
41	38	GAPDH	4.24384	3.71058
41	39	GAPDH	4.25707	3.72251
41	40	GAPDH	4.26737	3.7315
42	1	GAPDH	0.530767	-0.00369841
42	2	GAPDH	0.540216	0.00332204
42	3	GAPDH	0.540193	0.000869691
42	4	GAPDH	0.540886	-0.000866443
42	5	GAPDH	0.544043	-0.000137627
42	6	GAPDH	0.546005	-0.000604182
42	7	GAPDH	0.549777	0.000738561
42	8	GAPDH	0.558175	0.00670746
42	9	GAPDH	0.571301	0.0174044
42	10	GAPDH	0.595022	0.0386972
42	11	GAPDH	0.640627	0.081873
42	12	GAPDH	0.725693	0.16451
42	13	GAPDH	0.868644	0.305032
42	14	GAPDH	1.09687	0.530834
42	15	GAPDH	1.42828	0.859812
42	16	GAPDH	1.84414	1.27324
42	17	GAPDH	2.28636	1.71303
42	18	GAPDH	2.6965	2.12074
42	19	GAPDH	3.0553	2.47711
42	20	GAPDH	3.37085	2.79023
42	21	GAPDH	3.64786	3.06482
42	22	GAPDH	3.88025	3.29478
42	23	GAPDH	4.08314	3.49524
42	24	GAPDH	4.25741	3.66708
42	25	GAPDH	4.40787	3.81511
42	26	GAPDH	4.53543	3.94024
42	27	GAPDH	4.64961	4.052
42	28	GAPDH	4.74711	4.14707
42	29	GAPDH	4.83123	4.22875
42	30	GAPDH	4.91003	4.30512
42	31	GAPDH	4.97786	4.37053
42	32	GAPDH	5.0421	4.43234
42	33	GAPDH	5.09441	4.48223
42	34	GAPDH	5.14382	4.5292
42	35	GAPDH	5.1872	4.57015
42	36	GAPDH	5.22965	4.61017
42	37	GAPDH	5.26969	4.64779
42	38	GAPDH	5.30128	4.67695
42	39	GAPDH	5.33558	4.70882
42	40	GAPDH	5.36354	4.73435
43	1	GAPDH	0.523511	0.00719089
43	2	GAPDH	0.522086	0.00360653
43	3	GAPDH	0.52275	0.00211119
43	4	GAPDH	0.522916	0.000118391
43	5	GAPDH	0.52327	-0.00168725
43	6	GAPDH	0.524394	-0.0027231
43	7	GAPDH	0.528754	-0.000521577
43	8	GAPDH	0.534138	0.00270234
43	9	GAPDH	0.542709	0.00911421
43	10	GAPDH	0.556388	0.0206336
43	11	GAPDH	0.579823	0.0419099
43	12	GAPDH	0.622529	0.0824559
43	13	GAPDH	0.702263	0.160031
43	14	GAPDH	0.83989	0.295499
43	15	GAPDH	1.06214	0.515594
43	16	GAPDH	1.39747	0.848755
43	17	GAPDH	1.83092	1.28005
43	18	GAPDH	2.29917	1.74614
43	19	GAPDH	2.74298	2.18779
43	20	GAPDH	3.1233	2.56595
43	21	GAPDH	3.45195	2.89244
43	22	GAPDH	3.74233	3.18066
43	23	GAPDH	3.99671	3.43288
43	24	GAPDH	4.21173	3.64575
43	25	GAPDH	4.39759	3.82944
43	26	GAPDH	4.55235	3.98204
43	27	GAPDH	4.67963	4.10716
43	28	GAPDH	4.79574	4.22112
43	29	GAPDH	4.89743	4.32065
43	30	GAPDH	4.9861	4.40716
43	31	GAPDH	5.06327	4.48217
43	32	GAPDH	5.13573	4.55247
43	33	GAPDH	5.20543	4.62002
43	34	GAPDH	5.26609	4.67851
43	35	GAPDH	5.31242	4.72268
43	36	GAPDH	5.35841	4.76651
43	37	GAPDH	5.40223	4.80818
43	38	GAPDH	5.43513	4.83892
43	39	GAPDH	5.47111	4.87273
43	40	GAPDH	5.49822	4.89769
44	1	GAPDH	0.507839	0.0043389
44	2	GAPDH	0.508391	0.00234591
44	3	GAPDH	0.509865	0.00127434
44	4	GAPDH	0.511949	0.000812645
44	5	GAPDH	0.512523	-0.00115848
44	6	GAPDH	0.51355	-0.00267684
44	7	GAPDH	0.517979	-0.000793154
44	8	GAPDH	0.523858	0.00254149
44	9	GAPDH	0.531775	0.00791265
44	10	GAPDH	0.544874	0.018467
44	11	GAPDH	0.56894	0.039987
44	12	GAPDH	0.611044	0.0795461
44	13	GAPDH	0.686593	0.15255
44	14	GAPDH	0.819305	0.282717
44	15	GAPDH	1.04003	0.500897
44	16	GAPDH	1.37225	0.83057
44	17	GAPDH	1.80853	1.2643
44	18	GAPDH	2.2863	1.73953
44	19	GAPDH	2.73426	2.18494
44	20	GAPDH	3.11642	2.56456
44	21	GAPDH	3.44481	2.8904
44	22	GAPDH	3.73562	3.17867
44	23	GAPDH	3.98649	3.427
44	24	GAPDH	4.19663	3.63459
44	25	GAPDH	4.36984	3.80525
44	26	GAPDH	4.52589	3.95876
44	27	GAPDH	4.66097	4.09129
44	28	GAPDH	4.77481	4.20258
44	29	GAPDH	4.87017	4.2954
44	30	GAPDH	4.95447	4.37716
44	31	GAPDH	5.03527	4.45541
44	32	GAPDH	5.10962	4.52722
44	33	GAPDH	5.17546	4.59051
44	34	GAPDH	5.23043	4.64293
44	35	GAPDH	5.27831	4.68828
44	36	GAPDH	5.33153	4.73895
44	37	GAPDH	5.37659	4.78146
44	38	GAPDH	5.41252	4.81484
44	39	GAPDH	5.448	4.84778
44	40	GAPDH	5.47476	4.87199
45	1	GAPDH	0.534202	0.00568157
45	2	GAPDH	0.53467	0.00293477
45	3	GAPDH	0.535887	0.000936413
45	4	GAPDH	0.537367	-0.000797713
45	5	GAPDH	0.541039	-0.000340652
45	6	GAPDH	0.543923	-0.000671208
45	7	GAPDH	0.548682	0.00087316
45	8	GAPDH	0.556743	0.00571897
45	9	GAPDH	0.570954	0.0167157
45	10	GAPDH	0.597416	0.0399625
45	11	GAPDH	0.644921	0.0842523
45	12	GAPDH	0.728832	0.164949
45	13	GAPDH	0.87606	0.308962
45	14	GAPDH	1.11685	0.546539
45	15	GAPDH	1.47173	0.898207
45	16	GAPDH	1.92223	1.34549
45	17	GAPDH	2.40682	1.82686
45	18	GAPDH	2.85334	2.27017
45	19	GAPDH	3.22866	2.64228
45	20	GAPDH	3.5457	2.9561
45	21	GAPDH	3.82679	3.23398
45	22	GAPDH	4.07034	3.47431
45	23	GAPDH	4.27452	3.67528
45	24	GAPDH	4.44405	3.84159
45	25	GAPDH	4.5899	3.98423
45	26	GAPDH	4.71802	4.10913
45	27	GAPDH	4.82668	4.21457
45	28	GAPDH	4.92319	4.30787
45	29	GAPDH	5.0104	4.39186
45	30	GAPDH	5.08633	4.46458
45	31	GAPDH	5.15262	4.52766
45	32	GAPDH	5.21061	4.58243
45	33	GAPDH	5.26713	4.63573
45	34	GAPDH	5.31637	4.68176
45	35	GAPDH	5.35808	4.72026
45	36	GAPDH	5.39236	4.75132
45	37	GAPDH	5.42825	4.784
45	38	GAPDH	5.45997	4.81251
45	39	GAPDH	5.48643	4.83575
45	40	GAPDH	5.511	4.8571
46	1	GAPDH	0.624245	0.0223044
46	2	GAPDH	0.625781	0.0149658
46	3	GAPDH	0.628035	0.00834617
46	4	GAPDH	0.624627	-0.00393605
46	5	GAPDH	0.627971	-0.00946554
46	6	GAPDH	0.646409	9.76387e-05
46	7	GAPDH	0.6574	0.00221471
46	8	GAPDH	0.666802	0.00274308
46	9	GAPDH	0.674973	0.00204037
46	10	GAPDH	0.704414	0.0226067
46	11	GAPDH	0.742599	0.0519181
46	12	GAPDH	0.822087	0.122532
46	13	GAPDH	0.947846	0.239417
46	14	GAPDH	1.14482	0.427521
46	15	GAPDH	1.46761	0.74143
46	16	GAPDH	1.86294	1.12788
46	17	GAPDH	2.27816	1.53423
46	18	GAPDH	2.66424	1.91144
46	19	GAPDH	2.99665	2.23498
46	20	GAPDH	3.28943	2.51888
46	21	GAPDH	3.55337	2.77395
46	22	GAPDH	3.7835	2.9952
46	23	GAPDH	3.95621	3.15904
46	24	GAPDH	4.09079	3.28475
46	25	GAPDH	4.22382	3.4089
46	26	GAPDH	4.34166	3.51787
46	27	GAPDH	4.45306	3.62039
46	28	GAPDH	4.54628	3.70474
46	29	GAPDH	4.62751	3.7771
46	30	GAPDH	4.7059	3.84661
46	31	GAPDH	4.78351	3.91535
46	32	GAPDH	4.84118	3.96414
46	33	GAPDH	4.88753	4.00162
46	34	GAPDH	4.93788	4.04309
46	35	GAPDH	4.97924	4.07558
46	36	GAPDH	5.00555	4.09302
46	37	GAPDH	5.0303	4.1089
46	38	GAPDH	5.06905	4.13877
46	39	GAPDH	5.10239	4.16324
46	40	GAPDH	5.12188	4.17385
47	1	GAPDH	0.504088	0.00936213
47	2	GAPDH	0.503775	0.0054821
47	3	GAPDH	0.504228	0.00236853
47	4	GAPDH	0.505536	0.000110517
47	5	GAPDH	0.506845	-0.00214743
47	6	GAPDH	0.509954	-0.00260496
47	7	GAPDH	0.515493	-0.000632475
47	8	GAPDH	0.522598	0.00290583
47	9	GAPDH	0.535437	0.012178
47	10	GAPDH	0.558764	0.0319385
47	11	GAPDH	0.600995	0.0706026
47	12	GAPDH	0.677077	0.143118
47	13	GAPDH	0.811662	0.274136
47	14	GAPDH	1.03125	0.490155
47	15	GAPDH	1.35787	0.813207
47	16	GAPDH	1.78019	1.23197
47	17	GAPDH	2.23782	1.68603
47	18	GAPDH	2.66174	2.10638
47	19	GAPDH	3.0219	2.46298
47	20	GAPDH	3.33326	2.77077
47	21	GAPDH	3.61131	3.04525
47	22	GAPDH	3.84943	3.27981
47	23	GAPDH	4.04891	3.47572
47	24	GAPDH	4.21815	3.64139
47	25	GAPDH	4.36312	3.78279
47	26	GAPDH	4.48747	3.90357
47	27	GAPDH	4.59553	4.00807
47	28	GAPDH	4.69322	4.1022
47	29	GAPDH	4.77734	4.18275
47	30	GAPDH	4.85007	4.25191
47	31	GAPDH	4.91745	4.31573
47	32	GAPDH	4.97526	4.36996
47	33	GAPDH	5.03704	4.42818
47	34	GAPDH	5.08444	4.47201
47	35	GAPDH	5.12356	4.50757
47	36	GAPDH	5.16213	4.54257
47	37	GAPDH	5.20176	4.57863
47	38	GAPDH	5.23843	4.61174
47	39	GAPDH	5.26515	4.63489
47	40	GAPDH	5.28382	4.64999
48	1	GAPDH	0.535821	0.0026143
48	2	GAPDH	0.536813	0.000530559
48	3	GAPDH	0.540011	0.000653148
48	4	GAPDH	0.542552	0.000118238
48	5	GAPDH	0.5443	-0.00120924
48	6	GAPDH	0.548036	-0.000548834
48	7	GAPDH	0.552647	0.000986683
48	8	GAPDH	0.56104	0.00630465
48	9	GAPDH	0.574498	0.0166869
48	10	GAPDH	0.597329	0.0364423
48	11	GAPDH	0.638977	0.0750152
48	12	GAPDH	0.714918	0.147881
48	13	GAPDH	0.842432	0.272319
48	14	GAPDH	1.05492	0.481731
48	15	GAPDH	1.37324	0.796976
48	16	GAPDH	1.78224	1.2029
48	17	GAPDH	2.22702	1.64461
48	18	GAPDH	2.64386	2.05837
48	19	GAPDH	3.00335	2.41478
48	20	GAPDH	3.32231	2.73067
48	21	GAPDH	3.60633	3.01162
48	22	GAPDH	3.85083	3.25304
48	23	GAPDH	4.0545	3.45363
48	24	GAPDH	4.23411	3.63016
48	25	GAPDH	4.38558	3.77856
48	26	GAPDH	4.50693	3.89683
48	27	GAPDH	4.62182	4.00865
48	28	GAPDH	4.72701	4.11077
48	29	GAPDH	4.82018	4.20086
48	30	GAPDH	4.89877	4.27637
48	31	GAPDH	4.96432	4.33885
48	32	GAPDH	5.0287	4.40015
48	33	GAPDH	5.0872	4.45557
48	34	GAPDH	5.13676	4.50206
48	35	GAPDH	5.18739	4.54962
48	36	GAPDH	5.23158	4.59073
48	37	GAPDH	5.27415	4.63022
48	38	GAPDH	5.30928	4.66228
48	39	GAPDH	5.34174	4.69166
48	40	GAPDH	5.37388	4.72073
49	1	sXBP1	0.564153	-0.000379639
49	2	sXBP1	0.573962	0.00564843
49	3	sXBP1	0.580008	0.00791295
49	4	sXBP1	0.581239	0.00536302
49	5	sXBP1	0.58224	0.00258206
49	6	sXBP1	0.583039	-0.000399463
49	7	sXBP1	0.585096	-0.00212458
49	8	sXBP1	0.588452	-0.00254943
49	9	sXBP1	0.591538	-0.00324506
49	10	sXBP1	0.594713	-0.0038511
49	11	sXBP1	0.599208	-0.00313756
49	12	sXBP1	0.602834	-0.00329251
49	13	sXBP1	0.607128	-0.00277942
49	14	sXBP1	0.611068	-0.00262074
49	15	sXBP1	0.614873	-0.00259718
49	16	sXBP1	0.619343	-0.00190867
49	17	sXBP1	0.623711	-0.00132107
49	18	sXBP1	0.628427	-0.000387224
49	19	sXBP1	0.634521	0.00192563
49	20	sXBP1	0.64095	0.00457382
49	21	sXBP1	0.648014	0.00785651
49	22	sXBP1	0.658911	0.0149726
49	23	sXBP1	0.67512	0.0274004
49	24	sXBP1	0.704893	0.0533921
49	25	sXBP1	0.75758	0.102297
49	26	sXBP1	0.851897	0.192833
49	27	sXBP1	1.00868	0.345839
49	28	sXBP1	1.25164	0.585011
49	29	sXBP1	1.58919	0.918782
49	30	sXBP1	1.98882	1.31463
49	31	sXBP1	2.40629	1.72832
49	32	sXBP1	2.80186	2.1201
49	33	sXBP1	3.14705	2.46152
49	34	sXBP1	3.43482	2.74551
49	35	sXBP1	3.66797	2.97487
49	36	sXBP1	3.85812	3.16124
49	37	sXBP1	4.01666	3.316
49	38	sXBP1	4.14209	3.43765
49	39	sXBP1	4.23848	3.53026
49	40	sXBP1	4.29886	3.58685
[truncated: 1,880 more rows]

## Sheet: Results
Block Type	Fast 96-Well Block (0.1mL)
Calibration Background is expired	Yes
Calibration Background performed on	05-13-2019
Calibration Normalization FAM-ROX is expired	Yes
Calibration Normalization FAM-ROX performed on	05-13-2019
Calibration Normalization VIC-ROX is expired	Yes
Calibration Normalization VIC-ROX performed on	05-13-2019
Calibration Pure Dye FAM is expired	Yes
Calibration Pure Dye FAM performed on	05-13-2019
Calibration Pure Dye NED is expired	Yes
Calibration Pure Dye NED performed on	05-13-2019
Calibration Pure Dye ROX is expired	Yes
Calibration Pure Dye ROX performed on	05-13-2019
Calibration Pure Dye SYBR is expired	Yes
Calibration Pure Dye SYBR performed on	05-13-2019
Calibration Pure Dye TAMRA is expired	Yes
Calibration Pure Dye TAMRA performed on	05-13-2019
Calibration Pure Dye VIC is expired	Yes
Calibration Pure Dye VIC performed on	05-13-2019
Calibration ROI is expired	Yes
Calibration ROI performed on	05-13-2019
Calibration Uniformity is expired	Yes
Calibration Uniformity performed on	05-13-2019
Chemistry	SYBR_GREEN
Date Created	2020-01-03 12:52:02 PM CET
Experiment Barcode
Experiment Comment
Experiment File Name	D:\Claudia (MP)\2020-01-03 ER stress.eds
Experiment Name	2020-01-03 ER stress
Experiment Run End Time	2020-01-03 23:00:01 PM CET
Experiment Type	Standard Curve
Instrument Name	278861431
Instrument Serial Number	278861431
Instrument Type	QuantStudio(TM) 6 Flex System
Passive Reference	ROX
Quantification Cycle Method	Ct
Signal Smoothing On	true
Stage/ Cycle where Analysis is performed	Stage 2, Step 2
User Name
Well	Well Position	Omit	Sample Name	Target Name	Task	Reporter	Quencher	CT	Ct Mean	Ct SD	Quantity	Quantity Mean	Quantity SD	Automatic Ct Threshold	Ct Threshold	Automatic Baseline	Baseline Start	Baseline End	Comments	Y-Intercept	R(superscript 2)	Tm1	Slope	Tm2	Efficiency	Tm3	HIGHSD
1	A1	FALSE	BTSC #1 NT	sXBP1	UNKNOWN	SYBR	None	26.2426	25.9615	0.397621				TRUE	0.281661	TRUE	1	40				81.1612					N
2	A2	FALSE	BTSC #1 NT	sXBP1	UNKNOWN	SYBR	None	25.6803	25.9615	0.397621				TRUE	0.281661	TRUE	1	40				81.1612					N
3	A3	FALSE	BTSC #1 CPZ	sXBP1	UNKNOWN	SYBR	None	24.7803	25.0185	0.336878				TRUE	0.281661	TRUE	1	40				81.2581					N
4	A4	FALSE	BTSC #1 CPZ	sXBP1	UNKNOWN	SYBR	None	25.2567	25.0185	0.336878				TRUE	0.281661	TRUE	1	40				81.2581					N
5	A5	FALSE	BTSC #83 NT	sXBP1	UNKNOWN	SYBR	None	29.7245	29.5094	0.304227				TRUE	0.281661	TRUE	1	40				81.2581					N
6	A6	FALSE	BTSC #83 NT	sXBP1	UNKNOWN	SYBR	None	29.2943	29.5094	0.304227				TRUE	0.281661	TRUE	1	40				81.3549					N
7	A7	FALSE	BTSC #83 CPZ	sXBP1	UNKNOWN	SYBR	None	27.7643	28.1592	0.558529				TRUE	0.281661	TRUE	1	40				81.4518					Y
8	A8	FALSE	BTSC #83 CPZ	sXBP1	UNKNOWN	SYBR	None	28.5542	28.1592	0.558529				TRUE	0.281661	TRUE	1	40				81.1612					Y
9	A9	FALSE	BTSC #163 NT	sXBP1	UNKNOWN	SYBR	None	28.585	28.6737	0.125436				TRUE	0.281661	TRUE	1	40				81.1612					N
10	A10	FALSE	BTSC #163 NT	sXBP1	UNKNOWN	SYBR	None	28.7624	28.6737	0.125436				TRUE	0.281661	TRUE	1	40				81.1612					N
11	A11	FALSE	BTSC #163 CPZ	sXBP1	UNKNOWN	SYBR	None	27.4334	27.2113	0.314143				TRUE	0.281661	TRUE	1	40				81.1612					N
12	A12	FALSE	BTSC #163 CPZ	sXBP1	UNKNOWN	SYBR	None	26.9892	27.2113	0.314143				TRUE	0.281661	TRUE	1	40				81.1612					N
13	B1	FALSE	BTSC #1 NT	XBP1	UNKNOWN	SYBR	None	20.5204	20.5653	0.0634442				TRUE	0.31469	TRUE	1	40				84.2605					N
14	B2	FALSE	BTSC #1 NT	XBP1	UNKNOWN	SYBR	None	20.6101	20.5653	0.0634442				TRUE	0.31469	TRUE	1	40				84.2605					N
15	B3	FALSE	BTSC #1 CPZ	XBP1	UNKNOWN	SYBR	None	18.7177	18.7499	0.045524				TRUE	0.31469	TRUE	1	40				84.3574					N
16	B4	FALSE	BTSC #1 CPZ	XBP1	UNKNOWN	SYBR	None	18.7821	18.7499	0.045524				TRUE	0.31469	TRUE	1	40				84.3574					N
17	B5	FALSE	BTSC #83 NT	XBP1	UNKNOWN	SYBR	None	20.7541	20.6228	0.185652				TRUE	0.31469	TRUE	1	40				84.3574					N
18	B6	FALSE	BTSC #83 NT	XBP1	UNKNOWN	SYBR	None	20.4915	20.6228	0.185652				TRUE	0.31469	TRUE	1	40				84.3574					N
19	B7	FALSE	BTSC #83 CPZ	XBP1	UNKNOWN	SYBR	None	20.3876	20.3941	0.00918734				TRUE	0.31469	TRUE	1	40				84.3574					N
20	B8	FALSE	BTSC #83 CPZ	XBP1	UNKNOWN	SYBR	None	20.4006	20.3941	0.00918734				TRUE	0.31469	TRUE	1	40				84.3574					N
21	B9	FALSE	BTSC #163 NT	XBP1	UNKNOWN	SYBR	None	20.0396	20.0723	0.0463575				TRUE	0.31469	TRUE	1	40				84.3574					N
22	B10	FALSE	BTSC #163 NT	XBP1	UNKNOWN	SYBR	None	20.1051	20.0723	0.0463575				TRUE	0.31469	TRUE	1	40				84.2605					N
23	B11	FALSE	BTSC #163 CPZ	XBP1	UNKNOWN	SYBR	None	19.4954	19.5171	0.0306236				TRUE	0.31469	TRUE	1	40				84.3574					N
24	B12	FALSE	BTSC #163 CPZ	XBP1	UNKNOWN	SYBR	None	19.5387	19.5171	0.0306236				TRUE	0.31469	TRUE	1	40				84.3574					N
25	C1	FALSE	BTSC #1 NT	ATF4	UNKNOWN	SYBR	None	18.3851	18.3985	0.0190248				TRUE	0.33413	TRUE	1	40				85.4227					N
26	C2	FALSE	BTSC #1 NT	ATF4	UNKNOWN	SYBR	None	18.412	18.3985	0.0190248				TRUE	0.33413	TRUE	1	40				85.3259					N
27	C3	FALSE	BTSC #1 CPZ	ATF4	UNKNOWN	SYBR	None	16.7034	16.9845	0.397529				TRUE	0.33413	TRUE	1	40				85.3259					N
28	C4	FALSE	BTSC #1 CPZ	ATF4	UNKNOWN	SYBR	None	17.2656	16.9845	0.397529				TRUE	0.33413	TRUE	1	40				85.4227					N
29	C5	FALSE	BTSC #83 NT	ATF4	UNKNOWN	SYBR	None	19.3916	19.422	0.042925				TRUE	0.33413	TRUE	1	40				85.4227					N
30	C6	FALSE	BTSC #83 NT	ATF4	UNKNOWN	SYBR	None	19.4523	19.422	0.042925				TRUE	0.33413	TRUE	1	40				85.5196					N
31	C7	FALSE	BTSC #83 CPZ	ATF4	UNKNOWN	SYBR	None	19.0938	19.0684	0.0359523				TRUE	0.33413	TRUE	1	40				85.4227					N
32	C8	FALSE	BTSC #83 CPZ	ATF4	UNKNOWN	SYBR	None	19.043	19.0684	0.0359523				TRUE	0.33413	TRUE	1	40				85.4227					N
33	C9	FALSE	BTSC #163 NT	ATF4	UNKNOWN	SYBR	None	19.0821	19.0354	0.0659419				TRUE	0.33413	TRUE	1	40				85.3259					N
34	C10	FALSE	BTSC #163 NT	ATF4	UNKNOWN	SYBR	None	18.9888	19.0354	0.0659419				TRUE	0.33413	TRUE	1	40				85.3259					N
35	C11	FALSE	BTSC #163 CPZ	ATF4	UNKNOWN	SYBR	None	18.563	18.5902	0.0385566				TRUE	0.33413	TRUE	1	40				85.4227					N
36	C12	FALSE	BTSC #163 CPZ	ATF4	UNKNOWN	SYBR	None	18.6175	18.5902	0.0385566				TRUE	0.33413	TRUE	1	40				85.4227					N
37	D1	FALSE	BTSC #1 NT	GAPDH	UNKNOWN	SYBR	None	12.483	12.4389	0.0623841				TRUE	0.221684	TRUE	1	40				87.5535					N
38	D2	FALSE	BTSC #1 NT	GAPDH	UNKNOWN	SYBR	None	12.3948	12.4389	0.0623841				TRUE	0.221684	TRUE	1	40				87.5535					N
39	D3	FALSE	BTSC #1 CPZ	GAPDH	UNKNOWN	SYBR	None	12.8224	12.8587	0.0513659				TRUE	0.221684	TRUE	1	40				87.6504					N
40	D4	FALSE	BTSC #1 CPZ	GAPDH	UNKNOWN	SYBR	None	12.8951	12.8587	0.0513659				TRUE	0.221684	TRUE	1	40				87.6504					N
41	D5	FALSE	BTSC #83 NT	GAPDH	UNKNOWN	SYBR	None	12.9336	12.7029	0.326333				TRUE	0.221684	TRUE	1	40				87.6504					N
42	D6	FALSE	BTSC #83 NT	GAPDH	UNKNOWN	SYBR	None	12.4721	12.7029	0.326333				TRUE	0.221684	TRUE	1	40				87.6504					N
43	D7	FALSE	BTSC #83 CPZ	GAPDH	UNKNOWN	SYBR	None	13.5293	13.5649	0.0503503				TRUE	0.221684	TRUE	1	40				87.6504					N
44	D8	FALSE	BTSC #83 CPZ	GAPDH	UNKNOWN	SYBR	None	13.6005	13.5649	0.0503503				TRUE	0.221684	TRUE	1	40				87.5535					N
45	D9	FALSE	BTSC #163 NT	GAPDH	UNKNOWN	SYBR	None	12.4604	12.6829	0.314683				TRUE	0.221684	TRUE	1	40				87.6504					N
46	D10	FALSE	BTSC #163 NT	GAPDH	UNKNOWN	SYBR	None	12.9055	12.6829	0.314683				TRUE	0.221684	TRUE	1	40				87.6504					N
47	D11	FALSE	BTSC #163 CPZ	GAPDH	UNKNOWN	SYBR	None	12.6611	12.6596	0.00206351				TRUE	0.221684	TRUE	1	40				87.6504					N
48	D12	FALSE	BTSC #163 CPZ	GAPDH	UNKNOWN	SYBR	None	12.6582	12.6596	0.00206351				TRUE	0.221684	TRUE	1	40				87.7472					N
49	E1	FALSE	U87MG NT	sXBP1	UNKNOWN	SYBR	None	26.6285	26.9016	0.386129				TRUE	0.281661	TRUE	1	40				81.2581					N
50	E2	FALSE	U87MG NT	sXBP1	UNKNOWN	SYBR	None	27.1746	26.9016	0.386129				TRUE	0.281661	TRUE	1	40				81.2581					N
51	E3	FALSE	U87MG CPZ	sXBP1	UNKNOWN	SYBR	None	26.305	26.6357	0.46767				TRUE	0.281661	TRUE	1	40				81.3549					N
52	E4	FALSE	U87MG CPZ	sXBP1	UNKNOWN	SYBR	None	26.9664	26.6357	0.46767				TRUE	0.281661	TRUE	1	40				81.3549					N
53	E5	FALSE	T98G NT	sXBP1	UNKNOWN	SYBR	None	26.149	26.2445	0.135118				TRUE	0.281661	TRUE	1	40				81.3549					N
54	E6	FALSE	T98G NT	sXBP1	UNKNOWN	SYBR	None	26.3401	26.2445	0.135118				TRUE	0.281661	TRUE	1	40				81.4518					N
55	E7	FALSE	T98G CPZ	sXBP1	UNKNOWN	SYBR	None	25.7334	25.5159	0.307572				TRUE	0.281661	TRUE	1	40				81.4518					N
56	E8	FALSE	T98G CPZ	sXBP1	UNKNOWN	SYBR	None	25.2984	25.5159	0.307572				TRUE	0.281661	TRUE	1	40				81.4518					N
57	E9	FALSE	U251MG NT	sXBP1	UNKNOWN	SYBR	None	26.7436	26.6059	0.194752				TRUE	0.281661	TRUE	1	40				81.4518					N
58	E10	FALSE	U251MG NT	sXBP1	UNKNOWN	SYBR	None	26.4682	26.6059	0.194752				TRUE	0.281661	TRUE	1	40				81.3549					N
59	E11	FALSE	U251MG CPZ	sXBP1	UNKNOWN	SYBR	None	26.4343	26.3682	0.0934851				TRUE	0.281661	TRUE	1	40				81.4518					N
60	E12	FALSE	U251MG CPZ	sXBP1	UNKNOWN	SYBR	None	26.3021	26.3682	0.0934851				TRUE	0.281661	TRUE	1	40				81.3549					N
61	F1	FALSE	U87MG NT	XBP1	UNKNOWN	SYBR	None	20.9789	21.0512	0.102324				TRUE	0.31469	TRUE	1	40				84.2605					N
62	F2	FALSE	U87MG NT	XBP1	UNKNOWN	SYBR	None	21.1236	21.0512	0.102324				TRUE	0.31469	TRUE	1	40				84.2605					N
63	F3	FALSE	U87MG CPZ	XBP1	UNKNOWN	SYBR	None	21.0827	20.8764	0.291755				TRUE	0.31469	TRUE	1	40				84.2605					N
64	F4	FALSE	U87MG CPZ	XBP1	UNKNOWN	SYBR	None	20.6701	20.8764	0.291755				TRUE	0.31469	TRUE	1	40				84.3574					N
65	F5	FALSE	T98G NT	XBP1	UNKNOWN	SYBR	None	19.7933	19.873	0.112662				TRUE	0.31469	TRUE	1	40				84.3574					N
66	F6	FALSE	T98G NT	XBP1	UNKNOWN	SYBR	None	19.9527	19.873	0.112662				TRUE	0.31469	TRUE	1	40				84.4542					N
67	F7	FALSE	T98G CPZ	XBP1	UNKNOWN	SYBR	None	19.4937	19.5202	0.0374655				TRUE	0.31469	TRUE	1	40				84.4542					N
68	F8	FALSE	T98G CPZ	XBP1	UNKNOWN	SYBR	None	19.5466	19.5202	0.0374655				TRUE	0.31469	TRUE	1	40				84.4542					N
69	F9	FALSE	U251MG NT	XBP1	UNKNOWN	SYBR	None	20.1065	20.1343	0.0393024				TRUE	0.31469	TRUE	1	40				84.4542					N
70	F10	FALSE	U251MG NT	XBP1	UNKNOWN	SYBR	None	20.1621	20.1343	0.0393024				TRUE	0.31469	TRUE	1	40				84.4542					N
71	F11	FALSE	U251MG CPZ	XBP1	UNKNOWN	SYBR	None	20.0796	20.0239	0.0787398				TRUE	0.31469	TRUE	1	40				84.3574					N
72	F12	FALSE	U251MG CPZ	XBP1	UNKNOWN	SYBR	None	19.9682	20.0239	0.0787398				TRUE	0.31469	TRUE	1	40				84.4542					N
73	G1	FALSE	U87MG NT	ATF4	UNKNOWN	SYBR	None	20.0908	20.1147	0.0337107				TRUE	0.33413	TRUE	1	40				85.3259					N
74	G2	FALSE	U87MG NT	ATF4	UNKNOWN	SYBR	None	20.1385	20.1147	0.0337107				TRUE	0.33413	TRUE	1	40				85.3259					N
75	G3	FALSE	U87MG CPZ	ATF4	UNKNOWN	SYBR	None	19.1278	19.384	0.362443				TRUE	0.33413	TRUE	1	40				85.3259					N
76	G4	FALSE	U87MG CPZ	ATF4	UNKNOWN	SYBR	None	19.6403	19.384	0.362443				TRUE	0.33413	TRUE	1	40				85.4227					N
77	G5	FALSE	T98G NT	ATF4	UNKNOWN	SYBR	None	18.5298	18.5694	0.0560155				TRUE	0.33413	TRUE	1	40				85.4227					N
78	G6	FALSE	T98G NT	ATF4	UNKNOWN	SYBR	None	18.609	18.5694	0.0560155				TRUE	0.33413	TRUE	1	40				85.5196					N
79	G7	FALSE	T98G CPZ	ATF4	UNKNOWN	SYBR	None	18.1691	18.2256	0.0799698				TRUE	0.33413	TRUE	1	40				85.5196					N
80	G8	FALSE	T98G CPZ	ATF4	UNKNOWN	SYBR	None	18.2822	18.2256	0.0799698				TRUE	0.33413	TRUE	1	40				85.5196					N
81	G9	FALSE	U251MG NT	ATF4	UNKNOWN	SYBR	None	18.2206	18.1153	0.14891				TRUE	0.33413	TRUE	1	40				85.4227					N
82	G10	FALSE	U251MG NT	ATF4	UNKNOWN	SYBR	None	18.01	18.1153	0.14891				TRUE	0.33413	TRUE	1	40				85.4227					N
83	G11	FALSE	U251MG CPZ	ATF4	UNKNOWN	SYBR	None	17.7146	17.7437	0.0410409				TRUE	0.33413	TRUE	1	40				85.5196					N
84	G12	FALSE	U251MG CPZ	ATF4	UNKNOWN	SYBR	None	17.7727	17.7437	0.0410409				TRUE	0.33413	TRUE	1	40				85.4227					N
85	H1	FALSE	U87MG NT	GAPDH	UNKNOWN	SYBR	None	12.439	12.4937	0.0773344				TRUE	0.221684	TRUE	1	40				87.4566					N
86	H2	FALSE	U87MG NT	GAPDH	UNKNOWN	SYBR	None	12.5483	12.4937	0.0773344				TRUE	0.221684	TRUE	1	40				87.4566					N
87	H3	FALSE	U87MG CPZ	GAPDH	UNKNOWN	SYBR	None	13.2519	13.098	0.217727				TRUE	0.221684	TRUE	1	40				87.4566					N
88	H4	FALSE	U87MG CPZ	GAPDH	UNKNOWN	SYBR	None	12.944	13.098	0.217727				TRUE	0.221684	TRUE	1	40				87.4566					N
89	H5	FALSE	T98G NT	GAPDH	UNKNOWN	SYBR	None	12.4839	12.9645	0.679618				TRUE	0.221684	TRUE	1	40				87.5535					Y
90	H6	FALSE	T98G NT	GAPDH	UNKNOWN	SYBR	None	13.445	12.9645	0.679618				TRUE	0.221684	TRUE	1	40				87.5535					Y
91	H7	FALSE	T98G CPZ	GAPDH	UNKNOWN	SYBR	None	12.7324	12.7858	0.0755177				TRUE	0.221684	TRUE	1	40				87.6504					N
92	H8	FALSE	T98G CPZ	GAPDH	UNKNOWN	SYBR	None	12.8392	12.7858	0.0755177				TRUE	0.221684	TRUE	1	40				87.6504					N
93	H9	FALSE	U251MG NT	GAPDH	UNKNOWN	SYBR	None	11.3301	11.3328	0.00382828				TRUE	0.221684	TRUE	1	40				87.6504					N
94	H10	FALSE	U251MG NT	GAPDH	UNKNOWN	SYBR	None	11.3355	11.3328	0.00382828				TRUE	0.221684	TRUE	1	40				87.5535					N
95	H11	FALSE	U251MG CPZ	GAPDH	UNKNOWN	SYBR	None	12.0346	11.9238	0.156742				TRUE	0.221684	TRUE	1	40				87.5535					N
96	H12	FALSE	U251MG CPZ	GAPDH	UNKNOWN	SYBR	None	11.813	11.9238	0.156742				TRUE	0.221684	TRUE	1	40				87.5535					N

## Sheet: Melt Curve Raw Data
Block Type	Fast 96-Well Block (0.1mL)
Calibration Background is expired	Yes
Calibration Background performed on	05-13-2019
Calibration Normalization FAM-ROX is expired	Yes
Calibration Normalization FAM-ROX performed on	05-13-2019
Calibration Normalization VIC-ROX is expired	Yes
Calibration Normalization VIC-ROX performed on	05-13-2019
Calibration Pure Dye FAM is expired	Yes
Calibration Pure Dye FAM performed on	05-13-2019
Calibration Pure Dye NED is expired	Yes
Calibration Pure Dye NED performed on	05-13-2019
Calibration Pure Dye ROX is expired	Yes
Calibration Pure Dye ROX performed on	05-13-2019
Calibration Pure Dye SYBR is expired	Yes
Calibration Pure Dye SYBR performed on	05-13-2019
Calibration Pure Dye TAMRA is expired	Yes
Calibration Pure Dye TAMRA performed on	05-13-2019
Calibration Pure Dye VIC is expired	Yes
Calibration Pure Dye VIC performed on	05-13-2019
Calibration ROI is expired	Yes
Calibration ROI performed on	05-13-2019
Calibration Uniformity is expired	Yes
Calibration Uniformity performed on	05-13-2019
Chemistry	SYBR_GREEN
Date Created	2020-01-03 12:52:02 PM CET
Experiment Barcode
Experiment Comment
Experiment File Name	D:\Claudia (MP)\2020-01-03 ER stress.eds
Experiment Name	2020-01-03 ER stress
Experiment Run End Time	2020-01-03 23:00:01 PM CET
Experiment Type	Standard Curve
Instrument Name	278861431
Instrument Serial Number	278861431
Instrument Type	QuantStudio(TM) 6 Flex System
Passive Reference	ROX
Quantification Cycle Method	Ct
Signal Smoothing On	true
Stage/ Cycle where Analysis is performed	Stage 2, Step 2
User Name
Well	Well Position	Reading	Temperature	Fluorescence	Derivative
1	A1	1	60.1442	3.61233	0.340919
1	A1	2	60.3379	3.60221	0.335014
1	A1	3	60.5316	3.58882	0.329602
1	A1	4	60.7253	3.57226	0.326332
1	A1	5	60.919	3.55082	0.326458
1	A1	6	61.1127	3.53549	0.330367
1	A1	7	61.3064	3.51552	0.337475
1	A1	8	61.5001	3.49209	0.346448
1	A1	9	61.6938	3.47296	0.355625
1	A1	10	61.8875	3.45069	0.36345
1	A1	11	62.0813	3.42558	0.368863
1	A1	12	62.275	3.39912	0.371473
1	A1	13	62.4687	3.37541	0.371573
1	A1	14	62.6624	3.35637	0.369927
1	A1	15	62.8561	3.33009	0.367475
1	A1	16	63.0498	3.30939	0.365061
1	A1	17	63.2435	3.28284	0.363182
1	A1	18	63.4372	3.26541	0.361915
1	A1	19	63.6309	3.24585	0.360959
1	A1	20	63.8246	3.22151	0.359893
1	A1	21	64.0183	3.19238	0.358507
1	A1	22	64.212	3.17054	0.356944
1	A1	23	64.4057	3.15574	0.355592
1	A1	24	64.5994	3.13543	0.354801
1	A1	25	64.7931	3.10925	0.354648
1	A1	26	64.9868	3.08557	0.354917
1	A1	27	65.1805	3.06969	0.35522
1	A1	28	65.3742	3.04326	0.35517
1	A1	29	65.5679	3.02452	0.354476
1	A1	30	65.7617	2.99986	0.353012
1	A1	31	65.9554	2.97854	0.350859
1	A1	32	66.1491	2.95536	0.348289
1	A1	33	66.3428	2.93705	0.345699
1	A1	34	66.5365	2.91452	0.343523
1	A1	35	66.7302	2.89614	0.34215
1	A1	36	66.9239	2.87111	0.341875
1	A1	37	67.1176	2.84978	0.342812
1	A1	38	67.3113	2.83507	0.344813
1	A1	39	67.505	2.80898	0.34743
1	A1	40	67.6987	2.79102	0.350003
1	A1	41	67.8924	2.7632	0.35185
1	A1	42	68.0861	2.74282	0.352458
1	A1	43	68.2798	2.72418	0.351597
1	A1	44	68.4735	2.69925	0.349343
1	A1	45	68.6672	2.67818	0.346062
1	A1	46	68.8609	2.65398	0.342339
1	A1	47	69.0546	2.6352	0.338876
1	A1	48	69.2484	2.61672	0.336285
1	A1	49	69.4421	2.59433	0.334862
1	A1	50	69.6358	2.57239	0.33447
1	A1	51	69.8295	2.55697	0.33457
1	A1	52	70.0232	2.53443	0.334492
1	A1	53	70.2169	2.51215	0.333763
1	A1	54	70.4106	2.48513	0.332354
1	A1	55	70.6043	2.47171	0.330634
1	A1	56	70.798	2.44894	0.329039
1	A1	57	70.9917	2.43277	0.327732
1	A1	58	71.1854	2.41017	0.326477
1	A1	59	71.3791	2.38749	0.324855
1	A1	60	71.5728	2.36932	0.322667
1	A1	61	71.7665	2.3452	0.320196
1	A1	62	71.9602	2.32546	0.318107
1	A1	63	72.1539	2.31238	0.317058
1	A1	64	72.3476	2.29076	0.317239
1	A1	65	72.5413	2.27505	0.318192
1	A1	66	72.735	2.25243	0.319009
1	A1	67	72.9287	2.22571	0.318802
1	A1	68	73.1225	2.21479	0.317134
1	A1	69	73.3162	2.18587	0.314202
1	A1	70	73.5099	2.17075	0.310686
1	A1	71	73.7036	2.15479	0.307432
1	A1	72	73.8973	2.13124	0.305108
1	A1	73	74.091	2.11855	0.303993
1	A1	74	74.2847	2.09627	0.303949
1	A1	75	74.4784	2.08059	0.304525
1	A1	76	74.6721	2.06038	0.305172
1	A1	77	74.8658	2.04271	0.305477
1	A1	78	75.0595	2.01987	0.305314
1	A1	79	75.2532	2.00325	0.304855
1	A1	80	75.4469	1.98463	0.304432
1	A1	81	75.6406	1.96615	0.304345
1	A1	82	75.8343	1.94662	0.304714
1	A1	83	76.028	1.92885	0.305479
1	A1	84	76.2217	1.90777	0.306475
1	A1	85	76.4154	1.89128	0.307586
1	A1	86	76.6091	1.87099	0.308866
1	A1	87	76.8029	1.85081	0.310611
1	A1	88	76.9966	1.83258	0.313353
1	A1	89	77.1903	1.81161	0.317778
1	A1	90	77.384	1.79351	0.324556
1	A1	91	77.5777	1.77271	0.334183
1	A1	92	77.7714	1.75688	0.346932
1	A1	93	77.9651	1.73039	0.362969
1	A1	94	78.1588	1.70934	0.382633
1	A1	95	78.3525	1.68281	0.406684
1	A1	96	78.5462	1.6588	0.436413
1	A1	97	78.7399	1.63499	0.47351
1	A1	98	78.9336	1.60584	0.519813
1	A1	99	79.1273	1.57191	0.577034
1	A1	100	79.321	1.53986	0.646499
1	A1	101	79.5147	1.49925	0.72884
1	A1	102	79.7084	1.45383	0.823606
1	A1	103	79.9021	1.40429	0.928797
1	A1	104	80.0958	1.34585	1.04052
1	A1	105	80.2896	1.27293	1.15291
1	A1	106	80.4833	1.19724	1.25845
1	A1	107	80.677	1.10372	1.34861
1	A1	108	80.8707	1.01017	1.41472
1	A1	109	81.0644	0.909657	1.44907
1	A1	110	81.2581	0.798061	1.44602
1	A1	111	81.4518	0.694974	1.40305
1	A1	112	81.6455	0.601406	1.32157
1	A1	113	81.8392	0.51244	1.207
1	A1	114	82.0329	0.439602	1.06815
1	A1	115	82.2266	0.382918	0.916004
1	A1	116	82.4203	0.338644	0.761885
1	A1	117	82.614	0.308653	0.615801
1	A1	118	82.8077	0.286245	0.485105
1	A1	119	83.0014	0.26876	0.373954
1	A1	120	83.1951	0.255243	0.283505
1	A1	121	83.3888	0.248507	0.212652
1	A1	122	83.5825	0.242199	0.15892
1	A1	123	83.7762	0.236281	0.119273
1	A1	124	83.97	0.232627	0.0906819
1	A1	125	84.1637	0.230719	0.0704525
1	A1	126	84.3574	0.227217	0.0563746
1	A1	127	84.5511	0.224958	0.0467341
1	A1	128	84.7448	0.223072	0.0402535
1	A1	129	84.9385	0.221317	0.0359907
1	A1	130	85.1322	0.219672	0.0332359
1	A1	131	85.3259	0.216741	0.0314337
1	A1	132	85.5196	0.217528	0.0301555
1	A1	133	85.7133	0.212589	0.0291161
1	A1	134	85.907	0.211915	0.0281955
1	A1	135	86.1007	0.209624	0.0274184
1	A1	136	86.2944	0.209542	0.0268734
1	A1	137	86.4881	0.207543	0.0266102
1	A1	138	86.6818	0.206302	0.0265786
1	A1	139	86.8755	0.203326	0.026645
1	A1	140	87.0692	0.202472	0.0266591
1	A1	141	87.2629	0.199245	0.026513
1	A1	142	87.4566	0.200243	0.0261524
1	A1	143	87.6504	0.197047	0.0255564
1	A1	144	87.8441	0.195784	0.0247292
1	A1	145	88.0378	0.194061	0.0237214
1	A1	146	88.2315	0.191902	0.0226519
1	A1	147	88.4252	0.1912	0.0216826
1	A1	148	88.6189	0.19085	0.0209404
1	A1	149	88.8126	0.189741	0.0204417
1	A1	150	89.0063	0.187772	0.0200898
1	A1	151	89.2	0.184378	0.0197596
1	A1	152	89.3937	0.184097	0.0194004
1	A1	153	89.5874	0.18434	0.0190685
1	A1	154	89.7811	0.184148	0.0188688
1	A1	155	89.9748	0.180699	0.0188662
1	A1	156	90.1685	0.179857	0.0190455
1	A1	157	90.3622	0.179558	0.019337
1	A1	158	90.5559	0.177619	0.0196619
1	A1	159	90.7496	0.177672	0.0199524
1	A1	160	90.9433	0.174091	0.020143
1	A1	161	91.137	0.174207	0.0201633
1	A1	162	91.3307	0.173309	0.0199506
1	A1	163	91.5245	0.170712	0.0194829
1	A1	164	91.7182	0.170081	0.0188108
1	A1	165	91.9119	0.168154	0.0180573
1	A1	166	92.1056	0.169943	0.0173686
1	A1	167	92.2993	0.166823	0.016833
1	A1	168	92.493	0.167487	0.0164297
1	A1	169	92.6867	0.163771	0.0160505
1	A1	170	92.8804	0.163956	0.0155882
1	A1	171	93.0741	0.163234	0.0150155
1	A1	172	93.2678	0.16248	0.0143934
1	A1	173	93.4615	0.162325	0.0138041
1	A1	174	93.6552	0.160103	0.013268
1	A1	175	93.8489	0.160766	0.0127058
1	A1	176	94.0426	0.15871	0.011965
1	A1	177	94.2363	0.158109	0.0108892
1	A1	178	94.43	0.158785	0.00939588
1	A1	179	94.6237	0.155811	0.00752942
1	A1	180	94.8174	0.156291	0.00547049
2	A2	1	60.1442	3.7979	0.326365
2	A2	2	60.3379	3.7891	0.322834
2	A2	3	60.5316	3.77598	0.320903
2	A2	4	60.7253	3.7617	0.321436
2	A2	5	60.919	3.7387	0.324487
2	A2	6	61.1127	3.71619	0.329283
2	A2	7	61.3064	3.69411	0.334612
2	A2	8	61.5001	3.67284	0.33937
2	A2	9	61.6938	3.6462	0.342943
2	A2	10	61.8875	3.62708	0.345275
2	A2	11	62.0813	3.60335	0.346655
2	A2	12	62.275	3.57832	0.347416
2	A2	13	62.4687	3.56069	0.347717
2	A2	14	62.6624	3.53684	0.347509
2	A2	15	62.8561	3.50885	0.346688
2	A2	16	63.0498	3.48541	0.345262
2	A2	17	63.2435	3.46865	0.343446
2	A2	18	63.4372	3.44135	0.341612
2	A2	19	63.6309	3.42023	0.340123
2	A2	20	63.8246	3.39778	0.339167
2	A2	21	64.0183	3.37898	0.338694
2	A2	22	64.212	3.35526	0.338474
2	A2	23	64.4057	3.32997	0.338279
2	A2	24	64.5994	3.31436	0.338044
2	A2	25	64.7931	3.28025	0.337901
2	A2	26	64.9868	3.26804	0.338001
2	A2	27	65.1805	3.24804	0.338318
2	A2	28	65.3742	3.22527	0.338552
2	A2	29	65.5679	3.19813	0.338294
2	A2	30	65.7617	3.17337	0.337267
2	A2	31	65.9554	3.15751	0.335446
2	A2	32	66.1491	3.13249	0.333019
2	A2	33	66.3428	3.11387	0.330258
2	A2	34	66.5365	3.08926	0.327458
2	A2	35	66.7302	3.06832	0.324966
2	A2	36	66.9239	3.04589	0.323194
2	A2	37	67.1176	3.02665	0.322529
2	A2	38	67.3113	3.00755	0.323133
2	A2	39	67.505	2.98444	0.324804
2	A2	40	67.6987	2.96403	0.327007
2	A2	41	67.8924	2.94362	0.329058
2	A2	42	68.0861	2.91894	0.330412
2	A2	43	68.2798	2.89756	0.330844
2	A2	44	68.4735	2.87277	0.33044
2	A2	45	68.6672	2.8556	0.329435
2	A2	46	68.8609	2.83475	0.328024
2	A2	47	69.0546	2.81113	0.326322
2	A2	48	69.2484	2.78824	0.324442
2	A2	49	69.4421	2.76516	0.322603
2	A2	50	69.6358	2.74653	0.321104
2	A2	51	69.8295	2.72814	0.320172
2	A2	52	70.0232	2.70521	0.319823
2	A2	53	70.2169	2.68649	0.31983
2	A2	54	70.4106	2.65936	0.319862
2	A2	55	70.6043	2.64467	0.319634
2	A2	56	70.798	2.62139	0.319025
2	A2	57	70.9917	2.59623	0.318058
2	A2	58	71.1854	2.57883	0.316814
2	A2	59	71.3791	2.55705	0.315337
2	A2	60	71.5728	2.54046	0.313613
2	A2	61	71.7665	2.51283	0.311632
2	A2	62	71.9602	2.49455	0.309494
2	A2	63	72.1539	2.47351	0.307445
2	A2	64	72.3476	2.45716	0.305809
2	A2	65	72.5413	2.43556	0.304864
2	A2	66	72.735	2.41551	0.304734
2	A2	67	72.9287	2.3943	0.305347
2	A2	68	73.1225	2.3781	0.30645
2	A2	69	73.3162	2.35558	0.307677
2	A2	70	73.5099	2.33563	0.30867
2	A2	71	73.7036	2.31372	0.309188
2	A2	72	73.8973	2.29346	0.309193
2	A2	73	74.091	2.27298	0.308804
2	A2	74	74.2847	2.25445	0.308173
2	A2	75	74.4784	2.23413	0.307361
2	A2	76	74.6721	2.21457	0.306302
2	A2	77	74.8658	2.19512	0.304912
2	A2	78	75.0595	2.17114	0.303248
2	A2	79	75.2532	2.15422	0.301587
2	A2	80	75.4469	2.13354	0.300352
2	A2	81	75.6406	2.11391	0.299898
2	A2	82	75.8343	2.09665	0.300316
2	A2	83	76.028	2.07576	0.301362
2	A2	84	76.2217	2.05714	0.302638
2	A2	85	76.4154	2.03385	0.303876
2	A2	86	76.6091	2.01568	0.305193
2	A2	87	76.8029	1.99115	0.307142
2	A2	88	76.9966	1.97689	0.310522
2	A2	89	77.1903	1.95507	0.316056
2	A2	90	77.384	1.9348	0.324151
2	A2	91	77.5777	1.91314	0.334872
2	A2	92	77.7714	1.89139	0.348154
2	A2	93	77.9651	1.86578	0.364123
2	A2	94	78.1588	1.84472	0.383368
2	A2	95	78.3525	1.81487	0.407041
2	A2	96	78.5462	1.79104	0.436752
2	A2	97	78.7399	1.7646	0.474338
2	A2	98	78.9336	1.73481	0.521612
2	A2	99	79.1273	1.70036	0.580194
2	A2	100	79.321	1.65999	0.651348
2	A2	101	79.5147	1.61893	0.735759
2	A2	102	79.7084	1.57691	0.833165
2	A2	103	79.9021	1.51643	0.941896
2	A2	104	80.0958	1.45238	1.05851
2	A2	105	80.2896	1.37902	1.17763
2	A2	106	80.4833	1.29472	1.29204
2	A2	107	80.677	1.19805	1.39308
2	A2	108	80.8707	1.09197	1.47137
2	A2	109	81.0644	0.980277	1.51796
2	A2	110	81.2581	0.857712	1.52568
2	A2	111	81.4518	0.739955	1.49063
2	A2	112	81.6455	0.629443	1.41325
2	A2	113	81.8392	0.528923	1.29865
2	A2	114	82.0329	0.444937	1.15594
2	A2	115	82.2266	0.379804	0.99681
2	A2	116	82.4203	0.327535	0.833548
2	A2	117	82.614	0.289614	0.677209
2	A2	118	82.8077	0.261557	0.536197
2	A2	119	83.0014	0.243166	0.41559
2	A2	120	83.1951	0.228963	0.317184
2	A2	121	83.3888	0.219607	0.240091
2	A2	122	83.5825	0.209687	0.181634
2	A2	123	83.7762	0.205228	0.138298
2	A2	124	83.97	0.198032	0.106521
2	A2	125	84.1637	0.194506	0.0832267
2	A2	126	84.3574	0.191154	0.0660591
2	A2	127	84.5511	0.188101	0.0533795
2	A2	128	84.7448	0.185541	0.04411
2	A2	129	84.9385	0.185094	0.0375226
2	A2	130	85.1322	0.182007	0.0330481
2	A2	131	85.3259	0.181439	0.0301549
2	A2	132	85.5196	0.179557	0.028317
2	A2	133	85.7133	0.177492	0.0270552
2	A2	134	85.907	0.175087	0.0260131
2	A2	135	86.1007	0.173433	0.0250084
2	A2	136	86.2944	0.172116	0.0240244
2	A2	137	86.4881	0.171166	0.0231462
2	A2	138	86.6818	0.168806	0.0224741
2	A2	139	86.8755	0.168835	0.0220585
2	A2	140	87.0692	0.166036	0.0218745
2	A2	141	87.2629	0.165276	0.0218297
2	A2	142	87.4566	0.164293	0.0217913
2	A2	143	87.6504	0.162192	0.021617
2	A2	144	87.8441	0.160588	0.0211925
2	A2	145	88.0378	0.159262	0.0204703
2	A2	146	88.2315	0.157943	0.0194993
2	A2	147	88.4252	0.156515	0.0184286
2	A2	148	88.6189	0.155536	0.0174688
2	A2	149	88.8126	0.153824	0.0168142
2	A2	150	89.0063	0.154744	0.0165585
2	A2	151	89.2	0.152428	0.0166511
2	A2	152	89.3937	0.150494	0.0169255
2	A2	153	89.5874	0.149029	0.0171785
2	A2	154	89.7811	0.149573	0.0172477
2	A2	155	89.9748	0.148096	0.0170466
2	A2	156	90.1685	0.14516	0.0165645
2	A2	157	90.3622	0.145833	0.0158611
2	A2	158	90.5559	0.143846	0.0150653
2	A2	159	90.7496	0.143373	0.0143586
2	A2	160	90.9433	0.1425	0.0139151
2	A2	161	91.137	0.142797	0.013817
2	A2	162	91.3307	0.141816	0.0139928
2	A2	163	91.5245	0.139371	0.0142366
2	A2	164	91.7182	0.138444	0.014306
2	A2	165	91.9119	0.137579	0.0140487
2	A2	166	92.1056	0.137588	0.0134798
2	A2	167	92.2993	0.135417	0.0127698
2	A2	168	92.493	0.135946	0.0121571
2	A2	169	92.6867	0.134483	0.0118356
2	A2	170	92.8804	0.135636	0.0118683
2	A2	171	93.0741	0.133191	0.012163
2	A2	172	93.2678	0.131597	0.0125152
2	A2	173	93.4615	0.132569	0.0126931
2	A2	174	93.6552	0.129882	0.0125214
2	A2	175	93.8489	0.128856	0.0119219
2	A2	176	94.0426	0.129814	0.0109022
2	A2	177	94.2363	0.127962	0.00951867
2	A2	178	94.43	0.128234	0.00785125
2	A2	179	94.6237	0.126607	0.00600924
2	A2	180	94.8174	0.126354	0.00414867
3	A3	1	60.1442	4.2952	0.371078
3	A3	2	60.3379	4.28667	0.368019
3	A3	3	60.5316	4.26904	0.365588
3	A3	4	60.7253	4.2447	0.364623
3	A3	5	60.919	4.21795	0.365713
3	A3	6	61.1127	4.20101	0.368932
3	A3	7	61.3064	4.17614	0.373771
3	A3	8	61.5001	4.15307	0.379295
3	A3	9	61.6938	4.11975	0.384458
3	A3	10	61.8875	4.10268	0.388443
3	A3	11	62.0813	4.07113	0.390879
3	A3	12	62.275	4.048	0.391896
3	A3	13	62.4687	4.01879	0.392013
3	A3	14	62.6624	3.99364	0.391892
3	A3	15	62.8561	3.96823	0.392039
3	A3	16	63.0498	3.94671	0.392579
3	A3	17	63.2435	3.91792	0.393217
3	A3	18	63.4372	3.89147	0.393453
3	A3	19	63.6309	3.8633	0.392909
3	A3	20	63.8246	3.83979	0.391598
3	A3	21	64.0183	3.80978	0.389963
3	A3	22	64.212	3.78782	0.38863
3	A3	23	64.4057	3.76198	0.38804
3	A3	24	64.5994	3.73912	0.388175
3	A3	25	64.7931	3.71629	0.388565
3	A3	26	64.9868	3.68746	0.388611
3	A3	27	65.1805	3.658	0.387949
3	A3	28	65.3742	3.63104	0.386662
3	A3	29	65.5679	3.61118	0.385101
3	A3	30	65.7617	3.58937	0.383588
3	A3	31	65.9554	3.56041	0.38219
3	A3	32	66.1491	3.53411	0.380802
3	A3	33	66.3428	3.51028	0.379359
3	A3	34	66.5365	3.48341	0.377973
3	A3	35	66.7302	3.45953	0.376874
3	A3	36	66.9239	3.44074	0.376229
3	A3	37	67.1176	3.40991	0.376035
3	A3	38	67.3113	3.3873	0.376153
3	A3	39	67.505	3.35813	0.376421
3	A3	40	67.6987	3.33595	0.376685
3	A3	41	67.8924	3.31475	0.376811
3	A3	42	68.0861	3.29018	0.376677
3	A3	43	68.2798	3.25747	0.376244
3	A3	44	68.4735	3.23601	0.375617
3	A3	45	68.6672	3.21417	0.375009
3	A3	46	68.8609	3.19095	0.374622
3	A3	47	69.0546	3.16187	0.374546
3	A3	48	69.2484	3.13858	0.374734
3	A3	49	69.4421	3.11499	0.375011
3	A3	50	69.6358	3.08805	0.3751
3	A3	51	69.8295	3.06483	0.374628
3	A3	52	70.0232	3.04036	0.373217
3	A3	53	70.2169	3.01856	0.370671
3	A3	54	70.4106	2.98351	0.367152
3	A3	55	70.6043	2.96337	0.363202
3	A3	56	70.798	2.94353	0.359547
3	A3	57	70.9917	2.92108	0.356771
3	A3	58	71.1854	2.89405	0.355128
3	A3	59	71.3791	2.87286	0.354527
3	A3	60	71.5728	2.84703	0.354665
3	A3	61	71.7665	2.82507	0.355187
3	A3	62	71.9602	2.80571	0.35578
3	A3	63	72.1539	2.77722	0.356243
3	A3	64	72.3476	2.75279	0.356555
3	A3	65	72.5413	2.73089	0.356871
3	A3	66	72.735	2.70726	0.35743
3	A3	67	72.9287	2.68785	0.358405
3	A3	68	73.1225	2.65915	0.359804
3	A3	69	73.3162	2.63814	0.36147
3	A3	70	73.5099	2.61303	0.363163
3	A3	71	73.7036	2.58887	0.364614
3	A3	72	73.8973	2.56495	0.365531
3	A3	73	74.091	2.54219	0.365589
3	A3	74	74.2847	2.51679	0.364473
3	A3	75	74.4784	2.49225	0.361974
3	A3	76	74.6721	2.46706	0.35813
3	A3	77	74.8658	2.44585	0.353292
3	A3	78	75.0595	2.42187	0.348076
3	A3	79	75.2532	2.39813	0.343212
3	A3	80	75.4469	2.37745	0.339333
3	A3	81	75.6406	2.35643	0.336799
3	A3	82	75.8343	2.33545	0.335674
3	A3	83	76.028	2.31077	0.335808
3	A3	84	76.2217	2.28914	0.336989
3	A3	85	76.4154	2.26762	0.339031
3	A3	86	76.6091	2.24662	0.341807
3	A3	87	76.8029	2.22451	0.345248
3	A3	88	76.9966	2.19983	0.349405
3	A3	89	77.1903	2.17378	0.35456
3	A3	90	77.384	2.15157	0.361291
3	A3	91	77.5777	2.12918	0.370419
3	A3	92	77.7714	2.10472	0.382859
3	A3	93	77.9651	2.08061	0.399486
3	A3	94	78.1588	2.05547	0.421148
3	A3	95	78.3525	2.02445	0.44879
3	A3	96	78.5462	1.99742	0.483603
3	A3	97	78.7399	1.96562	0.527087
3	A3	98	78.9336	1.92999	0.580963
3	A3	99	79.1273	1.89676	0.646949
3	A3	100	79.321	1.85223	0.726496
3	A3	101	79.5147	1.80436	0.820446
3	A3	102	79.7084	1.75062	0.928645
3	A3	103	79.9021	1.6912	1.04949
3	A3	104	80.0958	1.61841	1.17952
3	A3	105	80.2896	1.53657	1.31312
3	A3	106	80.4833	1.44154	1.44259
3	A3	107	80.677	1.33304	1.55858
3	A3	108	80.8707	1.21867	1.65087
3	A3	109	81.0644	1.08823	1.70953
3	A3	110	81.2581	0.954178	1.72639
3	A3	111	81.4518	0.820625	1.69648
3	A3	112	81.6455	0.693277	1.61922
3	A3	113	81.8392	0.579254	1.49895
3	A3	114	82.0329	0.477029	1.34454
3	A3	115	82.2266	0.397134	1.16817
3	A3	116	82.4203	0.335547	0.983391
3	A3	117	82.614	0.288357	0.803057
3	A3	118	82.8077	0.257007	0.6375
3	A3	119	83.0014	0.231233	0.493509
3	A3	120	83.1951	0.215477	0.374158
3	A3	121	83.3888	0.20431	0.27937
3	A3	122	83.5825	0.194639	0.206869
3	A3	123	83.7762	0.188708	0.15319
3	A3	124	83.97	0.184311	0.114506
3	A3	125	84.1637	0.180503	0.0871853
3	A3	126	84.3574	0.176941	0.0680997
3	A3	127	84.5511	0.174353	0.0547469
3	A3	128	84.7448	0.171096	0.0452659
3	A3	129	84.9385	0.168952	0.038376
3	A3	130	85.1322	0.167662	0.0332667
3	A3	131	85.3259	0.165257	0.0294627
3	A3	132	85.5196	0.164643	0.0266923
3	A3	133	85.7133	0.162491	0.0247829
3	A3	134	85.907	0.161252	0.0235935
3	A3	135	86.1007	0.159921	0.0229776
3	A3	136	86.2944	0.159332	0.0227725
3	A3	137	86.4881	0.156896	0.0228116
3	A3	138	86.6818	0.154631	0.0229476
3	A3	139	86.8755	0.154269	0.0230662
3	A3	140	87.0692	0.152125	0.0230802
3	A3	141	87.2629	0.15109	0.0229114
3	A3	142	87.4566	0.14965	0.0224886
3	A3	143	87.6504	0.146742	0.0217708
3	A3	144	87.8441	0.146308	0.0207842
3	A3	145	88.0378	0.144358	0.0196369
3	A3	146	88.2315	0.144019	0.0184938
3	A3	147	88.4252	0.142526	0.0175223
3	A3	148	88.6189	0.141921	0.0168368
3	A3	149	88.8126	0.140788	0.0164708
3	A3	150	89.0063	0.139071	0.016378
3	A3	151	89.2	0.138116	0.0164579
3	A3	152	89.3937	0.137039	0.0165877
3	A3	153	89.5874	0.135603	0.016655
3	A3	154	89.7811	0.134782	0.0165824
3	A3	155	89.9748	0.13313	0.0163359
3	A3	156	90.1685	0.133025	0.0159214
3	A3	157	90.3622	0.130883	0.0153729
3	A3	158	90.5559	0.130394	0.0147446
3	A3	159	90.7496	0.129587	0.0141069
3	A3	160	90.9433	0.128791	0.0135396
3	A3	161	91.137	0.127778	0.0131125
3	A3	162	91.3307	0.127329	0.012861
3	A3	163	91.5245	0.126925	0.0127702
3	A3	164	91.7182	0.125132	0.0127808
3	A3	165	91.9119	0.124553	0.0128147
3	A3	166	92.1056	0.123952	0.0128027
3	A3	167	92.2993	0.123128	0.0127038
3	A3	168	92.493	0.121753	0.0125129
3	A3	169	92.6867	0.121153	0.0122624
3	A3	170	92.8804	0.120259	0.0120126
3	A3	171	93.0741	0.119765	0.0118268
3	A3	172	93.2678	0.119826	0.0117298
3	A3	173	93.4615	0.117851	0.0116766
3	A3	174	93.6552	0.11745	0.011552
3	A3	175	93.8489	0.116601	0.0112091
3	A3	176	94.0426	0.115439	0.0105245
3	A3	177	94.2363	0.114906	0.00944094
3	A3	178	94.43	0.114973	0.00798754
3	A3	179	94.6237	0.113931	0.00627724
3	A3	180	94.8174	0.112758	0.00448896
4	A4	1	60.1442	3.58574	0.310912
4	A4	2	60.3379	3.57594	0.309993
4	A4	3	60.5316	3.56128	0.309504
4	A4	4	60.7253	3.54194	0.309563
4	A4	5	60.919	3.51763	0.31027
4	A4	6	61.1127	3.50002	0.31176
4	A4	7	61.3064	3.47563	0.314184
4	A4	8	61.5001	3.46473	0.317575
4	A4	9	61.6938	3.43367	0.321676
4	A4	10	61.8875	3.4207	0.325828
4	A4	11	62.0813	3.39926	0.329114
4	A4	12	62.275	3.37541	0.330707
4	A4	13	62.4687	3.34245	0.330275
4	A4	14	62.6624	3.33062	0.328204
4	A4	15	62.8561	3.30608	0.325482
4	A4	16	63.0498	3.2819	0.323253
4	A4	17	63.2435	3.26379	0.322299
4	A4	18	63.4372	3.2479	0.322723
4	A4	19	63.6309	3.22448	0.323965
4	A4	20	63.8246	3.20388	0.3252
4	A4	21	64.0183	3.17235	0.325821
4	A4	22	64.212	3.15775	0.325707
4	A4	23	64.4057	3.13536	0.325116
4	A4	24	64.5994	3.11603	0.324345
4	A4	25	64.7931	3.09703	0.323441
4	A4	26	64.9868	3.06881	0.322196
4	A4	27	65.1805	3.0556	0.320359
4	A4	28	65.3742	3.02661	0.317914
4	A4	29	65.5679	3.00403	0.315135
4	A4	30	65.7617	2.99321	0.312499
4	A4	31	65.9554	2.97164	0.31051
4	A4	32	66.1491	2.9451	0.309562
4	A4	33	66.3428	2.92708	0.309865
4	A4	34	66.5365	2.90677	0.311326
4	A4	35	66.7302	2.89558	0.313491
4	A4	36	66.9239	2.87173	0.315662
4	A4	37	67.1176	2.83953	0.317181
4	A4	38	67.3113	2.8229	0.317738
4	A4	39	67.505	2.80595	0.317449
4	A4	40	67.6987	2.77867	0.316696
4	A4	41	67.8924	2.76428	0.315842
4	A4	42	68.0861	2.74263	0.315077
4	A4	43	68.2798	2.71725	0.314427
4	A4	44	68.4735	2.69783	0.313812
4	A4	45	68.6672	2.68331	0.313075
4	A4	46	68.8609	2.65692	0.311997
4	A4	47	69.0546	2.63785	0.31035
4	A4	48	69.2484	2.61593	0.308001
4	A4	49	69.4421	2.59491	0.305048
4	A4	50	69.6358	2.57777	0.301835
4	A4	51	69.8295	2.55081	0.298825
4	A4	52	70.0232	2.53851	0.296396
4	A4	53	70.2169	2.52158	0.294662
4	A4	54	70.4106	2.49755	0.293475
4	A4	55	70.6043	2.47808	0.292568
4	A4	56	70.798	2.45905	0.291744
4	A4	57	70.9917	2.44013	0.290995
4	A4	58	71.1854	2.42159	0.290468
4	A4	59	71.3791	2.40049	0.290342
4	A4	60	71.5728	2.38224	0.290695
4	A4	61	71.7665	2.36522	0.2914
4	A4	62	71.9602	2.34426	0.292154
4	A4	63	72.1539	2.32582	0.29258
4	A4	64	72.3476	2.30502	0.292419
4	A4	65	72.5413	2.28385	0.291687
4	A4	66	72.735	2.2667	0.290661
4	A4	67	72.9287	2.24512	0.289724
4	A4	68	73.1225	2.23143	0.28913
4	A4	69	73.3162	2.21123	0.288862
4	A4	70	73.5099	2.18793	0.288662
4	A4	71	73.7036	2.17334	0.288195
4	A4	72	73.8973	2.15063	0.28726
4	A4	73	74.091	2.13207	0.285875
4	A4	74	74.2847	2.1167	0.284255
4	A4	75	74.4784	2.09434	0.282684
4	A4	76	74.6721	2.07563	0.281381
4	A4	77	74.8658	2.06525	0.280414
4	A4	78	75.0595	2.04017	0.279726
4	A4	79	75.2532	2.02159	0.279235
4	A4	80	75.4469	2.00504	0.27894
4	A4	81	75.6406	1.98507	0.278957
4	A4	82	75.8343	1.96878	0.27947
4	A4	83	76.028	1.94738	0.280642
4	A4	84	76.2217	1.93263	0.282554
4	A4	85	76.4154	1.91273	0.285176
4	A4	86	76.6091	1.89297	0.288421
4	A4	87	76.8029	1.87486	0.292196
4	A4	88	76.9966	1.85567	0.296505
4	A4	89	77.1903	1.83336	0.301524
4	A4	90	77.384	1.81386	0.307655
4	A4	91	77.5777	1.7924	0.315504
4	A4	92	77.7714	1.7738	0.325805
4	A4	93	77.9651	1.75371	0.339347
4	A4	94	78.1588	1.72986	0.356982
4	A4	95	78.3525	1.70477	0.379704
4	A4	96	78.5462	1.68332	0.408747
4	A4	97	78.7399	1.65374	0.445576
4	A4	98	78.9336	1.62743	0.491754
4	A4	99	79.1273	1.5957	0.548685
4	A4	100	79.321	1.56055	0.617324
4	A4	101	79.5147	1.52053	0.69793
4	A4	102	79.7084	1.47288	0.789854
4	A4	103	79.9021	1.4196	0.891359
4	A4	104	80.0958	1.35818	0.999413
4	A4	105	80.2896	1.29017	1.10951
4	A4	106	80.4833	1.20685	1.21555
4	A4	107	80.677	1.11967	1.30998
4	A4	108	80.8707	1.02211	1.38432
4	A4	109	81.0644	0.913167	1.43009
4	A4	110	81.2581	0.798733	1.44027
4	A4	111	81.4518	0.686938	1.41071
4	A4	112	81.6455	0.581916	1.3413
4	A4	113	81.8392	0.485618	1.23632
4	A4	114	82.0329	0.405528	1.10393
4	A4	115	82.2266	0.339962	0.954863
4	A4	116	82.4203	0.290233	0.8006
4	A4	117	82.614	0.253355	0.651635
4	A4	118	82.8077	0.226392	0.516085
4	A4	119	83.0014	0.20784	0.399021
4	A4	120	83.1951	0.19322	0.302514
4	A4	121	83.3888	0.18477	0.226207
4	A4	122	83.5825	0.176384	0.168126
4	A4	123	83.7762	0.171504	0.125438
4	A4	124	83.97	0.169097	0.0950078
4	A4	125	84.1637	0.166046	0.0737613
4	A4	126	84.3574	0.161103	0.05894
4	A4	127	84.5511	0.161601	0.0483072
4	A4	128	84.7448	0.15219	0.0402986
4	A4	129	84.9385	0.154026	0.0340337
4	A4	130	85.1322	0.153921	0.0291538
4	A4	131	85.3259	0.15193	0.0255486
4	A4	132	85.5196	0.150296	0.0231087
4	A4	133	85.7133	0.149134	0.0216066
4	A4	134	85.907	0.147522	0.0207208
4	A4	135	86.1007	0.147027	0.0201301
4	A4	136	86.2944	0.144889	0.0196031
4	A4	137	86.4881	0.142869	0.0190388
4	A4	138	86.6818	0.142487	0.0184546
4	A4	139	86.8755	0.141508	0.0179338
4	A4	140	87.0692	0.140275	0.0175567
4	A4	141	87.2629	0.138841	0.0173471
4	A4	142	87.4566	0.138551	0.0172529
4	A4	143	87.6504	0.137124	0.0171695
4	A4	144	87.8441	0.135433	0.0169895
4	A4	145	88.0378	0.134305	0.0166539
4	A4	146	88.2315	0.133253	0.0161765
4	A4	147	88.4252	0.132419	0.015633
4	A4	148	88.6189	0.131726	0.0151236
4	A4	149	88.8126	0.130214	0.0147282
4	A4	150	89.0063	0.12927	0.0144757
4	A4	151	89.2	0.12847	0.0143343
4	A4	152	89.3937	0.126929	0.014225
4	A4	153	89.5874	0.126523	0.0140544
4	A4	154	89.7811	0.12556	0.0137572
4	A4	155	89.9748	0.123515	0.0133334
4	A4	156	90.1685	0.124398	0.012858
4	A4	157	90.3622	0.122287	0.0124535
4	A4	158	90.5559	0.121862	0.0122281
4	A4	159	90.7496	0.122677	0.0122099
4	A4	160	90.9433	0.120835	0.0123186
4	A4	161	91.137	0.119336	0.0124004
4	A4	162	91.3307	0.118147	0.0123158
4	A4	163	91.5245	0.117443	0.0120216
4	A4	164	91.7182	0.117369	0.0115936
4	A4	165	91.9119	0.117407	0.0111749
4	A4	166	92.1056	0.115566	0.0108925
4	A4	167	92.2993	0.115066	0.010798
4	A4	168	92.493	0.114528	0.0108561
4	A4	169	92.6867	0.114851	0.0109745
4	A4	170	92.8804	0.112567	0.0110499
4	A4	171	93.0741	0.111346	0.0110151
4	A4	172	93.2678	0.111774	0.0108615
4	A4	173	93.4615	0.110829	0.0106218
4	A4	174	93.6552	0.110618	0.0103154
4	A4	175	93.8489	0.109432	0.00989708
4	A4	176	94.0426	0.109003	0.00925631
4	A4	177	94.2363	0.107511	0.00827935
4	A4	178	94.43	0.106921	0.00693689
4	A4	179	94.6237	0.10778	0.0053323
4	A4	180	94.8174	0.106686	0.00367653
5	A5	1	60.1442	4.28047	0.404519
5	A5	2	60.3379	4.26636	0.402901
5	A5	3	60.5316	4.24405	0.401731
5	A5	4	60.7253	4.21893	0.401679
5	A5	5	60.919	4.20465	0.403345
5	A5	6	61.1127	4.17547	0.406905
5	A5	7	61.3064	4.15314	0.411926
5	A5	8	61.5001	4.13157	0.417492
5	A5	9	61.6938	4.10355	0.422513
5	A5	10	61.8875	4.07669	0.426091
5	A5	11	62.0813	4.05132	0.427717
5	A5	12	62.275	4.02532	0.427325
5	A5	13	62.4687	4.00406	0.42529
5	A5	14	62.6624	3.97485	0.422405
5	A5	15	62.8561	3.94349	0.419814
5	A5	16	63.0498	3.9236	0.418645
5	A5	17	63.2435	3.90379	0.419484
5	A5	18	63.4372	3.88057	0.42189
5	A5	19	63.6309	3.85375	0.424436
5	A5	20	63.8246	3.83053	0.42539
5	A5	21	64.0183	3.79293	0.423668
5	A5	22	64.212	3.77047	0.419502
5	A5	23	64.4057	3.74368	0.414343
5	A5	24	64.5994	3.72596	0.410051
5	A5	25	64.7931	3.70687	0.407935
5	A5	26	64.9868	3.67853	0.408178
5	A5	27	65.1805	3.65676	0.409956
5	A5	28	65.3742	3.63248	0.411986
5	A5	29	65.5679	3.60125	0.413178
5	A5	30	65.7617	3.5824	0.412976
5	A5	31	65.9554	3.55669	0.411401
5	A5	32	66.1491	3.53021	0.408879
5	A5	33	66.3428	3.50789	0.405978
5	A5	34	66.5365	3.48151	0.403175
5	A5	35	66.7302	3.46094	0.400682
5	A5	36	66.9239	3.44189	0.39845
5	A5	37	67.1176	3.40854	0.396302
5	A5	38	67.3113	3.38818	0.394188
5	A5	39	67.505	3.36577	0.392317
5	A5	40	67.6987	3.33962	0.391148
5	A5	41	67.8924	3.32089	0.391116
5	A5	42	68.0861	3.29764	0.392412
5	A5	43	68.2798	3.27324	0.394817
5	A5	44	68.4735	3.25269	0.397775
5	A5	45	68.6672	3.22753	0.400607
5	A5	46	68.8609	3.203	0.402767
5	A5	47	69.0546	3.17396	0.403996
5	A5	48	69.2484	3.15552	0.404317
5	A5	49	69.4421	3.12982	0.403911
5	A5	50	69.6358	3.10629	0.403018
5	A5	51	69.8295	3.07845	0.401909
5	A5	52	70.0232	3.05871	0.400913
5	A5	53	70.2169	3.03307	0.400411
5	A5	54	70.4106	3.0105	0.400723
5	A5	55	70.6043	2.98626	0.401955
5	A5	56	70.798	2.96513	0.403887
5	A5	57	70.9917	2.93888	0.406022
5	A5	58	71.1854	2.9142	0.407792
5	A5	59	71.3791	2.88828	0.408809
5	A5	60	71.5728	2.86483	0.409005
5	A5	61	71.7665	2.83648	0.408546
5	A5	62	71.9602	2.8176	0.407584
5	A5	63	72.1539	2.79247	0.406031
5	A5	64	72.3476	2.76971	0.403536
5	A5	65	72.5413	2.74227	0.399729
5	A5	66	72.735	2.71364	0.394551
5	A5	67	72.9287	2.69698	0.388431
5	A5	68	73.1225	2.67369	0.382196
5	A5	69	73.3162	2.64464	0.376708
5	A5	70	73.5099	2.63114	0.372489
5	A5	71	73.7036	2.60991	0.369496
5	A5	72	73.8973	2.58763	0.367237
5	A5	73	74.091	2.55995	0.365102
5	A5	74	74.2847	2.54133	0.362716
5	A5	75	74.4784	2.5203	0.360118
5	A5	76	74.6721	2.49973	0.35764
5	A5	77	74.8658	2.48	0.355662
5	A5	78	75.0595	2.45844	0.354437
5	A5	79	75.2532	2.43744	0.354038
5	A5	80	75.4469	2.41699	0.354402
5	A5	81	75.6406	2.39382	0.355418
5	A5	82	75.8343	2.37399	0.356941
5	A5	83	76.028	2.35542	0.358791
5	A5	84	76.2217	2.32938	0.360766
5	A5	85	76.4154	2.30992	0.362685
5	A5	86	76.6091	2.28829	0.364445
5	A5	87	76.8029	2.26702	0.366073
5	A5	88	76.9966	2.24387	0.367776
5	A5	89	77.1903	2.21962	0.369955
5	A5	90	77.384	2.19861	0.373169
5	A5	91	77.5777	2.17718	0.378066
5	A5	92	77.7714	2.15643	0.385336
5	A5	93	77.9651	2.13254	0.395765
5	A5	94	78.1588	2.10742	0.410393
5	A5	95	78.3525	2.08352	0.430659
5	A5	96	78.5462	2.06125	0.458411
5	A5	97	78.7399	2.03377	0.495776
5	A5	98	78.9336	2.00573	0.544905
5	A5	99	79.1273	1.97812	0.607749
5	A5	100	79.321	1.93819	0.685857
5	A5	101	79.5147	1.90009	0.780115
5	A5	102	79.7084	1.85564	0.890341
5	A5	103	79.9021	1.80194	1.01475
5	A5	104	80.0958	1.74151	1.14947
5	A5	105	80.2896	1.6664	1.28831
5	A5	106	80.4833	1.58441	1.42288
5	A5	107	80.677	1.48422	1.54324
5	A5	108	80.8707	1.38226	1.63884
5	A5	109	81.0644	1.26336	1.69973
5	A5	110	81.2581	1.14562	1.71797
5	A5	111	81.4518	1.02425	1.68895
5	A5	112	81.6455	0.909158	1.61246
5	A5	113	81.8392	0.80704	1.49308
5	A5	114	82.0329	0.716739	1.33985
5	A5	115	82.2266	0.644616	1.16494
5	A5	116	82.4203	0.587549	0.981895
5	A5	117	82.614	0.546057	0.803504
5	A5	118	82.8077	0.515944	0.640048
5	A5	119	83.0014	0.496582	0.498203
5	A5	120	83.1951	0.47982	0.380846
5	A5	121	83.3888	0.467667	0.28765
5	A5	122	83.5825	0.459192	0.216144
5	A5	123	83.7762	0.452596	0.162834
5	A5	124	83.97	0.448231	0.124066
5	A5	125	84.1637	0.444138	0.0965302
5	A5	126	84.3574	0.440629	0.0774342
5	A5	127	84.5511	0.437906	0.064496
5	A5	128	84.7448	0.436268	0.0558762
5	A5	129	84.9385	0.432048	0.0501288
5	A5	130	85.1322	0.429412	0.0461807
5	A5	131	85.3259	0.427328	0.0433048
5	A5	132	85.5196	0.424545	0.0410631
5	A5	133	85.7133	0.42307	0.0392173
5	A5	134	85.907	0.421088	0.0376434
5	A5	135	86.1007	0.41771	0.0362857
5	A5	136	86.2944	0.415941	0.0351471
5	A5	137	86.4881	0.414271	0.034285
5	A5	138	86.6818	0.412832	0.0337817
5	A5	139	86.8755	0.409718	0.0336796
5	A5	140	87.0692	0.408679	0.0339139
5	A5	141	87.2629	0.40773	0.0342816
5	A5	142	87.4566	0.404708	0.0344856
5	A5	143	87.6504	0.401406	0.0342426
5	A5	144	87.8441	0.399527	0.0334126
5	A5	145	88.0378	0.397499	0.0320671
5	A5	146	88.2315	0.395846	0.030458
5	A5	147	88.4252	0.394394	0.0289038
5	A5	148	88.6189	0.394075	0.0276594
5	A5	149	88.8126	0.390982	0.026842
5	A5	150	89.0063	0.389577	0.0264291
5	A5	151	89.2	0.387166	0.0263076
5	A5	152	89.3937	0.386826	0.0263271
5	A5	153	89.5874	0.384733	0.0263369
5	A5	154	89.7811	0.382823	0.0262107
5	A5	155	89.9748	0.381149	0.0258734
5	A5	156	90.1685	0.38003	0.0253228
5	A5	157	90.3622	0.377902	0.0246322
5	A5	158	90.5559	0.37667	0.0239207
5	A5	159	90.7496	0.376398	0.0233041
5	A5	160	90.9433	0.374841	0.0228525
5	A5	161	91.137	0.372181	0.0225761
5	A5	162	91.3307	0.371751	0.022438
5	A5	163	91.5245	0.370963	0.0223748
5	A5	164	91.7182	0.369192	0.0223061
5	A5	165	91.9119	0.367638	0.0221423
5	A5	166	92.1056	0.366897	0.0218059
5	A5	167	92.2993	0.364459	0.0212728
5	A5	168	92.493	0.363466	0.0205968
5	A5	169	92.6867	0.362768	0.0199008
5	A5	170	92.8804	0.362565	0.0193163
5	A5	171	93.0741	0.360517	0.0189123
5	A5	172	93.2678	0.358696	0.0186533
5	A5	173	93.4615	0.359479	0.0184011
5	A5	174	93.6552	0.356906	0.0179567
5	A5	175	93.8489	0.35644	0.0171219
5	A5	176	94.0426	0.354071	0.015766
5	A5	177	94.2363	0.353448	0.013871
5	A5	178	94.43	0.35463	0.011543
5	A5	179	94.6237	0.353473	0.00898363
5	A5	180	94.8174	0.350826	0.00643869
6	A6	1	60.1442	4.02134	0.349737
6	A6	2	60.3379	3.99897	0.347476
6	A6	3	60.5316	3.98918	0.34539
6	A6	4	60.7253	3.9692	0.343969
6	A6	5	60.919	3.94495	0.343534
6	A6	6	61.1127	3.92071	0.344186
6	A6	7	61.3064	3.89543	0.345885
6	A6	8	61.5001	3.87925	0.348521
6	A6	9	61.6938	3.85643	0.351934
6	A6	10	61.8875	3.83085	0.355894
6	A6	11	62.0813	3.80908	0.360127
6	A6	12	62.275	3.78369	0.36434
6	A6	13	62.4687	3.75842	0.368225
6	A6	14	62.6624	3.7384	0.371426
6	A6	15	62.8561	3.71136	0.373552
6	A6	16	63.0498	3.68491	0.374276
6	A6	17	63.2435	3.65595	0.373473
6	A6	18	63.4372	3.63556	0.371322
6	A6	19	63.6309	3.61147	0.368277
6	A6	20	63.8246	3.5856	0.364971
6	A6	21	64.0183	3.55844	0.362058
6	A6	22	64.212	3.53957	0.360053
6	A6	23	64.4057	3.51951	0.359202
6	A6	24	64.5994	3.49155	0.359434
6	A6	25	64.7931	3.46977	0.360433
6	A6	26	64.9868	3.44613	0.361773
6	A6	27	65.1805	3.42186	0.363067
6	A6	28	65.3742	3.39995	0.36402
6	A6	29	65.5679	3.37276	0.364446
6	A6	30	65.7617	3.34898	0.364229
6	A6	31	65.9554	3.33	0.363288
6	A6	32	66.1491	3.29833	0.361588
6	A6	33	66.3428	3.28089	0.359136
6	A6	34	66.5365	3.25365	0.356008
6	A6	35	66.7302	3.23012	0.352344
6	A6	36	66.9239	3.20959	0.348384
6	A6	37	67.1176	3.18601	0.344501
6	A6	38	67.3113	3.15795	0.34122
6	A6	39	67.505	3.14165	0.339155
6	A6	40	67.6987	3.11693	0.338822
6	A6	41	67.8924	3.09931	0.340402
6	A6	42	68.0861	3.07641	0.343617
6	A6	43	68.2798	3.05219	0.347731
6	A6	44	68.4735	3.03222	0.351779
6	A6	45	68.6672	3.00566	0.35483
6	A6	46	68.8609	2.9809	0.356261
6	A6	47	69.0546	2.95729	0.355863
6	A6	48	69.2484	2.93359	0.353868
6	A6	49	69.4421	2.90898	0.350815
6	A6	50	69.6358	2.88514	0.347367
6	A6	51	69.8295	2.8647	0.344116
6	A6	52	70.0232	2.84367	0.341452
6	A6	53	70.2169	2.82018	0.339528
6	A6	54	70.4106	2.79597	0.338312
6	A6	55	70.6043	2.7767	0.337656
6	A6	56	70.798	2.75434	0.337355
6	A6	57	70.9917	2.73051	0.337173
6	A6	58	71.1854	2.70634	0.336858
6	A6	59	71.3791	2.68921	0.336179
6	A6	60	71.5728	2.66189	0.334986
6	A6	61	71.7665	2.64059	0.333272
6	A6	62	71.9602	2.61849	0.331199
6	A6	63	72.1539	2.59837	0.329077
6	A6	64	72.3476	2.57481	0.327301
6	A6	65	72.5413	2.55643	0.326247
6	A6	66	72.735	2.53086	0.326201
6	A6	67	72.9287	2.51508	0.327302
6	A6	68	73.1225	2.49158	0.329521
6	A6	69	73.3162	2.4703	0.332657
6	A6	70	73.5099	2.44503	0.336314
6	A6	71	73.7036	2.42633	0.339854
6	A6	72	73.8973	2.40554	0.342461
6	A6	73	74.091	2.38313	0.34333
6	A6	74	74.2847	2.35109	0.342007
6	A6	75	74.4784	2.32972	0.338623
6	A6	76	74.6721	2.3099	0.333879
6	A6	77	74.8658	2.29374	0.328769
6	A6	78	75.0595	2.26936	0.324206
6	A6	79	75.2532	2.24305	0.320758
6	A6	80	75.4469	2.22912	0.31857
6	A6	81	75.6406	2.20909	0.317443
6	A6	82	75.8343	2.18597	0.317007
6	A6	83	76.028	2.16088	0.316931
6	A6	84	76.2217	2.14412	0.317073
6	A6	85	76.4154	2.12188	0.317519
6	A6	86	76.6091	2.10429	0.318489
6	A6	87	76.8029	2.07918	0.320203
6	A6	88	76.9966	2.06001	0.32281
6	A6	89	77.1903	2.0392	0.326402
6	A6	90	77.384	2.01432	0.331098
6	A6	91	77.5777	1.99394	0.337138
6	A6	92	77.7714	1.97285	0.344955
6	A6	93	77.9651	1.94803	0.355195
6	A6	94	78.1588	1.92419	0.368704
6	A6	95	78.3525	1.90422	0.386524
6	A6	96	78.5462	1.87697	0.409953
6	A6	97	78.7399	1.85138	0.440645
6	A6	98	78.9336	1.81724	0.480699
6	A6	99	79.1273	1.79331	0.532542
6	A6	100	79.321	1.75961	0.598574
6	A6	101	79.5147	1.72277	0.680605
6	A6	102	79.7084	1.67926	0.779224
6	A6	103	79.9021	1.62652	0.89328
6	A6	104	80.0958	1.56898	1.01951
6	A6	105	80.2896	1.49852	1.15244
6	A6	106	80.4833	1.41458	1.28447
6	A6	107	80.677	1.3164	1.40643
6	A6	108	80.8707	1.21042	1.50826
6	A6	109	81.0644	1.09343	1.58005
6	A6	110	81.2581	0.969606	1.61335
6	A6	111	81.4518	0.841806	1.60242
6	A6	112	81.6455	0.720269	1.54548
6	A6	113	81.8392	0.606756	1.44538
6	A6	114	82.0329	0.50874	1.30953
6	A6	115	82.2266	0.428967	1.14887
6	A6	116	82.4203	0.364046	0.976262
6	A6	117	82.614	0.315143	0.804405
6	A6	118	82.8077	0.28208	0.644025
6	A6	119	83.0014	0.258877	0.502629
6	A6	120	83.1951	0.239914	0.384083
6	A6	121	83.3888	0.22845	0.288973
6	A6	122	83.5825	0.218289	0.215492
6	A6	123	83.7762	0.211672	0.160491
6	A6	124	83.97	0.205781	0.120384
6	A6	125	84.1637	0.203247	0.0917573
6	A6	126	84.3574	0.199863	0.0716605
6	A6	127	84.5511	0.196385	0.0577039
6	A6	128	84.7448	0.192894	0.048042
6	A6	129	84.9385	0.191359	0.0413075
6	A6	130	85.1322	0.190217	0.036525
6	A6	131	85.3259	0.187466	0.0330242
6	A6	132	85.5196	0.184678	0.030375
6	A6	133	85.7133	0.183236	0.0283402
6	A6	134	85.907	0.182161	0.0268213
6	A6	135	86.1007	0.180203	0.0257852
6	A6	136	86.2944	0.179586	0.0251894
6	A6	137	86.4881	0.177227	0.0249418
6	A6	138	86.6818	0.175492	0.0249133
6	A6	139	86.8755	0.173689	0.0249808
6	A6	140	87.0692	0.17208	0.0250598
6	A6	141	87.2629	0.170858	0.025103
6	A6	142	87.4566	0.168726	0.0250729
6	A6	143	87.6504	0.167659	0.0249198
6	A6	144	87.8441	0.16575	0.0245885
6	A6	145	88.0378	0.163355	0.0240503
6	A6	146	88.2315	0.16232	0.0233324
6	A6	147	88.4252	0.1604	0.0225163
6	A6	148	88.6189	0.160025	0.0217035
6	A6	149	88.8126	0.157956	0.0209708
6	A6	150	89.0063	0.156276	0.0203468
6	A6	151	89.2	0.15469	0.0198225
6	A6	152	89.3937	0.152887	0.0193761
6	A6	153	89.5874	0.153226	0.0189901
6	A6	154	89.7811	0.151129	0.0186483
6	A6	155	89.9748	0.15033	0.0183244
6	A6	156	90.1685	0.148369	0.0179838
6	A6	157	90.3622	0.147494	0.0175981
6	A6	158	90.5559	0.146691	0.0171619
6	A6	159	90.7496	0.145414	0.0166996
6	A6	160	90.9433	0.144338	0.0162596
6	A6	161	91.137	0.142665	0.0158977
6	A6	162	91.3307	0.143034	0.0156545
6	A6	163	91.5245	0.141737	0.0155318
6	A6	164	91.7182	0.140245	0.0154872
6	A6	165	91.9119	0.139403	0.0154523
6	A6	166	92.1056	0.137594	0.0153682
6	A6	167	92.2993	0.137929	0.0152096
6	A6	168	92.493	0.136146	0.0149836
6	A6	169	92.6867	0.134804	0.0147084
6	A6	170	92.8804	0.135224	0.0143946
6	A6	171	93.0741	0.132504	0.0140419
6	A6	172	93.2678	0.13306	0.0136432
6	A6	173	93.4615	0.131311	0.0131857
6	A6	174	93.6552	0.131005	0.0126415
6	A6	175	93.8489	0.130219	0.0119552
6	A6	176	94.0426	0.128916	0.0110471
6	A6	177	94.2363	0.128576	0.00983954
6	A6	178	94.43	0.128114	0.00830463
6	A6	179	94.6237	0.126597	0.00650834
6	A6	180	94.8174	0.126779	0.00461995
7	A7	1	60.1442	4.11243	0.34616
7	A7	2	60.3379	4.09733	0.341406
7	A7	3	60.5316	4.0844	0.337298
7	A7	4	60.7253	4.06596	0.33513
7	A7	5	60.919	4.04802	0.335756
7	A7	6	61.1127	4.02174	0.339318
7	A7	7	61.3064	3.99731	0.345239
7	A7	8	61.5001	3.97964	0.352425
7	A7	9	61.6938	3.96159	0.359535
7	A7	10	61.8875	3.92867	0.365315
7	A7	11	62.0813	3.9056	0.368977
7	A7	12	62.275	3.87835	0.370433
7	A7	13	62.4687	3.85416	0.370264
7	A7	14	62.6624	3.82959	0.369407
7	A7	15	62.8561	3.80945	0.368697
7	A7	16	63.0498	3.78323	0.368556
7	A7	17	63.2435	3.75792	0.368942
7	A7	18	63.4372	3.73582	0.369545
7	A7	19	63.6309	3.70779	0.370025
7	A7	20	63.8246	3.68509	0.370157
7	A7	21	64.0183	3.66066	0.369868
7	A7	22	64.212	3.63755	0.369175
7	A7	23	64.4057	3.60843	0.368187
7	A7	24	64.5994	3.59204	0.367096
7	A7	25	64.7931	3.56212	0.366185
7	A7	26	64.9868	3.53489	0.365717
7	A7	27	65.1805	3.52251	0.365815
7	A7	28	65.3742	3.49285	0.366357
7	A7	29	65.5679	3.47017	0.367038
7	A7	30	65.7617	3.44202	0.367531
7	A7	31	65.9554	3.42039	0.36764
7	A7	32	66.1491	3.39589	0.367346
7	A7	33	66.3428	3.3739	0.366744
7	A7	34	66.5365	3.3465	0.365961
7	A7	35	66.7302	3.3256	0.36512
7	A7	36	66.9239	3.29727	0.364331
7	A7	37	67.1176	3.27616	0.363702
7	A7	38	67.3113	3.25307	0.363303
7	A7	39	67.505	3.2266	0.363171
7	A7	40	67.6987	3.2024	0.363292
7	A7	41	67.8924	3.18066	0.363603
7	A7	42	68.0861	3.15579	0.363966
7	A7	43	68.2798	3.13333	0.364168
7	A7	44	68.4735	3.10751	0.363958
7	A7	45	68.6672	3.08435	0.363118
7	A7	46	68.8609	3.05885	0.36154
7	A7	47	69.0546	3.03556	0.359307
7	A7	48	69.2484	3.01153	0.356676
7	A7	49	69.4421	2.98761	0.354018
7	A7	50	69.6358	2.96389	0.35169
7	A7	51	69.8295	2.94169	0.349909
7	A7	52	70.0232	2.92215	0.348681
7	A7	53	70.2169	2.8962	0.347838
7	A7	54	70.4106	2.87359	0.347197
7	A7	55	70.6043	2.84903	0.346711
7	A7	56	70.798	2.82847	0.346537
7	A7	57	70.9917	2.80337	0.346935
7	A7	58	71.1854	2.78149	0.348094
7	A7	59	71.3791	2.76205	0.349951
7	A7	60	71.5728	2.73514	0.352149
7	A7	61	71.7665	2.71202	0.354106
7	A7	62	71.9602	2.69052	0.355195
7	A7	63	72.1539	2.66313	0.354936
7	A7	64	72.3476	2.64073	0.353117
7	A7	65	72.5413	2.61616	0.349863
7	A7	66	72.735	2.59459	0.345624
7	A7	67	72.9287	2.57024	0.341067
7	A7	68	73.1225	2.54703	0.336906
7	A7	69	73.3162	2.52877	0.333701
7	A7	70	73.5099	2.50736	0.331671
7	A7	71	73.7036	2.48451	0.330672
7	A7	72	73.8973	2.4652	0.330304
7	A7	73	74.091	2.43884	0.330122
7	A7	74	74.2847	2.41945	0.329804
7	A7	75	74.4784	2.3976	0.329205
7	A7	76	74.6721	2.37915	0.328305
7	A7	77	74.8658	2.35335	0.327156
7	A7	78	75.0595	2.33431	0.325866
7	A7	79	75.2532	2.31299	0.32462
7	A7	80	75.4469	2.2877	0.323638
7	A7	81	75.6406	2.27114	0.323079
7	A7	82	75.8343	2.24815	0.322954
7	A7	83	76.028	2.22845	0.323123
7	A7	84	76.2217	2.20485	0.323413
7	A7	85	76.4154	2.18373	0.323777
7	A7	86	76.6091	2.16015	0.324374
7	A7	87	76.8029	2.14334	0.325518
7	A7	88	76.9966	2.12102	0.327547
7	A7	89	77.1903	2.09665	0.330737
7	A7	90	77.384	2.07504	0.33529
7	A7	91	77.5777	2.05373	0.341411
7	A7	92	77.7714	2.03211	0.349379
7	A7	93	77.9651	2.00697	0.359624
7	A7	94	78.1588	1.98455	0.372788
7	A7	95	78.3525	1.959	0.38979
7	A7	96	78.5462	1.93492	0.411855
7	A7	97	78.7399	1.90718	0.440554
7	A7	98	78.9336	1.87976	0.477776
7	A7	99	79.1273	1.84878	0.525647
7	A7	100	79.321	1.81607	0.586356
7	A7	101	79.5147	1.77801	0.661795
7	A7	102	79.7084	1.73945	0.753077
7	A7	103	79.9021	1.68812	0.859976
7	A7	104	80.0958	1.63297	0.980449
7	A7	105	80.2896	1.56634	1.11038
7	A7	106	80.4833	1.48602	1.24358
7	A7	107	80.677	1.39257	1.37209
7	A7	108	80.8707	1.29243	1.48665
7	A7	109	81.0644	1.17927	1.57743
7	A7	110	81.2581	1.05275	1.63511
7	A7	111	81.4518	0.925934	1.65207
7	A7	112	81.6455	0.79898	1.62377
7	A7	113	81.8392	0.677696	1.54981
7	A7	114	82.0329	0.566095	1.43447
7	A7	115	82.2266	0.472288	1.28635
7	A7	116	82.4203	0.392536	1.11723
7	A7	117	82.614	0.335248	0.940223
7	A7	118	82.8077	0.290482	0.767701
7	A7	119	83.0014	0.258623	0.609591
7	A7	120	83.1951	0.235796	0.472332
7	A7	121	83.3888	0.220685	0.358718
7	A7	122	83.5825	0.209715	0.268454
7	A7	123	83.7762	0.199431	0.199148
7	A7	124	83.97	0.193955	0.147379
7	A7	125	84.1637	0.188387	0.109567
7	A7	126	84.3574	0.185751	0.082503
7	A7	127	84.5511	0.182774	0.063527
7	A7	128	84.7448	0.180586	0.0504955
7	A7	129	84.9385	0.179048	0.0416722
7	A7	130	85.1322	0.177095	0.0356648
7	A7	131	85.3259	0.173812	0.0314244
7	A7	132	85.5196	0.17194	0.0282676
7	A7	133	85.7133	0.170795	0.0258454
7	A7	134	85.907	0.169256	0.0240371
7	A7	135	86.1007	0.16972	0.0228088
7	A7	136	86.2944	0.166906	0.0221049
7	A7	137	86.4881	0.165132	0.021815
7	A7	138	86.6818	0.163637	0.0217966
7	A7	139	86.8755	0.163531	0.0219037
7	A7	140	87.0692	0.160984	0.0219991
7	A7	141	87.2629	0.160162	0.021961
7	A7	142	87.4566	0.158133	0.0217052
7	A7	143	87.6504	0.155717	0.0212157
7	A7	144	87.8441	0.155348	0.0205505
7	A7	145	88.0378	0.154202	0.0198083
7	A7	146	88.2315	0.153274	0.0190757
7	A7	147	88.4252	0.151719	0.0183982
7	A7	148	88.6189	0.150506	0.0177917
7	A7	149	88.8126	0.148308	0.0172751
7	A7	150	89.0063	0.148332	0.0168828
7	A7	151	89.2	0.146744	0.0166452
7	A7	152	89.3937	0.145819	0.0165575
7	A7	153	89.5874	0.144435	0.0165713
7	A7	154	89.7811	0.143726	0.0166163
7	A7	155	89.9748	0.141576	0.016629
7	A7	156	90.1685	0.142204	0.0165664
7	A7	157	90.3622	0.139465	0.0164009
7	A7	158	90.5559	0.139137	0.0161173
7	A7	159	90.7496	0.137761	0.0157277
7	A7	160	90.9433	0.136725	0.0152881
7	A7	161	91.137	0.135683	0.0148918
7	A7	162	91.3307	0.135738	0.0146258
7	A7	163	91.5245	0.134682	0.0145144
7	A7	164	91.7182	0.133107	0.0144929
7	A7	165	91.9119	0.132212	0.0144362
7	A7	166	92.1056	0.131481	0.014228
7	A7	167	92.2993	0.129553	0.013827
7	A7	168	92.493	0.129668	0.0132887
7	A7	169	92.6867	0.128768	0.0127344
7	A7	170	92.8804	0.127869	0.0122895
7	A7	171	93.0741	0.127325	0.0120256
7	A7	172	93.2678	0.126548	0.011931
7	A7	173	93.4615	0.125726	0.0119126
7	A7	174	93.6552	0.12489	0.0118236
7	A7	175	93.8489	0.123772	0.0115046
7	A7	176	94.0426	0.122889	0.0108252
7	A7	177	94.2363	0.122126	0.00972045
7	A7	178	94.43	0.122426	0.00821425
7	A7	179	94.6237	0.120535	0.00642624
7	A7	180	94.8174	0.120519	0.00455465
8	A8	1	60.1442	3.57025	0.350064
8	A8	2	60.3379	3.5582	0.346614
8	A8	3	60.5316	3.53813	0.343332
8	A8	4	60.7253	3.51963	0.341283
8	A8	5	60.919	3.50583	0.341327
8	A8	6	61.1127	3.47888	0.34374
8	A8	7	61.3064	3.46118	0.348111
8	A8	8	61.5001	3.44175	0.353545
8	A8	9	61.6938	3.41369	0.359042
8	A8	10	61.8875	3.39466	0.363811
8	A8	11	62.0813	3.37182	0.367417
8	A8	12	62.275	3.34613	0.369762
8	A8	13	62.4687	3.32477	0.37097
8	A8	14	62.6624	3.30266	0.371285
8	A8	15	62.8561	3.27544	0.371017
8	A8	16	63.0498	3.25463	0.37048
8	A8	17	63.2435	3.23011	0.369921
8	A8	18	63.4372	3.21041	0.369445
8	A8	19	63.6309	3.18607	0.36899
8	A8	20	63.8246	3.16263	0.368435
8	A8	21	64.0183	3.13872	0.367732
8	A8	22	64.212	3.11682	0.366991
8	A8	23	64.4057	3.09337	0.36643
8	A8	24	64.5994	3.07141	0.366178
8	A8	25	64.7931	3.05107	0.36609
8	A8	26	64.9868	3.02947	0.36577
8	A8	27	65.1805	3.00464	0.364786
8	A8	28	65.3742	2.97894	0.362989
8	A8	29	65.5679	2.95741	0.360683
8	A8	30	65.7617	2.93426	0.358476
8	A8	31	65.9554	2.91743	0.356937
8	A8	32	66.1491	2.89519	0.356325
8	A8	33	66.3428	2.87342	0.356512
8	A8	34	66.5365	2.84703	0.357204
8	A8	35	66.7302	2.82692	0.358136
8	A8	36	66.9239	2.80691	0.359155
8	A8	37	67.1176	2.78113	0.360124
8	A8	38	67.3113	2.76089	0.360839
8	A8	39	67.505	2.74013	0.361047
8	A8	40	67.6987	2.71123	0.360605
8	A8	41	67.8924	2.69239	0.359605
8	A8	42	68.0861	2.6656	0.358341
8	A8	43	68.2798	2.65187	0.357119
8	A8	44	68.4735	2.62576	0.356029
8	A8	45	68.6672	2.60444	0.354905
8	A8	46	68.8609	2.58281	0.353422
8	A8	47	69.0546	2.55659	0.351332
8	A8	48	69.2484	2.53804	0.348622
8	A8	49	69.4421	2.51569	0.345551
8	A8	50	69.6358	2.49331	0.34256
8	A8	51	69.8295	2.47205	0.340123
8	A8	52	70.0232	2.45339	0.338532
8	A8	53	70.2169	2.43005	0.337745
8	A8	54	70.4106	2.41533	0.337325
8	A8	55	70.6043	2.38956	0.336617
8	A8	56	70.798	2.36959	0.335061
8	A8	57	70.9917	2.34321	0.332517
8	A8	58	71.1854	2.32394	0.329355
8	A8	59	71.3791	2.30628	0.326247
8	A8	60	71.5728	2.28705	0.323804
8	A8	61	71.7665	2.26735	0.322315
8	A8	62	71.9602	2.24515	0.321715
8	A8	63	72.1539	2.2274	0.321756
8	A8	64	72.3476	2.20606	0.322171
8	A8	65	72.5413	2.18391	0.322743
8	A8	66	72.735	2.1702	0.32324
8	A8	67	72.9287	2.14619	0.323375
8	A8	68	73.1225	2.12561	0.322864
8	A8	69	73.3162	2.10483	0.321577
8	A8	70	73.5099	2.08418	0.319653
8	A8	71	73.7036	2.06439	0.317479
8	A8	72	73.8973	2.0479	0.315529
8	A8	73	74.091	2.02545	0.314155
8	A8	74	74.2847	2.00837	0.313424
8	A8	75	74.4784	1.99056	0.313105
8	A8	76	74.6721	1.96968	0.312801
8	A8	77	74.8658	1.95113	0.312166
8	A8	78	75.0595	1.92824	0.31109
8	A8	79	75.2532	1.91199	0.309756
8	A8	80	75.4469	1.89158	0.308536
8	A8	81	75.6406	1.87183	0.307797
8	A8	82	75.8343	1.85618	0.307724
8	A8	83	76.028	1.83536	0.308276
8	A8	84	76.2217	1.81368	0.309257
8	A8	85	76.4154	1.79806	0.310447
8	A8	86	76.6091	1.77713	0.311717
8	A8	87	76.8029	1.75814	0.313106
8	A8	88	76.9966	1.73706	0.314843
8	A8	89	77.1903	1.71682	0.317361
8	A8	90	77.384	1.69795	0.32124
8	A8	91	77.5777	1.67848	0.327129
8	A8	92	77.7714	1.65785	0.335665
8	A8	93	77.9651	1.63716	0.347455
8	A8	94	78.1588	1.61932	0.363141
8	A8	95	78.3525	1.59101	0.383542
8	A8	96	78.5462	1.57028	0.409786
8	A8	97	78.7399	1.54515	0.443337
8	A8	98	78.9336	1.51948	0.485912
8	A8	99	79.1273	1.48825	0.539283
8	A8	100	79.321	1.45805	0.604987
8	A8	101	79.5147	1.41957	0.683966
8	A8	102	79.7084	1.3788	0.776128
8	A8	103	79.9021	1.33127	0.879883
8	A8	104	80.0958	1.27487	0.99177
8	A8	105	80.2896	1.20726	1.10628
8	A8	106	80.4833	1.13351	1.21602
8	A8	107	80.677	1.04636	1.31219
8	A8	108	80.8707	0.951264	1.38548
8	A8	109	81.0644	0.851204	1.42728
8	A8	110	81.2581	0.741449	1.43105
8	A8	111	81.4518	0.63636	1.39372
8	A8	112	81.6455	0.539986	1.31647
8	A8	113	81.8392	0.453602	1.20482
8	A8	114	82.0329	0.381285	1.06784
8	A8	115	82.2266	0.322018	0.916702
8	A8	116	82.4203	0.27849	0.76288
8	A8	117	82.614	0.24704	0.616513
8	A8	118	82.8077	0.22374	0.485169
8	A8	119	83.0014	0.207362	0.373294
8	A8	120	83.1951	0.195385	0.282337
8	A8	121	83.3888	0.188	0.211358
8	A8	122	83.5825	0.180242	0.157864
8	A8	123	83.7762	0.177022	0.118633
8	A8	124	83.97	0.172769	0.0903755
8	A8	125	84.1637	0.168605	0.0701835
8	A8	126	84.3574	0.165733	0.0557643
8	A8	127	84.5511	0.163828	0.0454729
8	A8	128	84.7448	0.16225	0.0381937
8	A8	129	84.9385	0.160845	0.0331504
8	A8	130	85.1322	0.159345	0.0297389
8	A8	131	85.3259	0.157663	0.0274386
8	A8	132	85.5196	0.155589	0.0258112
8	A8	133	85.7133	0.153807	0.0245383
8	A8	134	85.907	0.153273	0.0234488
8	A8	135	86.1007	0.151601	0.0225084
8	A8	136	86.2944	0.14983	0.021775
8	A8	137	86.4881	0.14833	0.0213315
8	A8	138	86.6818	0.148383	0.0212138
8	A8	139	86.8755	0.146823	0.021359
8	A8	140	87.0692	0.145625	0.0216015
8	A8	141	87.2629	0.142979	0.0217279
8	A8	142	87.4566	0.142471	0.0215637
8	A8	143	87.6504	0.139799	0.0210396
8	A8	144	87.8441	0.139923	0.020203
8	A8	145	88.0378	0.137979	0.0191785
8	A8	146	88.2315	0.137572	0.0181178
8	A8	147	88.4252	0.135935	0.0171697
8	A8	148	88.6189	0.134753	0.0164683
8	A8	149	88.8126	0.134173	0.0161152
8	A8	150	89.0063	0.133666	0.0161456
8	A8	151	89.2	0.131748	0.0164936
8	A8	152	89.3937	0.131425	0.016997
8	A8	153	89.5874	0.129361	0.0174507
8	A8	154	89.7811	0.12856	0.0176884
8	A8	155	89.9748	0.12664	0.0176406
8	A8	156	90.1685	0.126711	0.0173377
8	A8	157	90.3622	0.12528	0.0168641
8	A8	158	90.5559	0.123776	0.016304
8	A8	159	90.7496	0.123783	0.015715
8	A8	160	90.9433	0.121794	0.0151383
8	A8	161	91.137	0.121337	0.0146184
8	A8	162	91.3307	0.12073	0.0142064
8	A8	163	91.5245	0.120033	0.0139389
8	A8	164	91.7182	0.119171	0.0138122
8	A8	165	91.9119	0.117845	0.013777
8	A8	166	92.1056	0.117786	0.0137586
8	A8	167	92.2993	0.116101	0.0136934
8	A8	168	92.493	0.11522	0.0135576
8	A8	169	92.6867	0.114672	0.0133712
8	A8	170	92.8804	0.11413	0.0131753
8	A8	171	93.0741	0.112985	0.0129984
8	A8	172	93.2678	0.112354	0.012831
8	A8	173	93.4615	0.111811	0.0126239
8	A8	174	93.6552	0.10997	0.012303
8	A8	175	93.8489	0.109726	0.0117855
8	A8	176	94.0426	0.110001	0.0109869
8	A8	177	94.2363	0.108351	0.0098341
8	A8	178	94.43	0.107337	0.00830064
8	A8	179	94.6237	0.107016	0.00645612
8	A8	180	94.8174	0.106671	0.00448754
9	A9	1	60.1442	4.20216	0.369201
9	A9	2	60.3379	4.18493	0.365186
9	A9	3	60.5316	4.16857	0.361026
9	A9	4	60.7253	4.14627	0.357919
9	A9	5	60.919	4.12269	0.356958
9	A9	6	61.1127	4.10092	0.358713
9	A9	7	61.3064	4.08097	0.362985
9	A9	8	61.5001	4.0596	0.368944
9	A9	9	61.6938	4.02707	0.375475
9	A9	10	61.8875	4.0029	0.381555
9	A9	11	62.0813	3.98158	0.386492
9	A9	12	62.275	3.95672	0.389949
9	A9	13	62.4687	3.92253	0.391884
9	A9	14	62.6624	3.90314	0.392513
9	A9	15	62.8561	3.87046	0.392206
9	A9	16	63.0498	3.84834	0.391387
9	A9	17	63.2435	3.82243	0.390388
9	A9	18	63.4372	3.79732	0.389369
9	A9	19	63.6309	3.77058	0.388363
9	A9	20	63.8246	3.74167	0.387386
9	A9	21	64.0183	3.72192	0.386579
9	A9	22	64.212	3.69095	0.386203
9	A9	23	64.4057	3.66975	0.386554
9	A9	24	64.5994	3.64255	0.387795
9	A9	25	64.7931	3.61718	0.389808
9	A9	26	64.9868	3.59801	0.392167
9	A9	27	65.1805	3.56596	0.394269
9	A9	28	65.3742	3.53857	0.395551
9	A9	29	65.5679	3.51337	0.395695
9	A9	30	65.7617	3.49009	0.394669
9	A9	31	65.9554	3.45736	0.39266
9	A9	32	66.1491	3.43589	0.389927
9	A9	33	66.3428	3.41286	0.386709
9	A9	34	66.5365	3.38384	0.383241
9	A9	35	66.7302	3.35561	0.37977
9	A9	36	66.9239	3.33523	0.37656
9	A9	37	67.1176	3.30882	0.373795
9	A9	38	67.3113	3.28646	0.371517
9	A9	39	67.505	3.25997	0.369647
9	A9	40	67.6987	3.23323	0.368054
9	A9	41	67.8924	3.21057	0.366667
9	A9	42	68.0861	3.18949	0.365498
9	A9	43	68.2798	3.16157	0.364615
9	A9	44	68.4735	3.14217	0.36409
9	A9	45	68.6672	3.1106	0.36395
9	A9	46	68.8609	3.09539	0.364115
9	A9	47	69.0546	3.06521	0.364346
9	A9	48	69.2484	3.04534	0.364258
9	A9	49	69.4421	3.01794	0.363415
9	A9	50	69.6358	2.99402	0.361514
9	A9	51	69.8295	2.96629	0.358526
9	A9	52	70.0232	2.94588	0.354753
9	A9	53	70.2169	2.92404	0.350745
9	A9	54	70.4106	2.90001	0.347127
9	A9	55	70.6043	2.86937	0.344402
9	A9	56	70.798	2.86181	0.342754
9	A9	57	70.9917	2.83188	0.341981
9	A9	58	71.1854	2.80792	0.341584
9	A9	59	71.3791	2.78722	0.341026
9	A9	60	71.5728	2.76252	0.340019
9	A9	61	71.7665	2.73674	0.33867
9	A9	62	71.9602	2.72044	0.337414
9	A9	63	72.1539	2.69673	0.336776
9	A9	64	72.3476	2.67095	0.337075
9	A9	65	72.5413	2.65458	0.338219
9	A9	66	72.735	2.63157	0.339674
9	A9	67	72.9287	2.60992	0.340691
9	A9	68	73.1225	2.58152	0.340651
9	A9	69	73.3162	2.55786	0.339398
9	A9	70	73.5099	2.53712	0.337299
9	A9	71	73.7036	2.51669	0.335042
9	A9	72	73.8973	2.49448	0.33327
9	A9	73	74.091	2.4743	0.33229
9	A9	74	74.2847	2.44959	0.332
9	A9	75	74.4784	2.43034	0.331991
9	A9	76	74.6721	2.40906	0.331778
9	A9	77	74.8658	2.38654	0.331039
9	A9	78	75.0595	2.36143	0.329779
9	A9	79	75.2532	2.34103	0.328363
9	A9	80	75.4469	2.31912	0.327356
9	A9	81	75.6406	2.29928	0.327245
9	A9	82	75.8343	2.27849	0.328187
9	A9	83	76.028	2.25575	0.32996
9	A9	84	76.2217	2.23498	0.332103
9	A9	85	76.4154	2.21114	0.334196
9	A9	86	76.6091	2.18624	0.336068
9	A9	87	76.8029	2.16761	0.337869
9	A9	88	76.9966	2.14513	0.339985
9	A9	89	77.1903	2.1181	0.342925
9	A9	90	77.384	2.09842	0.347226
9	A9	91	77.5777	2.0742	0.353429
9	A9	92	77.7714	2.05374	0.362145
9	A9	93	77.9651	2.02685	0.37415
9	A9	94	78.1588	2.0008	0.390507
9	A9	95	78.3525	1.98065	0.412652
9	A9	96	78.5462	1.95068	0.442408
9	A9	97	78.7399	1.92185	0.481908
9	A9	98	78.9336	1.89358	0.533402
9	A9	99	79.1273	1.85909	0.598961
9	A9	100	79.321	1.82162	0.680098
9	A9	101	79.5147	1.77892	0.77737
9	A9	102	79.7084	1.7272	0.890009
9	A9	103	79.9021	1.66473	1.01561
9	A9	104	80.0958	1.59575	1.14992
9	A9	105	80.2896	1.51425	1.28665
9	A9	106	80.4833	1.42213	1.41758
9	A9	107	80.677	1.31423	1.53298
9	A9	108	80.8707	1.19371	1.62247
9	A9	109	81.0644	1.06995	1.67634
9	A9	110	81.2581	0.933942	1.68707
9	A9	111	81.4518	0.802284	1.65073
9	A9	112	81.6455	0.682966	1.5679
9	A9	113	81.8392	0.568579	1.44397
9	A9	114	82.0329	0.473693	1.28845
9	A9	115	82.2266	0.39716	1.11366
9	A9	116	82.4203	0.339371	0.932821
9	A9	117	82.614	0.295208	0.758118
9	A9	118	82.8077	0.265725	0.599112
9	A9	119	83.0014	0.2425	0.461879
9	A9	120	83.1951	0.226077	0.348968
9	A9	121	83.3888	0.217929	0.259981
9	A9	122	83.5825	0.208151	0.192478
9	A9	123	83.7762	0.203292	0.142924
9	A9	124	83.97	0.198213	0.107479
9	A9	125	84.1637	0.194891	0.082565
9	A9	126	84.3574	0.190602	0.0651881
9	A9	127	84.5511	0.187731	0.0530494
9	A9	128	84.7448	0.18662	0.0444975
9	A9	129	84.9385	0.183094	0.0383966
9	A9	130	85.1322	0.18175	0.0339837
9	A9	131	85.3259	0.180702	0.0307525
9	A9	132	85.5196	0.175977	0.0283714
9	A9	133	85.7133	0.178014	0.0266193
9	A9	134	85.907	0.174522	0.0253289
9	A9	135	86.1007	0.172859	0.0243511
9	A9	136	86.2944	0.172715	0.0235544
9	A9	137	86.4881	0.169547	0.0228573
9	A9	138	86.6818	0.167734	0.0222599
9	A9	139	86.8755	0.16748	0.0218357
9	A9	140	87.0692	0.166136	0.0216685
9	A9	141	87.2629	0.164605	0.0217686
9	A9	142	87.4566	0.164054	0.0220264
9	A9	143	87.6504	0.161742	0.0222385
9	A9	144	87.8441	0.159862	0.0222002
9	A9	145	88.0378	0.157577	0.021804
9	A9	146	88.2315	0.157119	0.0210885
9	A9	147	88.4252	0.155363	0.0202086
9	A9	148	88.6189	0.154679	0.0193537
9	A9	149	88.8126	0.15333	0.0186634
9	A9	150	89.0063	0.151501	0.0181843
9	A9	151	89.2	0.150777	0.0178814
9	A9	152	89.3937	0.148695	0.0176871
9	A9	153	89.5874	0.147729	0.0175499
9	A9	154	89.7811	0.147329	0.0174525
9	A9	155	89.9748	0.145992	0.0173895
9	A9	156	90.1685	0.144744	0.0173327
9	A9	157	90.3622	0.143817	0.0172174
9	A9	158	90.5559	0.141442	0.0169669
9	A9	159	90.7496	0.141143	0.0165387
9	A9	160	90.9433	0.140361	0.015954
9	A9	161	91.137	0.138603	0.0152896
9	A9	162	91.3307	0.137943	0.0146374
9	A9	163	91.5245	0.138323	0.0140622
9	A9	164	91.7182	0.136076	0.0135863
9	A9	165	91.9119	0.135519	0.0132098
9	A9	166	92.1056	0.134816	0.0129457
9	A9	167	92.2993	0.133613	0.0128359
9	A9	168	92.493	0.133492	0.012924
9	A9	169	92.6867	0.132877	0.013197
9	A9	170	92.8804	0.131564	0.0135422
9	A9	171	93.0741	0.130684	0.0137654
9	A9	172	93.2678	0.128479	0.0136736
9	A9	173	93.4615	0.127402	0.0131696
9	A9	174	93.6552	0.127931	0.0122891
9	A9	175	93.8489	0.127102	0.0111534
9	A9	176	94.0426	0.126628	0.00987796
9	A9	177	94.2363	0.125	0.00851069
9	A9	178	94.43	0.125637	0.0070438
9	A9	179	94.6237	0.124568	0.00548049
9	A9	180	94.8174	0.123601	0.0038932
10	A10	1	60.1442	4.23152	0.382143
10	A10	2	60.3379	4.22313	0.378905
10	A10	3	60.5316	4.18748	0.374927
10	A10	4	60.7253	4.17295	0.371325
10	A10	5	60.919	4.14731	0.369385
10	A10	6	61.1127	4.13163	0.369959
10	A10	7	61.3064	4.10782	0.37309
10	A10	8	61.5001	4.07827	0.378054
10	A10	9	61.6938	4.05435	0.38377
10	A10	10	61.8875	4.03032	0.389246
10	A10	11	62.0813	4.00673	0.393886
10	A10	12	62.275	3.98002	0.397543
10	A10	13	62.4687	3.94766	0.400442
10	A10	14	62.6624	3.92389	0.402905
10	A10	15	62.8561	3.90147	0.405105
10	A10	16	63.0498	3.87676	0.40688
10	A10	17	63.2435	3.84404	0.407819
10	A10	18	63.4372	3.81739	0.407526
10	A10	19	63.6309	3.78806	0.405899
10	A10	20	63.8246	3.76536	0.403232
10	A10	21	64.0183	3.74061	0.400107
10	A10	22	64.212	3.70882	0.397183
10	A10	23	64.4057	3.68698	0.39499
10	A10	24	64.5994	3.66176	0.393803
10	A10	25	64.7931	3.64082	0.393583
10	A10	26	64.9868	3.60971	0.393987
10	A10	27	65.1805	3.58452	0.394457
10	A10	28	65.3742	3.56344	0.394378
10	A10	29	65.5679	3.53436	0.393254
10	A10	30	65.7617	3.50638	0.39087
10	A10	31	65.9554	3.48277	0.3874
10	A10	32	66.1491	3.4555	0.383389
10	A10	33	66.3428	3.43225	0.379615
10	A10	34	66.5365	3.41094	0.376874
10	A10	35	66.7302	3.38428	0.375732
10	A10	36	66.9239	3.3581	0.37634
10	A10	37	67.1176	3.33907	0.378328
10	A10	38	67.3113	3.31525	0.380919
10	A10	39	67.505	3.28474	0.383241
10	A10	40	67.6987	3.263	0.384753
10	A10	41	67.8924	3.22872	0.385486
10	A10	42	68.0861	3.20866	0.385889
10	A10	43	68.2798	3.18686	0.386371
10	A10	44	68.4735	3.16295	0.386843
10	A10	45	68.6672	3.14107	0.386708
10	A10	46	68.8609	3.10637	0.385292
10	A10	47	69.0546	3.07951	0.382411
10	A10	48	69.2484	3.05353	0.378596
10	A10	49	69.4421	3.03427	0.3748
10	A10	50	69.6358	3.01492	0.371843
10	A10	51	69.8295	2.983	0.369985
10	A10	52	70.0232	2.96227	0.368902
10	A10	53	70.2169	2.94068	0.368004
10	A10	54	70.4106	2.91165	0.366792
10	A10	55	70.6043	2.88766	0.365115
10	A10	56	70.798	2.86513	0.363159
10	A10	57	70.9917	2.84437	0.361324
10	A10	58	71.1854	2.81436	0.360001
10	A10	59	71.3791	2.79461	0.359402
10	A10	60	71.5728	2.77245	0.359439
10	A10	61	71.7665	2.75027	0.359743
10	A10	62	71.9602	2.72369	0.359812
10	A10	63	72.1539	2.69993	0.359242
10	A10	64	72.3476	2.67382	0.357916
10	A10	65	72.5413	2.65475	0.356032
10	A10	66	72.735	2.63034	0.35399
10	A10	67	72.9287	2.6054	0.352184
10	A10	68	73.1225	2.58587	0.350841
10	A10	69	73.3162	2.56104	0.349965
10	A10	70	73.5099	2.53876	0.349363
10	A10	71	73.7036	2.51927	0.348779
10	A10	72	73.8973	2.49101	0.348031
10	A10	73	74.091	2.46691	0.347092
10	A10	74	74.2847	2.45128	0.346072
10	A10	75	74.4784	2.42767	0.345122
10	A10	76	74.6721	2.40135	0.344333
10	A10	77	74.8658	2.38228	0.343718
10	A10	78	75.0595	2.36005	0.343218
10	A10	79	75.2532	2.33796	0.342788
10	A10	80	75.4469	2.31333	0.342446
10	A10	81	75.6406	2.29174	0.34231
10	A10	82	75.8343	2.26776	0.342577
10	A10	83	76.028	2.25013	0.343453
10	A10	84	76.2217	2.22116	0.345021
10	A10	85	76.4154	2.20524	0.347158
10	A10	86	76.6091	2.18206	0.349549
10	A10	87	76.8029	2.15596	0.351865
10	A10	88	76.9966	2.1326	0.354023
10	A10	89	77.1903	2.10747	0.356382
10	A10	90	77.384	2.08317	0.359745
10	A10	91	77.5777	2.06149	0.365132
10	A10	92	77.7714	2.04216	0.373527
10	A10	93	77.9651	2.01728	0.385764
10	A10	94	78.1588	1.98698	0.402676
10	A10	95	78.3525	1.96336	0.425375
10	A10	96	78.5462	1.93754	0.455457
10	A10	97	78.7399	1.9077	0.495007
10	A10	98	78.9336	1.87779	0.546385
10	A10	99	79.1273	1.84246	0.611873
10	A10	100	79.321	1.80629	0.693245
10	A10	101	79.5147	1.75979	0.791289
10	A10	102	79.7084	1.71276	0.905312
10	A10	103	79.9021	1.65251	1.03272
10	A10	104	80.0958	1.57692	1.1688
10	A10	105	80.2896	1.49836	1.30671
10	A10	106	80.4833	1.40499	1.43779
10	A10	107	80.677	1.29383	1.55214
10	A10	108	80.8707	1.1766	1.63946
10	A10	109	81.0644	1.05486	1.69025
10	A10	110	81.2581	0.918249	1.69719
10	A10	111	81.4518	0.787837	1.65652
10	A10	112	81.6455	0.667912	1.56908
10	A10	113	81.8392	0.558221	1.44059
10	A10	114	82.0329	0.464151	1.28101
10	A10	115	82.2266	0.390211	1.10308
10	A10	116	82.4203	0.335165	0.920294
10	A10	117	82.614	0.293283	0.744932
10	A10	118	82.8077	0.263016	0.586429
10	A10	119	83.0014	0.243491	0.450595
10	A10	120	83.1951	0.227796	0.339617
10	A10	121	83.3888	0.219354	0.252717
10	A10	122	83.5825	0.209933	0.187125
10	A10	123	83.7762	0.204685	0.139084
10	A10	124	83.97	0.200867	0.104682
10	A10	125	84.1637	0.196251	0.0803961
10	A10	126	84.3574	0.193081	0.0633799
10	A10	127	84.5511	0.190445	0.0515128
10	A10	128	84.7448	0.188797	0.0433034
10	A10	129	84.9385	0.185733	0.0377158
10	A10	130	85.1322	0.185483	0.0339923
10	A10	131	85.3259	0.183081	0.0315277
10	A10	132	85.5196	0.180215	0.0298201
10	A10	133	85.7133	0.17944	0.0284856
10	A10	134	85.907	0.176732	0.0272937
10	A10	135	86.1007	0.174846	0.0261814
10	A10	136	86.2944	0.173855	0.025218
10	A10	137	86.4881	0.172123	0.0245244
10	A10	138	86.6818	0.170684	0.024177
10	A10	139	86.8755	0.169827	0.0241367
10	A10	140	87.0692	0.168352	0.0242403
10	A10	141	87.2629	0.165835	0.0242598
10	A10	142	87.4566	0.163785	0.0240004
10	A10	143	87.6504	0.162523	0.0233815
10	A10	144	87.8441	0.16074	0.0224551
10	A10	145	88.0378	0.159576	0.0213556
10	A10	146	88.2315	0.15938	0.0202285
10	A10	147	88.4252	0.156922	0.0191835
10	A10	148	88.6189	0.15607	0.0182982
10	A10	149	88.8126	0.154902	0.0176406
10	A10	150	89.0063	0.153088	0.0172689
10	A10	151	89.2	0.153016	0.0171866
10	A10	152	89.3937	0.152063	0.0172863
10	A10	153	89.5874	0.150045	0.017347
10	A10	154	89.7811	0.148691	0.0171185
10	A10	155	89.9748	0.147234	0.0164621
10	A10	156	90.1685	0.145673	0.0154565
10	A10	157	90.3622	0.144804	0.0143857
10	A10	158	90.5559	0.14713	0.0136044
10	A10	159	90.7496	0.144278	0.0133627
10	A10	160	90.9433	0.144465	0.0137009
10	A10	161	91.137	0.141155	0.0144674
10	A10	162	91.3307	0.142523	0.0154192
10	A10	163	91.5245	0.140839	0.0163241
10	A10	164	91.7182	0.138675	0.017017
10	A10	165	91.9119	0.138565	0.0174129
10	A10	166	92.1056	0.135878	0.0175042
10	A10	167	92.2993	0.135345	0.0173417
10	A10	168	92.493	0.135258	0.0169993
10	A10	169	92.6867	0.133786	0.0165307
10	A10	170	92.8804	0.131758	0.0159521
10	A10	171	93.0741	0.130925	0.0152615
10	A10	172	93.2678	0.130314	0.0144715
10	A10	173	93.4615	0.129716	0.013616
10	A10	174	93.6552	0.129322	0.0127198
10	A10	175	93.8489	0.128077	0.0117645
10	A10	176	94.0426	0.126096	0.0106855
10	A10	177	94.2363	0.127347	0.00940898
10	A10	178	94.43	0.126454	0.00790296
10	A10	179	94.6237	0.124904	0.0062143
10	A10	180	94.8174	0.124766	0.00447222
11	A11	1	60.1442	3.94605	0.370705
11	A11	2	60.3379	3.9409	0.367824
11	A11	3	60.5316	3.91222	0.365145
11	A11	4	60.7253	3.88836	0.363759
11	A11	5	60.919	3.87538	0.3647
11	A11	6	61.1127	3.84962	0.368366
11	A11	7	61.3064	3.83171	0.374189
11	A11	8	61.5001	3.80322	0.380778
11	A11	9	61.6938	3.7807	0.3865
11	A11	10	61.8875	3.75094	0.390176
11	A11	11	62.0813	3.72287	0.391494
11	A11	12	62.275	3.70281	0.390936
11	A11	13	62.4687	3.67529	0.389357
11	A11	14	62.6624	3.65334	0.387507
11	A11	15	62.8561	3.62796	0.385809
11	A11	16	63.0498	3.60242	0.384409
11	A11	17	63.2435	3.57573	0.383371
11	A11	18	63.4372	3.55324	0.382765
11	A11	19	63.6309	3.5283	0.382605
11	A11	20	63.8246	3.5074	0.382735
11	A11	21	64.0183	3.4816	0.382808
11	A11	22	64.212	3.45532	0.382452
11	A11	23	64.4057	3.4311	0.381504
11	A11	24	64.5994	3.40305	0.380081
11	A11	25	64.7931	3.38119	0.37843
11	A11	26	64.9868	3.36596	0.376672
11	A11	27	65.1805	3.33496	0.374718
11	A11	28	65.3742	3.31002	0.372389
11	A11	29	65.5679	3.28623	0.369662
11	A11	30	65.7617	3.26294	0.36675
11	A11	31	65.9554	3.24106	0.363994
11	A11	32	66.1491	3.22012	0.361668
11	A11	33	66.3428	3.19878	0.359915
11	A11	34	66.5365	3.16795	0.358829
11	A11	35	66.7302	3.15345	0.358544
11	A11	36	66.9239	3.12174	0.359206
11	A11	37	67.1176	3.10992	0.360794
11	A11	38	67.3113	3.08257	0.362989
11	A11	39	67.505	3.05835	0.365225
11	A11	40	67.6987	3.03375	0.36693
11	A11	41	67.8924	3.00789	0.367739
11	A11	42	68.0861	2.98927	0.367612
11	A11	43	68.2798	2.96516	0.36674
11	A11	44	68.4735	2.93317	0.365354
11	A11	45	68.6672	2.92306	0.363583
11	A11	46	68.8609	2.89283	0.361419
11	A11	47	69.0546	2.87086	0.358856
11	A11	48	69.2484	2.84527	0.356075
11	A11	49	69.4421	2.8238	0.353566
11	A11	50	69.6358	2.79978	0.352009
11	A11	51	69.8295	2.78186	0.351983
11	A11	52	70.0232	2.75845	0.353615
11	A11	53	70.2169	2.7384	0.356436
11	A11	54	70.4106	2.71599	0.359522
11	A11	55	70.6043	2.689	0.361849
11	A11	56	70.798	2.66305	0.362697
11	A11	57	70.9917	2.64264	0.361842
11	A11	58	71.1854	2.61676	0.359514
11	A11	59	71.3791	2.59465	0.35619
11	A11	60	71.5728	2.57201	0.352357
11	A11	61	71.7665	2.55014	0.348409
11	A11	62	71.9602	2.52749	0.344607
11	A11	63	72.1539	2.50385	0.341119
11	A11	64	72.3476	2.48611	0.338035
11	A11	65	72.5413	2.46292	0.33536
11	A11	66	72.735	2.44113	0.333054
11	A11	67	72.9287	2.42275	0.331067
11	A11	68	73.1225	2.39631	0.329391
11	A11	69	73.3162	2.37967	0.328068
11	A11	70	73.5099	2.3578	0.327107
11	A11	71	73.7036	2.33774	0.326439
11	A11	72	73.8973	2.31641	0.325921
11	A11	73	74.091	2.29656	0.325441
11	A11	74	74.2847	2.27335	0.325044
11	A11	75	74.4784	2.25238	0.32494
11	A11	76	74.6721	2.23554	0.325357
11	A11	77	74.8658	2.21468	0.326344
11	A11	78	75.0595	2.19534	0.327665
11	A11	79	75.2532	2.17423	0.328892
11	A11	80	75.4469	2.14607	0.32964
11	A11	81	75.6406	2.13015	0.329765
11	A11	82	75.8343	2.10789	0.329427
11	A11	83	76.028	2.08597	0.32898
11	A11	84	76.2217	2.06427	0.328829
11	A11	85	76.4154	2.0476	0.329301
11	A11	86	76.6091	2.02297	0.330607
11	A11	87	76.8029	2.00367	0.33289
11	A11	88	76.9966	1.98176	0.336281
11	A11	89	77.1903	1.95982	0.340974
11	A11	90	77.384	1.9349	0.347239
11	A11	91	77.5777	1.91814	0.355419
11	A11	92	77.7714	1.89129	0.365933
11	A11	93	77.9651	1.87123	0.379356
11	A11	94	78.1588	1.84352	0.396546
11	A11	95	78.3525	1.81904	0.418738
11	A11	96	78.5462	1.79309	0.447555
11	A11	97	78.7399	1.76729	0.484876
11	A11	98	78.9336	1.73551	0.532634
11	A11	99	79.1273	1.70495	0.592628
11	A11	100	79.321	1.66592	0.666294
11	A11	101	79.5147	1.62153	0.754412
11	A11	102	79.7084	1.58003	0.856648
11	A11	103	79.9021	1.52399	0.971065
11	A11	104	80.0958	1.45779	1.09377
11	A11	105	80.2896	1.38269	1.21885
11	A11	106	80.4833	1.2957	1.33864
11	A11	107	80.677	1.20004	1.44421
11	A11	108	80.8707	1.09444	1.52617
11	A11	109	81.0644	0.979389	1.57564
11	A11	110	81.2581	0.857658	1.58556
11	A11	111	81.4518	0.739583	1.55194
11	A11	112	81.6455	0.627856	1.47498
11	A11	113	81.8392	0.525762	1.35944
11	A11	114	82.0329	0.438057	1.21414
11	A11	115	82.2266	0.371239	1.05063
11	A11	116	82.4203	0.316269	0.881372
11	A11	117	82.614	0.277981	0.717795
11	A11	118	82.8077	0.248047	0.568816
11	A11	119	83.0014	0.227437	0.440056
11	A11	120	83.1951	0.213953	0.333823
11	A11	121	83.3888	0.204148	0.249683
11	A11	122	83.5825	0.195743	0.185346
11	A11	123	83.7762	0.189184	0.137568
11	A11	124	83.97	0.186115	0.102908
11	A11	125	84.1637	0.182497	0.0782062
11	A11	126	84.3574	0.180301	0.0608161
11	A11	127	84.5511	0.176693	0.0486658
11	A11	128	84.7448	0.175385	0.0402183
11	A11	129	84.9385	0.173011	0.0343885
11	A11	130	85.1322	0.171897	0.0304321
11	A11	131	85.3259	0.170635	0.027832
11	A11	132	85.5196	0.168726	0.0262041
11	A11	133	85.7133	0.167393	0.0252429
11	A11	134	85.907	0.165459	0.0246983
11	A11	135	86.1007	0.163928	0.0243687
11	A11	136	86.2944	0.163493	0.0240967
11	A11	137	86.4881	0.160244	0.0237685
11	A11	138	86.6818	0.159531	0.0233206
11	A11	139	86.8755	0.157797	0.0227441
11	A11	140	87.0692	0.155907	0.0220771
11	A11	141	87.2629	0.155279	0.0213756
11	A11	142	87.4566	0.154253	0.0206822
11	A11	143	87.6504	0.152637	0.020012
11	A11	144	87.8441	0.150805	0.0193646
11	A11	145	88.0378	0.150137	0.0187481
11	A11	146	88.2315	0.14912	0.018194
11	A11	147	88.4252	0.148065	0.0177494
11	A11	148	88.6189	0.14686	0.0174507
11	A11	149	88.8126	0.145059	0.0172972
11	A11	150	89.0063	0.145185	0.0172408
11	A11	151	89.2	0.142622	0.0172036
11	A11	152	89.3937	0.141118	0.0171124
11	A11	153	89.5874	0.140577	0.0169283
11	A11	154	89.7811	0.140795	0.0166495
11	A11	155	89.9748	0.138443	0.0162966
11	A11	156	90.1685	0.137622	0.0159035
11	A11	157	90.3622	0.135938	0.0155259
11	A11	158	90.5559	0.135918	0.0152451
11	A11	159	90.7496	0.13499	0.0151401
11	A11	160	90.9433	0.134679	0.0152314
[truncated: 15,320 more rows]
