# Supplementary material for: Chlorpromazine induces cytotoxic autophagy in glioblastoma cells via endoplasmic reticulum stress and unfolded protein response
Source: J Exp Clin Cancer Res. 2021 Nov 5;40:347. doi: 10.1186/s13046-021-02144-w (PMC8569984; doi:10.1186/s13046-021-02144-w)
Supplement: Supplementary file 2 — Additional file 2. [file 13046_2021_2144_MOESM2_ESM.zip › Raw Data/RT-PCR/22-05-2020 ER stress 24h.xls]

## Sheet: Sample Setup
Block Type	Fast 96-Well Block (0.1mL)
Calibration Background is expired	No
Calibration Background performed on	01-28-2020
Calibration Normalization FAM-ROX is expired	No
Calibration Normalization FAM-ROX performed on	01-28-2020
Calibration Normalization VIC-ROX is expired	No
Calibration Normalization VIC-ROX performed on	01-28-2020
Calibration Pure Dye FAM is expired	No
Calibration Pure Dye FAM performed on	01-28-2020
Calibration Pure Dye NED is expired	No
Calibration Pure Dye NED performed on	01-28-2020
Calibration Pure Dye ROX is expired	No
Calibration Pure Dye ROX performed on	01-28-2020
Calibration Pure Dye SYBR is expired	No
Calibration Pure Dye SYBR performed on	01-28-2020
Calibration Pure Dye TAMRA is expired	No
Calibration Pure Dye TAMRA performed on	01-28-2020
Calibration Pure Dye VIC is expired	No
Calibration Pure Dye VIC performed on	01-28-2020
Calibration ROI is expired	No
Calibration ROI performed on	01-28-2020
Calibration Uniformity is expired	No
Calibration Uniformity performed on	01-28-2020
Chemistry	SYBR_GREEN
Date Created	2020-05-22 10:56:42 AM PDT
Experiment Barcode
Experiment Comment
Experiment File Name	D:\Claudia (MP)\22-05-2020 ER stress 24h.eds
Experiment Name	22-05-2020 ER stress 24h
Experiment Run End Time	2020-05-22 11:54:07 AM PDT
Experiment Type	Standard Curve
Instrument Name	278861431
Instrument Serial Number	278861431
Instrument Type	QuantStudio(TM) 6 Flex System
Passive Reference	ROX
Quantification Cycle Method	Ct
Signal Smoothing On	true
Stage/ Cycle where Analysis is performed	Stage 2, Step 2
User Name
Well	Well Position	Sample Name	Sample Color	Biogroup Name	Biogroup Color	Target Name	Target Color	Task	Reporter	Quencher	Quantity	Comments
1	A1	BTSC #1 NT	RGB(176,23,31)			s-XBP1	RGB(176,23,31)	UNKNOWN	SYBR	None
2	A2	BTSC #1 NT	RGB(176,23,31)			s-XBP1	RGB(176,23,31)	UNKNOWN	SYBR	None
3	A3	BTSC #1 CPZ	RGB(0,0,255)			s-XBP1	RGB(176,23,31)	UNKNOWN	SYBR	None
4	A4	BTSC #1 CPZ	RGB(0,0,255)			s-XBP1	RGB(176,23,31)	UNKNOWN	SYBR	None
5	A5	BTSC #83 NT	RGB(0,139,69)			s-XBP1	RGB(176,23,31)	UNKNOWN	SYBR	None
6	A6	BTSC #83 NT	RGB(0,139,69)			s-XBP1	RGB(176,23,31)	UNKNOWN	SYBR	None
7	A7	BTSC #83 CPZ	RGB(255,127,0)			s-XBP1	RGB(176,23,31)	UNKNOWN	SYBR	None
8	A8	BTSC #83 CPZ	RGB(255,127,0)			s-XBP1	RGB(176,23,31)	UNKNOWN	SYBR	None
9	A9	BTSC #163 NT	RGB(139,137,112)			s-XBP1	RGB(176,23,31)	UNKNOWN	SYBR	None
10	A10	BTSC #163 NT	RGB(139,137,112)			s-XBP1	RGB(176,23,31)	UNKNOWN	SYBR	None
11	A11	BTSC #163 CPZ	RGB(238,121,66)			s-XBP1	RGB(176,23,31)	UNKNOWN	SYBR	None
12	A12	BTSC #163 CPZ	RGB(238,121,66)			s-XBP1	RGB(176,23,31)	UNKNOWN	SYBR	None
13	B1	BTSC #1 NT	RGB(176,23,31)			XBP1	RGB(0,0,255)	UNKNOWN	SYBR	None
14	B2	BTSC #1 NT	RGB(176,23,31)			XBP1	RGB(0,0,255)	UNKNOWN	SYBR	None
15	B3	BTSC #1 CPZ	RGB(0,0,255)			XBP1	RGB(0,0,255)	UNKNOWN	SYBR	None
16	B4	BTSC #1 CPZ	RGB(0,0,255)			XBP1	RGB(0,0,255)	UNKNOWN	SYBR	None
17	B5	BTSC #83 NT	RGB(0,139,69)			XBP1	RGB(0,0,255)	UNKNOWN	SYBR	None
18	B6	BTSC #83 NT	RGB(0,139,69)			XBP1	RGB(0,0,255)	UNKNOWN	SYBR	None
19	B7	BTSC #83 CPZ	RGB(255,127,0)			XBP1	RGB(0,0,255)	UNKNOWN	SYBR	None
20	B8	BTSC #83 CPZ	RGB(255,127,0)			XBP1	RGB(0,0,255)	UNKNOWN	SYBR	None
21	B9	BTSC #163 NT	RGB(139,137,112)			XBP1	RGB(0,0,255)	UNKNOWN	SYBR	None
22	B10	BTSC #163 NT	RGB(139,137,112)			XBP1	RGB(0,0,255)	UNKNOWN	SYBR	None
23	B11	BTSC #163 CPZ	RGB(238,121,66)			XBP1	RGB(0,0,255)	UNKNOWN	SYBR	None
24	B12	BTSC #163 CPZ	RGB(238,121,66)			XBP1	RGB(0,0,255)	UNKNOWN	SYBR	None
25	C1	BTSC #1 NT	RGB(176,23,31)			ATF4	RGB(0,139,69)	UNKNOWN	SYBR	None
26	C2	BTSC #1 NT	RGB(176,23,31)			ATF4	RGB(0,139,69)	UNKNOWN	SYBR	None
27	C3	BTSC #1 CPZ	RGB(0,0,255)			ATF4	RGB(0,139,69)	UNKNOWN	SYBR	None
28	C4	BTSC #1 CPZ	RGB(0,0,255)			ATF4	RGB(0,139,69)	UNKNOWN	SYBR	None
29	C5	BTSC #83 NT	RGB(0,139,69)			ATF4	RGB(0,139,69)	UNKNOWN	SYBR	None
30	C6	BTSC #83 NT	RGB(0,139,69)			ATF4	RGB(0,139,69)	UNKNOWN	SYBR	None
31	C7	BTSC #83 CPZ	RGB(255,127,0)			ATF4	RGB(0,139,69)	UNKNOWN	SYBR	None
32	C8	BTSC #83 CPZ	RGB(255,127,0)			ATF4	RGB(0,139,69)	UNKNOWN	SYBR	None
33	C9	BTSC #163 NT	RGB(139,137,112)			ATF4	RGB(0,139,69)	UNKNOWN	SYBR	None
34	C10	BTSC #163 NT	RGB(139,137,112)			ATF4	RGB(0,139,69)	UNKNOWN	SYBR	None
35	C11	BTSC #163 CPZ	RGB(238,121,66)			ATF4	RGB(0,139,69)	UNKNOWN	SYBR	None
36	C12	BTSC #163 CPZ	RGB(238,121,66)			ATF4	RGB(0,139,69)	UNKNOWN	SYBR	None
37	D1	BTSC #1 NT	RGB(176,23,31)			GAPDH	RGB(238,238,0)	UNKNOWN	SYBR	None
38	D2	BTSC #1 NT	RGB(176,23,31)			GAPDH	RGB(238,238,0)	UNKNOWN	SYBR	None
39	D3	BTSC #1 CPZ	RGB(0,0,255)			GAPDH	RGB(238,238,0)	UNKNOWN	SYBR	None
40	D4	BTSC #1 CPZ	RGB(0,0,255)			GAPDH	RGB(238,238,0)	UNKNOWN	SYBR	None
41	D5	BTSC #83 NT	RGB(0,139,69)			GAPDH	RGB(238,238,0)	UNKNOWN	SYBR	None
42	D6	BTSC #83 NT	RGB(0,139,69)			GAPDH	RGB(238,238,0)	UNKNOWN	SYBR	None
43	D7	BTSC #83 CPZ	RGB(255,127,0)			GAPDH	RGB(238,238,0)	UNKNOWN	SYBR	None
44	D8	BTSC #83 CPZ	RGB(255,127,0)			GAPDH	RGB(238,238,0)	UNKNOWN	SYBR	None
45	D9	BTSC #163 NT	RGB(139,137,112)			GAPDH	RGB(238,238,0)	UNKNOWN	SYBR	None
46	D10	BTSC #163 NT	RGB(139,137,112)			GAPDH	RGB(238,238,0)	UNKNOWN	SYBR	None
47	D11	BTSC #163 CPZ	RGB(238,121,66)			GAPDH	RGB(238,238,0)	UNKNOWN	SYBR	None
48	D12	BTSC #163 CPZ	RGB(238,121,66)			GAPDH	RGB(238,238,0)	UNKNOWN	SYBR	None
49	E1	U87MG NT	RGB(142,56,142)			s-XBP1	RGB(176,23,31)	UNKNOWN	SYBR	None
50	E2	U87MG NT	RGB(142,56,142)			s-XBP1	RGB(176,23,31)	UNKNOWN	SYBR	None
51	E3	U87MG CPZ	RGB(198,113,113)			s-XBP1	RGB(176,23,31)	UNKNOWN	SYBR	None
52	E4	U87MG CPZ	RGB(198,113,113)			s-XBP1	RGB(176,23,31)	UNKNOWN	SYBR	None
53	E5	T98G NT	RGB(0,245,255)			s-XBP1	RGB(176,23,31)	UNKNOWN	SYBR	None
54	E6	T98G NT	RGB(0,245,255)			s-XBP1	RGB(176,23,31)	UNKNOWN	SYBR	None
55	E7	T98G CPZ	RGB(238,220,130)			s-XBP1	RGB(176,23,31)	UNKNOWN	SYBR	None
56	E8	T98G CPZ	RGB(238,220,130)			s-XBP1	RGB(176,23,31)	UNKNOWN	SYBR	None
57	E9	U251MG NT	RGB(238,238,0)			s-XBP1	RGB(176,23,31)	UNKNOWN	SYBR	None
58	E10	U251MG NT	RGB(238,238,0)			s-XBP1	RGB(176,23,31)	UNKNOWN	SYBR	None
59	E11	U251MG CPZ	RGB(142,142,56)			s-XBP1	RGB(176,23,31)	UNKNOWN	SYBR	None
60	E12	U251MG CPZ	RGB(142,142,56)			s-XBP1	RGB(176,23,31)	UNKNOWN	SYBR	None
61	F1	U87MG NT	RGB(142,56,142)			XBP1	RGB(0,0,255)	UNKNOWN	SYBR	None
62	F2	U87MG NT	RGB(142,56,142)			XBP1	RGB(0,0,255)	UNKNOWN	SYBR	None
63	F3	U87MG CPZ	RGB(198,113,113)			XBP1	RGB(0,0,255)	UNKNOWN	SYBR	None
64	F4	U87MG CPZ	RGB(198,113,113)			XBP1	RGB(0,0,255)	UNKNOWN	SYBR	None
65	F5	T98G NT	RGB(0,245,255)			XBP1	RGB(0,0,255)	UNKNOWN	SYBR	None
66	F6	T98G NT	RGB(0,245,255)			XBP1	RGB(0,0,255)	UNKNOWN	SYBR	None
67	F7	T98G CPZ	RGB(238,220,130)			XBP1	RGB(0,0,255)	UNKNOWN	SYBR	None
68	F8	T98G CPZ	RGB(238,220,130)			XBP1	RGB(0,0,255)	UNKNOWN	SYBR	None
69	F9	U251MG NT	RGB(238,238,0)			XBP1	RGB(0,0,255)	UNKNOWN	SYBR	None
70	F10	U251MG NT	RGB(238,238,0)			XBP1	RGB(0,0,255)	UNKNOWN	SYBR	None
71	F11	U251MG CPZ	RGB(142,142,56)			XBP1	RGB(0,0,255)	UNKNOWN	SYBR	None
72	F12	U251MG CPZ	RGB(142,142,56)			XBP1	RGB(0,0,255)	UNKNOWN	SYBR	None
73	G1	U87MG NT	RGB(142,56,142)			ATF4	RGB(0,139,69)	UNKNOWN	SYBR	None
74	G2	U87MG NT	RGB(142,56,142)			ATF4	RGB(0,139,69)	UNKNOWN	SYBR	None
75	G3	U87MG CPZ	RGB(198,113,113)			ATF4	RGB(0,139,69)	UNKNOWN	SYBR	None
76	G4	U87MG CPZ	RGB(198,113,113)			ATF4	RGB(0,139,69)	UNKNOWN	SYBR	None
77	G5	T98G NT	RGB(0,245,255)			ATF4	RGB(0,139,69)	UNKNOWN	SYBR	None
78	G6	T98G NT	RGB(0,245,255)			ATF4	RGB(0,139,69)	UNKNOWN	SYBR	None
79	G7	T98G CPZ	RGB(238,220,130)			ATF4	RGB(0,139,69)	UNKNOWN	SYBR	None
80	G8	T98G CPZ	RGB(238,220,130)			ATF4	RGB(0,139,69)	UNKNOWN	SYBR	None
81	G9	U251MG NT	RGB(238,238,0)			ATF4	RGB(0,139,69)	UNKNOWN	SYBR	None
82	G10	U251MG NT	RGB(238,238,0)			ATF4	RGB(0,139,69)	UNKNOWN	SYBR	None
83	G11	U251MG CPZ	RGB(142,142,56)			ATF4	RGB(0,139,69)	UNKNOWN	SYBR	None
84	G12	U251MG CPZ	RGB(142,142,56)			ATF4	RGB(0,139,69)	UNKNOWN	SYBR	None
85	H1	U87MG NT	RGB(142,56,142)			GAPDH	RGB(238,238,0)	UNKNOWN	SYBR	None
86	H2	U87MG NT	RGB(142,56,142)			GAPDH	RGB(238,238,0)	UNKNOWN	SYBR	None
87	H3	U87MG CPZ	RGB(198,113,113)			GAPDH	RGB(238,238,0)	UNKNOWN	SYBR	None
88	H4	U87MG CPZ	RGB(198,113,113)			GAPDH	RGB(238,238,0)	UNKNOWN	SYBR	None
89	H5	T98G NT	RGB(0,245,255)			GAPDH	RGB(238,238,0)	UNKNOWN	SYBR	None
90	H6	T98G NT	RGB(0,245,255)			GAPDH	RGB(238,238,0)	UNKNOWN	SYBR	None
91	H7	T98G CPZ	RGB(238,220,130)			GAPDH	RGB(238,238,0)	UNKNOWN	SYBR	None
92	H8	T98G CPZ	RGB(238,220,130)			GAPDH	RGB(238,238,0)	UNKNOWN	SYBR	None
93	H9	U251MG NT	RGB(238,238,0)			GAPDH	RGB(238,238,0)	UNKNOWN	SYBR	None
94	H10	U251MG NT	RGB(238,238,0)			GAPDH	RGB(238,238,0)	UNKNOWN	SYBR	None
95	H11	U251MG CPZ	RGB(142,142,56)			GAPDH	RGB(238,238,0)	UNKNOWN	SYBR	None
96	H12	U251MG CPZ	RGB(142,142,56)			GAPDH	RGB(238,238,0)	UNKNOWN	SYBR	None

## Sheet: Amplification Data
Block Type	Fast 96-Well Block (0.1mL)
Calibration Background is expired	No
Calibration Background performed on	01-28-2020
Calibration Normalization FAM-ROX is expired	No
Calibration Normalization FAM-ROX performed on	01-28-2020
Calibration Normalization VIC-ROX is expired	No
Calibration Normalization VIC-ROX performed on	01-28-2020
Calibration Pure Dye FAM is expired	No
Calibration Pure Dye FAM performed on	01-28-2020
Calibration Pure Dye NED is expired	No
Calibration Pure Dye NED performed on	01-28-2020
Calibration Pure Dye ROX is expired	No
Calibration Pure Dye ROX performed on	01-28-2020
Calibration Pure Dye SYBR is expired	No
Calibration Pure Dye SYBR performed on	01-28-2020
Calibration Pure Dye TAMRA is expired	No
Calibration Pure Dye TAMRA performed on	01-28-2020
Calibration Pure Dye VIC is expired	No
Calibration Pure Dye VIC performed on	01-28-2020
Calibration ROI is expired	No
Calibration ROI performed on	01-28-2020
Calibration Uniformity is expired	No
Calibration Uniformity performed on	01-28-2020
Chemistry	SYBR_GREEN
Date Created	2020-05-22 10:56:42 AM PDT
Experiment Barcode
Experiment Comment
Experiment File Name	D:\Claudia (MP)\22-05-2020 ER stress 24h.eds
Experiment Name	22-05-2020 ER stress 24h
Experiment Run End Time	2020-05-22 11:54:07 AM PDT
Experiment Type	Standard Curve
Instrument Name	278861431
Instrument Serial Number	278861431
Instrument Type	QuantStudio(TM) 6 Flex System
Passive Reference	ROX
Quantification Cycle Method	Ct
Signal Smoothing On	true
Stage/ Cycle where Analysis is performed	Stage 2, Step 2
User Name
Well	Cycle	Target Name	Rn	Delta Rn
1	1	s-XBP1	0.625072	-0.0246318
1	2	s-XBP1	0.638538	-0.0137554
1	3	s-XBP1	0.654243	-0.00064062
1	4	s-XBP1	0.659758	0.00228442
1	5	s-XBP1	0.660959	0.000895448
1	6	s-XBP1	0.662941	0.000287301
1	7	s-XBP1	0.664538	-0.000705773
1	8	s-XBP1	0.667757	-7.68264e-05
1	9	s-XBP1	0.671426	0.00100255
1	10	s-XBP1	0.672831	-0.000182031
1	11	s-XBP1	0.674624	-0.000979125
1	12	s-XBP1	0.677014	-0.00117964
1	13	s-XBP1	0.678967	-0.00181634
1	14	s-XBP1	0.681035	-0.00233859
1	15	s-XBP1	0.685596	-0.000367408
1	16	s-XBP1	0.688727	0.000173681
1	17	s-XBP1	0.690914	-0.000229486
1	18	s-XBP1	0.694462	0.000728598
1	19	s-XBP1	0.699467	0.00314384
1	20	s-XBP1	0.707753	0.0088393
1	21	s-XBP1	0.721543	0.0200397
1	22	s-XBP1	0.745602	0.0415084
1	23	s-XBP1	0.791128	0.0844446
1	24	s-XBP1	0.87138	0.162106
1	25	s-XBP1	1.0114	0.299541
1	26	s-XBP1	1.24108	0.526622
1	27	s-XBP1	1.56942	0.852377
1	28	s-XBP1	1.97778	1.25814
1	29	s-XBP1	2.41748	1.69525
1	30	s-XBP1	2.83187	2.10706
1	31	s-XBP1	3.18298	2.45557
1	32	s-XBP1	3.47336	2.74337
1	33	s-XBP1	3.70662	2.97403
1	34	s-XBP1	3.88435	3.14918
1	35	s-XBP1	4.02072	3.28296
1	36	s-XBP1	4.12265	3.3823
1	37	s-XBP1	4.19508	3.45214
1	38	s-XBP1	4.24711	3.50157
1	39	s-XBP1	4.28368	3.53555
1	40	s-XBP1	4.30348	3.55277
2	1	s-XBP1	0.695532	-0.0248645
2	2	s-XBP1	0.713449	-0.00900294
2	3	s-XBP1	0.725652	0.00114468
2	4	s-XBP1	0.728093	0.00153049
2	5	s-XBP1	0.731327	0.00270928
2	6	s-XBP1	0.731939	0.00126582
2	7	s-XBP1	0.733056	0.000326857
2	8	s-XBP1	0.734232	-0.000552205
2	9	s-XBP1	0.735808	-0.00103084
2	10	s-XBP1	0.736341	-0.00255357
2	11	s-XBP1	0.73871	-0.00224036
2	12	s-XBP1	0.740731	-0.00227459
2	13	s-XBP1	0.742713	-0.00234768
2	14	s-XBP1	0.74497	-0.0021461
2	15	s-XBP1	0.748462	-0.000709227
2	16	s-XBP1	0.750736	-0.000489894
2	17	s-XBP1	0.753513	0.000231667
2	18	s-XBP1	0.757627	0.00228963
2	19	s-XBP1	0.762238	0.00484606
2	20	s-XBP1	0.772183	0.0127356
2	21	s-XBP1	0.787801	0.0262982
2	22	s-XBP1	0.813892	0.0503339
2	23	s-XBP1	0.862186	0.0965728
2	24	s-XBP1	0.951212	0.183543
2	25	s-XBP1	1.10606	0.336341
2	26	s-XBP1	1.35502	0.583241
2	27	s-XBP1	1.71297	0.939136
2	28	s-XBP1	2.15631	1.38042
2	29	s-XBP1	2.63241	1.85447
2	30	s-XBP1	3.07971	2.29971
2	31	s-XBP1	3.46359	2.68153
2	32	s-XBP1	3.77875	2.99464
2	33	s-XBP1	4.0246	3.23843
2	34	s-XBP1	4.21935	3.43113
2	35	s-XBP1	4.37501	3.58473
2	36	s-XBP1	4.49587	3.70354
2	37	s-XBP1	4.58029	3.78591
2	38	s-XBP1	4.63507	3.83863
2	39	s-XBP1	4.66963	3.87113
2	40	s-XBP1	4.68548	3.88493
3	1	s-XBP1	0.670859	-0.0125969
3	2	s-XBP1	0.680619	-0.0052772
3	3	s-XBP1	0.690368	0.00203111
3	4	s-XBP1	0.69363	0.00285252
3	5	s-XBP1	0.695151	0.00193241
3	6	s-XBP1	0.696214	0.00055549
3	7	s-XBP1	0.697912	-0.000187477
3	8	s-XBP1	0.69926	-0.00128014
3	9	s-XBP1	0.700943	-0.00203742
3	10	s-XBP1	0.702126	-0.00329465
3	11	s-XBP1	0.705222	-0.00263935
3	12	s-XBP1	0.708328	-0.00197363
3	13	s-XBP1	0.71086	-0.00188219
3	14	s-XBP1	0.713982	-0.00120036
3	15	s-XBP1	0.716755	-0.000868601
3	16	s-XBP1	0.720978	0.000914239
3	17	s-XBP1	0.72518	0.00267544
3	18	s-XBP1	0.729347	0.00440261
3	19	s-XBP1	0.737606	0.0102205
3	20	s-XBP1	0.751142	0.0213157
3	21	s-XBP1	0.772476	0.0402095
3	22	s-XBP1	0.812473	0.0777665
3	23	s-XBP1	0.884049	0.146902
3	24	s-XBP1	1.01252	0.272936
3	25	s-XBP1	1.22674	0.484711
3	26	s-XBP1	1.54905	0.80458
3	27	s-XBP1	1.97408	1.22717
3	28	s-XBP1	2.45546	1.70611
3	29	s-XBP1	2.92726	2.17546
3	30	s-XBP1	3.34772	2.59349
3	31	s-XBP1	3.69197	2.9353
3	32	s-XBP1	3.96231	3.2032
3	33	s-XBP1	4.17821	3.41666
3	34	s-XBP1	4.34625	3.58225
3	35	s-XBP1	4.47085	3.70441
3	36	s-XBP1	4.56425	3.79537
3	37	s-XBP1	4.63139	3.86008
3	38	s-XBP1	4.67397	3.90022
3	39	s-XBP1	4.69684	3.92065
3	40	s-XBP1	4.71477	3.93613
4	1	s-XBP1	0.638227	-0.0106108
4	2	s-XBP1	0.647083	-0.00383771
4	3	s-XBP1	0.655898	0.00289312
4	4	s-XBP1	0.657934	0.00284542
4	5	s-XBP1	0.658435	0.00126254
4	6	s-XBP1	0.658733	-0.000523109
4	7	s-XBP1	0.660757	-0.000583566
4	8	s-XBP1	0.662344	-0.00108015
4	9	s-XBP1	0.663535	-0.00197287
4	10	s-XBP1	0.665654	-0.0019373
4	11	s-XBP1	0.667721	-0.0019546
4	12	s-XBP1	0.669552	-0.00220681
4	13	s-XBP1	0.671749	-0.00209429
4	14	s-XBP1	0.67442	-0.00150667
4	15	s-XBP1	0.677139	-0.000871476
4	16	s-XBP1	0.680737	0.00064318
4	17	s-XBP1	0.684034	0.00185558
4	18	s-XBP1	0.689493	0.00523097
4	19	s-XBP1	0.696244	0.0098983
4	20	s-XBP1	0.707468	0.0190388
4	21	s-XBP1	0.728494	0.0379808
4	22	s-XBP1	0.766805	0.0742082
4	23	s-XBP1	0.836868	0.142187
4	24	s-XBP1	0.960027	0.263262
4	25	s-XBP1	1.16571	0.466861
4	26	s-XBP1	1.47872	0.777784
4	27	s-XBP1	1.88939	1.18637
4	28	s-XBP1	2.35482	1.64972
4	29	s-XBP1	2.81621	2.10903
4	30	s-XBP1	3.22441	2.51515
4	31	s-XBP1	3.56165	2.8503
4	32	s-XBP1	3.82698	3.11355
4	33	s-XBP1	4.03544	3.31992
4	34	s-XBP1	4.19697	3.47937
4	35	s-XBP1	4.31938	3.5997
4	36	s-XBP1	4.40869	3.68692
4	37	s-XBP1	4.4738	3.74995
4	38	s-XBP1	4.5186	3.79267
4	39	s-XBP1	4.54064	3.81261
4	40	s-XBP1	4.55184	3.82174
5	1	s-XBP1	0.680196	-0.0323058
5	2	s-XBP1	0.687069	-0.0266042
5	3	s-XBP1	0.69834	-0.0165055
5	4	s-XBP1	0.704142	-0.0118756
5	5	s-XBP1	0.719466	0.00227622
5	6	s-XBP1	0.723288	0.00492682
5	7	s-XBP1	0.723765	0.00423163
5	8	s-XBP1	0.726699	0.00599316
5	9	s-XBP1	0.726836	0.00495852
5	10	s-XBP1	0.728646	0.00559596
5	11	s-XBP1	0.735379	0.0111578
5	12	s-XBP1	0.731247	0.00585317
5	13	s-XBP1	0.729746	0.00318077
5	14	s-XBP1	0.731195	0.00345732
5	15	s-XBP1	0.731879	0.00296901
5	16	s-XBP1	0.730005	-7.65128e-05
5	17	s-XBP1	0.725323	-0.00593085
5	18	s-XBP1	0.72383	-0.00859585
5	19	s-XBP1	0.723985	-0.00961231
5	20	s-XBP1	0.727169	-0.00760128
5	21	s-XBP1	0.732	-0.0039414
5	22	s-XBP1	0.736984	-0.000129762
5	23	s-XBP1	0.742614	0.0043284
5	24	s-XBP1	0.744798	0.00534029
5	25	s-XBP1	0.753194	0.0125645
5	26	s-XBP1	0.773282	0.0314795
5	27	s-XBP1	0.811182	0.068208
5	28	s-XBP1	0.875491	0.131345
5	29	s-XBP1	0.999702	0.254384
5	30	s-XBP1	1.20095	0.454457
5	31	s-XBP1	1.49343	0.745771
5	32	s-XBP1	1.88116	1.13232
5	33	s-XBP1	2.31	1.56
5	34	s-XBP1	2.72677	1.97559
5	35	s-XBP1	3.08678	2.33443
5	36	s-XBP1	3.37039	2.61687
5	37	s-XBP1	3.59541	2.84072
5	38	s-XBP1	3.76902	3.01315
5	39	s-XBP1	3.90083	3.14379
5	40	s-XBP1	3.98667	3.22846
6	1	s-XBP1	0.668243	-0.0311238
6	2	s-XBP1	0.680227	-0.0204723
6	3	s-XBP1	0.69453	-0.00750027
6	4	s-XBP1	0.700146	-0.00321586
6	5	s-XBP1	0.704232	-0.00046246
6	6	s-XBP1	0.706628	0.000602341
6	7	s-XBP1	0.709357	0.00200009
6	8	s-XBP1	0.711599	0.00291028
6	9	s-XBP1	0.713143	0.00312261
6	10	s-XBP1	0.714785	0.00343288
6	11	s-XBP1	0.716728	0.00404373
6	12	s-XBP1	0.71783	0.00381392
6	13	s-XBP1	0.716928	0.00158115
6	14	s-XBP1	0.716359	-0.000320034
6	15	s-XBP1	0.717062	-0.000948482
6	16	s-XBP1	0.717851	-0.00149128
6	17	s-XBP1	0.718992	-0.00168241
6	18	s-XBP1	0.71972	-0.00228552
6	19	s-XBP1	0.721023	-0.00231387
6	20	s-XBP1	0.722495	-0.00217366
6	21	s-XBP1	0.724633	-0.00136712
6	22	s-XBP1	0.727174	-0.00015808
6	23	s-XBP1	0.731076	0.00241204
6	24	s-XBP1	0.736841	0.00684581
6	25	s-XBP1	0.745539	0.0142118
6	26	s-XBP1	0.76432	0.0316612
6	27	s-XBP1	0.799088	0.0650973
6	28	s-XBP1	0.862377	0.127055
6	29	s-XBP1	0.976762	0.240108
6	30	s-XBP1	1.17048	0.432494
6	31	s-XBP1	1.4647	0.725381
6	32	s-XBP1	1.85925	1.1186
6	33	s-XBP1	2.31199	1.57001
6	34	s-XBP1	2.76575	2.02244
6	35	s-XBP1	3.16913	2.42449
6	36	s-XBP1	3.50367	2.7577
6	37	s-XBP1	3.76551	3.0182
6	38	s-XBP1	3.9745	3.22586
6	39	s-XBP1	4.13841	3.38844
6	40	s-XBP1	4.24449	3.49319
7	1	s-XBP1	0.659219	-0.00735925
7	2	s-XBP1	0.665846	-0.00315305
7	3	s-XBP1	0.673841	0.00242119
7	4	s-XBP1	0.676994	0.00315291
7	5	s-XBP1	0.67829	0.00202783
7	6	s-XBP1	0.679403	0.00072054
7	7	s-XBP1	0.68072	-0.000383262
7	8	s-XBP1	0.682537	-0.000986922
7	9	s-XBP1	0.684188	-0.00175694
7	10	s-XBP1	0.686542	-0.0018244
7	11	s-XBP1	0.689443	-0.00134385
7	12	s-XBP1	0.692279	-0.000929161
7	13	s-XBP1	0.693359	-0.00227013
7	14	s-XBP1	0.695817	-0.00223262
7	15	s-XBP1	0.698701	-0.00176954
7	16	s-XBP1	0.701773	-0.00111798
7	17	s-XBP1	0.704022	-0.00129023
7	18	s-XBP1	0.707872	0.000138692
7	19	s-XBP1	0.709968	-0.000185839
7	20	s-XBP1	0.713172	0.000596667
7	21	s-XBP1	0.717259	0.00226317
7	22	s-XBP1	0.722187	0.00476986
7	23	s-XBP1	0.72915	0.00931193
7	24	s-XBP1	0.741498	0.0192392
7	25	s-XBP1	0.759689	0.0350098
7	26	s-XBP1	0.795038	0.0679375
7	27	s-XBP1	0.858414	0.128893
7	28	s-XBP1	0.971263	0.239321
7	29	s-XBP1	1.15646	0.422092
7	30	s-XBP1	1.43983	0.703041
7	31	s-XBP1	1.81762	1.07841
7	32	s-XBP1	2.24963	1.508
7	33	s-XBP1	2.67912	1.93507
7	34	s-XBP1	3.06447	2.31801
7	35	s-XBP1	3.38883	2.63994
7	36	s-XBP1	3.64732	2.89601
7	37	s-XBP1	3.85147	3.09774
7	38	s-XBP1	4.01675	3.26059
7	39	s-XBP1	4.1406	3.38203
7	40	s-XBP1	4.2226	3.46161
8	1	s-XBP1	0.593888	-0.0123534
8	2	s-XBP1	0.603333	-0.00534351
8	3	s-XBP1	0.612692	0.00158103
8	4	s-XBP1	0.616067	0.00252211
8	5	s-XBP1	0.617883	0.00190387
8	6	s-XBP1	0.619145	0.000731603
8	7	s-XBP1	0.619977	-0.000871247
8	8	s-XBP1	0.622494	-0.000788895
8	9	s-XBP1	0.624743	-0.000973513
8	10	s-XBP1	0.627187	-0.000964594
8	11	s-XBP1	0.629141	-0.00144497
8	12	s-XBP1	0.631538	-0.001482
8	13	s-XBP1	0.634483	-0.000971334
8	14	s-XBP1	0.635937	-0.00195197
8	15	s-XBP1	0.639199	-0.00112379
8	16	s-XBP1	0.642269	-0.00048872
8	17	s-XBP1	0.644333	-0.000859185
8	18	s-XBP1	0.64712	-0.000506287
8	19	s-XBP1	0.64968	-0.000381318
8	20	s-XBP1	0.65269	0.000194382
8	21	s-XBP1	0.656712	0.00178259
8	22	s-XBP1	0.661456	0.00409224
8	23	s-XBP1	0.669033	0.00923455
8	24	s-XBP1	0.680436	0.0182035
8	25	s-XBP1	0.699802	0.0351351
8	26	s-XBP1	0.735134	0.0680328
8	27	s-XBP1	0.800365	0.130829
8	28	s-XBP1	0.913473	0.241502
8	29	s-XBP1	1.10389	0.429482
8	30	s-XBP1	1.39365	0.716814
8	31	s-XBP1	1.78427	1.10499
8	32	s-XBP1	2.23393	1.55222
8	33	s-XBP1	2.68358	1.99944
8	34	s-XBP1	3.08637	2.39979
8	35	s-XBP1	3.42455	2.73554
8	36	s-XBP1	3.69324	3.00179
8	37	s-XBP1	3.90873	3.21485
8	38	s-XBP1	4.07598	3.37966
8	39	s-XBP1	4.20526	3.50651
8	40	s-XBP1	4.29684	3.59565
9	1	s-XBP1	0.666587	-0.01454
9	2	s-XBP1	0.677359	-0.00686071
9	3	s-XBP1	0.690548	0.00323568
9	4	s-XBP1	0.693721	0.00331604
9	5	s-XBP1	0.695764	0.00226701
9	6	s-XBP1	0.695672	-0.000918184
9	7	s-XBP1	0.698051	-0.0016314
9	8	s-XBP1	0.701425	-0.00134969
9	9	s-XBP1	0.704597	-0.00127076
9	10	s-XBP1	0.70762	-0.00133965
9	11	s-XBP1	0.710482	-0.00157072
9	12	s-XBP1	0.713395	-0.00175041
9	13	s-XBP1	0.716697	-0.00154052
9	14	s-XBP1	0.720117	-0.00121268
9	15	s-XBP1	0.724062	-0.0003605
9	16	s-XBP1	0.726847	-0.000667925
9	17	s-XBP1	0.729657	-0.000950733
9	18	s-XBP1	0.733494	-0.000205898
9	19	s-XBP1	0.736814	2.13906e-05
9	20	s-XBP1	0.739575	-0.000310472
9	21	s-XBP1	0.744938	0.00196066
9	22	s-XBP1	0.750349	0.00427876
9	23	s-XBP1	0.75788	0.00871771
9	24	s-XBP1	0.769168	0.0169131
9	25	s-XBP1	0.786914	0.0315666
9	26	s-XBP1	0.820819	0.0623785
9	27	s-XBP1	0.881406	0.119873
9	28	s-XBP1	0.989348	0.224723
9	29	s-XBP1	1.17243	0.404712
9	30	s-XBP1	1.4601	0.689291
9	31	s-XBP1	1.85627	1.08237
9	32	s-XBP1	2.3246	1.54761
9	33	s-XBP1	2.80213	2.02204
9	34	s-XBP1	3.23368	2.4505
9	35	s-XBP1	3.59312	2.80685
9	36	s-XBP1	3.88036	3.091
9	37	s-XBP1	4.10907	3.31662
9	38	s-XBP1	4.28629	3.49074
9	39	s-XBP1	4.4182	3.61956
9	40	s-XBP1	4.50843	3.70669
10	1	s-XBP1	0.663604	-0.0132858
10	2	s-XBP1	0.674727	-0.00504979
10	3	s-XBP1	0.686107	0.00344418
10	4	s-XBP1	0.688962	0.00341236
10	5	s-XBP1	0.691277	0.00284016
10	6	s-XBP1	0.692509	0.00118536
10	7	s-XBP1	0.694421	0.000210477
10	8	s-XBP1	0.696971	-0.000125626
10	9	s-XBP1	0.699887	-9.72464e-05
10	10	s-XBP1	0.701514	-0.00135633
10	11	s-XBP1	0.702587	-0.00317033
10	12	s-XBP1	0.704266	-0.00437803
10	13	s-XBP1	0.707887	-0.00364351
10	14	s-XBP1	0.71313	-0.00128751
10	15	s-XBP1	0.715607	-0.00169764
10	16	s-XBP1	0.717393	-0.00279853
10	17	s-XBP1	0.719486	-0.00359186
10	18	s-XBP1	0.723627	-0.0023376
10	19	s-XBP1	0.729306	0.000454115
10	20	s-XBP1	0.73296	0.00122213
10	21	s-XBP1	0.736564	0.00193852
10	22	s-XBP1	0.741305	0.00379331
10	23	s-XBP1	0.746382	0.00598361
10	24	s-XBP1	0.755738	0.0124523
10	25	s-XBP1	0.770932	0.0247596
10	26	s-XBP1	0.796661	0.0476022
10	27	s-XBP1	0.842807	0.0908619
10	28	s-XBP1	0.927782	0.17295
10	29	s-XBP1	1.07545	0.317735
10	30	s-XBP1	1.31229	0.55168
10	31	s-XBP1	1.65103	0.887539
10	32	s-XBP1	2.07142	1.30504
10	33	s-XBP1	2.52181	1.75255
10	34	s-XBP1	2.93899	2.16684
10	35	s-XBP1	3.29563	2.52059
10	36	s-XBP1	3.58962	2.8117
10	37	s-XBP1	3.82335	3.04254
10	38	s-XBP1	4.00192	3.21822
10	39	s-XBP1	4.14189	3.3553
10	40	s-XBP1	4.23581	3.44634
11	1	s-XBP1	0.679674	-0.0138352
11	2	s-XBP1	0.686804	-0.00956342
11	3	s-XBP1	0.69916	-6.57422e-05
11	4	s-XBP1	0.70441	0.00232622
11	5	s-XBP1	0.707345	0.00240344
11	6	s-XBP1	0.709714	0.0019137
11	7	s-XBP1	0.712754	0.00209583
11	8	s-XBP1	0.714352	0.000835578
11	9	s-XBP1	0.715485	-0.000889528
11	10	s-XBP1	0.717708	-0.001525
11	11	s-XBP1	0.721128	-0.000963613
11	12	s-XBP1	0.722134	-0.00281526
11	13	s-XBP1	0.724766	-0.00304208
11	14	s-XBP1	0.728294	-0.0023721
11	15	s-XBP1	0.731811	-0.00171397
11	16	s-XBP1	0.734583	-0.00179959
11	17	s-XBP1	0.736883	-0.00235793
11	18	s-XBP1	0.739534	-0.00256557
11	19	s-XBP1	0.744219	-0.000738294
11	20	s-XBP1	0.749295	0.00147885
11	21	s-XBP1	0.754514	0.00383994
11	22	s-XBP1	0.759487	0.0059551
11	23	s-XBP1	0.769308	0.0129177
11	24	s-XBP1	0.785102	0.0258534
11	25	s-XBP1	0.812949	0.0508417
11	26	s-XBP1	0.864404	0.0994383
11	27	s-XBP1	0.954931	0.187108
11	28	s-XBP1	1.11015	0.339473
11	29	s-XBP1	1.35958	0.586035
11	30	s-XBP1	1.71461	0.938211
11	31	s-XBP1	2.14711	1.36785
11	32	s-XBP1	2.59973	1.81762
11	33	s-XBP1	3.01887	2.2339
11	34	s-XBP1	3.37991	2.59208
11	35	s-XBP1	3.67075	2.88006
11	36	s-XBP1	3.8995	3.10596
11	37	s-XBP1	4.08009	3.28369
11	38	s-XBP1	4.21478	3.41551
11	39	s-XBP1	4.31508	3.51295
11	40	s-XBP1	4.38338	3.5784
12	1	s-XBP1	0.675692	-0.0266154
12	2	s-XBP1	0.693996	-0.0108208
12	3	s-XBP1	0.708204	0.000877657
12	4	s-XBP1	0.712875	0.00303988
12	5	s-XBP1	0.715375	0.00303005
12	6	s-XBP1	0.717398	0.00254415
12	7	s-XBP1	0.717771	0.000408345
12	8	s-XBP1	0.719438	-0.000434818
12	9	s-XBP1	0.720737	-0.00164419
12	10	s-XBP1	0.723477	-0.00141382
12	11	s-XBP1	0.725846	-0.00155418
12	12	s-XBP1	0.727336	-0.00257324
12	13	s-XBP1	0.730246	-0.00217287
12	14	s-XBP1	0.732859	-0.00206909
12	15	s-XBP1	0.734819	-0.00261853
12	16	s-XBP1	0.7369	-0.00304714
12	17	s-XBP1	0.740544	-0.00191167
12	18	s-XBP1	0.744401	-0.00056442
12	19	s-XBP1	0.746398	-0.00107624
12	20	s-XBP1	0.750573	0.000589593
12	21	s-XBP1	0.7566	0.00410705
12	22	s-XBP1	0.761486	0.00648349
12	23	s-XBP1	0.770114	0.0126018
12	24	s-XBP1	0.785546	0.0255255
12	25	s-XBP1	0.81413	0.0515996
12	26	s-XBP1	0.864032	0.0989926
12	27	s-XBP1	0.954814	0.187265
12	28	s-XBP1	1.11315	0.34309
12	29	s-XBP1	1.36731	0.594738
12	30	s-XBP1	1.73354	0.958464
12	31	s-XBP1	2.18479	1.4072
12	32	s-XBP1	2.66337	1.88327
12	33	s-XBP1	3.11232	2.32972
12	34	s-XBP1	3.49936	2.71425
12	35	s-XBP1	3.81115	3.02352
12	36	s-XBP1	4.05443	3.2643
12	37	s-XBP1	4.24676	3.45412
12	38	s-XBP1	4.39276	3.59761
12	39	s-XBP1	4.50188	3.70422
12	40	s-XBP1	4.57289	3.77272
13	1	XBP1	0.687474	-0.0347233
13	2	XBP1	0.704124	-0.0210089
13	3	XBP1	0.725803	-0.00226584
13	4	XBP1	0.732212	0.00120669
13	5	XBP1	0.736296	0.00235495
13	6	XBP1	0.738605	0.00172752
13	7	XBP1	0.739257	-0.000556499
13	8	XBP1	0.74169	-0.00106007
13	9	XBP1	0.743968	-0.00171778
13	10	XBP1	0.747709	-0.000912844
13	11	XBP1	0.751359	-0.000198512
13	12	XBP1	0.754006	-0.000488041
13	13	XBP1	0.75934	0.00191042
13	14	XBP1	0.766693	0.0063268
13	15	XBP1	0.778142	0.01484
13	16	XBP1	0.798039	0.0318005
13	17	XBP1	0.833241	0.0640665
13	18	XBP1	0.897196	0.125086
13	19	XBP1	1.01018	0.235138
13	20	XBP1	1.20123	0.42325
13	21	XBP1	1.48985	0.708932
13	22	XBP1	1.87669	1.09283
13	23	XBP1	2.3235	1.53671
13	24	XBP1	2.77376	1.98403
13	25	XBP1	3.18182	2.38916
13	26	XBP1	3.53107	2.73548
13	27	XBP1	3.81642	3.01789
13	28	XBP1	4.05456	3.25309
13	29	XBP1	4.24995	3.44554
13	30	XBP1	4.41069	3.60335
13	31	XBP1	4.54332	3.73304
13	32	XBP1	4.65849	3.84528
13	33	XBP1	4.75626	3.94011
13	34	XBP1	4.82983	4.01074
13	35	XBP1	4.89698	4.07496
13	36	XBP1	4.94971	4.12475
13	37	XBP1	4.99845	4.17056
13	38	XBP1	5.03303	4.2022
13	39	XBP1	5.04601	4.21224
13	40	XBP1	5.05113	4.21442
14	1	XBP1	0.701571	-0.0169285
14	2	XBP1	0.713604	-0.00707187
14	3	XBP1	0.723348	0.000496382
14	4	XBP1	0.726173	0.00114525
14	5	XBP1	0.728205	0.00100126
14	6	XBP1	0.729211	-0.00016823
14	7	XBP1	0.731341	-0.000214172
14	8	XBP1	0.732267	-0.00146461
14	9	XBP1	0.733662	-0.00224535
14	10	XBP1	0.73652	-0.00156352
14	11	XBP1	0.740047	-0.000212034
14	12	XBP1	0.743036	0.000600569
14	13	XBP1	0.747236	0.00262446
14	14	XBP1	0.754738	0.0079511
14	15	XBP1	0.766541	0.0175777
14	16	XBP1	0.785701	0.0345616
14	17	XBP1	0.820302	0.0669868
14	18	XBP1	0.883823	0.128332
14	19	XBP1	0.995986	0.238318
14	20	XBP1	1.18451	0.424663
14	21	XBP1	1.46896	0.70694
14	22	XBP1	1.84676	1.08256
14	23	XBP1	2.28475	1.51838
14	24	XBP1	2.72325	1.9547
14	25	XBP1	3.11868	2.34795
14	26	XBP1	3.4563	2.6834
14	27	XBP1	3.7383	2.96323
14	28	XBP1	3.96852	3.19127
14	29	XBP1	4.1548	3.37537
14	30	XBP1	4.31741	3.53581
14	31	XBP1	4.45107	3.66729
14	32	XBP1	4.55725	3.7713
14	33	XBP1	4.64861	3.86048
14	34	XBP1	4.7277	3.93739
14	35	XBP1	4.8001	4.00761
14	36	XBP1	4.84856	4.0539
14	37	XBP1	4.88518	4.08834
14	38	XBP1	4.91254	4.11353
14	39	XBP1	4.9346	4.13341
14	40	XBP1	4.94779	4.14443
15	1	XBP1	0.681921	-0.0176038
15	2	XBP1	0.694941	-0.00620275
15	3	XBP1	0.705592	0.0028303
15	4	XBP1	0.706465	0.00208444
15	5	XBP1	0.706705	0.000705448
15	6	XBP1	0.706272	-0.00134642
15	7	XBP1	0.707038	-0.00219945
15	8	XBP1	0.708337	-0.00251903
15	9	XBP1	0.709715	-0.00275903
15	10	XBP1	0.712015	-0.00207838
15	11	XBP1	0.715188	-0.000523686
15	12	XBP1	0.718159	0.000828888
15	13	XBP1	0.723926	0.00497692
15	14	XBP1	0.733403	0.0128353
15	15	XBP1	0.750044	0.0278576
15	16	XBP1	0.778818	0.0550128
15	17	XBP1	0.831099	0.105675
15	18	XBP1	0.92618	0.199137
15	19	XBP1	1.09015	0.361488
15	20	XBP1	1.34953	0.619253
15	21	XBP1	1.71475	0.982852
15	22	XBP1	2.1593	1.42578
15	23	XBP1	2.62683	1.89169
15	24	XBP1	3.06449	2.32774
15	25	XBP1	3.44253	2.70416
15	26	XBP1	3.75306	3.01307
15	27	XBP1	4.00669	3.26508
15	28	XBP1	4.21753	3.4743
15	29	XBP1	4.38789	3.64304
15	30	XBP1	4.52964	3.78317
15	31	XBP1	4.6527	3.90461
15	32	XBP1	4.75325	4.00355
15	33	XBP1	4.84177	4.09045
15	34	XBP1	4.91131	4.15837
15	35	XBP1	4.96393	4.20937
15	36	XBP1	5.00815	4.25197
15	37	XBP1	5.04168	4.28388
15	38	XBP1	5.0633	4.30388
15	39	XBP1	5.07117	4.31014
15	40	XBP1	5.07985	4.3172
16	1	XBP1	0.687542	-0.0169449
16	2	XBP1	0.7013	-0.00427446
16	3	XBP1	0.708102	0.00143966
16	4	XBP1	0.708034	0.000283987
16	5	XBP1	0.709132	0.000294777
16	6	XBP1	0.710441	0.00051621
16	7	XBP1	0.7103	-0.000712717
16	8	XBP1	0.7102	-0.0019004
16	9	XBP1	0.710847	-0.00234082
16	10	XBP1	0.712979	-0.00129666
16	11	XBP1	0.715754	0.000391405
16	12	XBP1	0.719775	0.00332455
16	13	XBP1	0.725732	0.0081936
16	14	XBP1	0.735918	0.0172924
16	15	XBP1	0.751833	0.0321197
16	16	XBP1	0.781408	0.0606068
16	17	XBP1	0.834551	0.112662
16	18	XBP1	0.93162	0.208644
16	19	XBP1	1.09845	0.374385
16	20	XBP1	1.36101	0.635858
16	21	XBP1	1.73151	1.00527
16	22	XBP1	2.18409	1.45676
16	23	XBP1	2.66012	1.9317
16	24	XBP1	3.10066	2.37116
16	25	XBP1	3.48304	2.75245
16	26	XBP1	3.79763	3.06595
16	27	XBP1	4.05649	3.32373
16	28	XBP1	4.26709	3.53323
16	29	XBP1	4.44459	3.70965
16	30	XBP1	4.59541	3.85939
16	31	XBP1	4.71783	3.98072
16	32	XBP1	4.81689	4.07869
16	33	XBP1	4.90503	4.16574
16	34	XBP1	4.97349	4.23311
16	35	XBP1	5.02804	4.28657
16	36	XBP1	5.07508	4.33253
16	37	XBP1	5.10873	4.36509
16	38	XBP1	5.13544	4.39071
16	39	XBP1	5.14898	4.40317
16	40	XBP1	5.15079	4.40389
17	1	XBP1	0.613333	-0.00460843
17	2	XBP1	0.619444	-9.85792e-05
17	3	XBP1	0.625446	0.00430184
17	4	XBP1	0.626313	0.0035678
17	5	XBP1	0.625745	0.00139925
17	6	XBP1	0.624788	-0.00115959
17	7	XBP1	0.624664	-0.00288379
17	8	XBP1	0.625748	-0.00340152
17	9	XBP1	0.626886	-0.00386437
17	10	XBP1	0.629382	-0.00296906
17	11	XBP1	0.631968	-0.00198464
17	12	XBP1	0.634171	-0.00138306
17	13	XBP1	0.63727	0.000115566
17	14	XBP1	0.641101	0.00234501
17	15	XBP1	0.646274	0.00591656
17	16	XBP1	0.654975	0.0130164
17	17	XBP1	0.669196	0.0256364
17	18	XBP1	0.696535	0.0513742
17	19	XBP1	0.748109	0.101348
17	20	XBP1	0.838744	0.190381
17	21	XBP1	0.996253	0.346289
17	22	XBP1	1.24516	0.593591
17	23	XBP1	1.59625	0.943087
17	24	XBP1	2.02393	1.36917
17	25	XBP1	2.47413	1.81776
17	26	XBP1	2.90225	2.24428
17	27	XBP1	3.27249	2.61292
17	28	XBP1	3.58393	2.92276
17	29	XBP1	3.8396	3.17683
17	30	XBP1	4.05165	3.38728
17	31	XBP1	4.22841	3.56243
17	32	XBP1	4.37051	3.70293
17	33	XBP1	4.495	3.82583
17	34	XBP1	4.60038	3.9296
17	35	XBP1	4.69131	4.01893
17	36	XBP1	4.76148	4.0875
17	37	XBP1	4.8174	4.14182
17	38	XBP1	4.86556	4.18837
17	39	XBP1	4.90284	4.22405
17	40	XBP1	4.92184	4.24146
18	1	XBP1	0.626722	-0.00607674
18	2	XBP1	0.632848	-0.00222742
18	3	XBP1	0.639887	0.00253432
18	4	XBP1	0.641518	0.0018873
18	5	XBP1	0.642318	0.000410528
18	6	XBP1	0.644506	0.000320752
18	7	XBP1	0.645621	-0.000841251
18	8	XBP1	0.64647	-0.00226915
18	9	XBP1	0.648558	-0.00245853
18	10	XBP1	0.651604	-0.00169023
18	11	XBP1	0.653706	-0.00186602
18	12	XBP1	0.65585	-0.00199925
18	13	XBP1	0.659869	-0.000257431
18	14	XBP1	0.664032	0.00162881
18	15	XBP1	0.669281	0.00460015
18	16	XBP1	0.678973	0.0120148
18	17	XBP1	0.695398	0.0261622
18	18	XBP1	0.723466	0.0519534
18	19	XBP1	0.774714	0.100924
18	20	XBP1	0.86875	0.192682
18	21	XBP1	1.03051	0.352164
18	22	XBP1	1.28667	0.606047
18	23	XBP1	1.64902	0.966117
18	24	XBP1	2.09531	1.41013
18	25	XBP1	2.56696	1.87951
18	26	XBP1	3.0123	2.32257
18	27	XBP1	3.39975	2.70775
18	28	XBP1	3.71849	3.02421
18	29	XBP1	3.98145	3.28488
18	30	XBP1	4.20023	3.50139
18	31	XBP1	4.37966	3.67854
18	32	XBP1	4.52362	3.82022
18	33	XBP1	4.64861	3.94293
18	34	XBP1	4.75529	4.04734
18	35	XBP1	4.84161	4.13138
18	36	XBP1	4.90646	4.19395
18	37	XBP1	4.96318	4.2484
18	38	XBP1	5.00952	4.29246
18	39	XBP1	5.04344	4.3241
18	40	XBP1	5.05701	4.33539
19	1	XBP1	0.658866	-0.00845058
19	2	XBP1	0.665251	-0.00340719
19	3	XBP1	0.67058	0.000581446
19	4	XBP1	0.671772	0.000432444
19	5	XBP1	0.674339	0.0016581
19	6	XBP1	0.674103	8.13907e-05
19	7	XBP1	0.674088	-0.0012752
19	8	XBP1	0.675087	-0.00161703
19	9	XBP1	0.676468	-0.00157702
19	10	XBP1	0.67888	-0.000505976
19	11	XBP1	0.680738	1.07456e-05
19	12	XBP1	0.682068	-1.52805e-07
19	13	XBP1	0.685621	0.00221125
19	14	XBP1	0.691831	0.00708066
19	15	XBP1	0.700374	0.0142826
19	16	XBP1	0.713067	0.0256346
19	17	XBP1	0.735738	0.0469644
19	18	XBP1	0.777481	0.0873663
19	19	XBP1	0.853419	0.161963
19	20	XBP1	0.987184	0.294387
19	21	XBP1	1.20754	0.513406
19	22	XBP1	1.53571	0.840232
19	23	XBP1	1.95854	1.26172
19	24	XBP1	2.42716	1.729
19	25	XBP1	2.88265	2.18315
19	26	XBP1	3.28381	2.58296
19	27	XBP1	3.62427	2.92208
19	28	XBP1	3.90624	3.20272
19	29	XBP1	4.13546	3.43059
19	30	XBP1	4.31556	3.60935
19	31	XBP1	4.46571	3.75816
19	32	XBP1	4.59579	3.8869
19	33	XBP1	4.7056	3.99537
19	34	XBP1	4.79592	4.08434
19	35	XBP1	4.87245	4.15954
19	36	XBP1	4.93015	4.2159
19	37	XBP1	4.9824	4.2668
19	38	XBP1	5.0183	4.30136
19	39	XBP1	5.03908	4.3208
19	40	XBP1	5.05204	4.33242
20	1	XBP1	0.622457	-0.00332521
20	2	XBP1	0.62539	-0.00225309
20	3	XBP1	0.631991	0.00248703
20	4	XBP1	0.633191	0.00182745
20	5	XBP1	0.633953	0.000728591
20	6	XBP1	0.634647	-0.000438103
20	7	XBP1	0.635548	-0.00139785
20	8	XBP1	0.636147	-0.00265908
20	9	XBP1	0.63836	-0.00230692
20	10	XBP1	0.64079	-0.00173692
20	11	XBP1	0.642964	-0.00142387
20	12	XBP1	0.645944	-0.000304067
20	13	XBP1	0.648525	0.000417038
20	14	XBP1	0.654776	0.00480669
20	15	XBP1	0.66116	0.00933081
20	16	XBP1	0.672453	0.0187628
20	17	XBP1	0.69426	0.0387094
20	18	XBP1	0.73374	0.0763291
20	19	XBP1	0.805262	0.14599
20	20	XBP1	0.92895	0.267818
20	21	XBP1	1.13871	0.475714
20	22	XBP1	1.45419	0.789337
20	23	XBP1	1.86788	1.20117
20	24	XBP1	2.33688	1.66831
20	25	XBP1	2.80179	2.13136
20	26	XBP1	3.2176	2.5453
20	27	XBP1	3.56366	2.8895
20	28	XBP1	3.8476	3.17158
20	29	XBP1	4.07823	3.40035
20	30	XBP1	4.27172	3.59199
20	31	XBP1	4.42919	3.7476
20	32	XBP1	4.55955	3.8761
20	33	XBP1	4.66671	3.98139
20	34	XBP1	4.76034	4.07316
20	35	XBP1	4.83526	4.14622
20	36	XBP1	4.8938	4.2029
20	37	XBP1	4.94222	4.24946
20	38	XBP1	4.98251	4.28789
20	39	XBP1	5.00662	4.31013
20	40	XBP1	5.00937	4.31102
21	1	XBP1	0.671899	-0.0153079
21	2	XBP1	0.683622	-0.00595178
21	3	XBP1	0.694562	0.00262058
21	4	XBP1	0.696043	0.00173404
21	5	XBP1	0.697307	0.00063113
21	6	XBP1	0.697557	-0.00148625
21	7	XBP1	0.699271	-0.00214039
21	8	XBP1	0.701656	-0.00212196
21	9	XBP1	0.70438	-0.00176539
21	10	XBP1	0.706627	-0.00188601
21	11	XBP1	0.710215	-0.000665289
21	12	XBP1	0.714293	0.00104484
21	13	XBP1	0.71965	0.00403469
21	14	XBP1	0.726566	0.00858308
21	15	XBP1	0.737022	0.0166723
21	16	XBP1	0.758363	0.0356461
21	17	XBP1	0.793203	0.0681181
21	18	XBP1	0.856274	0.128822
21	19	XBP1	0.97041	0.240591
21	20	XBP1	1.1612	0.429017
21	21	XBP1	1.45217	0.717614
21	22	XBP1	1.84295	1.10603
21	23	XBP1	2.29524	1.55595
21	24	XBP1	2.75155	2.0099
21	25	XBP1	3.16544	2.42142
21	26	XBP1	3.51574	2.76935
21	27	XBP1	3.80254	3.05378
21	28	XBP1	4.03862	3.28749
21	29	XBP1	4.23244	3.47895
21	30	XBP1	4.38746	3.6316
21	31	XBP1	4.52334	3.76512
21	32	XBP1	4.63035	3.86976
21	33	XBP1	4.71818	3.95521
21	34	XBP1	4.79379	4.02846
21	35	XBP1	4.86188	4.09418
21	36	XBP1	4.91181	4.14175
21	37	XBP1	4.94927	4.17684
21	38	XBP1	4.97708	4.20228
21	39	XBP1	4.994	4.21683
21	40	XBP1	5.00817	4.22863
22	1	XBP1	0.683289	-0.0159099
22	2	XBP1	0.693272	-0.00781693
22	3	XBP1	0.704335	0.00135629
22	4	XBP1	0.7068	0.00193124
22	5	XBP1	0.707556	0.000798158
22	6	XBP1	0.707598	-0.0010497
22	7	XBP1	0.709437	-0.00110102
22	8	XBP1	0.711155	-0.00127303
22	9	XBP1	0.711642	-0.00267606
22	10	XBP1	0.714109	-0.00209843
22	11	XBP1	0.717647	-0.00045095
22	12	XBP1	0.720879	0.000891291
22	13	XBP1	0.725549	0.00367221
22	14	XBP1	0.73252	0.00875333
22	15	XBP1	0.743941	0.0182838
22	16	XBP1	0.763651	0.0361045
22	17	XBP1	0.797804	0.0683673
22	18	XBP1	0.857777	0.126451
22	19	XBP1	0.968958	0.235741
22	20	XBP1	1.15715	0.422045
22	21	XBP1	1.44575	0.708754
22	22	XBP1	1.83556	1.09667
22	23	XBP1	2.28987	1.54909
22	24	XBP1	2.75369	2.01102
22	25	XBP1	3.17722	2.43266
22	26	XBP1	3.53584	2.78939
22	27	XBP1	3.83013	3.0818
22	28	XBP1	4.07283	3.32261
22	29	XBP1	4.27248	3.52036
22	30	XBP1	4.43313	3.67912
22	31	XBP1	4.56393	3.80804
22	32	XBP1	4.68031	3.92253
22	33	XBP1	4.77832	4.01865
22	34	XBP1	4.86088	4.09932
22	35	XBP1	4.92686	4.1634
22	36	XBP1	4.97698	4.21164
22	37	XBP1	5.01662	4.24939
22	38	XBP1	5.04453	4.27541
22	39	XBP1	5.0579	4.28688
22	40	XBP1	5.07094	4.29803
23	1	XBP1	0.65757	-0.0187099
23	2	XBP1	0.670656	-0.00747359
23	3	XBP1	0.681329	0.00134857
23	4	XBP1	0.683795	0.00196442
23	5	XBP1	0.684448	0.000767694
23	6	XBP1	0.684972	-0.000558194
23	7	XBP1	0.685305	-0.00207523
23	8	XBP1	0.68777	-0.00146117
23	9	XBP1	0.689744	-0.00133682
23	10	XBP1	0.690957	-0.00197356
23	11	XBP1	0.693125	-0.00165561
23	12	XBP1	0.697568	0.000936794
23	13	XBP1	0.702524	0.00404311
23	14	XBP1	0.709577	0.00924572
23	15	XBP1	0.722694	0.0205127
23	16	XBP1	0.744648	0.0406162
23	17	XBP1	0.786694	0.0808121
23	18	XBP1	0.860986	0.153255
23	19	XBP1	0.988631	0.279049
23	20	XBP1	1.19833	0.486899
23	21	XBP1	1.5065	0.793218
23	22	XBP1	1.90039	1.18526
23	23	XBP1	2.33694	1.61996
23	24	XBP1	2.7666	2.04776
23	25	XBP1	3.14929	2.42861
23	26	XBP1	3.47267	2.75014
23	27	XBP1	3.74093	3.01655
23	28	XBP1	3.96274	3.23651
23	29	XBP1	4.1498	3.42171
23	30	XBP1	4.30278	3.57285
23	31	XBP1	4.43059	3.69881
23	32	XBP1	4.53436	3.80073
23	33	XBP1	4.62704	3.89155
23	34	XBP1	4.70777	3.97043
23	35	XBP1	4.77285	4.03367
23	36	XBP1	4.81705	4.07601
23	37	XBP1	4.84991	4.10703
23	38	XBP1	4.8804	4.13567
23	39	XBP1	4.901	4.15442
23	40	XBP1	4.91178	4.16335
24	1	XBP1	0.723169	-0.0233483
24	2	XBP1	0.737193	-0.0133101
24	3	XBP1	0.753024	-0.00146472
24	4	XBP1	0.759323	0.000848243
24	5	XBP1	0.762633	0.000172158
24	6	XBP1	0.767177	0.000730544
24	7	XBP1	0.771069	0.000637213
24	8	XBP1	0.774135	-0.000282418
24	9	XBP1	0.778808	0.000404178
24	10	XBP1	0.78206	-0.000329724
24	11	XBP1	0.785896	-0.000478905
24	12	XBP1	0.788802	-0.00155893
24	13	XBP1	0.795669	0.00132237
24	14	XBP1	0.8044	0.00606804
24	15	XBP1	0.817437	0.0151188
24	16	XBP1	0.839937	0.0336332
24	17	XBP1	0.882322	0.0720328
24	18	XBP1	0.959289	0.145014
24	19	XBP1	1.09534	0.277074
24	20	XBP1	1.31963	0.497382
24	21	XBP1	1.65286	0.826631
24	22	XBP1	2.08219	1.25197
24	23	XBP1	2.55972	1.72552
24	24	XBP1	3.02585	2.18766
24	25	XBP1	3.438	2.59582
24	26	XBP1	3.78278	2.93662
24	27	XBP1	4.06615	3.21601
24	28	XBP1	4.29614	3.442
24	29	XBP1	4.48529	3.62718
24	30	XBP1	4.64458	3.78247
24	31	XBP1	4.77132	3.90523
24	32	XBP1	4.8823	4.01223
24	33	XBP1	4.97687	4.10281
24	34	XBP1	5.0482	4.17015
24	35	XBP1	5.11056	4.22853
24	36	XBP1	5.16156	4.27554
24	37	XBP1	5.20109	4.31108
24	38	XBP1	5.22383	4.32984
24	39	XBP1	5.23546	4.33748
24	40	XBP1	5.24447	4.34251
25	1	ATF4	0.638408	-0.0170552
25	2	ATF4	0.649544	-0.00827981
25	3	ATF4	0.659674	-0.000511045
25	4	ATF4	0.662928	0.00038173
25	5	ATF4	0.666355	0.00144778
25	6	ATF4	0.667229	-3.92831e-05
25	7	ATF4	0.669141	-0.000488924
25	8	ATF4	0.671049	-0.000941962
25	9	ATF4	0.673218	-0.00113369
25	10	ATF4	0.676688	-2.50296e-05
25	11	ATF4	0.680384	0.00131043
25	12	ATF4	0.689612	0.00817726
25	13	ATF4	0.704957	0.0211614
25	14	ATF4	0.729352	0.0431956
25	15	ATF4	0.774169	0.0856511
25	16	ATF4	0.858148	0.167269
25	17	ATF4	1.00284	0.309603
25	18	ATF4	1.23734	0.541738
25	19	ATF4	1.5731	0.875135
25	20	ATF4	1.99213	1.29181
25	21	ATF4	2.45216	1.74947
25	22	ATF4	2.89523	2.19018
25	23	ATF4	3.28431	2.5769
25	24	ATF4	3.61556	2.90579
25	25	ATF4	3.88666	3.17453
25	26	ATF4	4.10115	3.38666
25	27	ATF4	4.28042	3.56357
25	28	ATF4	4.42965	3.71043
25	29	ATF4	4.55546	3.83389
25	30	ATF4	4.66054	3.93661
25	31	ATF4	4.7516	4.02531
25	32	ATF4	4.82529	4.09663
25	33	ATF4	4.88703	4.15602
25	34	ATF4	4.93438	4.201
25	35	ATF4	4.97868	4.24294
25	36	ATF4	5.01204	4.27394
25	37	ATF4	5.03511	4.29465
25	38	ATF4	5.05233	4.3095
25	39	ATF4	5.06339	4.31821
25	40	ATF4	5.07284	4.3253
26	1	ATF4	0.654811	-0.0132137
26	2	ATF4	0.664019	-0.00647555
26	3	ATF4	0.673963	0.000998693
26	4	ATF4	0.676977	0.00154277
26	5	ATF4	0.678786	0.000881518
26	6	ATF4	0.679484	-0.000889987
26	7	ATF4	0.681396	-0.00144824
26	8	ATF4	0.682227	-0.00308689
26	9	ATF4	0.685469	-0.00231447
26	10	ATF4	0.690308	5.44641e-05
26	11	ATF4	0.696985	0.00426214
26	12	ATF4	0.706338	0.0111443
26	13	ATF4	0.721912	0.0242487
26	14	ATF4	0.749424	0.0492912
26	15	ATF4	0.800647	0.0980441
26	16	ATF4	0.891974	0.186901
26	17	ATF4	1.0516	0.344063
26	18	ATF4	1.31	0.59999
26	19	ATF4	1.67936	0.966873
26	20	ATF4	2.1452	1.43025
26	21	ATF4	2.65248	1.93506
26	22	ATF4	3.13598	2.41608
26	23	ATF4	3.56436	2.842
26	24	ATF4	3.92622	3.20139
26	25	ATF4	4.22684	3.49954
26	26	ATF4	4.4739	3.74413
26	27	ATF4	4.67582	3.94358
26	28	ATF4	4.83658	4.10187
26	29	ATF4	4.97328	4.2361
26	30	ATF4	5.09478	4.35513
26	31	ATF4	5.19462	4.4525
26	32	ATF4	5.27822	4.53363
26	33	ATF4	5.34047	4.59341
26	34	ATF4	5.39742	4.64789
26	35	ATF4	5.44475	4.69275
26	36	ATF4	5.47802	4.72355
26	37	ATF4	5.50212	4.74518
26	38	ATF4	5.53209	4.77269
26	39	ATF4	5.54208	4.7802
26	40	ATF4	5.53478	4.77044
27	1	ATF4	0.679404	-0.0143655
27	2	ATF4	0.691832	-0.00283479
27	3	ATF4	0.697866	0.00230285
27	4	ATF4	0.697468	0.00100712
27	5	ATF4	0.696816	-0.000541808
27	6	ATF4	0.695929	-0.00232588
27	7	ATF4	0.697152	-0.00200012
27	8	ATF4	0.698299	-0.0017506
27	9	ATF4	0.700298	-0.000648555
27	10	ATF4	0.705801	0.00395699
27	11	ATF4	0.71214	0.00939933
27	12	ATF4	0.72477	0.0211321
27	13	ATF4	0.746422	0.0418869
27	14	ATF4	0.787112	0.0816794
27	15	ATF4	0.861213	0.154884
27	16	ATF4	0.993411	0.286185
27	17	ATF4	1.21431	0.506184
27	18	ATF4	1.54385	0.834831
27	19	ATF4	1.98269	1.27278
27	20	ATF4	2.48413	1.77331
27	21	ATF4	2.98613	2.27442
27	22	ATF4	3.44309	2.73048
27	23	ATF4	3.83034	3.11683
27	24	ATF4	4.14649	3.43209
27	25	ATF4	4.4052	3.6899
27	26	ATF4	4.61924	3.90304
27	27	ATF4	4.79305	4.07595
27	28	ATF4	4.93537	4.21738
27	29	ATF4	5.05664	4.33775
27	30	ATF4	5.15906	4.43928
27	31	ATF4	5.24277	4.52209
27	32	ATF4	5.30734	4.58576
27	33	ATF4	5.36507	4.6426
27	34	ATF4	5.40798	4.68461
27	35	ATF4	5.44619	4.72192
27	36	ATF4	5.47273	4.74756
27	37	ATF4	5.48667	4.7606
27	38	ATF4	5.49747	4.77051
27	39	ATF4	5.50007	4.77221
27	40	ATF4	5.50006	4.7713
28	1	ATF4	0.64235	0.00560813
28	2	ATF4	0.642317	0.00390712
28	3	ATF4	0.641986	0.00190905
28	4	ATF4	0.642124	0.000380009
28	5	ATF4	0.642912	-0.000499404
28	6	ATF4	0.644074	-0.0010039
28	7	ATF4	0.644923	-0.00182228
28	8	ATF4	0.646701	-0.00171214
28	9	ATF4	0.64984	-0.00023967
28	10	ATF4	0.654735	0.00298833
28	11	ATF4	0.661779	0.00836437
28	12	ATF4	0.674946	0.019865
28	13	ATF4	0.696864	0.0401154
28	14	ATF4	0.738594	0.0801785
28	15	ATF4	0.811745	0.151662
28	16	ATF4	0.943357	0.281607
28	17	ATF4	1.16143	0.498013
28	18	ATF4	1.49022	0.825134
28	19	ATF4	1.92375	1.257
28	20	ATF4	2.41848	1.75006
28	21	ATF4	2.91843	2.24834
28	22	ATF4	3.37076	2.69901
28	23	ATF4	3.75743	3.08401
28	24	ATF4	4.07263	3.39754
28	25	ATF4	4.33275	3.656
28	26	ATF4	4.54737	3.86895
28	27	ATF4	4.72893	4.04884
28	28	ATF4	4.87736	4.1956
28	29	ATF4	4.9993	4.31588
28	30	ATF4	5.10211	4.41702
28	31	ATF4	5.19011	4.50335
28	32	ATF4	5.26039	4.57196
28	33	ATF4	5.31883	4.62874
28	34	ATF4	5.37216	4.6804
28	35	ATF4	5.41211	4.71869
28	36	ATF4	5.43369	4.73859
28	37	ATF4	5.4549	4.75814
28	38	ATF4	5.47553	4.7771
28	39	ATF4	5.4838	4.78371
28	40	ATF4	5.49682	4.79506
29	1	ATF4	0.594255	-0.00330918
29	2	ATF4	0.600682	0.000867059
29	3	ATF4	0.605091	0.00302615
29	4	ATF4	0.607106	0.00279153
29	5	ATF4	0.607323	0.000757556
29	6	ATF4	0.607688	-0.00112681
29	7	ATF4	0.609197	-0.00186843
29	8	ATF4	0.610749	-0.00256678
29	9	ATF4	0.612739	-0.00282644
29	10	ATF4	0.614827	-0.00298889
29	11	ATF4	0.618458	-0.00160793
29	12	ATF4	0.621812	-0.000503839
29	13	ATF4	0.625959	0.00139246
29	14	ATF4	0.632338	0.00552143
29	15	ATF4	0.642112	0.0130453
29	16	ATF4	0.658806	0.0274892
29	17	ATF4	0.688183	0.0546166
29	18	ATF4	0.74203	0.106213
29	19	ATF4	0.839797	0.20173
29	20	ATF4	1.00818	0.367862
29	21	ATF4	1.27892	0.636354
29	22	ATF4	1.66478	1.01996
29	23	ATF4	2.14449	1.49742
29	24	ATF4	2.66104	2.01172
29	25	ATF4	3.15248	2.50091
29	26	ATF4	3.58167	2.92785
29	27	ATF4	3.94181	3.28574
29	28	ATF4	4.23385	3.57553
29	29	ATF4	4.47464	3.81407
29	30	ATF4	4.67034	4.00752
29	31	ATF4	4.82854	4.16348
29	32	ATF4	4.96061	4.29329
29	33	ATF4	5.07263	4.40306
29	34	ATF4	5.15914	4.48732
29	35	ATF4	5.23794	4.56387
29	36	ATF4	5.30708	4.63076
29	37	ATF4	5.36186	4.68329
29	38	ATF4	5.40762	4.7268
29	39	ATF4	5.43626	4.75319
29	40	ATF4	5.45858	4.77326
30	1	ATF4	0.596176	-0.00777386
30	2	ATF4	0.602084	-0.00387218
30	3	ATF4	0.608733	0.000769371
30	4	ATF4	0.611011	0.00104029
30	5	ATF4	0.613008	0.00103042
30	6	ATF4	0.613483	-0.000501219
30	7	ATF4	0.614464	-0.00152753
30	8	ATF4	0.616695	-0.00130304
30	9	ATF4	0.619337	-0.00066799
30	10	ATF4	0.6213	-0.000712196
30	11	ATF4	0.623496	-0.000523408
30	12	ATF4	0.62577	-0.000255464
30	13	ATF4	0.630684	0.00265076
30	14	ATF4	0.637437	0.00739692
30	15	ATF4	0.647895	0.0158488
30	16	ATF4	0.664622	0.030568
30	17	ATF4	0.694713	0.0586521
30	18	ATF4	0.752225	0.114157
30	19	ATF4	0.85347	0.213396
30	20	ATF4	1.02951	0.387433
30	21	ATF4	1.30995	0.665861
30	22	ATF4	1.70608	1.05998
30	23	ATF4	2.19184	1.54374
30	24	ATF4	2.70791	2.0578
30	25	ATF4	3.19036	2.53824
30	26	ATF4	3.61166	2.95753
30	27	ATF4	3.96617	3.31004
30	28	ATF4	4.25324	3.5951
30	29	ATF4	4.48336	3.82321
30	30	ATF4	4.67078	4.00863
30	31	ATF4	4.82787	4.16372
30	32	ATF4	4.96001	4.29385
30	33	ATF4	5.06881	4.40064
30	34	ATF4	5.16	4.48982
30	35	ATF4	5.237	4.56482
30	36	ATF4	5.2974	4.6232
30	37	ATF4	5.34348	4.66728
30	38	ATF4	5.38524	4.70703
30	39	ATF4	5.4112	4.73099
30	40	ATF4	5.43278	4.75056
31	1	ATF4	0.591082	-0.017247
31	2	ATF4	0.602914	-0.0081543
31	3	ATF4	0.614488	0.000679929
31	4	ATF4	0.617902	0.0013547
31	5	ATF4	0.619543	0.000255883
31	6	ATF4	0.622593	0.000566474
31	7	ATF4	0.623705	-0.00106134
31	8	ATF4	0.625966	-0.00153979
31	9	ATF4	0.629158	-0.0010877
31	10	ATF4	0.630782	-0.00220327
31	11	ATF4	0.635354	-0.000370498
31	12	ATF4	0.639229	0.000764604
31	13	ATF4	0.643845	0.00264101
31	14	ATF4	0.652884	0.00894056
31	15	ATF4	0.665633	0.0189496
31	16	ATF4	0.687716	0.0382927
31	17	ATF4	0.726478	0.0743154
31	18	ATF4	0.796175	0.141273
31	19	ATF4	0.923189	0.265547
31	20	ATF4	1.13539	0.47501
31	21	ATF4	1.45711	0.793986
31	22	ATF4	1.88631	1.22045
31	23	ATF4	2.37925	1.71065
31	24	ATF4	2.87608	2.20474
31	25	ATF4	3.32531	2.65124
31	26	ATF4	3.71538	3.03856
31	27	ATF4	4.04014	3.36058
31	28	ATF4	4.3011	3.6188
31	29	ATF4	4.50872	3.82368
31	30	ATF4	4.68631	3.99854
31	31	ATF4	4.83378	4.14326
31	32	ATF4	4.95776	4.26451
31	33	ATF4	5.05823	4.36224
31	34	ATF4	5.1342	4.43547
31	35	ATF4	5.20331	4.50183
31	36	ATF4	5.25814	4.55392
31	37	ATF4	5.30121	4.59425
31	38	ATF4	5.3319	4.6222
31	39	ATF4	5.35254	4.64011
31	40	ATF4	5.36837	4.6532
32	1	ATF4	0.603297	-0.00854158
32	2	ATF4	0.611431	-0.00339249
32	3	ATF4	0.619296	0.00148845
32	4	ATF4	0.621975	0.00118264
32	5	ATF4	0.624045	0.000268458
32	6	ATF4	0.624929	-0.00183174
32	7	ATF4	0.629193	-0.000552001
32	8	ATF4	0.632894	0.000164715
32	9	ATF4	0.634464	-0.00124991
32	10	ATF4	0.636933	-0.00176493
32	11	ATF4	0.640387	-0.00129551
32	12	ATF4	0.645187	0.000520135
32	13	ATF4	0.650721	0.00306969
32	14	ATF4	0.658793	0.00815775
32	15	ATF4	0.672052	0.0184319
32	16	ATF4	0.693918	0.0373137
32	17	ATF4	0.735221	0.0756326
32	18	ATF4	0.809317	0.146744
32	19	ATF4	0.938822	0.273265
32	20	ATF4	1.15906	0.490513
32	21	ATF4	1.49212	0.820594
32	22	ATF4	1.92961	1.2551
32	23	ATF4	2.42918	1.75168
32	24	ATF4	2.93053	2.25006
32	25	ATF4	3.38331	2.69985
32	26	ATF4	3.76623	3.07979
32	27	ATF4	4.08097	3.39153
32	28	ATF4	4.33739	3.64497
32	29	ATF4	4.54861	3.85321
32	30	ATF4	4.71981	4.02142
32	31	ATF4	4.85929	4.15792
32	32	ATF4	4.97746	4.27311
32	33	ATF4	5.07819	4.37085
32	34	ATF4	5.15796	4.44764
32	35	ATF4	5.2226	4.50929
32	36	ATF4	5.27467	4.55838
32	37	ATF4	5.32139	4.60211
32	38	ATF4	5.35614	4.63388
32	39	ATF4	5.37851	4.65326
32	40	ATF4	5.39168	4.66345
33	1	ATF4	0.624894	-0.0100803
33	2	ATF4	0.632126	-0.0057076
33	3	ATF4	0.642159	0.00146591
33	4	ATF4	0.64583	0.00227764
33	5	ATF4	0.645987	-0.000424499
33	6	ATF4	0.647574	-0.00169619
33	7	ATF4	0.650359	-0.00177013
33	8	ATF4	0.65425	-0.000738634
33	9	ATF4	0.656912	-0.000935415
33	10	ATF4	0.659115	-0.00159205
33	11	ATF4	0.663096	-0.000470252
33	12	ATF4	0.670309	0.0038836
33	13	ATF4	0.678958	0.00967315
33	14	ATF4	0.692566	0.0204226
33	15	ATF4	0.717071	0.0420683
33	16	ATF4	0.762378	0.0845156
33	17	ATF4	0.843328	0.162607
33	18	ATF4	0.987254	0.303674
33	19	ATF4	1.22542	0.538981
33	20	ATF4	1.58155	0.892256
33	21	ATF4	2.0478	1.35564
33	22	ATF4	2.56317	1.86815
33	23	ATF4	3.06059	2.36272
33	24	ATF4	3.50201	2.80128
33	25	ATF4	3.87338	3.16978
33	26	ATF4	4.1737	3.46725
33	27	ATF4	4.41609	3.70678
33	28	ATF4	4.60891	3.89674
33	29	ATF4	4.76506	4.05003
33	30	ATF4	4.89654	4.17865
33	31	ATF4	5.00577	4.28502
33	32	ATF4	5.09937	4.37576
33	33	ATF4	5.17291	4.44644
33	34	ATF4	5.23229	4.50297
33	35	ATF4	5.27921	4.54702
33	36	ATF4	5.32071	4.58566
33	37	ATF4	5.34712	4.60922
33	38	ATF4	5.37571	4.63495
33	39	ATF4	5.3879	4.64427
33	40	ATF4	5.39343	4.64695
34	1	ATF4	0.592554	-0.0176072
34	2	ATF4	0.599241	-0.0129531
34	3	ATF4	0.615379	0.00115262
34	4	ATF4	0.61857	0.00230993
34	5	ATF4	0.618838	0.000545596
34	6	ATF4	0.61925	-0.00107617
34	7	ATF4	0.620062	-0.00229619
34	8	ATF4	0.621888	-0.00250318
34	9	ATF4	0.625198	-0.00122702
34	10	ATF4	0.627674	-0.000783955
34	11	ATF4	0.631018	0.00052737
34	12	ATF4	0.635875	0.00335098
34	13	ATF4	0.64292	0.00836304
34	14	ATF4	0.655443	0.0188535
34	15	ATF4	0.676906	0.0382837
34	16	ATF4	0.715565	0.0749097
34	17	ATF4	0.785228	0.14254
34	18	ATF4	0.908388	0.263667
34	19	ATF4	1.11537	0.468617
34	20	ATF4	1.42857	0.779779
34	21	ATF4	1.84339	1.19257
34	22	ATF4	2.32386	1.671
34	23	ATF4	2.80992	2.15503
34	24	ATF4	3.25441	2.59749
34	25	ATF4	3.63245	2.9735
34	26	ATF4	3.94599	3.285
34	27	ATF4	4.20619	3.54317
34	28	ATF4	4.42045	3.75539
34	29	ATF4	4.59048	3.9234
34	30	ATF4	4.7367	4.06758
34	31	ATF4	4.85901	4.18786
34	32	ATF4	4.96231	4.28913
34	33	ATF4	5.04781	4.37259
34	34	ATF4	5.12671	4.44947
34	35	ATF4	5.18385	4.50457
34	36	ATF4	5.22845	4.54714
34	37	ATF4	5.26546	4.58212
34	38	ATF4	5.29794	4.61256
34	39	ATF4	5.32469	4.63728
34	40	ATF4	5.33229	4.64285
35	1	ATF4	0.671496	-0.0237662
35	2	ATF4	0.687409	-0.0110828
35	3	ATF4	0.702393	0.000672381
35	4	ATF4	0.705669	0.000717908
35	5	ATF4	0.70757	-0.000610454
35	6	ATF4	0.710449	-0.00096106
35	7	ATF4	0.714222	-0.000417656
35	8	ATF4	0.717653	-0.000215847
35	9	ATF4	0.721323	0.00022456
35	10	ATF4	0.724261	-6.7336e-05
35	11	ATF4	0.728215	0.000657504
35	12	ATF4	0.735478	0.004691
35	13	ATF4	0.745442	0.0114256
35	14	ATF4	0.763943	0.0266964
35	15	ATF4	0.797281	0.056805
35	16	ATF4	0.856956	0.11325
35	17	ATF4	0.964319	0.217384
35	18	ATF4	1.14674	0.396573
35	19	ATF4	1.43155	0.678151
35	20	ATF4	1.82688	1.07026
35	21	ATF4	2.30258	1.54273
35	22	ATF4	2.79487	2.03179
35	23	ATF4	3.25083	2.48451
35	24	ATF4	3.64691	2.87737
35	25	ATF4	3.9744	3.20163
35	26	ATF4	4.24311	3.46711
35	27	ATF4	4.46357	3.68433
35	28	ATF4	4.6435	3.86104
35	29	ATF4	4.78405	3.99836
35	30	ATF4	4.90065	4.11173
35	31	ATF4	5.00262	4.21047
35	32	ATF4	5.09168	4.2963
35	33	ATF4	5.16037	4.36176
35	34	ATF4	5.21556	4.41372
35	35	ATF4	5.26227	4.45721
35	36	ATF4	5.29675	4.48845
35	37	ATF4	5.32461	4.51309
35	38	ATF4	5.34434	4.52959
35	39	ATF4	5.35995	4.54196
35	40	ATF4	5.36534	4.54413
36	1	ATF4	0.695034	-0.0217939
36	2	ATF4	0.708752	-0.0120296
36	3	ATF4	0.726772	0.00203724
36	4	ATF4	0.730073	0.00138391
36	5	ATF4	0.732111	-0.000532087
36	6	ATF4	0.736639	4.22597e-05
36	7	ATF4	0.739376	-0.00117386
36	8	ATF4	0.741938	-0.00256551
36	9	ATF4	0.745856	-0.00260205
36	10	ATF4	0.751168	-0.00124367
36	11	ATF4	0.756855	0.000489453
36	12	ATF4	0.764483	0.00416431
36	13	ATF4	0.774348	0.0100749
36	14	ATF4	0.791496	0.0232693
36	15	ATF4	0.824277	0.0520972
36	16	ATF4	0.882101	0.105967
36	17	ATF4	0.985529	0.205441
36	18	ATF4	1.16266	0.378621
36	19	ATF4	1.43984	0.651845
36	20	ATF4	1.82794	1.03599
36	21	ATF4	2.29915	1.50325
36	22	ATF4	2.7907	1.99084
36	23	ATF4	3.24908	2.44527
36	24	ATF4	3.64528	2.83751
36	25	ATF4	3.97457	3.16285
36	26	ATF4	4.24927	3.43359
36	27	ATF4	4.47572	3.65609
36	28	ATF4	4.656	3.83242
36	29	ATF4	4.80608	3.97855
36	30	ATF4	4.93526	4.10377
36	31	ATF4	5.036	4.20056
36	32	ATF4	5.12539	4.28599
36	33	ATF4	5.19607	4.35272
36	34	ATF4	5.25092	4.40362
36	35	ATF4	5.2988	4.44754
36	36	ATF4	5.33408	4.47887
36	37	ATF4	5.36306	4.50389
36	38	ATF4	5.38441	4.52129
36	39	ATF4	5.39259	4.52552
36	40	ATF4	5.3923	4.52127
37	1	GAPDH	0.783232	-0.0250798
37	2	GAPDH	0.804202	-0.0145642
37	3	GAPDH	0.828112	-0.00110764
37	4	GAPDH	0.841478	0.0018051
37	5	GAPDH	0.8503	0.000173402
37	6	GAPDH	0.859249	-0.00133151
37	7	GAPDH	0.871494	0.00046066
37	8	GAPDH	0.889463	0.00797595
37	9	GAPDH	0.920862	0.0289214
37	10	GAPDH	0.977425	0.0750301
37	11	GAPDH	1.07993	0.167082
37	12	GAPDH	1.2553	0.332
37	13	GAPDH	1.53554	0.601785
37	14	GAPDH	1.93449	0.990284
37	15	GAPDH	2.41689	1.46223
37	16	GAPDH	2.89833	1.93321
37	17	GAPDH	3.30819	2.33262
37	18	GAPDH	3.63855	2.65252
37	19	GAPDH	3.91882	2.92234
37	20	GAPDH	4.16721	3.16028
37	21	GAPDH	4.36993	3.35254
37	22	GAPDH	4.54326	3.51543
37	23	GAPDH	4.68104	3.64275
37	24	GAPDH	4.7986	3.74985
37	25	GAPDH	4.89653	3.83733
37	26	GAPDH	4.98092	3.91126
37	27	GAPDH	5.04791	3.9678
37	28	GAPDH	5.11239	4.02183
37	29	GAPDH	5.16947	4.06846
37	30	GAPDH	5.21668	4.10522
37	31	GAPDH	5.27119	4.14927
37	32	GAPDH	5.31173	4.17935
37	33	GAPDH	5.34455	4.20172
37	34	GAPDH	5.37164	4.21836
37	35	GAPDH	5.40301	4.23927
37	36	GAPDH	5.43264	4.25845
37	37	GAPDH	5.45826	4.27362
37	38	GAPDH	5.4814	4.2863
37	39	GAPDH	5.49994	4.29439
37	40	GAPDH	5.52077	4.30476
38	1	GAPDH	0.64973	-0.0131965
38	2	GAPDH	0.656675	-0.0115268
38	3	GAPDH	0.673713	0.000235641
38	4	GAPDH	0.679894	0.00114048
38	5	GAPDH	0.682552	-0.00147667
38	6	GAPDH	0.687894	-0.00141065
38	7	GAPDH	0.696091	0.0015112
38	8	GAPDH	0.711222	0.0113657
38	9	GAPDH	0.739778	0.0346469
38	10	GAPDH	0.793422	0.0830144
38	11	GAPDH	0.8922	0.176517
38	12	GAPDH	1.06445	0.343487
38	13	GAPDH	1.34709	0.620853
38	14	GAPDH	1.76066	1.02915
38	15	GAPDH	2.28494	1.54815
38	16	GAPDH	2.84107	2.09901
38	17	GAPDH	3.33204	2.5847
38	18	GAPDH	3.71836	2.96574
38	19	GAPDH	4.03158	3.27369
38	20	GAPDH	4.30288	3.53972
38	21	GAPDH	4.5269	3.75846
38	22	GAPDH	4.708	3.93429
38	23	GAPDH	4.86316	4.08417
38	24	GAPDH	4.99454	4.21028
38	25	GAPDH	5.10222	4.31268
38	26	GAPDH	5.17757	4.38275
38	27	GAPDH	5.25115	4.45106
38	28	GAPDH	5.32456	4.51919
38	29	GAPDH	5.38951	4.57887
38	30	GAPDH	5.43594	4.62002
38	31	GAPDH	5.47715	4.65595
38	32	GAPDH	5.5153	4.68883
38	33	GAPDH	5.54631	4.71457
38	34	GAPDH	5.5733	4.73628
38	35	GAPDH	5.60256	4.76026
38	36	GAPDH	5.63147	4.7839
38	37	GAPDH	5.64756	4.79471
38	38	GAPDH	5.66642	4.8083
38	39	GAPDH	5.68521	4.82181
38	40	GAPDH	5.69887	4.83019
39	1	GAPDH	0.652449	-0.0079257
39	2	GAPDH	0.656839	-0.00794926
39	3	GAPDH	0.669236	3.47614e-05
39	4	GAPDH	0.673803	0.000188881
39	5	GAPDH	0.677546	-0.000482047
39	6	GAPDH	0.682699	0.000258404
39	7	GAPDH	0.690543	0.00368881
39	8	GAPDH	0.708441	0.017174
39	9	GAPDH	0.742586	0.046906
39	10	GAPDH	0.807236	0.107143
39	11	GAPDH	0.9246	0.220093
39	12	GAPDH	1.12622	0.417302
39	13	GAPDH	1.44958	0.736249
39	14	GAPDH	1.90933	1.19158
39	15	GAPDH	2.46963	1.74747
39	16	GAPDH	3.03635	2.30977
39	17	GAPDH	3.51714	2.78615
39	18	GAPDH	3.89504	3.15964
39	19	GAPDH	4.20951	3.4697
39	20	GAPDH	4.4808	3.73658
39	21	GAPDH	4.70588	3.95725
39	22	GAPDH	4.88599	4.13293
39	23	GAPDH	5.031	4.27354
39	24	GAPDH	5.14958	4.3877
39	25	GAPDH	5.2556	4.48931
39	26	GAPDH	5.34247	4.57177
39	27	GAPDH	5.4084	4.63328
39	28	GAPDH	5.47783	4.6983
39	29	GAPDH	5.53582	4.75187
39	30	GAPDH	5.59058	4.80223
39	31	GAPDH	5.64456	4.85179
39	32	GAPDH	5.67818	4.881
39	33	GAPDH	5.71196	4.91037
39	34	GAPDH	5.74177	4.93576
39	35	GAPDH	5.76701	4.95659
39	36	GAPDH	5.79339	4.97855
39	37	GAPDH	5.82251	5.00326
39	38	GAPDH	5.84018	5.01652
39	39	GAPDH	5.84635	5.01828
39	40	GAPDH	5.86218	5.0297
40	1	GAPDH	0.636077	-0.0109963
40	2	GAPDH	0.644906	-0.00752975
40	3	GAPDH	0.658688	0.000888705
40	4	GAPDH	0.663742	0.000579554
40	5	GAPDH	0.666907	-0.00161847
40	6	GAPDH	0.671831	-0.00205655
40	7	GAPDH	0.681458	0.00220675
40	8	GAPDH	0.698425	0.013811
40	9	GAPDH	0.73094	0.0409632
40	10	GAPDH	0.791493	0.0961526
40	11	GAPDH	0.899788	0.199085
40	12	GAPDH	1.09146	0.385393
40	13	GAPDH	1.39779	0.686361
40	14	GAPDH	1.83805	1.12126
40	15	GAPDH	2.38143	1.65927
40	16	GAPDH	2.93623	2.20871
40	17	GAPDH	3.4195	2.68662
40	18	GAPDH	3.80255	3.06431
40	19	GAPDH	4.11527	3.37166
40	20	GAPDH	4.38637	3.6374
40	21	GAPDH	4.60823	3.8539
40	22	GAPDH	4.78783	4.02814
40	23	GAPDH	4.93713	4.17207
40	24	GAPDH	5.06169	4.29126
40	25	GAPDH	5.16503	4.38924
40	26	GAPDH	5.24963	4.46849
40	27	GAPDH	5.32355	4.53704
40	28	GAPDH	5.38147	4.58959
40	29	GAPDH	5.43953	4.64229
40	30	GAPDH	5.49418	4.69158
40	31	GAPDH	5.53968	4.73172
40	32	GAPDH	5.57466	4.76133
40	33	GAPDH	5.61074	4.79205
40	34	GAPDH	5.64235	4.8183
40	35	GAPDH	5.66804	4.83862
40	36	GAPDH	5.68875	4.85397
40	37	GAPDH	5.7101	4.86995
40	38	GAPDH	5.72336	4.87785
40	39	GAPDH	5.74006	4.88919
40	40	GAPDH	5.74995	4.89372
41	1	GAPDH	0.594753	-0.0171259
41	2	GAPDH	0.602275	-0.01322
41	3	GAPDH	0.618626	-0.000484994
41	4	GAPDH	0.624829	0.0021028
41	5	GAPDH	0.626695	0.0003531
41	6	GAPDH	0.627284	-0.00267381
41	7	GAPDH	0.631876	-0.0016979
41	8	GAPDH	0.63959	0.00240081
41	9	GAPDH	0.653769	0.0129641
41	10	GAPDH	0.68275	0.0383293
41	11	GAPDH	0.733674	0.0856381
41	12	GAPDH	0.827181	0.175529
41	13	GAPDH	0.994113	0.338846
41	14	GAPDH	1.27023	0.61135
41	15	GAPDH	1.68343	1.02093
41	16	GAPDH	2.2179	1.55179
41	17	GAPDH	2.80284	2.13311
41	18	GAPDH	3.33624	2.66289
41	19	GAPDH	3.75796	3.081
41	20	GAPDH	4.10003	3.41945
41	21	GAPDH	4.39137	3.70717
41	22	GAPDH	4.63505	3.94724
41	23	GAPDH	4.84093	4.14951
41	24	GAPDH	5.00568	4.31064
41	25	GAPDH	5.13792	4.43927
41	26	GAPDH	5.24788	4.54561
41	27	GAPDH	5.33978	4.63389
41	28	GAPDH	5.42032	4.71082
41	29	GAPDH	5.49023	4.77711
41	30	GAPDH	5.5548	4.83807
41	31	GAPDH	5.61009	4.88974
41	32	GAPDH	5.65423	4.93026
41	33	GAPDH	5.69766	4.97008
41	34	GAPDH	5.73458	5.00339
41	35	GAPDH	5.76705	5.03223
41	36	GAPDH	5.79073	5.0523
41	37	GAPDH	5.81421	5.07216
41	38	GAPDH	5.83712	5.09146
41	39	GAPDH	5.8562	5.10692
41	40	GAPDH	5.86965	5.11675
42	1	GAPDH	0.641507	-0.0140333
42	2	GAPDH	0.651511	-0.00841899
42	3	GAPDH	0.664294	-2.50056e-05
42	4	GAPDH	0.670992	0.00228412
42	5	GAPDH	0.672548	-0.000549378
42	6	GAPDH	0.674992	-0.002494
42	7	GAPDH	0.6795	-0.00237534
42	8	GAPDH	0.689424	0.00315959
42	9	GAPDH	0.702999	0.0123454
42	10	GAPDH	0.72999	0.034947
42	11	GAPDH	0.78226	0.0828278
42	12	GAPDH	0.873429	0.169608
42	13	GAPDH	1.03266	0.324451
42	14	GAPDH	1.29983	0.587232
42	15	GAPDH	1.70363	0.986643
42	16	GAPDH	2.23745	1.51607
42	17	GAPDH	2.82416	2.09839
42	18	GAPDH	3.36196	2.6318
42	19	GAPDH	3.78793	3.05338
42	20	GAPDH	4.13199	3.39305
42	21	GAPDH	4.42739	3.68407
42	22	GAPDH	4.67593	3.92821
42	23	GAPDH	4.87705	4.12495
42	24	GAPDH	5.03792	4.28143
42	25	GAPDH	5.17275	4.41187
42	26	GAPDH	5.28355	4.51828
42	27	GAPDH	5.37907	4.60941
42	28	GAPDH	5.46145	4.6874
42	29	GAPDH	5.53206	4.75363
42	30	GAPDH	5.59362	4.81079
42	31	GAPDH	5.64553	4.85832
42	32	GAPDH	5.69186	4.90026
42	33	GAPDH	5.73446	4.93846
42	34	GAPDH	5.77195	4.97157
42	35	GAPDH	5.80576	5.00099
42	36	GAPDH	5.83223	5.02307
42	37	GAPDH	5.86051	5.04696
42	38	GAPDH	5.87943	5.06149
42	39	GAPDH	5.89888	5.07655
42	40	GAPDH	5.91605	5.08933
43	1	GAPDH	0.620497	-0.00900958
43	2	GAPDH	0.628594	-0.00219231
43	3	GAPDH	0.632357	0.000292063
43	4	GAPDH	0.633367	2.26974e-05
43	5	GAPDH	0.634569	-5.55158e-05
43	6	GAPDH	0.634778	-0.00112531
43	7	GAPDH	0.638049	0.000866067
43	8	GAPDH	0.646026	0.00756389
43	9	GAPDH	0.661286	0.0215441
43	10	GAPDH	0.684682	0.0436602
43	11	GAPDH	0.729124	0.0868234
43	12	GAPDH	0.811703	0.168123
43	13	GAPDH	0.957981	0.313121
43	14	GAPDH	1.20393	0.557791
43	15	GAPDH	1.58391	0.936495
43	16	GAPDH	2.09148	1.44279
43	17	GAPDH	2.66809	2.01812
43	18	GAPDH	3.20613	2.55487
43	19	GAPDH	3.64002	2.98748
43	20	GAPDH	3.98175	3.32794
43	21	GAPDH	4.26809	3.61299
43	22	GAPDH	4.51367	3.8573
43	23	GAPDH	4.7155	4.05784
43	24	GAPDH	4.88017	4.22123
43	25	GAPDH	5.014	4.35379
43	26	GAPDH	5.12995	4.46846
43	27	GAPDH	5.22659	4.56382
43	28	GAPDH	5.30522	4.64117
43	29	GAPDH	5.37606	4.71073
43	30	GAPDH	5.43645	4.76984
43	31	GAPDH	5.47469	4.80681
43	32	GAPDH	5.5222	4.85303
43	33	GAPDH	5.56619	4.89574
43	34	GAPDH	5.60122	4.92949
43	35	GAPDH	5.6375	4.96449
43	36	GAPDH	5.66742	4.99314
43	37	GAPDH	5.69008	5.01452
43	38	GAPDH	5.71881	5.04197
43	39	GAPDH	5.74135	5.06323
43	40	GAPDH	5.75132	5.07191
44	1	GAPDH	0.636492	-0.0143283
44	2	GAPDH	0.646836	-0.0073933
44	3	GAPDH	0.657094	-0.000544143
44	4	GAPDH	0.661479	0.00043205
44	5	GAPDH	0.665224	0.000768328
44	6	GAPDH	0.667208	-0.000656235
44	7	GAPDH	0.679189	0.00791579
44	8	GAPDH	0.715511	0.0408295
44	9	GAPDH	0.735567	0.0574764
44	10	GAPDH	0.756537	0.075038
44	11	GAPDH	0.797626	0.112718
44	12	GAPDH	0.87577	0.187453
44	13	GAPDH	1.01416	0.322439
44	14	GAPDH	1.24621	0.551073
44	15	GAPDH	1.60838	0.909838
44	16	GAPDH	2.09789	1.39594
44	17	GAPDH	2.65531	1.94995
44	18	GAPDH	3.17062	2.46185
44	19	GAPDH	3.58928	2.8771
44	20	GAPDH	3.92718	3.21159
44	21	GAPDH	4.21567	3.49668
44	22	GAPDH	4.45403	3.73163
44	23	GAPDH	4.64937	3.92356
44	24	GAPDH	4.80774	4.07851
44	25	GAPDH	4.93677	4.20414
44	26	GAPDH	5.05252	4.31648
44	27	GAPDH	5.14624	4.40679
44	28	GAPDH	5.22112	4.47827
44	29	GAPDH	5.29484	4.54858
44	30	GAPDH	5.35975	4.61008
44	31	GAPDH	5.41018	4.6571
44	32	GAPDH	5.45629	4.6998
44	33	GAPDH	5.49725	4.73735
44	34	GAPDH	5.53688	4.77357
44	35	GAPDH	5.56825	4.80154
44	36	GAPDH	5.59166	4.82153
44	37	GAPDH	5.61628	4.84274
44	38	GAPDH	5.63908	4.86214
44	39	GAPDH	5.65805	4.8777
44	40	GAPDH	5.67462	4.89085
45	1	GAPDH	0.621758	-0.0165814
45	2	GAPDH	0.633308	-0.0109144
45	3	GAPDH	0.645335	-0.00477044
45	4	GAPDH	0.65965	0.00366196
45	5	GAPDH	0.665109	0.0032376
45	6	GAPDH	0.668583	0.000829526
45	7	GAPDH	0.671469	-0.0021675
45	8	GAPDH	0.678728	-0.00079115
45	9	GAPDH	0.690802	0.00539917
45	10	GAPDH	0.715619	0.0243336
45	11	GAPDH	0.760758	0.06359
45	12	GAPDH	0.840804	0.137753
45	13	GAPDH	0.979206	0.270272
45	14	GAPDH	1.21674	0.501922
45	15	GAPDH	1.58355	0.86285
45	16	GAPDH	2.08345	1.35687
45	17	GAPDH	2.65898	1.92652
45	18	GAPDH	3.20673	2.46838
45	19	GAPDH	3.65987	2.91564
45	20	GAPDH	4.01842	3.26831
45	21	GAPDH	4.32077	3.56477
45	22	GAPDH	4.57682	3.81494
45	23	GAPDH	4.78688	4.01912
45	24	GAPDH	4.96211	4.18847
45	25	GAPDH	5.10725	4.32773
45	26	GAPDH	5.22599	4.44058
45	27	GAPDH	5.32325	4.53196
45	28	GAPDH	5.4086	4.61143
45	29	GAPDH	5.47978	4.67672
45	30	GAPDH	5.54374	4.7348
45	31	GAPDH	5.59876	4.78393
45	32	GAPDH	5.65253	4.83182
45	33	GAPDH	5.69651	4.86992
45	34	GAPDH	5.73069	4.89822
45	35	GAPDH	5.76473	4.92638
45	36	GAPDH	5.79383	4.94959
45	37	GAPDH	5.82239	4.97227
45	38	GAPDH	5.84697	4.99097
45	39	GAPDH	5.86614	5.00426
45	40	GAPDH	5.88009	5.01232
46	1	GAPDH	0.648426	-0.00905738
46	2	GAPDH	0.655594	-0.00365465
46	3	GAPDH	0.661978	0.000962961
46	4	GAPDH	0.662762	-1.76728e-05
46	5	GAPDH	0.663214	-0.00133185
46	6	GAPDH	0.665176	-0.00113512
46	7	GAPDH	0.669599	0.00152168
46	8	GAPDH	0.676305	0.00646289
46	9	GAPDH	0.689193	0.0175854
46	10	GAPDH	0.714279	0.0409058
46	11	GAPDH	0.756907	0.0817676
46	12	GAPDH	0.833768	0.156863
46	13	GAPDH	0.973633	0.294963
46	14	GAPDH	1.21156	0.531122
46	15	GAPDH	1.5759	0.8937
46	16	GAPDH	2.06891	1.38494
46	17	GAPDH	2.63154	1.94581
46	18	GAPDH	3.16052	2.47303
46	19	GAPDH	3.58409	2.89482
46	20	GAPDH	3.92632	3.23529
46	21	GAPDH	4.2222	3.5294
46	22	GAPDH	4.47051	3.77595
46	23	GAPDH	4.67242	3.9761
46	24	GAPDH	4.82733	4.12924
46	25	GAPDH	4.96167	4.26181
46	26	GAPDH	5.06859	4.36697
46	27	GAPDH	5.15913	4.45574
46	28	GAPDH	5.24356	4.53841
46	29	GAPDH	5.31668	4.60976
46	30	GAPDH	5.37396	4.66528
46	31	GAPDH	5.42513	4.71467
46	32	GAPDH	5.46677	4.75455
46	33	GAPDH	5.50705	4.79307
46	34	GAPDH	5.54784	4.8321
46	35	GAPDH	5.5835	4.86599
46	36	GAPDH	5.61223	4.89295
46	37	GAPDH	5.6401	4.91906
46	38	GAPDH	5.66968	4.94687
46	39	GAPDH	5.68261	4.95803
46	40	GAPDH	5.69482	4.96848
47	1	GAPDH	0.924475	-0.027274
47	2	GAPDH	0.939332	-0.022158
47	3	GAPDH	0.967681	-0.00354921
47	4	GAPDH	0.983332	0.00236122
47	5	GAPDH	0.993406	0.00269493
47	6	GAPDH	1.00121	0.000757931
47	7	GAPDH	1.00889	-0.00129946
47	8	GAPDH	1.01897	-0.000965402
47	9	GAPDH	1.03503	0.00536238
47	10	GAPDH	1.06236	0.0229487
47	11	GAPDH	1.10929	0.0601366
47	12	GAPDH	1.19046	0.131562
47	13	GAPDH	1.33225	0.263615
47	14	GAPDH	1.56882	0.490449
47	15	GAPDH	1.92933	0.841213
47	16	GAPDH	2.40902	1.31117
47	17	GAPDH	2.94662	1.83903
47	18	GAPDH	3.44283	2.3255
47	19	GAPDH	3.84373	2.71665
47	20	GAPDH	4.16152	3.02471
47	21	GAPDH	4.43734	3.29078
47	22	GAPDH	4.67198	3.51568
47	23	GAPDH	4.86105	3.69502
47	24	GAPDH	5.01919	3.84341
47	25	GAPDH	5.14733	3.96181
47	26	GAPDH	5.2557	4.06044
47	27	GAPDH	5.35008	4.14508
47	28	GAPDH	5.42641	4.21168
47	29	GAPDH	5.50125	4.27677
47	30	GAPDH	5.5663	4.33208
47	31	GAPDH	5.6152	4.37124
47	32	GAPDH	5.66205	4.40835
47	33	GAPDH	5.7	4.43656
47	34	GAPDH	5.74044	4.46726
47	35	GAPDH	5.77451	4.49159
47	36	GAPDH	5.80215	4.50949
47	37	GAPDH	5.8242	4.5218
47	38	GAPDH	5.8474	4.53526
47	39	GAPDH	5.86434	4.54246
47	40	GAPDH	5.87665	4.54503
48	1	GAPDH	0.693099	-0.0120049
48	2	GAPDH	0.704679	-0.00444339
48	3	GAPDH	0.714798	0.0016561
48	4	GAPDH	0.717481	0.000321111
48	5	GAPDH	0.719595	-0.00158454
48	6	GAPDH	0.723286	-0.00191149
48	7	GAPDH	0.728228	-0.000988365
48	8	GAPDH	0.735743	0.00250718
48	9	GAPDH	0.750491	0.0132366
48	10	GAPDH	0.776315	0.0350421
48	11	GAPDH	0.825455	0.0801627
48	12	GAPDH	0.915423	0.166113
48	13	GAPDH	1.07307	0.319736
48	14	GAPDH	1.33811	0.580766
48	15	GAPDH	1.73804	0.976674
48	16	GAPDH	2.26513	1.49974
48	17	GAPDH	2.84997	2.08057
48	18	GAPDH	3.37857	2.60515
48	19	GAPDH	3.79215	3.0147
48	20	GAPDH	4.12507	3.34361
48	21	GAPDH	4.4159	3.63042
48	22	GAPDH	4.66057	3.87107
48	23	GAPDH	4.85534	4.06182
48	24	GAPDH	5.01405	4.21651
48	25	GAPDH	5.14332	4.34176
48	26	GAPDH	5.25539	4.44981
48	27	GAPDH	5.35006	4.54047
48	28	GAPDH	5.43047	4.61686
48	29	GAPDH	5.50006	4.68243
48	30	GAPDH	5.56389	4.74225
48	31	GAPDH	5.6144	4.78873
48	32	GAPDH	5.66439	4.8347
48	33	GAPDH	5.70539	4.87168
48	34	GAPDH	5.73724	4.89951
48	35	GAPDH	5.7632	4.92146
48	36	GAPDH	5.7993	4.95354
48	37	GAPDH	5.82346	4.97368
48	38	GAPDH	5.837	4.9832
48	39	GAPDH	5.85422	4.9964
48	40	GAPDH	5.87593	5.01409
49	1	s-XBP1	0.607485	-0.0287458
49	2	s-XBP1	0.62611	-0.0131357
49	3	s-XBP1	0.641778	-0.000481331
49	4	s-XBP1	0.647275	0.0020015
49	5	s-XBP1	0.650617	0.00232967
49	6	s-XBP1	0.652347	0.00104525
49	7	s-XBP1	0.654332	1.62297e-05
49	8	s-XBP1	0.656673	-0.000656592
49	9	s-XBP1	0.66011	-0.000234238
49	10	s-XBP1	0.663021	-0.00033718
49	11	s-XBP1	0.665612	-0.000760676
49	12	s-XBP1	0.668105	-0.00128091
49	13	s-XBP1	0.670665	-0.00173522
49	14	s-XBP1	0.673492	-0.00192244
49	15	s-XBP1	0.676823	-0.00160601
49	16	s-XBP1	0.680221	-0.00122174
49	17	s-XBP1	0.684129	-0.000327736
49	18	s-XBP1	0.686813	-0.000658249
49	19	s-XBP1	0.690808	0.000323316
49	20	s-XBP1	0.69487	0.00137098
49	21	s-XBP1	0.700648	0.00413538
49	22	s-XBP1	0.70675	0.00722266
49	23	s-XBP1	0.717912	0.0153711
49	24	s-XBP1	0.737984	0.0324291
49	25	s-XBP1	0.772642	0.0640729
49	26	s-XBP1	0.835746	0.124163
49	27	s-XBP1	0.94684	0.232242
49	28	s-XBP1	1.13066	0.41305
49	29	s-XBP1	1.40851	0.687882
49	30	s-XBP1	1.77462	1.05098
49	31	s-XBP1	2.18796	1.4613
49	32	s-XBP1	2.59625	1.86658
49	33	s-XBP1	2.95965	2.22697
49	34	s-XBP1	3.26089	2.52519
49	35	s-XBP1	3.50131	2.7626
49	36	s-XBP1	3.69979	2.95807
49	37	s-XBP1	3.84926	3.10452
49	38	s-XBP1	3.96595	3.2182
49	39	s-XBP1	4.05208	3.30131
49	40	s-XBP1	4.10899	3.35521
[truncated: 1,880 more rows]

## Sheet: Results
Block Type	Fast 96-Well Block (0.1mL)
Calibration Background is expired	No
Calibration Background performed on	01-28-2020
Calibration Normalization FAM-ROX is expired	No
Calibration Normalization FAM-ROX performed on	01-28-2020
Calibration Normalization VIC-ROX is expired	No
Calibration Normalization VIC-ROX performed on	01-28-2020
Calibration Pure Dye FAM is expired	No
Calibration Pure Dye FAM performed on	01-28-2020
Calibration Pure Dye NED is expired	No
Calibration Pure Dye NED performed on	01-28-2020
Calibration Pure Dye ROX is expired	No
Calibration Pure Dye ROX performed on	01-28-2020
Calibration Pure Dye SYBR is expired	No
Calibration Pure Dye SYBR performed on	01-28-2020
Calibration Pure Dye TAMRA is expired	No
Calibration Pure Dye TAMRA performed on	01-28-2020
Calibration Pure Dye VIC is expired	No
Calibration Pure Dye VIC performed on	01-28-2020
Calibration ROI is expired	No
Calibration ROI performed on	01-28-2020
Calibration Uniformity is expired	No
Calibration Uniformity performed on	01-28-2020
Chemistry	SYBR_GREEN
Date Created	2020-05-22 10:56:42 AM PDT
Experiment Barcode
Experiment Comment
Experiment File Name	D:\Claudia (MP)\22-05-2020 ER stress 24h.eds
Experiment Name	22-05-2020 ER stress 24h
Experiment Run End Time	2020-05-22 11:54:07 AM PDT
Experiment Type	Standard Curve
Instrument Name	278861431
Instrument Serial Number	278861431
Instrument Type	QuantStudio(TM) 6 Flex System
Passive Reference	ROX
Quantification Cycle Method	Ct
Signal Smoothing On	true
Stage/ Cycle where Analysis is performed	Stage 2, Step 2
User Name
Well	Well Position	Omit	Sample Name	Target Name	Task	Reporter	Quencher	CT	Ct Mean	Ct SD	Quantity	Quantity Mean	Quantity SD	Automatic Ct Threshold	Ct Threshold	Automatic Baseline	Baseline Start	Baseline End	Comments	Y-Intercept	R(superscript 2)	Tm1	Slope	Tm2	Efficiency	Tm3
1	A1	FALSE	BTSC #1 NT	s-XBP1	UNKNOWN	SYBR	None	25.219	25.1231	0.135551				TRUE	0.348372	TRUE	1	40				80.9582
2	A2	FALSE	BTSC #1 NT	s-XBP1	UNKNOWN	SYBR	None	25.0273	25.1231	0.135551				TRUE	0.348372	TRUE	1	40				81.055
3	A3	FALSE	BTSC #1 CPZ	s-XBP1	UNKNOWN	SYBR	None	24.3902	24.4218	0.0447202				TRUE	0.348372	TRUE	1	40				81.055
4	A4	FALSE	BTSC #1 CPZ	s-XBP1	UNKNOWN	SYBR	None	24.4535	24.4218	0.0447202				TRUE	0.348372	TRUE	1	40				81.1519
5	A5	FALSE	BTSC #83 NT	s-XBP1	UNKNOWN	SYBR	None	29.5109	29.5566	0.0645879				TRUE	0.348372	TRUE	1	40				81.1519
6	A6	FALSE	BTSC #83 NT	s-XBP1	UNKNOWN	SYBR	None	29.6022	29.5566	0.0645879				TRUE	0.348372	TRUE	1	40				81.2487
7	A7	FALSE	BTSC #83 CPZ	s-XBP1	UNKNOWN	SYBR	None	28.6341	28.6215	0.0178864				TRUE	0.348372	TRUE	1	40				81.2487
8	A8	FALSE	BTSC #83 CPZ	s-XBP1	UNKNOWN	SYBR	None	28.6088	28.6215	0.0178864				TRUE	0.348372	TRUE	1	40				81.1519
9	A9	FALSE	BTSC #163 NT	s-XBP1	UNKNOWN	SYBR	None	28.7229	28.9244	0.28506				TRUE	0.348372	TRUE	1	40				81.055
10	A10	FALSE	BTSC #163 NT	s-XBP1	UNKNOWN	SYBR	None	29.126	28.9244	0.28506				TRUE	0.348372	TRUE	1	40				81.055
11	A11	FALSE	BTSC #163 CPZ	s-XBP1	UNKNOWN	SYBR	None	28.006	27.9992	0.00961218				TRUE	0.348372	TRUE	1	40				81.055
12	A12	FALSE	BTSC #163 CPZ	s-XBP1	UNKNOWN	SYBR	None	27.9924	27.9992	0.00961218				TRUE	0.348372	TRUE	1	40				81.055
13	B1	FALSE	BTSC #1 NT	XBP1	UNKNOWN	SYBR	None	19.6532	19.6469	0.00891625				TRUE	0.351014	TRUE	1	40				84.1534
14	B2	FALSE	BTSC #1 NT	XBP1	UNKNOWN	SYBR	None	19.6405	19.6469	0.00891625				TRUE	0.351014	TRUE	1	40				84.1534
15	B3	FALSE	BTSC #1 CPZ	XBP1	UNKNOWN	SYBR	None	18.9398	18.9087	0.0438921				TRUE	0.351014	TRUE	1	40				84.1534
16	B4	FALSE	BTSC #1 CPZ	XBP1	UNKNOWN	SYBR	None	18.8777	18.9087	0.0438921				TRUE	0.351014	TRUE	1	40				84.1534
17	B5	FALSE	BTSC #83 NT	XBP1	UNKNOWN	SYBR	None	20.9884	20.9875	0.00130554				TRUE	0.351014	TRUE	1	40				84.2502
18	B6	FALSE	BTSC #83 NT	XBP1	UNKNOWN	SYBR	None	20.9866	20.9875	0.00130554				TRUE	0.351014	TRUE	1	40				84.2502
19	B7	FALSE	BTSC #83 CPZ	XBP1	UNKNOWN	SYBR	None	20.2793	20.3561	0.108599				TRUE	0.351014	TRUE	1	40				84.347
20	B8	FALSE	BTSC #83 CPZ	XBP1	UNKNOWN	SYBR	None	20.4329	20.3561	0.108599				TRUE	0.351014	TRUE	1	40				84.2502
21	B9	FALSE	BTSC #163 NT	XBP1	UNKNOWN	SYBR	None	19.6255	19.6415	0.0225098				TRUE	0.351014	TRUE	1	40				84.2502
22	B10	FALSE	BTSC #163 NT	XBP1	UNKNOWN	SYBR	None	19.6574	19.6415	0.0225098				TRUE	0.351014	TRUE	1	40				84.2502
23	B11	FALSE	BTSC #163 CPZ	XBP1	UNKNOWN	SYBR	None	19.3715	19.3673	0.00583178				TRUE	0.351014	TRUE	1	40				84.1534
24	B12	FALSE	BTSC #163 CPZ	XBP1	UNKNOWN	SYBR	None	19.3632	19.3673	0.00583178				TRUE	0.351014	TRUE	1	40				84.1534
25	C1	FALSE	BTSC #1 NT	ATF4	UNKNOWN	SYBR	None	17.3833	17.2914	0.129889				TRUE	0.393514	TRUE	1	40				85.2184
26	C2	FALSE	BTSC #1 NT	ATF4	UNKNOWN	SYBR	None	17.1996	17.2914	0.129889				TRUE	0.393514	TRUE	1	40				85.2184
27	C3	FALSE	BTSC #1 CPZ	ATF4	UNKNOWN	SYBR	None	16.5275	16.5411	0.0192028				TRUE	0.393514	TRUE	1	40				85.2184
28	C4	FALSE	BTSC #1 CPZ	ATF4	UNKNOWN	SYBR	None	16.5546	16.5411	0.0192028				TRUE	0.393514	TRUE	1	40				85.3152
29	C5	FALSE	BTSC #83 NT	ATF4	UNKNOWN	SYBR	None	20.0832	20.0372	0.0650262				TRUE	0.393514	TRUE	1	40				85.2184
30	C6	FALSE	BTSC #83 NT	ATF4	UNKNOWN	SYBR	None	19.9913	20.0372	0.0650262				TRUE	0.393514	TRUE	1	40				85.3152
31	C7	FALSE	BTSC #83 CPZ	ATF4	UNKNOWN	SYBR	None	19.6479	19.6179	0.0424584				TRUE	0.393514	TRUE	1	40				85.3152
32	C8	FALSE	BTSC #83 CPZ	ATF4	UNKNOWN	SYBR	None	19.5879	19.6179	0.0424584				TRUE	0.393514	TRUE	1	40				85.3152
33	C9	FALSE	BTSC #163 NT	ATF4	UNKNOWN	SYBR	None	18.4157	18.5413	0.177641				TRUE	0.393514	TRUE	1	40				85.3152
34	C10	FALSE	BTSC #163 NT	ATF4	UNKNOWN	SYBR	None	18.6669	18.5413	0.177641				TRUE	0.393514	TRUE	1	40				85.3152
35	C11	FALSE	BTSC #163 CPZ	ATF4	UNKNOWN	SYBR	None	17.9775	18.0051	0.0390826				TRUE	0.393514	TRUE	1	40				85.3152
36	C12	FALSE	BTSC #163 CPZ	ATF4	UNKNOWN	SYBR	None	18.0327	18.0051	0.0390826				TRUE	0.393514	TRUE	1	40				85.3152
37	D1	FALSE	BTSC #1 NT	GAPDH	UNKNOWN	SYBR	None	12.068	12.0455	0.0318495				TRUE	0.355578	TRUE	1	40				87.5422
38	D2	FALSE	BTSC #1 NT	GAPDH	UNKNOWN	SYBR	None	12.023	12.0455	0.0318495				TRUE	0.355578	TRUE	1	40				87.4453
39	D3	FALSE	BTSC #1 CPZ	GAPDH	UNKNOWN	SYBR	None	11.7295	11.7967	0.0950192				TRUE	0.355578	TRUE	1	40				87.4453
40	D4	FALSE	BTSC #1 CPZ	GAPDH	UNKNOWN	SYBR	None	11.8639	11.7967	0.0950192				TRUE	0.355578	TRUE	1	40				87.4453
41	D5	FALSE	BTSC #83 NT	GAPDH	UNKNOWN	SYBR	None	13.0509	13.0867	0.0506228				TRUE	0.355578	TRUE	1	40				87.4453
42	D6	FALSE	BTSC #83 NT	GAPDH	UNKNOWN	SYBR	None	13.1225	13.0867	0.0506228				TRUE	0.355578	TRUE	1	40				87.4453
43	D7	FALSE	BTSC #83 CPZ	GAPDH	UNKNOWN	SYBR	None	13.1932	13.1793	0.0196087				TRUE	0.355578	TRUE	1	40				87.4453
44	D8	FALSE	BTSC #83 CPZ	GAPDH	UNKNOWN	SYBR	None	13.1654	13.1793	0.0196087				TRUE	0.355578	TRUE	1	40				87.4453
45	D9	FALSE	BTSC #163 NT	GAPDH	UNKNOWN	SYBR	None	13.4099	13.349	0.0861947				TRUE	0.355578	TRUE	1	40				87.5422
46	D10	FALSE	BTSC #163 NT	GAPDH	UNKNOWN	SYBR	None	13.288	13.349	0.0861947				TRUE	0.355578	TRUE	1	40				87.5422
47	D11	FALSE	BTSC #163 CPZ	GAPDH	UNKNOWN	SYBR	None	13.4448	13.2946	0.212357				TRUE	0.355578	TRUE	1	40				87.5422
48	D12	FALSE	BTSC #163 CPZ	GAPDH	UNKNOWN	SYBR	None	13.1445	13.2946	0.212357				TRUE	0.355578	TRUE	1	40				87.5422
49	E1	FALSE	U87MG NT	s-XBP1	UNKNOWN	SYBR	None	27.6745	27.7132	0.0546898				TRUE	0.348372	TRUE	1	40				81.1519
50	E2	FALSE	U87MG NT	s-XBP1	UNKNOWN	SYBR	None	27.7519	27.7132	0.0546898				TRUE	0.348372	TRUE	1	40				81.1519
51	E3	FALSE	U87MG CPZ	s-XBP1	UNKNOWN	SYBR	None	27.7391	27.8791	0.198062				TRUE	0.348372	TRUE	1	40				81.055
52	E4	FALSE	U87MG CPZ	s-XBP1	UNKNOWN	SYBR	None	28.0192	27.8791	0.198062				TRUE	0.348372	TRUE	1	40				81.1519
53	E5	FALSE	T98G NT	s-XBP1	UNKNOWN	SYBR	None	24.8847	24.9514	0.0942822				TRUE	0.348372	TRUE	1	40				81.1519
54	E6	FALSE	T98G NT	s-XBP1	UNKNOWN	SYBR	None	25.018	24.9514	0.0942822				TRUE	0.348372	TRUE	1	40				81.2487
55	E7	FALSE	T98G CPZ	s-XBP1	UNKNOWN	SYBR	None	24.4662	24.397	0.0979088				TRUE	0.348372	TRUE	1	40				81.1519
56	E8	FALSE	T98G CPZ	s-XBP1	UNKNOWN	SYBR	None	24.3278	24.397	0.0979088				TRUE	0.348372	TRUE	1	40				81.1519
57	E9	FALSE	U251MG NT	s-XBP1	UNKNOWN	SYBR	None	28.1592	28.078	0.114871				TRUE	0.348372	TRUE	1	40				81.1519
58	E10	FALSE	U251MG NT	s-XBP1	UNKNOWN	SYBR	None	27.9968	28.078	0.114871				TRUE	0.348372	TRUE	1	40				81.1519
59	E11	FALSE	U251MG CPZ	s-XBP1	UNKNOWN	SYBR	None	26.2732	26.2621	0.0157474				TRUE	0.348372	TRUE	1	40				81.1519
60	E12	FALSE	U251MG CPZ	s-XBP1	UNKNOWN	SYBR	None	26.2509	26.2621	0.0157474				TRUE	0.348372	TRUE	1	40				81.1519
61	F1	FALSE	U87MG NT	XBP1	UNKNOWN	SYBR	None	20.4962	20.5386	0.0599254				TRUE	0.351014	TRUE	1	40				84.1534
62	F2	FALSE	U87MG NT	XBP1	UNKNOWN	SYBR	None	20.581	20.5386	0.0599254				TRUE	0.351014	TRUE	1	40				84.1534
63	F3	FALSE	U87MG CPZ	XBP1	UNKNOWN	SYBR	None	20.1995	20.2033	0.00535838				TRUE	0.351014	TRUE	1	40				84.1534
64	F4	FALSE	U87MG CPZ	XBP1	UNKNOWN	SYBR	None	20.2071	20.2033	0.00535838				TRUE	0.351014	TRUE	1	40				84.1534
65	F5	FALSE	T98G NT	XBP1	UNKNOWN	SYBR	None	19.7628	19.7547	0.0114532				TRUE	0.351014	TRUE	1	40				84.2502
66	F6	FALSE	T98G NT	XBP1	UNKNOWN	SYBR	None	19.7466	19.7547	0.0114532				TRUE	0.351014	TRUE	1	40				84.2502
67	F7	FALSE	T98G CPZ	XBP1	UNKNOWN	SYBR	None	20.3683	20.3975	0.0412446				TRUE	0.351014	TRUE	1	40				84.2502
68	F8	FALSE	T98G CPZ	XBP1	UNKNOWN	SYBR	None	20.4266	20.3975	0.0412446				TRUE	0.351014	TRUE	1	40				84.2502
69	F9	FALSE	U251MG NT	XBP1	UNKNOWN	SYBR	None	20.7168	20.7307	0.0196775				TRUE	0.351014	TRUE	1	40				84.2502
70	F10	FALSE	U251MG NT	XBP1	UNKNOWN	SYBR	None	20.7446	20.7307	0.0196775				TRUE	0.351014	TRUE	1	40				84.2502
71	F11	FALSE	U251MG CPZ	XBP1	UNKNOWN	SYBR	None	20.2658	20.3422	0.108051				TRUE	0.351014	TRUE	1	40				84.2502
72	F12	FALSE	U251MG CPZ	XBP1	UNKNOWN	SYBR	None	20.4186	20.3422	0.108051				TRUE	0.351014	TRUE	1	40				84.2502
73	G1	FALSE	U87MG NT	ATF4	UNKNOWN	SYBR	None	19.7293	19.7994	0.0991348				TRUE	0.393514	TRUE	1	40				85.1216
74	G2	FALSE	U87MG NT	ATF4	UNKNOWN	SYBR	None	19.8695	19.7994	0.0991348				TRUE	0.393514	TRUE	1	40				85.1216
75	G3	FALSE	U87MG CPZ	ATF4	UNKNOWN	SYBR	None	19.8409	20.019	0.251875				TRUE	0.393514	TRUE	1	40				85.2184
76	G4	FALSE	U87MG CPZ	ATF4	UNKNOWN	SYBR	None	20.1971	20.019	0.251875				TRUE	0.393514	TRUE	1	40				85.2184
77	G5	FALSE	T98G NT	ATF4	UNKNOWN	SYBR	None	18.7926	18.6677	0.176678				TRUE	0.393514	TRUE	1	40				85.2184
78	G6	FALSE	T98G NT	ATF4	UNKNOWN	SYBR	None	18.5427	18.6677	0.176678				TRUE	0.393514	TRUE	1	40				85.2184
79	G7	FALSE	T98G CPZ	ATF4	UNKNOWN	SYBR	None	18.697	18.6637	0.0471343				TRUE	0.393514	TRUE	1	40				85.3152
80	G8	FALSE	T98G CPZ	ATF4	UNKNOWN	SYBR	None	18.6304	18.6637	0.0471343				TRUE	0.393514	TRUE	1	40				85.2184
81	G9	FALSE	U251MG NT	ATF4	UNKNOWN	SYBR	None	18.5834	18.6123	0.0409182				TRUE	0.393514	TRUE	1	40				85.2184
82	G10	FALSE	U251MG NT	ATF4	UNKNOWN	SYBR	None	18.6413	18.6123	0.0409182				TRUE	0.393514	TRUE	1	40				85.2184
83	G11	FALSE	U251MG CPZ	ATF4	UNKNOWN	SYBR	None	17.9629	17.8999	0.0891692				TRUE	0.393514	TRUE	1	40				85.2184
84	G12	FALSE	U251MG CPZ	ATF4	UNKNOWN	SYBR	None	17.8368	17.8999	0.0891692				TRUE	0.393514	TRUE	1	40				85.2184
85	H1	FALSE	U87MG NT	GAPDH	UNKNOWN	SYBR	None	12.4624	12.5786	0.164259				TRUE	0.355578	TRUE	1	40				87.2517
86	H2	FALSE	U87MG NT	GAPDH	UNKNOWN	SYBR	None	12.6947	12.5786	0.164259				TRUE	0.355578	TRUE	1	40				87.3485
87	H3	FALSE	U87MG CPZ	GAPDH	UNKNOWN	SYBR	None	12.4262	12.4815	0.0782765				TRUE	0.355578	TRUE	1	40				87.3485
88	H4	FALSE	U87MG CPZ	GAPDH	UNKNOWN	SYBR	None	12.5369	12.4815	0.0782765				TRUE	0.355578	TRUE	1	40				87.3485
89	H5	FALSE	T98G NT	GAPDH	UNKNOWN	SYBR	None	12.745	12.6063	0.196168				TRUE	0.355578	TRUE	1	40				87.4453
90	H6	FALSE	T98G NT	GAPDH	UNKNOWN	SYBR	None	12.4676	12.6063	0.196168				TRUE	0.355578	TRUE	1	40				87.5422
91	H7	FALSE	T98G CPZ	GAPDH	UNKNOWN	SYBR	None	13.3495	13.486	0.193164				TRUE	0.355578	TRUE	1	40				87.4453
92	H8	FALSE	T98G CPZ	GAPDH	UNKNOWN	SYBR	None	13.6226	13.486	0.193164				TRUE	0.355578	TRUE	1	40				87.3485
93	H9	FALSE	U251MG NT	GAPDH	UNKNOWN	SYBR	None	12.4852	12.6093	0.175502				TRUE	0.355578	TRUE	1	40				87.4453
94	H10	FALSE	U251MG NT	GAPDH	UNKNOWN	SYBR	None	12.7334	12.6093	0.175502				TRUE	0.355578	TRUE	1	40				87.3485
95	H11	FALSE	U251MG CPZ	GAPDH	UNKNOWN	SYBR	None	12.463	12.2845	0.25256				TRUE	0.355578	TRUE	1	40				87.3485
96	H12	FALSE	U251MG CPZ	GAPDH	UNKNOWN	SYBR	None	12.1059	12.2845	0.25256				TRUE	0.355578	TRUE	1	40				87.3485

## Sheet: Melt Curve Raw Data
Block Type	Fast 96-Well Block (0.1mL)
Calibration Background is expired	No
Calibration Background performed on	01-28-2020
Calibration Normalization FAM-ROX is expired	No
Calibration Normalization FAM-ROX performed on	01-28-2020
Calibration Normalization VIC-ROX is expired	No
Calibration Normalization VIC-ROX performed on	01-28-2020
Calibration Pure Dye FAM is expired	No
Calibration Pure Dye FAM performed on	01-28-2020
Calibration Pure Dye NED is expired	No
Calibration Pure Dye NED performed on	01-28-2020
Calibration Pure Dye ROX is expired	No
Calibration Pure Dye ROX performed on	01-28-2020
Calibration Pure Dye SYBR is expired	No
Calibration Pure Dye SYBR performed on	01-28-2020
Calibration Pure Dye TAMRA is expired	No
Calibration Pure Dye TAMRA performed on	01-28-2020
Calibration Pure Dye VIC is expired	No
Calibration Pure Dye VIC performed on	01-28-2020
Calibration ROI is expired	No
Calibration ROI performed on	01-28-2020
Calibration Uniformity is expired	No
Calibration Uniformity performed on	01-28-2020
Chemistry	SYBR_GREEN
Date Created	2020-05-22 10:56:42 AM PDT
Experiment Barcode
Experiment Comment
Experiment File Name	D:\Claudia (MP)\22-05-2020 ER stress 24h.eds
Experiment Name	22-05-2020 ER stress 24h
Experiment Run End Time	2020-05-22 11:54:07 AM PDT
Experiment Type	Standard Curve
Instrument Name	278861431
Instrument Serial Number	278861431
Instrument Type	QuantStudio(TM) 6 Flex System
Passive Reference	ROX
Quantification Cycle Method	Ct
Signal Smoothing On	true
Stage/ Cycle where Analysis is performed	Stage 2, Step 2
User Name
Well	Well Position	Reading	Temperature	Fluorescence	Derivative
1	A1	1	60.1413	4.11527	0.238812
1	A1	2	60.3349	4.11327	0.231257
1	A1	3	60.5286	4.09562	0.224173
1	A1	4	60.7222	4.0898	0.219604
1	A1	5	60.9159	4.07756	0.218862
1	A1	6	61.1095	4.06248	0.222025
1	A1	7	61.3032	4.04675	0.2281
1	A1	8	61.4968	4.0242	0.235666
1	A1	9	61.6905	4.00277	0.243501
1	A1	10	61.8841	3.99141	0.250871
1	A1	11	62.0778	3.97589	0.257435
1	A1	12	62.2714	3.94509	0.263007
1	A1	13	62.465	3.93202	0.267445
1	A1	14	62.6587	3.91251	0.270698
1	A1	15	62.8523	3.88649	0.272917
1	A1	16	63.046	3.86424	0.274447
1	A1	17	63.2396	3.84953	0.275693
1	A1	18	63.4333	3.82824	0.276895
1	A1	19	63.6269	3.80929	0.278017
1	A1	20	63.8206	3.78457	0.278811
1	A1	21	64.0142	3.76574	0.279032
1	A1	22	64.2079	3.74287	0.278644
1	A1	23	64.4015	3.7212	0.277879
1	A1	24	64.5952	3.7008	0.277154
1	A1	25	64.7888	3.68568	0.276896
1	A1	26	64.9824	3.65721	0.277401
1	A1	27	65.1761	3.64136	0.278771
1	A1	28	65.3697	3.61866	0.280867
1	A1	29	65.5634	3.60379	0.283344
1	A1	30	65.757	3.57551	0.285688
1	A1	31	65.9507	3.55672	0.287312
1	A1	32	66.1443	3.53365	0.287728
1	A1	33	66.338	3.51767	0.286736
1	A1	34	66.5316	3.48533	0.284574
1	A1	35	66.7253	3.46761	0.28192
1	A1	36	66.9189	3.44614	0.279644
1	A1	37	67.1125	3.42949	0.278459
1	A1	38	67.3062	3.41044	0.278591
1	A1	39	67.4998	3.38589	0.279704
1	A1	40	67.6935	3.36444	0.281115
1	A1	41	67.8871	3.3462	0.282145
1	A1	42	68.0808	3.32278	0.282425
1	A1	43	68.2744	3.29845	0.281989
1	A1	44	68.4681	3.27974	0.281149
1	A1	45	68.6617	3.26063	0.28022
1	A1	46	68.8554	3.23949	0.279356
1	A1	47	69.049	3.2224	0.278534
1	A1	48	69.2426	3.19314	0.277742
1	A1	49	69.4363	3.17214	0.277131
1	A1	50	69.6299	3.15647	0.276993
1	A1	51	69.8236	3.13733	0.277547
1	A1	52	70.0172	3.11368	0.278727
1	A1	53	70.2109	3.09795	0.280193
1	A1	54	70.4045	3.0684	0.281569
1	A1	55	70.5982	3.05133	0.282699
1	A1	56	70.7918	3.02761	0.283778
1	A1	57	70.9855	3.01049	0.285214
1	A1	58	71.1791	2.98828	0.28736
1	A1	59	71.3727	2.96552	0.290285
1	A1	60	71.5664	2.94701	0.293702
1	A1	61	71.76	2.92493	0.297069
1	A1	62	71.9537	2.89677	0.2998
1	A1	63	72.1473	2.87601	0.301439
1	A1	64	72.341	2.85416	0.301773
1	A1	65	72.5346	2.83265	0.30087
1	A1	66	72.7283	2.80598	0.299051
1	A1	67	72.9219	2.78438	0.296857
1	A1	68	73.1156	2.76101	0.294926
1	A1	69	73.3092	2.74695	0.293802
1	A1	70	73.5029	2.72112	0.293723
1	A1	71	73.6965	2.69672	0.294507
1	A1	72	73.8901	2.6791	0.295609
1	A1	73	74.0838	2.65866	0.296354
1	A1	74	74.2774	2.62945	0.296259
1	A1	75	74.4711	2.60694	0.295283
1	A1	76	74.6647	2.58746	0.293868
1	A1	77	74.8584	2.56654	0.292697
1	A1	78	75.052	2.54673	0.29231
1	A1	79	75.2457	2.52799	0.292822
1	A1	80	75.4393	2.50171	0.29394
1	A1	81	75.633	2.48201	0.29523
1	A1	82	75.8266	2.45277	0.296472
1	A1	83	76.0202	2.43404	0.297806
1	A1	84	76.2139	2.41485	0.299629
1	A1	85	76.4075	2.39347	0.302346
1	A1	86	76.6012	2.36981	0.306174
1	A1	87	76.7948	2.34522	0.311141
1	A1	88	76.9885	2.32431	0.31723
1	A1	89	77.1821	2.29965	0.324553
1	A1	90	77.3758	2.27473	0.333466
1	A1	91	77.5694	2.24802	0.3446
1	A1	92	77.7631	2.22773	0.358824
1	A1	93	77.9567	2.19672	0.377205
1	A1	94	78.1504	2.17103	0.40098
1	A1	95	78.344	2.14327	0.431579
1	A1	96	78.5376	2.10784	0.470671
1	A1	97	78.7313	2.07804	0.520186
1	A1	98	78.9249	2.0336	0.58221
1	A1	99	79.1186	1.99428	0.658687
1	A1	100	79.3122	1.94983	0.750916
1	A1	101	79.5059	1.88981	0.858943
1	A1	102	79.6995	1.82716	0.981013
1	A1	103	79.8932	1.74682	1.11319
1	A1	104	80.0868	1.65586	1.24924
1	A1	105	80.2805	1.55374	1.3807
1	A1	106	80.4741	1.43555	1.49743
1	A1	107	80.6677	1.30621	1.58845
1	A1	108	80.8614	1.16354	1.64339
1	A1	109	81.055	1.0176	1.65417
1	A1	110	81.2487	0.871014	1.61666
1	A1	111	81.4423	0.735399	1.53175
1	A1	112	81.636	0.613924	1.4056
1	A1	113	81.8296	0.513127	1.24867
1	A1	114	82.0233	0.43237	1.07403
1	A1	115	82.2169	0.369956	0.895227
1	A1	116	82.4106	0.324447	0.724263
1	A1	117	82.6042	0.293989	0.570165
1	A1	118	82.7978	0.270643	0.438342
1	A1	119	82.9915	0.253579	0.330712
1	A1	120	83.1851	0.242345	0.246412
1	A1	121	83.3788	0.234168	0.182758
1	A1	122	83.5724	0.228333	0.136177
1	A1	123	83.7661	0.223448	0.10295
1	A1	124	83.9597	0.218796	0.0797022
1	A1	125	84.1534	0.214431	0.0636669
1	A1	126	84.347	0.211572	0.0527404
1	A1	127	84.5407	0.20998	0.04539
1	A1	128	84.7343	0.208113	0.0404928
1	A1	129	84.9279	0.203509	0.037198
1	A1	130	85.1216	0.201814	0.0348606
1	A1	131	85.3152	0.198715	0.0330335
1	A1	132	85.5089	0.197253	0.0314717
1	A1	133	85.7025	0.194205	0.030107
1	A1	134	85.8962	0.192166	0.0289889
1	A1	135	86.0898	0.191497	0.0282074
1	A1	136	86.2835	0.187665	0.0278205
1	A1	137	86.4771	0.187556	0.0278024
1	A1	138	86.6708	0.185074	0.0280279
1	A1	139	86.8644	0.182483	0.028298
1	A1	140	87.0581	0.179557	0.0283995
1	A1	141	87.2517	0.178429	0.0281756
1	A1	142	87.4453	0.175038	0.0275771
1	A1	143	87.639	0.173284	0.0266736
1	A1	144	87.8326	0.172376	0.0256195
1	A1	145	88.0263	0.168491	0.0245854
1	A1	146	88.2199	0.168893	0.0236839
1	A1	147	88.4136	0.168386	0.0229204
1	A1	148	88.6072	0.164168	0.0222038
1	A1	149	88.8009	0.162809	0.0214159
1	A1	150	88.9945	0.160897	0.0205
1	A1	151	89.1882	0.158256	0.0195134
1	A1	152	89.3818	0.159115	0.0186045
1	A1	153	89.5754	0.157334	0.0179305
1	A1	154	89.7691	0.156251	0.0175678
1	A1	155	89.9627	0.15474	0.0174727
1	A1	156	90.1564	0.15345	0.0175111
1	A1	157	90.35	0.151382	0.0175296
1	A1	158	90.5437	0.150635	0.0174197
1	A1	159	90.7373	0.149429	0.0171393
1	A1	160	90.931	0.147889	0.0166935
1	A1	161	91.1246	0.147428	0.0161073
1	A1	162	91.3183	0.144701	0.0154134
1	A1	163	91.5119	0.144341	0.0146602
1	A1	164	91.7056	0.144941	0.0139198
1	A1	165	91.8992	0.14143	0.0132791
1	A1	166	92.0928	0.142526	0.0128113
1	A1	167	92.2865	0.141658	0.0125517
1	A1	168	92.4801	0.139733	0.0124911
1	A1	169	92.6738	0.139602	0.0125903
1	A1	170	92.8674	0.137255	0.0128004
1	A1	171	93.0611	0.138699	0.0130681
1	A1	172	93.2547	0.13622	0.0133262
1	A1	173	93.4484	0.134922	0.0134821
1	A1	174	93.642	0.133822	0.0134226
1	A1	175	93.8356	0.133528	0.0130327
1	A1	176	94.0293	0.13163	0.0122203
1	A1	177	94.2229	0.131178	0.0109408
1	A1	178	94.4166	0.130512	0.00922401
1	A1	179	94.6102	0.128813	0.00719632
1	A1	180	94.8039	0.12918	0.00507762
2	A2	1	60.1413	4.49889	0.283227
2	A2	2	60.3349	4.4987	0.276063
2	A2	3	60.5286	4.493	0.270401
2	A2	4	60.7222	4.47699	0.267788
2	A2	5	60.9159	4.45712	0.268785
2	A2	6	61.1095	4.43608	0.272904
2	A2	7	61.3032	4.41763	0.279102
2	A2	8	61.4968	4.39408	0.286371
2	A2	9	61.6905	4.37304	0.294008
2	A2	10	61.8841	4.3534	0.301552
2	A2	11	62.0778	4.33385	0.308499
2	A2	12	62.2714	4.30698	0.314193
2	A2	13	62.465	4.28846	0.318018
2	A2	14	62.6587	4.25621	0.31978
2	A2	15	62.8523	4.22881	0.319941
2	A2	16	63.046	4.21313	0.319499
2	A2	17	63.2396	4.18559	0.319489
2	A2	18	63.4333	4.1697	0.320481
2	A2	19	63.6269	4.14974	0.322349
2	A2	20	63.8206	4.11369	0.324498
2	A2	21	64.0142	4.0985	0.326334
2	A2	22	64.2079	4.06909	0.327631
2	A2	23	64.4015	4.04309	0.328585
2	A2	24	64.5952	4.02625	0.32957
2	A2	25	64.7888	3.99707	0.33079
2	A2	26	64.9824	3.97732	0.332112
2	A2	27	65.1761	3.95091	0.333154
2	A2	28	65.3697	3.92166	0.333526
2	A2	29	65.5634	3.90128	0.333055
2	A2	30	65.757	3.87515	0.331854
2	A2	31	65.9507	3.8531	0.330217
2	A2	32	66.1443	3.82603	0.328429
2	A2	33	66.338	3.80331	0.326627
2	A2	34	66.5316	3.78592	0.324793
2	A2	35	66.7253	3.75377	0.322868
2	A2	36	66.9189	3.73062	0.320924
2	A2	37	67.1125	3.70827	0.319234
2	A2	38	67.3062	3.68565	0.318192
2	A2	39	67.4998	3.66107	0.318106
2	A2	40	67.6935	3.63944	0.319011
2	A2	41	67.8871	3.62025	0.320602
2	A2	42	68.0808	3.59278	0.322334
2	A2	43	68.2744	3.56596	0.323627
2	A2	44	68.4681	3.54511	0.324017
2	A2	45	68.6617	3.52375	0.3233
2	A2	46	68.8554	3.49645	0.321574
2	A2	47	69.049	3.46905	0.319247
2	A2	48	69.2426	3.44955	0.316932
2	A2	49	69.4363	3.42546	0.315242
2	A2	50	69.6299	3.40626	0.314545
2	A2	51	69.8236	3.38294	0.31485
2	A2	52	70.0172	3.35889	0.315872
2	A2	53	70.2109	3.33098	0.317258
2	A2	54	70.4045	3.3121	0.318777
2	A2	55	70.5982	3.29205	0.3204
2	A2	56	70.7918	3.2614	0.322257
2	A2	57	70.9855	3.24288	0.324533
2	A2	58	71.1791	3.2148	0.327344
2	A2	59	71.3727	3.19647	0.33061
2	A2	60	71.5664	3.17034	0.334021
2	A2	61	71.76	3.14631	0.337078
2	A2	62	71.9537	3.11509	0.339259
2	A2	63	72.1473	3.09494	0.340199
2	A2	64	72.341	3.06956	0.339808
2	A2	65	72.5346	3.03956	0.338286
2	A2	66	72.7283	3.02095	0.336074
2	A2	67	72.9219	2.99169	0.333746
2	A2	68	73.1156	2.96764	0.331841
2	A2	69	73.3092	2.94985	0.330718
2	A2	70	73.5029	2.92101	0.330421
2	A2	71	73.6965	2.89884	0.330729
2	A2	72	73.8901	2.87488	0.331253
2	A2	73	74.0838	2.84662	0.331641
2	A2	74	74.2774	2.82485	0.331693
2	A2	75	74.4711	2.80209	0.331401
2	A2	76	74.6647	2.77564	0.330889
2	A2	77	74.8584	2.75504	0.330374
2	A2	78	75.052	2.72819	0.330114
2	A2	79	75.2457	2.70273	0.330345
2	A2	80	75.4393	2.68297	0.331196
2	A2	81	75.633	2.65995	0.332626
2	A2	82	75.8266	2.63034	0.334424
2	A2	83	76.0202	2.60646	0.33631
2	A2	84	76.2139	2.58252	0.338085
2	A2	85	76.4075	2.56062	0.339725
2	A2	86	76.6012	2.53206	0.341436
2	A2	87	76.7948	2.50752	0.343658
2	A2	88	76.9885	2.48237	0.347025
2	A2	89	77.1821	2.46017	0.352297
2	A2	90	77.3758	2.43254	0.360252
2	A2	91	77.5694	2.40796	0.37164
2	A2	92	77.7631	2.37906	0.387188
2	A2	93	77.9567	2.35643	0.407674
2	A2	94	78.1504	2.32205	0.434031
2	A2	95	78.344	2.29136	0.467447
2	A2	96	78.5376	2.26008	0.509455
2	A2	97	78.7313	2.2212	0.561963
2	A2	98	78.9249	2.17916	0.627186
2	A2	99	79.1186	2.13592	0.707387
2	A2	100	79.3122	2.08301	0.804396
2	A2	101	79.5059	2.02932	0.918898
2	A2	102	79.6995	1.95877	1.04967
2	A2	103	79.8932	1.88026	1.19295
2	A2	104	80.0868	1.78281	1.34217
2	A2	105	80.2805	1.67539	1.48812
2	A2	106	80.4741	1.54984	1.6196
2	A2	107	80.6677	1.41173	1.7245
2	A2	108	80.8614	1.26278	1.79133
2	A2	109	81.055	1.10678	1.81097
2	A2	110	81.2487	0.947755	1.77836
2	A2	111	81.4423	0.800181	1.69374
2	A2	112	81.636	0.670033	1.56297
2	A2	113	81.8296	0.555557	1.39671
2	A2	114	82.0233	0.466538	1.20874
2	A2	115	82.2169	0.396158	1.01371
2	A2	116	82.4106	0.343831	0.82501
2	A2	117	82.6042	0.3073	0.653079
2	A2	118	82.7978	0.281694	0.504541
2	A2	119	82.9915	0.263471	0.382158
2	A2	120	83.1851	0.250786	0.28547
2	A2	121	83.3788	0.238731	0.211819
2	A2	122	83.5724	0.233065	0.157437
2	A2	123	83.7661	0.22744	0.118323
2	A2	124	83.9597	0.223555	0.0908034
2	A2	125	84.1534	0.218448	0.0717932
2	A2	126	84.347	0.216209	0.0588458
2	A2	127	84.5407	0.213526	0.0501024
2	A2	128	84.7343	0.209775	0.0442069
2	A2	129	84.9279	0.207368	0.0402121
2	A2	130	85.1216	0.2042	0.0374836
2	A2	131	85.3152	0.202968	0.035601
2	A2	132	85.5089	0.200354	0.0342718
2	A2	133	85.7025	0.197458	0.0332771
2	A2	134	85.8962	0.194677	0.0324584
2	A2	135	86.0898	0.193117	0.0317253
2	A2	136	86.2835	0.190455	0.031056
2	A2	137	86.4771	0.187481	0.0304704
2	A2	138	86.6708	0.186667	0.0299856
2	A2	139	86.8644	0.185031	0.0295788
2	A2	140	87.0581	0.181037	0.0291856
2	A2	141	87.2517	0.179371	0.0287271
2	A2	142	87.4453	0.177708	0.0281463
2	A2	143	87.639	0.175128	0.0274245
2	A2	144	87.8326	0.174345	0.0265794
2	A2	145	88.0263	0.171369	0.0256612
2	A2	146	88.2199	0.169066	0.0247543
2	A2	147	88.4136	0.16818	0.0239687
2	A2	148	88.6072	0.1664	0.0234058
2	A2	149	88.8009	0.166063	0.0231037
2	A2	150	88.9945	0.162217	0.0230004
2	A2	151	89.1882	0.160407	0.022951
2	A2	152	89.3818	0.158722	0.0227951
2	A2	153	89.5754	0.156751	0.0224342
2	A2	154	89.7691	0.155859	0.0218685
2	A2	155	89.9627	0.154084	0.0211757
2	A2	156	90.1564	0.153189	0.020452
2	A2	157	90.35	0.150858	0.0197597
2	A2	158	90.5437	0.150324	0.019112
2	A2	159	90.7373	0.149116	0.0184967
2	A2	160	90.931	0.14655	0.0179173
2	A2	161	91.1246	0.145577	0.0174127
2	A2	162	91.3183	0.14598	0.0170355
2	A2	163	91.5119	0.144278	0.0168017
2	A2	164	91.7056	0.142749	0.0166563
2	A2	165	91.8992	0.140751	0.0164921
2	A2	166	92.0928	0.139602	0.0162106
2	A2	167	92.2865	0.139052	0.0157772
2	A2	168	92.4801	0.138351	0.015228
2	A2	169	92.6738	0.137159	0.0146349
2	A2	170	92.8674	0.13557	0.014068
2	A2	171	93.0611	0.133804	0.0135795
2	A2	172	93.2547	0.135502	0.0131985
2	A2	173	93.4484	0.133373	0.0129186
2	A2	174	93.642	0.131727	0.0126778
2	A2	175	93.8356	0.13126	0.0123513
2	A2	176	94.0293	0.130379	0.011774
2	A2	177	94.2229	0.12989	0.01079
2	A2	178	94.4166	0.128226	0.00931951
2	A2	179	94.6102	0.126894	0.00741712
2	A2	180	94.8039	0.126894	0.0052884
3	A3	1	60.1413	4.57133	0.304853
3	A3	2	60.3349	4.56001	0.300625
3	A3	3	60.5286	4.54289	0.297155
3	A3	4	60.7222	4.52528	0.295708
3	A3	5	60.9159	4.51015	0.297041
3	A3	6	61.1095	4.48384	0.301028
3	A3	7	61.3032	4.46379	0.306678
3	A3	8	61.4968	4.44529	0.312549
3	A3	9	61.6905	4.41454	0.317344
3	A3	10	61.8841	4.39094	0.320374
3	A3	11	62.0778	4.36372	0.321707
3	A3	12	62.2714	4.35008	0.321997
3	A3	13	62.465	4.3168	0.322101
3	A3	14	62.6587	4.29837	0.322708
3	A3	15	62.8523	4.2747	0.324101
3	A3	16	63.046	4.25422	0.326127
3	A3	17	63.2396	4.22358	0.328335
3	A3	18	63.4333	4.20636	0.330211
3	A3	19	63.6269	4.17705	0.33136
3	A3	20	63.8206	4.14959	0.331581
3	A3	21	64.0142	4.133	0.330797
3	A3	22	64.2079	4.10329	0.328981
3	A3	23	64.4015	4.0828	0.326186
3	A3	24	64.5952	4.05485	0.322688
3	A3	25	64.7888	4.02632	0.3191
3	A3	26	64.9824	4.01149	0.316293
3	A3	27	65.1761	3.98352	0.315087
3	A3	28	65.3697	3.96726	0.315908
3	A3	29	65.5634	3.94643	0.318569
3	A3	30	65.757	3.91851	0.32235
3	A3	31	65.9507	3.89259	0.326274
3	A3	32	66.1443	3.87405	0.329393
3	A3	33	66.338	3.84634	0.331018
3	A3	34	66.5316	3.82226	0.330831
3	A3	35	66.7253	3.79295	0.32892
3	A3	36	66.9189	3.77174	0.325734
3	A3	37	67.1125	3.74555	0.32195
3	A3	38	67.3062	3.72581	0.318257
3	A3	39	67.4998	3.69685	0.315171
3	A3	40	67.6935	3.68125	0.312925
3	A3	41	67.8871	3.65575	0.311476
3	A3	42	68.0808	3.63124	0.310636
3	A3	43	68.2744	3.61354	0.310223
3	A3	44	68.4681	3.58428	0.310158
3	A3	45	68.6617	3.56634	0.310452
3	A3	46	68.8554	3.54045	0.311091
3	A3	47	69.049	3.52352	0.311907
3	A3	48	69.2426	3.49728	0.312572
3	A3	49	69.4363	3.46935	0.312733
3	A3	50	69.6299	3.45502	0.312245
3	A3	51	69.8236	3.42007	0.311316
3	A3	52	70.0172	3.40145	0.310454
3	A3	53	70.2109	3.38599	0.310259
3	A3	54	70.4045	3.35855	0.311178
3	A3	55	70.5982	3.33713	0.313339
3	A3	56	70.7918	3.31305	0.316542
3	A3	57	70.9855	3.29235	0.320352
3	A3	58	71.1791	3.26641	0.324223
3	A3	59	71.3727	3.24511	0.327622
3	A3	60	71.5664	3.21737	0.330217
3	A3	61	71.76	3.19157	0.33195
3	A3	62	71.9537	3.16583	0.333003
3	A3	63	72.1473	3.14483	0.333593
3	A3	64	72.341	3.12393	0.33378
3	A3	65	72.5346	3.0955	0.333402
3	A3	66	72.7283	3.06753	0.332238
3	A3	67	72.9219	3.04468	0.330228
3	A3	68	73.1156	3.01972	0.327577
3	A3	69	73.3092	2.99967	0.324707
3	A3	70	73.5029	2.9743	0.322105
3	A3	71	73.6965	2.94886	0.320194
3	A3	72	73.8901	2.92731	0.319278
3	A3	73	74.0838	2.90546	0.31949
3	A3	74	74.2774	2.881	0.320713
3	A3	75	74.4711	2.86002	0.322559
3	A3	76	74.6647	2.83862	0.324442
3	A3	77	74.8584	2.81045	0.325819
3	A3	78	75.052	2.78387	0.326431
3	A3	79	75.2457	2.76345	0.326424
3	A3	80	75.4393	2.73688	0.326204
3	A3	81	75.633	2.71681	0.326182
3	A3	82	75.8266	2.69304	0.326575
3	A3	83	76.0202	2.6665	0.327397
3	A3	84	76.2139	2.64133	0.328632
3	A3	85	76.4075	2.61959	0.330412
3	A3	86	76.6012	2.59443	0.333065
3	A3	87	76.7948	2.57367	0.337037
3	A3	88	76.9885	2.54656	0.342741
3	A3	89	77.1821	2.52227	0.350512
3	A3	90	77.3758	2.49745	0.360648
3	A3	91	77.5694	2.46999	0.373538
3	A3	92	77.7631	2.44258	0.389794
3	A3	93	77.9567	2.41411	0.410303
3	A3	94	78.1504	2.38598	0.436246
3	A3	95	78.344	2.35323	0.469046
3	A3	96	78.5376	2.32128	0.510367
3	A3	97	78.7313	2.28276	0.562114
3	A3	98	78.9249	2.23859	0.626385
3	A3	99	79.1186	2.1976	0.705258
3	A3	100	79.3122	2.14742	0.800376
3	A3	101	79.5059	2.08812	0.912371
3	A3	102	79.6995	2.01927	1.04026
3	A3	103	79.8932	1.94054	1.18094
3	A3	104	80.0868	1.84716	1.32883
3	A3	105	80.2805	1.74086	1.47584
3	A3	106	80.4741	1.61736	1.61163
3	A3	107	80.6677	1.48292	1.72447
3	A3	108	80.8614	1.33333	1.80254
3	A3	109	81.055	1.17511	1.8357
3	A3	110	81.2487	1.01491	1.81737
3	A3	111	81.4423	0.86184	1.746
3	A3	112	81.636	0.72342	1.62574
3	A3	113	81.8296	0.603165	1.46602
3	A3	114	82.0233	0.503693	1.28009
3	A3	115	82.2169	0.426967	1.08279
3	A3	116	82.4106	0.371792	0.888348
3	A3	117	82.6042	0.330714	0.708346
3	A3	118	82.7978	0.299478	0.550625
3	A3	119	82.9915	0.279957	0.419012
3	A3	120	83.1851	0.265607	0.313854
3	A3	121	83.3788	0.254873	0.232993
3	A3	122	83.5724	0.245878	0.172849
3	A3	123	83.7661	0.2413	0.129337
3	A3	124	83.9597	0.236331	0.0985208
3	A3	125	84.1534	0.232338	0.0769848
3	A3	126	84.347	0.228354	0.0620011
3	A3	127	84.5407	0.224389	0.0515462
3	A3	128	84.7343	0.223514	0.0442229
3	A3	129	84.9279	0.219439	0.0391175
3	A3	130	85.1216	0.217683	0.0356348
3	A3	131	85.3152	0.21628	0.0333474
3	A3	132	85.5089	0.213897	0.0319025
3	A3	133	85.7025	0.211432	0.0309938
3	A3	134	85.8962	0.208316	0.0303811
3	A3	135	86.0898	0.206431	0.029915
3	A3	136	86.2835	0.205466	0.029534
3	A3	137	86.4771	0.202312	0.0292301
3	A3	138	86.6708	0.199682	0.0290009
3	A3	139	86.8644	0.198826	0.0288146
3	A3	140	87.0581	0.196586	0.0286019
3	A3	141	87.2517	0.193767	0.0282777
3	A3	142	87.4453	0.191411	0.0277802
3	A3	143	87.639	0.190074	0.0271042
3	A3	144	87.8326	0.187062	0.026302
3	A3	145	88.0263	0.186112	0.0254497
3	A3	146	88.2199	0.185139	0.0246009
3	A3	147	88.4136	0.182907	0.0237682
3	A3	148	88.6072	0.180099	0.0229451
3	A3	149	88.8009	0.178259	0.0221429
3	A3	150	88.9945	0.177562	0.0214072
3	A3	151	89.1882	0.175921	0.0207985
3	A3	152	89.3818	0.173027	0.0203558
3	A3	153	89.5754	0.172537	0.0200719
3	A3	154	89.7691	0.172384	0.0198949
3	A3	155	89.9627	0.169596	0.0197499
3	A3	156	90.1564	0.167852	0.0195691
3	A3	157	90.35	0.16641	0.0193167
3	A3	158	90.5437	0.165348	0.0189908
3	A3	159	90.7373	0.165705	0.0186025
3	A3	160	90.931	0.161948	0.0181472
3	A3	161	91.1246	0.161068	0.0176003
3	A3	162	91.3183	0.160385	0.0169452
3	A3	163	91.5119	0.158866	0.0162058
3	A3	164	91.7056	0.158187	0.0154564
3	A3	165	91.8992	0.156846	0.0147997
3	A3	166	92.0928	0.156315	0.0143286
3	A3	167	92.2865	0.154999	0.0140896
3	A3	168	92.4801	0.154726	0.0140624
3	A3	169	92.6738	0.153323	0.0141585
3	A3	170	92.8674	0.151706	0.0142468
3	A3	171	93.0611	0.151174	0.0141995
3	A3	172	93.2547	0.149397	0.0139407
3	A3	173	93.4484	0.148496	0.0134657
3	A3	174	93.642	0.147823	0.012814
3	A3	175	93.8356	0.148023	0.0120129
3	A3	176	94.0293	0.146256	0.0110328
3	A3	177	94.2229	0.144712	0.00979955
3	A3	178	94.4166	0.144944	0.00826137
3	A3	179	94.6102	0.143535	0.00646388
3	A3	180	94.8039	0.143717	0.00457426
4	A4	1	60.1413	4.43933	0.298445
4	A4	2	60.3349	4.42849	0.295017
4	A4	3	60.5286	4.40976	0.2924
4	A4	4	60.7222	4.40131	0.291369
4	A4	5	60.9159	4.37814	0.292174
4	A4	6	61.1095	4.34983	0.294516
4	A4	7	61.3032	4.3361	0.297816
4	A4	8	61.4968	4.3066	0.301605
4	A4	9	61.6905	4.28779	0.305665
4	A4	10	61.8841	4.26366	0.309905
4	A4	11	62.0778	4.25108	0.314145
4	A4	12	62.2714	4.21902	0.317978
4	A4	13	62.465	4.19487	0.320895
4	A4	14	62.6587	4.17354	0.322523
4	A4	15	62.8523	4.14751	0.32285
4	A4	16	63.046	4.12338	0.322254
4	A4	17	63.2396	4.09933	0.321401
4	A4	18	63.4333	4.0757	0.32097
4	A4	19	63.6269	4.05679	0.321394
4	A4	20	63.8206	4.03437	0.322716
4	A4	21	64.0142	4.0092	0.324626
4	A4	22	64.2079	3.98216	0.326636
4	A4	23	64.4015	3.96256	0.328284
4	A4	24	64.5952	3.93216	0.329262
4	A4	25	64.7888	3.91501	0.329449
4	A4	26	64.9824	3.88818	0.328876
4	A4	27	65.1761	3.85351	0.327632
4	A4	28	65.3697	3.84214	0.325783
4	A4	29	65.5634	3.82007	0.323328
4	A4	30	65.757	3.78978	0.320278
4	A4	31	65.9507	3.76364	0.31684
4	A4	32	66.1443	3.7435	0.313486
4	A4	33	66.338	3.72402	0.310838
4	A4	34	66.5316	3.70056	0.309323
4	A4	35	66.7253	3.67617	0.308883
4	A4	36	66.9189	3.66236	0.308919
4	A4	37	67.1125	3.63207	0.308613
4	A4	38	67.3062	3.60662	0.307405
4	A4	39	67.4998	3.58062	0.305358
4	A4	40	67.6935	3.5616	0.303148
4	A4	41	67.8871	3.54674	0.301659
4	A4	42	68.0808	3.51731	0.301508
4	A4	43	68.2744	3.50215	0.302722
4	A4	44	68.4681	3.47989	0.30477
4	A4	45	68.6617	3.45474	0.306877
4	A4	46	68.8554	3.42924	0.308379
4	A4	47	69.049	3.40876	0.308979
4	A4	48	69.2426	3.38599	0.308771
4	A4	49	69.4363	3.36193	0.308125
4	A4	50	69.6299	3.3405	0.307509
4	A4	51	69.8236	3.31515	0.307347
4	A4	52	70.0172	3.29836	0.307934
4	A4	53	70.2109	3.2745	0.309434
4	A4	54	70.4045	3.24869	0.311896
4	A4	55	70.5982	3.22761	0.315217
4	A4	56	70.7918	3.2071	0.319095
4	A4	57	70.9855	3.18441	0.322964
4	A4	58	71.1791	3.15524	0.326067
4	A4	59	71.3727	3.13733	0.327686
4	A4	60	71.5664	3.1053	0.32746
4	A4	61	71.76	3.07838	0.325554
4	A4	62	71.9537	3.06153	0.322628
4	A4	63	72.1473	3.03391	0.31955
4	A4	64	72.341	3.01798	0.317071
4	A4	65	72.5346	2.98766	0.315619
4	A4	66	72.7283	2.9674	0.315262
4	A4	67	72.9219	2.94818	0.315794
4	A4	68	73.1156	2.92217	0.316825
4	A4	69	73.3092	2.89881	0.317916
4	A4	70	73.5029	2.87523	0.318678
4	A4	71	73.6965	2.85257	0.318884
4	A4	72	73.8901	2.82556	0.318506
4	A4	73	74.0838	2.80488	0.317693
4	A4	74	74.2774	2.78358	0.316688
4	A4	75	74.4711	2.75654	0.315728
4	A4	76	74.6647	2.73787	0.314975
4	A4	77	74.8584	2.71357	0.314494
4	A4	78	75.052	2.69177	0.314266
4	A4	79	75.2457	2.66819	0.314211
4	A4	80	75.4393	2.64549	0.314251
4	A4	81	75.633	2.62096	0.314374
4	A4	82	75.8266	2.5988	0.31468
4	A4	83	76.0202	2.57507	0.315392
4	A4	84	76.2139	2.55195	0.316805
4	A4	85	76.4075	2.53164	0.319192
4	A4	86	76.6012	2.50737	0.322727
4	A4	87	76.7948	2.48508	0.327484
4	A4	88	76.9885	2.46025	0.333537
4	A4	89	77.1821	2.43557	0.341106
4	A4	90	77.3758	2.4086	0.350646
4	A4	91	77.5694	2.38449	0.36285
4	A4	92	77.7631	2.36094	0.378549
4	A4	93	77.9567	2.33254	0.398625
4	A4	94	78.1504	2.30406	0.424023
4	A4	95	78.344	2.27003	0.455852
4	A4	96	78.5376	2.2398	0.495504
4	A4	97	78.7313	2.20329	0.544698
4	A4	98	78.9249	2.16413	0.6054
4	A4	99	79.1186	2.11988	0.679611
4	A4	100	79.3122	2.06856	0.769008
4	A4	101	79.5059	2.01631	0.874466
4	A4	102	79.6995	1.952	0.995457
4	A4	103	79.8932	1.8754	1.12948
4	A4	104	80.0868	1.78447	1.27163
4	A4	105	80.2805	1.68669	1.41445
4	A4	106	80.4741	1.57121	1.54816
4	A4	107	80.6677	1.43729	1.66143
4	A4	108	80.8614	1.29714	1.74264
4	A4	109	81.055	1.14346	1.78154
4	A4	110	81.2487	0.990066	1.77109
4	A4	111	81.4423	0.838346	1.70898
4	A4	112	81.636	0.702894	1.59839
4	A4	113	81.8296	0.581622	1.44782
4	A4	114	82.0233	0.484357	1.26971
4	A4	115	82.2169	0.407125	1.07851
4	A4	116	82.4106	0.349786	0.888305
4	A4	117	82.6042	0.308238	0.710848
4	A4	118	82.7978	0.278742	0.554288
4	A4	119	82.9915	0.257916	0.422809
4	A4	120	83.1851	0.242086	0.317097
4	A4	121	83.3788	0.231098	0.235291
4	A4	122	83.5724	0.223993	0.174064
4	A4	123	83.7661	0.218456	0.129536
4	A4	124	83.9597	0.213275	0.0979267
4	A4	125	84.1534	0.209858	0.0759179
4	A4	126	84.347	0.206029	0.0608119
4	A4	127	84.5407	0.203253	0.0505375
4	A4	128	84.7343	0.201007	0.0435667
4	A4	129	84.9279	0.198175	0.0387995
4	A4	130	85.1216	0.196017	0.0354563
4	A4	131	85.3152	0.19333	0.0330061
4	A4	132	85.5089	0.190944	0.0311203
4	A4	133	85.7025	0.188502	0.0296345
4	A4	134	85.8962	0.188121	0.0284965
4	A4	135	86.0898	0.184583	0.0277053
4	A4	136	86.2835	0.183231	0.0272567
4	A4	137	86.4771	0.182205	0.0271126
4	A4	138	86.6708	0.179198	0.0271951
4	A4	139	86.8644	0.176906	0.0273939
4	A4	140	87.0581	0.175582	0.0275791
4	A4	141	87.2517	0.17387	0.0276178
4	A4	142	87.4453	0.171315	0.027403
4	A4	143	87.639	0.1681	0.0268885
4	A4	144	87.8326	0.166343	0.0261106
4	A4	145	88.0263	0.16549	0.0251718
4	A4	146	88.2199	0.164206	0.0241923
4	A4	147	88.4136	0.161601	0.0232612
4	A4	148	88.6072	0.160211	0.0224194
4	A4	149	88.8009	0.158086	0.0216717
4	A4	150	88.9945	0.156508	0.0210052
4	A4	151	89.1882	0.155401	0.0203955
4	A4	152	89.3818	0.153097	0.01981
4	A4	153	89.5754	0.151558	0.0192238
4	A4	154	89.7691	0.15077	0.0186406
4	A4	155	89.9627	0.149757	0.0180968
4	A4	156	90.1564	0.148417	0.0176347
4	A4	157	90.35	0.147166	0.0172639
4	A4	158	90.5437	0.146401	0.0169462
4	A4	159	90.7373	0.14372	0.0166187
4	A4	160	90.931	0.143477	0.0162362
4	A4	161	91.1246	0.142174	0.0157985
4	A4	162	91.3183	0.141645	0.0153426
4	A4	163	91.5119	0.140102	0.0149179
4	A4	164	91.7056	0.138685	0.0145645
4	A4	165	91.8992	0.138306	0.0143099
4	A4	166	92.0928	0.136839	0.0141668
4	A4	167	92.2865	0.136806	0.0141202
4	A4	168	92.4801	0.13529	0.0141126
4	A4	169	92.6738	0.134076	0.0140518
4	A4	170	92.8674	0.132362	0.0138526
4	A4	171	93.0611	0.131568	0.0134853
4	A4	172	93.2547	0.1313	0.0129917
4	A4	173	93.4484	0.130464	0.0124492
4	A4	174	93.642	0.129491	0.0119029
4	A4	175	93.8356	0.128113	0.0113153
4	A4	176	94.0293	0.128452	0.0105669
4	A4	177	94.2229	0.126679	0.0095139
4	A4	178	94.4166	0.125485	0.00807474
4	A4	179	94.6102	0.125383	0.00630123
4	A4	180	94.8039	0.124891	0.00438756
5	A5	1	60.1413	4.00285	0.267837
5	A5	2	60.3349	3.99187	0.264447
5	A5	3	60.5286	3.98298	0.261713
5	A5	4	60.7222	3.96042	0.260611
5	A5	5	60.9159	3.94273	0.2617
5	A5	6	61.1095	3.93425	0.264815
5	A5	7	61.3032	3.90794	0.269153
5	A5	8	61.4968	3.88712	0.273657
5	A5	9	61.6905	3.86632	0.277504
5	A5	10	61.8841	3.84463	0.280371
5	A5	11	62.0778	3.82487	0.282384
5	A5	12	62.2714	3.80815	0.28388
5	A5	13	62.465	3.78357	0.285175
5	A5	14	62.6587	3.76469	0.286499
5	A5	15	62.8523	3.7401	0.288029
5	A5	16	63.046	3.72199	0.289919
5	A5	17	63.2396	3.70004	0.292231
5	A5	18	63.4333	3.68168	0.294843
5	A5	19	63.6269	3.65864	0.297419
5	A5	20	63.8206	3.6367	0.2995
5	A5	21	64.0142	3.61301	0.300683
5	A5	22	64.2079	3.59196	0.300751
5	A5	23	64.4015	3.56688	0.299725
5	A5	24	64.5952	3.54867	0.297841
5	A5	25	64.7888	3.52614	0.295477
5	A5	26	64.9824	3.49769	0.29306
5	A5	27	65.1761	3.48543	0.290969
5	A5	28	65.3697	3.46048	0.28943
5	A5	29	65.5634	3.4426	0.288437
5	A5	30	65.757	3.41901	0.287768
5	A5	31	65.9507	3.39993	0.287092
5	A5	32	66.1443	3.37714	0.286142
5	A5	33	66.338	3.35937	0.284832
5	A5	34	66.5316	3.33367	0.283327
5	A5	35	66.7253	3.31393	0.281964
5	A5	36	66.9189	3.29737	0.28111
5	A5	37	67.1125	3.27479	0.28097
5	A5	38	67.3062	3.25152	0.281476
5	A5	39	67.4998	3.23723	0.282294
5	A5	40	67.6935	3.21217	0.282968
5	A5	41	67.8871	3.19145	0.283129
5	A5	42	68.0808	3.16892	0.282634
5	A5	43	68.2744	3.1505	0.281623
5	A5	44	68.4681	3.12784	0.280379
5	A5	45	68.6617	3.11236	0.279176
5	A5	46	68.8554	3.08927	0.278148
5	A5	47	69.049	3.06716	0.277292
5	A5	48	69.2426	3.04907	0.276535
5	A5	49	69.4363	3.02913	0.275836
5	A5	50	69.6299	3.00734	0.275231
5	A5	51	69.8236	2.9863	0.274822
5	A5	52	70.0172	2.9672	0.274675
5	A5	53	70.2109	2.94972	0.274739
5	A5	54	70.4045	2.92887	0.274812
5	A5	55	70.5982	2.90927	0.274646
5	A5	56	70.7918	2.8846	0.274111
5	A5	57	70.9855	2.86457	0.273313
5	A5	58	71.1791	2.85071	0.272584
5	A5	59	71.3727	2.82731	0.272372
5	A5	60	71.5664	2.80868	0.273098
5	A5	61	71.76	2.78747	0.275041
5	A5	62	71.9537	2.76927	0.278259
5	A5	63	72.1473	2.74945	0.282496
5	A5	64	72.341	2.72945	0.287147
5	A5	65	72.5346	2.70854	0.291348
5	A5	66	72.7283	2.68613	0.294242
5	A5	67	72.9219	2.65729	0.295306
5	A5	68	73.1156	2.64075	0.294556
5	A5	69	73.3092	2.61571	0.292529
5	A5	70	73.5029	2.59689	0.290036
5	A5	71	73.6965	2.57709	0.287846
5	A5	72	73.8901	2.55618	0.286431
5	A5	73	74.0838	2.53384	0.285881
5	A5	74	74.2774	2.51484	0.285958
5	A5	75	74.4711	2.49611	0.286228
5	A5	76	74.6647	2.47442	0.286243
5	A5	77	74.8584	2.44816	0.285723
5	A5	78	75.052	2.4332	0.284643
5	A5	79	75.2457	2.41043	0.283242
5	A5	80	75.4393	2.38808	0.281885
5	A5	81	75.633	2.37045	0.280897
5	A5	82	75.8266	2.34881	0.280441
5	A5	83	76.0202	2.33104	0.280522
5	A5	84	76.2139	2.30683	0.281099
5	A5	85	76.4075	2.28754	0.282213
5	A5	86	76.6012	2.26696	0.284039
5	A5	87	76.7948	2.24822	0.286819
5	A5	88	76.9885	2.2279	0.290741
5	A5	89	77.1821	2.20598	0.295902
5	A5	90	77.3758	2.18408	0.302369
5	A5	91	77.5694	2.15974	0.310368
5	A5	92	77.7631	2.14034	0.320443
5	A5	93	77.9567	2.11462	0.333542
5	A5	94	78.1504	2.09195	0.350972
5	A5	95	78.344	2.06722	0.374299
5	A5	96	78.5376	2.04218	0.405249
5	A5	97	78.7313	2.01269	0.445678
5	A5	98	78.9249	1.9794	0.497565
5	A5	99	79.1186	1.94524	0.562937
5	A5	100	79.3122	1.90465	0.643607
5	A5	101	79.5059	1.8595	0.740665
5	A5	102	79.6995	1.80792	0.853812
5	A5	103	79.8932	1.74032	0.980682
5	A5	104	80.0868	1.66653	1.11637
5	A5	105	80.2805	1.57727	1.25334
5	A5	106	80.4741	1.47041	1.38179
5	A5	107	80.6677	1.35558	1.49056
5	A5	108	80.8614	1.22316	1.56848
5	A5	109	81.055	1.08738	1.60598
5	A5	110	81.2487	0.946669	1.59673
5	A5	111	81.4423	0.810634	1.53905
5	A5	112	81.636	0.688205	1.43645
5	A5	113	81.8296	0.580227	1.29733
5	A5	114	82.0233	0.493683	1.13369
5	A5	115	82.2169	0.426218	0.959101
5	A5	116	82.4106	0.377652	0.786611
5	A5	117	82.6042	0.340531	0.626866
5	A5	118	82.7978	0.314506	0.487041
5	A5	119	82.9915	0.296937	0.370611
5	A5	120	83.1851	0.284727	0.277829
5	A5	121	83.3788	0.274595	0.206648
5	A5	122	83.5724	0.267609	0.153743
5	A5	123	83.7661	0.262132	0.115414
5	A5	124	83.9597	0.257512	0.0882193
5	A5	125	84.1534	0.253675	0.0693036
5	A5	126	84.347	0.251216	0.0564567
5	A5	127	84.5407	0.248819	0.0479978
5	A5	128	84.7343	0.246774	0.0426037
5	A5	129	84.9279	0.243476	0.0391871
5	A5	130	85.1216	0.240927	0.0368655
5	A5	131	85.3152	0.238068	0.0350013
5	A5	132	85.5089	0.234005	0.033241
5	A5	133	85.7025	0.233122	0.0315025
5	A5	134	85.8962	0.23167	0.0298889
5	A5	135	86.0898	0.22886	0.0285734
5	A5	136	86.2835	0.227275	0.0277014
5	A5	137	86.4771	0.225389	0.0273368
5	A5	138	86.6708	0.223653	0.027447
5	A5	139	86.8644	0.222061	0.0279073
5	A5	140	87.0581	0.219648	0.0285172
5	A5	141	87.2517	0.217232	0.0290322
5	A5	142	87.4453	0.214899	0.0292158
5	A5	143	87.639	0.212711	0.0288998
5	A5	144	87.8326	0.209916	0.0280335
5	A5	145	88.0263	0.207681	0.0266994
5	A5	146	88.2199	0.206353	0.0250886
5	A5	147	88.4136	0.204731	0.0234428
5	A5	148	88.6072	0.204052	0.0219897
5	A5	149	88.8009	0.201372	0.020889
5	A5	150	88.9945	0.19991	0.0202016
5	A5	151	89.1882	0.199551	0.0198844
5	A5	152	89.3818	0.196791	0.0198074
5	A5	153	89.5754	0.195536	0.0197965
5	A5	154	89.7691	0.193474	0.0196911
5	A5	155	89.9627	0.193572	0.0193928
5	A5	156	90.1564	0.19081	0.0188891
5	A5	157	90.35	0.189444	0.0182433
5	A5	158	90.5437	0.189259	0.0175625
5	A5	159	90.7373	0.187566	0.0169593
5	A5	160	90.931	0.186713	0.0165166
5	A5	161	91.1246	0.185348	0.0162646
5	A5	162	91.3183	0.184188	0.0161729
5	A5	163	91.5119	0.1834	0.016158
5	A5	164	91.7056	0.181691	0.0161084
5	A5	165	91.8992	0.18075	0.0159243
5	A5	166	92.0928	0.178877	0.0155618
5	A5	167	92.2865	0.177863	0.0150597
5	A5	168	92.4801	0.177537	0.0145266
5	A5	169	92.6738	0.177142	0.0140888
5	A5	170	92.8674	0.17581	0.0138323
5	A5	171	93.0611	0.174048	0.0137721
5	A5	172	93.2547	0.173457	0.013862
5	A5	173	93.4484	0.172947	0.0140144
5	A5	174	93.642	0.171755	0.0141091
5	A5	175	93.8356	0.170358	0.0139892
5	A5	176	94.0293	0.168806	0.013471
5	A5	177	94.2229	0.16841	0.0123942
5	A5	178	94.4166	0.167035	0.0106991
5	A5	179	94.6102	0.165166	0.00849175
5	A5	180	94.8039	0.165742	0.00604592
6	A6	1	60.1413	4.29627	0.294895
6	A6	2	60.3349	4.28827	0.288212
6	A6	3	60.5286	4.27519	0.282262
6	A6	4	60.7222	4.26093	0.27889
6	A6	5	60.9159	4.24168	0.279294
6	A6	6	61.1095	4.22497	0.283543
6	A6	7	61.3032	4.20237	0.290587
6	A6	8	61.4968	4.1851	0.298712
6	A6	9	61.6905	4.15963	0.306231
6	A6	10	61.8841	4.1339	0.31205
6	A6	11	62.0778	4.11397	0.315951
6	A6	12	62.2714	4.08504	0.318484
6	A6	13	62.465	4.06632	0.320528
6	A6	14	62.6587	4.04389	0.32281
6	A6	15	62.8523	4.02742	0.325601
6	A6	16	63.046	3.99475	0.328754
6	A6	17	63.2396	3.97074	0.331924
6	A6	18	63.4333	3.94837	0.334808
6	A6	19	63.6269	3.92819	0.337187
6	A6	20	63.8206	3.90043	0.338875
6	A6	21	64.0142	3.87773	0.339698
6	A6	22	64.2079	3.8492	0.339529
6	A6	23	64.4015	3.82461	0.338389
6	A6	24	64.5952	3.80335	0.33647
6	A6	25	64.7888	3.77762	0.334084
6	A6	26	64.9824	3.74886	0.331543
6	A6	27	65.1761	3.73148	0.329087
6	A6	28	65.3697	3.70731	0.326856
6	A6	29	65.5634	3.68238	0.32492
6	A6	30	65.757	3.65792	0.323316
6	A6	31	65.9507	3.63459	0.322038
6	A6	32	66.1443	3.61725	0.320969
6	A6	33	66.338	3.59149	0.319889
6	A6	34	66.5316	3.56908	0.318578
6	A6	35	66.7253	3.54041	0.31697
6	A6	36	66.9189	3.52061	0.315209
6	A6	37	67.1125	3.49915	0.313602
6	A6	38	67.3062	3.47613	0.312432
6	A6	39	67.4998	3.45341	0.31182
6	A6	40	67.6935	3.43048	0.311704
6	A6	41	67.8871	3.40905	0.311905
6	A6	42	68.0808	3.38429	0.312186
6	A6	43	68.2744	3.36863	0.312302
6	A6	44	68.4681	3.33662	0.312004
6	A6	45	68.6617	3.31973	0.311089
6	A6	46	68.8554	3.29848	0.309493
6	A6	47	69.049	3.27233	0.3074
6	A6	48	69.2426	3.24804	0.305298
6	A6	49	69.4363	3.22735	0.303839
6	A6	50	69.6299	3.21053	0.303576
6	A6	51	69.8236	3.18675	0.304648
6	A6	52	70.0172	3.16774	0.306652
6	A6	53	70.2109	3.1411	0.308797
6	A6	54	70.4045	3.12084	0.310257
6	A6	55	70.5982	3.09686	0.31057
6	A6	56	70.7918	3.07036	0.30986
6	A6	57	70.9855	3.05075	0.30878
6	A6	58	71.1791	3.0304	0.30822
6	A6	59	71.3727	3.00799	0.308903
6	A6	60	71.5664	2.98821	0.311082
6	A6	61	71.76	2.96508	0.314431
6	A6	62	71.9537	2.94285	0.318206
6	A6	63	72.1473	2.91724	0.321525
6	A6	64	72.341	2.89435	0.3237
6	A6	65	72.5346	2.86796	0.324425
6	A6	66	72.7283	2.84619	0.323831
6	A6	67	72.9219	2.82264	0.322343
6	A6	68	73.1156	2.79953	0.320508
6	A6	69	73.3092	2.77602	0.318789
6	A6	70	73.5029	2.75501	0.317472
6	A6	71	73.6965	2.73202	0.316622
6	A6	72	73.8901	2.70886	0.31613
6	A6	73	74.0838	2.68408	0.315766
6	A6	74	74.2774	2.66498	0.315264
6	A6	75	74.4711	2.642	0.314403
6	A6	76	74.6647	2.61722	0.313104
6	A6	77	74.8584	2.59502	0.31151
6	A6	78	75.052	2.57393	0.309953
6	A6	79	75.2457	2.54946	0.30883
6	A6	80	75.4393	2.53357	0.308408
6	A6	81	75.633	2.50832	0.308721
6	A6	82	75.8266	2.4842	0.30961
6	A6	83	76.0202	2.46311	0.310879
6	A6	84	76.2139	2.43953	0.312431
6	A6	85	76.4075	2.41831	0.314306
6	A6	86	76.6012	2.39706	0.316592
6	A6	87	76.7948	2.37517	0.319359
6	A6	88	76.9885	2.348	0.322664
6	A6	89	77.1821	2.32763	0.326613
6	A6	90	77.3758	2.30209	0.331474
6	A6	91	77.5694	2.28009	0.337729
6	A6	92	77.7631	2.25508	0.346104
6	A6	93	77.9567	2.22951	0.357568
6	A6	94	78.1504	2.20525	0.373318
6	A6	95	78.344	2.18131	0.394768
6	A6	96	78.5376	2.15089	0.423561
6	A6	97	78.7313	2.12243	0.461602
6	A6	98	78.9249	2.08882	0.511049
6	A6	99	79.1186	2.05411	0.574204
6	A6	100	79.3122	2.01506	0.653218
6	A6	101	79.5059	1.96858	0.749592
6	A6	102	79.6995	1.91617	0.863576
6	A6	103	79.8932	1.85243	0.99351
6	A6	104	80.0868	1.7771	1.13531
6	A6	105	80.2805	1.68932	1.28218
6	A6	106	80.4741	1.58537	1.42479
6	A6	107	80.6677	1.46709	1.5519
6	A6	108	80.8614	1.33415	1.65159
6	A6	109	81.055	1.19128	1.7128
6	A6	110	81.2487	1.04476	1.72713
6	A6	111	81.4423	0.896309	1.69037
6	A6	112	81.636	0.761882	1.60353
6	A6	113	81.8296	0.637721	1.47296
6	A6	114	82.0233	0.534739	1.3095
6	A6	115	82.2169	0.452712	1.12681
6	A6	116	82.4106	0.389758	0.939227
6	A6	117	82.6042	0.345812	0.759613
6	A6	118	82.7978	0.311538	0.597738
6	A6	119	82.9915	0.290131	0.459482
6	A6	120	83.1851	0.273676	0.346908
6	A6	121	83.3788	0.262143	0.259006
6	A6	122	83.5724	0.253544	0.192765
6	A6	123	83.7661	0.246344	0.144247
6	A6	124	83.9597	0.241055	0.109443
6	A6	125	84.1534	0.236974	0.0848143
6	A6	126	84.347	0.233584	0.0675255
6	A6	127	84.5407	0.229857	0.0554554
6	A6	128	84.7343	0.227195	0.0470854
6	A6	129	84.9279	0.225115	0.0413464
6	A6	130	85.1216	0.222931	0.0374766
6	A6	131	85.3152	0.220287	0.0349151
6	A6	132	85.5089	0.217571	0.0332367
6	A6	133	85.7025	0.215846	0.0321141
6	A6	134	85.8962	0.214059	0.0313002
6	A6	135	86.0898	0.211121	0.0306186
6	A6	136	86.2835	0.2085	0.0299621
6	A6	137	86.4771	0.206992	0.029291
6	A6	138	86.6708	0.204971	0.0286208
6	A6	139	86.8644	0.202403	0.0279968
6	A6	140	87.0581	0.200896	0.0274614
6	A6	141	87.2517	0.199508	0.0270297
6	A6	142	87.4453	0.196855	0.0266834
6	A6	143	87.639	0.195089	0.0263817
6	A6	144	87.8326	0.193282	0.0260776
6	A6	145	88.0263	0.191093	0.0257309
6	A6	146	88.2199	0.190342	0.0253166
6	A6	147	88.4136	0.187254	0.0248371
6	A6	148	88.6072	0.18581	0.0243377
6	A6	149	88.8009	0.184094	0.0239159
6	A6	150	88.9945	0.181743	0.023703
6	A6	151	89.1882	0.180405	0.0238161
6	A6	152	89.3818	0.178501	0.0242912
6	A6	153	89.5754	0.177606	0.0250326
6	A6	154	89.7691	0.175021	0.0258116
6	A6	155	89.9627	0.172639	0.0263236
6	A6	156	90.1564	0.169741	0.0262875
6	A6	157	90.35	0.168693	0.025543
6	A6	158	90.5437	0.166258	0.0241051
6	A6	159	90.7373	0.16477	0.0221531
6	A6	160	90.931	0.164139	0.0199656
6	A6	161	91.1246	0.162468	0.0178335
6	A6	162	91.3183	0.162484	0.0159821
6	A6	163	91.5119	0.16133	0.0145311
6	A6	164	91.7056	0.160091	0.0134998
6	A6	165	91.8992	0.159154	0.0128461
6	A6	166	92.0928	0.158586	0.0125116
6	A6	167	92.2865	0.158439	0.012445
6	A6	168	92.4801	0.15661	0.0126021
6	A6	169	92.6738	0.156122	0.0129365
6	A6	170	92.8674	0.15519	0.0133987
6	A6	171	93.0611	0.153768	0.0139432
6	A6	172	93.2547	0.1531	0.0145281
6	A6	173	93.4484	0.151948	0.0150974
6	A6	174	93.642	0.150909	0.0155528
6	A6	175	93.8356	0.149352	0.0157355
6	A6	176	94.0293	0.148036	0.0154414
6	A6	177	94.2229	0.146543	0.0144774
6	A6	178	94.4166	0.145817	0.0127477
6	A6	179	94.6102	0.144369	0.010335
6	A6	180	94.8039	0.142106	0.00752441
7	A7	1	60.1413	4.26556	0.291767
7	A7	2	60.3349	4.26294	0.287371
7	A7	3	60.5286	4.24152	0.283477
7	A7	4	60.7222	4.22502	0.281321
7	A7	5	60.9159	4.2099	0.281796
7	A7	6	61.1095	4.19041	0.285094
7	A7	7	61.3032	4.17149	0.290643
7	A7	8	61.4968	4.14537	0.297387
7	A7	9	61.6905	4.13356	0.304162
7	A7	10	61.8841	4.09857	0.310017
7	A7	11	62.0778	4.08378	0.314317
7	A7	12	62.2714	4.05862	0.31674
7	A7	13	62.465	4.03954	0.317285
7	A7	14	62.6587	4.01247	0.316378
7	A7	15	62.8523	3.98299	0.314901
7	A7	16	63.046	3.96606	0.314014
7	A7	17	63.2396	3.94822	0.314694
7	A7	18	63.4333	3.92646	0.317255
7	A7	19	63.6269	3.90769	0.321183
7	A7	20	63.8206	3.88196	0.325405
7	A7	21	64.0142	3.8528	0.328822
7	A7	22	64.2079	3.82941	0.330746
7	A7	23	64.4015	3.80855	0.331021
7	A7	24	64.5952	3.78522	0.329887
7	A7	25	64.7888	3.7624	0.3278
7	A7	26	64.9824	3.72957	0.325312
7	A7	27	65.1761	3.71246	0.322968
7	A7	28	65.3697	3.6936	0.321143
7	A7	29	65.5634	3.67022	0.319894
7	A7	30	65.757	3.64613	0.318959
7	A7	31	65.9507	3.62268	0.317959
7	A7	32	66.1443	3.60199	0.316658
7	A7	33	66.338	3.57434	0.315124
7	A7	34	66.5316	3.55609	0.313638
7	A7	35	66.7253	3.53448	0.312482
7	A7	36	66.9189	3.51362	0.311758
7	A7	37	67.1125	3.48877	0.311388
7	A7	38	67.3062	3.46392	0.311211
7	A7	39	67.4998	3.44357	0.311122
7	A7	40	67.6935	3.4235	0.311089
7	A7	41	67.8871	3.39946	0.311108
7	A7	42	68.0808	3.37863	0.311122
7	A7	43	68.2744	3.35569	0.311037
7	A7	44	68.4681	3.33209	0.31074
7	A7	45	68.6617	3.3123	0.310134
7	A7	46	68.8554	3.29056	0.309177
7	A7	47	69.049	3.26641	0.307923
7	A7	48	69.2426	3.24448	0.306569
7	A7	49	69.4363	3.22067	0.305444
7	A7	50	69.6299	3.20218	0.304878
7	A7	51	69.8236	3.18042	0.305047
7	A7	52	70.0172	3.16167	0.305909
7	A7	53	70.2109	3.13475	0.307282
7	A7	54	70.4045	3.11458	0.309042
7	A7	55	70.5982	3.09276	0.311258
7	A7	56	70.7918	3.06807	0.314123
7	A7	57	70.9855	3.05085	0.317734
7	A7	58	71.1791	3.02861	0.321849
7	A7	59	71.3727	3.00286	0.32583
7	A7	60	71.5664	2.98043	0.328828
7	A7	61	71.76	2.95368	0.330127
7	A7	62	71.9537	2.92869	0.329451
7	A7	63	72.1473	2.90423	0.327058
7	A7	64	72.341	2.88338	0.323617
7	A7	65	72.5346	2.85961	0.319951
7	A7	66	72.7283	2.8395	0.316801
7	A7	67	72.9219	2.81518	0.314671
7	A7	68	73.1156	2.7932	0.313759
7	A7	69	73.3092	2.77292	0.313947
7	A7	70	73.5029	2.75322	0.314818
7	A7	71	73.6965	2.72535	0.31578
7	A7	72	73.8901	2.70702	0.316256
7	A7	73	74.0838	2.67831	0.315916
7	A7	74	74.2774	2.65829	0.31478
7	A7	75	74.4711	2.63627	0.313174
7	A7	76	74.6647	2.61622	0.311536
7	A7	77	74.8584	2.59467	0.310246
7	A7	78	75.052	2.57057	0.30949
7	A7	79	75.2457	2.55071	0.309265
7	A7	80	75.4393	2.52744	0.309431
7	A7	81	75.633	2.50894	0.309796
7	A7	82	75.8266	2.48056	0.310216
7	A7	83	76.0202	2.46018	0.310659
7	A7	84	76.2139	2.44009	0.311224
7	A7	85	76.4075	2.41838	0.312099
7	A7	86	76.6012	2.39453	0.313506
7	A7	87	76.7948	2.37418	0.315649
7	A7	88	76.9885	2.35079	0.318728
7	A7	89	77.1821	2.32815	0.32294
7	A7	90	77.3758	2.30544	0.32852
7	A7	91	77.5694	2.28351	0.335786
7	A7	92	77.7631	2.25762	0.345208
7	A7	93	77.9567	2.23288	0.357469
7	A7	94	78.1504	2.20862	0.373512
7	A7	95	78.344	2.18455	0.394552
7	A7	96	78.5376	2.15593	0.422105
7	A7	97	78.7313	2.12383	0.458023
7	A7	98	78.9249	2.09358	0.504497
7	A7	99	79.1186	2.05927	0.563908
7	A7	100	79.3122	2.02117	0.638485
7	A7	101	79.5059	1.97701	0.729793
7	A7	102	79.6995	1.92722	0.838165
7	A7	103	79.8932	1.86505	0.962204
7	A7	104	80.0868	1.79159	1.09838
7	A7	105	80.2805	1.70984	1.24084
7	A7	106	80.4741	1.61125	1.38139
7	A7	107	80.6677	1.50015	1.50993
7	A7	108	80.8614	1.37204	1.61526
7	A7	109	81.055	1.23735	1.68642
7	A7	110	81.2487	1.09323	1.71426
7	A7	111	81.4423	0.949266	1.69314
7	A7	112	81.636	0.811207	1.62218
7	A7	113	81.8296	0.686049	1.5058
7	A7	114	82.0233	0.578968	1.3533
7	A7	115	82.2169	0.49119	1.17743
7	A7	116	82.4106	0.42451	0.992362
7	A7	117	82.6042	0.374832	0.811408
7	A7	118	82.7978	0.33958	0.645187
7	A7	119	82.9915	0.313943	0.500581
7	A7	120	83.1851	0.295326	0.380646
7	A7	121	83.3788	0.281803	0.285266
7	A7	122	83.5724	0.272141	0.212186
7	A7	123	83.7661	0.265342	0.15803
7	A7	124	83.9597	0.261656	0.119075
7	A7	125	84.1534	0.256531	0.091739
7	A7	126	84.347	0.252974	0.0728579
7	A7	127	84.5407	0.248697	0.0598267
7	A7	128	84.7343	0.245788	0.050667
7	A7	129	84.9279	0.242805	0.0440132
7	A7	130	85.1216	0.239842	0.0390195
7	A7	131	85.3152	0.238877	0.035214
7	A7	132	85.5089	0.235942	0.0323456
7	A7	133	85.7025	0.234056	0.0302667
7	A7	134	85.8962	0.232239	0.028862
7	A7	135	86.0898	0.230823	0.0280189
7	A7	136	86.2835	0.228426	0.0276195
7	A7	137	86.4771	0.226632	0.0275413
7	A7	138	86.6708	0.22455	0.0276594
7	A7	139	86.8644	0.222926	0.0278501
7	A7	140	87.0581	0.220405	0.0279929
7	A7	141	87.2517	0.21875	0.0279793
7	A7	142	87.4453	0.21614	0.0277295
7	A7	143	87.639	0.214619	0.0272119
7	A7	144	87.8326	0.211821	0.0264548
7	A7	145	88.0263	0.210498	0.0255414
7	A7	146	88.2199	0.209212	0.024589
7	A7	147	88.4136	0.207349	0.0237221
7	A7	148	88.6072	0.205527	0.0230467
7	A7	149	88.8009	0.20385	0.0226295
7	A7	150	88.9945	0.202244	0.0224756
7	A7	151	89.1882	0.200722	0.0225175
7	A7	152	89.3818	0.198034	0.0226277
7	A7	153	89.5754	0.197093	0.0226672
7	A7	154	89.7691	0.194793	0.0225433
7	A7	155	89.9627	0.193557	0.0222424
7	A7	156	90.1564	0.192459	0.0218129
7	A7	157	90.35	0.191108	0.0213121
7	A7	158	90.5437	0.188901	0.0207625
7	A7	159	90.7373	0.187816	0.0201465
7	A7	160	90.931	0.186186	0.0194407
7	A7	161	91.1246	0.185055	0.0186585
7	A7	162	91.3183	0.183717	0.0178673
7	A7	163	91.5119	0.182571	0.0171652
7	A7	164	91.7056	0.182047	0.0166339
7	A7	165	91.8992	0.181191	0.0162968
7	A7	166	92.0928	0.179086	0.0161101
7	A7	167	92.2865	0.178396	0.0159949
7	A7	168	92.4801	0.176556	0.0158836
7	A7	169	92.6738	0.17666	0.0157493
7	A7	170	92.8674	0.1748	0.015597
7	A7	171	93.0611	0.174494	0.0154326
7	A7	172	93.2547	0.172439	0.0152374
7	A7	173	93.4484	0.171429	0.0149648
7	A7	174	93.642	0.171047	0.0145507
7	A7	175	93.8356	0.169591	0.0139212
7	A7	176	94.0293	0.168576	0.0129944
7	A7	177	94.2229	0.167802	0.0116943
7	A7	178	94.4166	0.166643	0.00998734
7	A7	179	94.6102	0.16677	0.00793234
7	A7	180	94.8039	0.163983	0.00570713
8	A8	1	60.1413	4.29625	0.298768
8	A8	2	60.3349	4.28586	0.292706
8	A8	3	60.5286	4.26988	0.287184
8	A8	4	60.7222	4.25655	0.283886
8	A8	5	60.9159	4.23862	0.283918
8	A8	6	61.1095	4.21886	0.287361
8	A8	7	61.3032	4.19848	0.293309
8	A8	8	61.4968	4.17332	0.300358
8	A8	9	61.6905	4.15812	0.307194
8	A8	10	61.8841	4.12637	0.313029
8	A8	11	62.0778	4.10295	0.317694
8	A8	12	62.2714	4.08924	0.321413
8	A8	13	62.465	4.05664	0.324412
8	A8	14	62.6587	4.03538	0.326639
8	A8	15	62.8523	4.01782	0.327726
8	A8	16	63.046	3.98851	0.32728
8	A8	17	63.2396	3.96169	0.325294
8	A8	18	63.4333	3.93041	0.322377
8	A8	19	63.6269	3.91862	0.319624
8	A8	20	63.8206	3.89858	0.318137
8	A8	21	64.0142	3.87234	0.318514
8	A8	22	64.2079	3.84762	0.320572
8	A8	23	64.4015	3.83075	0.32345
8	A8	24	64.5952	3.80511	0.325987
8	A8	25	64.7888	3.77865	0.327206
8	A8	26	64.9824	3.74709	0.32666
8	A8	27	65.1761	3.7293	0.324515
8	A8	28	65.3697	3.70617	0.321329
8	A8	29	65.5634	3.68349	0.317773
8	A8	30	65.757	3.66024	0.314392
8	A8	31	65.9507	3.63739	0.311567
8	A8	32	66.1443	3.61405	0.309545
8	A8	33	66.338	3.59319	0.30845
8	A8	34	66.5316	3.57516	0.308262
8	A8	35	66.7253	3.55053	0.308795
8	A8	36	66.9189	3.52386	0.309767
8	A8	37	67.1125	3.50552	0.310882
8	A8	38	67.3062	3.47994	0.311908
8	A8	39	67.4998	3.45927	0.312678
8	A8	40	67.6935	3.43456	0.313056
8	A8	41	67.8871	3.41068	0.312925
8	A8	42	68.0808	3.39219	0.312217
8	A8	43	68.2744	3.36755	0.310984
8	A8	44	68.4681	3.34083	0.309436
8	A8	45	68.6617	3.32184	0.307895
8	A8	46	68.8554	3.30107	0.306668
8	A8	47	69.049	3.27842	0.305882
8	A8	48	69.2426	3.25793	0.305434
8	A8	49	69.4363	3.23131	0.305072
8	A8	50	69.6299	3.2103	0.30455
8	A8	51	69.8236	3.19004	0.303798
8	A8	52	70.0172	3.16633	0.302976
8	A8	53	70.2109	3.14104	0.302433
8	A8	54	70.4045	3.12538	0.302608
8	A8	55	70.5982	3.10303	0.303885
8	A8	56	70.7918	3.07841	0.306491
8	A8	57	70.9855	3.05867	0.310387
8	A8	58	71.1791	3.03612	0.315233
8	A8	59	71.3727	3.01497	0.320375
8	A8	60	71.5664	2.98879	0.324946
8	A8	61	71.76	2.96528	0.328076
8	A8	62	71.9537	2.93818	0.329175
8	A8	63	72.1473	2.91475	0.328147
8	A8	64	72.341	2.88803	0.325473
8	A8	65	72.5346	2.86523	0.32202
8	A8	66	72.7283	2.84457	0.31872
8	A8	67	72.9219	2.82429	0.316238
8	A8	68	73.1156	2.7994	0.314782
8	A8	69	73.3092	2.77696	0.314147
8	A8	70	73.5029	2.75484	0.313926
8	A8	71	73.6965	2.73004	0.313732
8	A8	72	73.8901	2.70722	0.313339
8	A8	73	74.0838	2.68741	0.31271
8	A8	74	74.2774	2.66139	0.311952
8	A8	75	74.4711	2.64026	0.311255
8	A8	76	74.6647	2.61828	0.310799
8	A8	77	74.8584	2.59832	0.310696
8	A8	78	75.052	2.57398	0.310943
8	A8	79	75.2457	2.55261	0.311444
8	A8	80	75.4393	2.52921	0.31208
8	A8	81	75.633	2.50554	0.312765
8	A8	82	75.8266	2.48238	0.313499
8	A8	83	76.0202	2.46093	0.314334
8	A8	84	76.2139	2.4384	0.315348
8	A8	85	76.4075	2.41622	0.316617
8	A8	86	76.6012	2.39053	0.318252
8	A8	87	76.7948	2.3708	0.320449
8	A8	88	76.9885	2.34575	0.323532
8	A8	89	77.1821	2.32325	0.327914
8	A8	90	77.3758	2.2989	0.334075
8	A8	91	77.5694	2.27597	0.342516
8	A8	92	77.7631	2.25128	0.353783
8	A8	93	77.9567	2.22707	0.368601
8	A8	94	78.1504	2.19911	0.388018
8	A8	95	78.344	2.16863	0.413534
8	A8	96	78.5376	2.14346	0.447091
8	A8	97	78.7313	2.11183	0.490896
8	A8	98	78.9249	2.07795	0.547176
8	A8	99	79.1186	2.03817	0.617919
8	A8	100	79.3122	1.99432	0.70462
8	A8	101	79.5059	1.945	0.807968
8	A8	102	79.6995	1.88383	0.927392
8	A8	103	79.8932	1.81451	1.06047
8	A8	104	80.0868	1.73551	1.20239
8	A8	105	80.2805	1.64101	1.34572
8	A8	106	80.4741	1.52749	1.48064
8	A8	107	80.6677	1.40314	1.59583
8	A8	108	80.8614	1.26366	1.67983
8	A8	109	81.055	1.12493	1.72265
8	A8	110	81.2487	0.973908	1.7174
8	A8	111	81.4423	0.825707	1.66171
8	A8	112	81.636	0.696563	1.55842
8	A8	113	81.8296	0.578229	1.41545
8	A8	114	82.0233	0.483848	1.24465
8	A8	115	82.2169	0.408041	1.05986
8	A8	116	82.4106	0.350198	0.874803
8	A8	117	82.6042	0.309103	0.701097
8	A8	118	82.7978	0.280792	0.547041
8	A8	119	82.9915	0.259868	0.417152
8	A8	120	83.1851	0.245857	0.312485
8	A8	121	83.3788	0.234978	0.231468
8	A8	122	83.5724	0.22734	0.170921
8	A8	123	83.7661	0.222502	0.127003
8	A8	124	83.9597	0.21768	0.095908
8	A8	125	84.1534	0.213726	0.0742886
8	A8	126	84.347	0.210284	0.0594297
8	A8	127	84.5407	0.208026	0.0492581
8	A8	128	84.7343	0.205184	0.0422609
8	A8	129	84.9279	0.203015	0.0373752
8	A8	130	85.1216	0.199985	0.0338868
8	A8	131	85.3152	0.198224	0.0313455
8	A8	132	85.5089	0.196554	0.0294913
8	A8	133	85.7025	0.193896	0.0281809
8	A8	134	85.8962	0.192961	0.027319
8	A8	135	86.0898	0.190932	0.0268103
8	A8	136	86.2835	0.188951	0.0265454
8	A8	137	86.4771	0.186415	0.026415
8	A8	138	86.6708	0.184696	0.0263322
8	A8	139	86.8644	0.183232	0.0262425
8	A8	140	87.0581	0.180924	0.0261108
8	A8	141	87.2517	0.179411	0.025902
8	A8	142	87.4453	0.176906	0.0255688
8	A8	143	87.639	0.175368	0.0250588
8	A8	144	87.8326	0.173752	0.024336
8	A8	145	88.0263	0.171412	0.0234088
8	A8	146	88.2199	0.169745	0.0223496
8	A8	147	88.4136	0.168495	0.0212914
8	A8	148	88.6072	0.167019	0.0203941
8	A8	149	88.8009	0.166057	0.0197872
8	A8	150	88.9945	0.164391	0.0195167
8	A8	151	89.1882	0.162212	0.0195248
8	A8	152	89.3818	0.16097	0.0196763
8	A8	153	89.5754	0.159679	0.0198155
8	A8	154	89.7691	0.157965	0.01982
8	A8	155	89.9627	0.156178	0.0196261
8	A8	156	90.1564	0.15574	0.0192237
8	A8	157	90.35	0.15371	0.0186373
8	A8	158	90.5437	0.152247	0.017915
8	A8	159	90.7373	0.151334	0.0171264
8	A8	160	90.931	0.149821	0.0163574
8	A8	161	91.1246	0.14988	0.0156875
8	A8	162	91.3183	0.148236	0.015158
8	A8	163	91.5119	0.147034	0.0147547
8	A8	164	91.7056	0.146077	0.0144269
8	A8	165	91.8992	0.14514	0.0141292
8	A8	166	92.0928	0.143286	0.013857
8	A8	167	92.2865	0.143634	0.0136405
8	A8	168	92.4801	0.142907	0.0135006
8	A8	169	92.6738	0.141303	0.0134081
8	A8	170	92.8674	0.140231	0.0132864
8	A8	171	93.0611	0.139007	0.0130658
8	A8	172	93.2547	0.137676	0.0127412
8	A8	173	93.4484	0.137276	0.0123769
8	A8	174	93.642	0.138253	0.0120383
8	A8	175	93.8356	0.135811	0.0117012
8	A8	176	94.0293	0.135286	0.0112171
8	A8	177	94.2229	0.133193	0.0103761
8	A8	178	94.4166	0.133032	0.00903582
8	A8	179	94.6102	0.132486	0.00722869
8	A8	180	94.8039	0.131409	0.00517627
9	A9	1	60.1413	4.52156	0.30892
9	A9	2	60.3349	4.51219	0.306722
9	A9	3	60.5286	4.49376	0.304956
9	A9	4	60.7222	4.47479	0.304163
9	A9	5	60.9159	4.45161	0.304753
9	A9	6	61.1095	4.42842	0.306864
9	A9	7	61.3032	4.40916	0.310305
9	A9	8	61.4968	4.38412	0.31456
9	A9	9	61.6905	4.36721	0.318889
9	A9	10	61.8841	4.33583	0.322538
9	A9	11	62.0778	4.31613	0.324983
9	A9	12	62.2714	4.28877	0.326069
9	A9	13	62.465	4.26151	0.326
9	A9	14	62.6587	4.24305	0.325179
9	A9	15	62.8523	4.22293	0.324035
9	A9	16	63.046	4.18976	0.322959
9	A9	17	63.2396	4.16667	0.322304
9	A9	18	63.4333	4.15163	0.322381
9	A9	19	63.6269	4.12305	0.323344
9	A9	20	63.8206	4.09922	0.325087
9	A9	21	64.0142	4.08209	0.327236
9	A9	22	64.2079	4.05499	0.329285
9	A9	23	64.4015	4.02231	0.330823
9	A9	24	64.5952	4.00473	0.331642
9	A9	25	64.7888	3.97909	0.331707
9	A9	26	64.9824	3.95569	0.331051
9	A9	27	65.1761	3.93121	0.329705
9	A9	28	65.3697	3.90071	0.327732
9	A9	29	65.5634	3.88224	0.325293
9	A9	30	65.757	3.85917	0.322655
9	A9	31	65.9507	3.83577	0.32012
9	A9	32	66.1443	3.80717	0.317948
9	A9	33	66.338	3.79122	0.316285
9	A9	34	66.5316	3.76673	0.315161
9	A9	35	66.7253	3.74318	0.314526
9	A9	36	66.9189	3.7175	0.314306
9	A9	37	67.1125	3.69552	0.314397
9	A9	38	67.3062	3.67283	0.314643
9	A9	39	67.4998	3.65099	0.314794
9	A9	40	67.6935	3.6269	0.314592
9	A9	41	67.8871	3.60249	0.313906
9	A9	42	68.0808	3.57592	0.312878
9	A9	43	68.2744	3.55729	0.311902
9	A9	44	68.4681	3.53598	0.311424
9	A9	45	68.6617	3.51225	0.311695
9	A9	46	68.8554	3.49029	0.312626
9	A9	47	69.049	3.46729	0.313814
9	A9	48	69.2426	3.44329	0.314733
9	A9	49	69.4363	3.41852	0.314949
9	A9	50	69.6299	3.39506	0.314275
9	A9	51	69.8236	3.37243	0.312826
9	A9	52	70.0172	3.3476	0.310976
9	A9	53	70.2109	3.32771	0.309265
9	A9	54	70.4045	3.30139	0.30828
9	A9	55	70.5982	3.28678	0.308547
9	A9	56	70.7918	3.25727	0.310414
9	A9	57	70.9855	3.23873	0.313953
9	A9	58	71.1791	3.21643	0.318865
9	A9	59	71.3727	3.19292	0.324469
9	A9	60	71.5664	3.16964	0.329798
9	A9	61	71.76	3.14277	0.333853
9	A9	62	71.9537	3.11424	0.335925
9	A9	63	72.1473	3.09031	0.33584
9	A9	64	72.341	3.06609	0.333997
9	A9	65	72.5346	3.03745	0.331175
9	A9	66	72.7283	3.02001	0.328214
9	A9	67	72.9219	2.99533	0.325718
9	A9	68	73.1156	2.96971	0.323924
9	A9	69	73.3092	2.94791	0.322742
9	A9	70	73.5029	2.92363	0.321926
9	A9	71	73.6965	2.89892	0.321238
9	A9	72	73.8901	2.87605	0.320546
9	A9	73	74.0838	2.85266	0.319832
9	A9	74	74.2774	2.82922	0.319144
9	A9	75	74.4711	2.80615	0.318528
9	A9	76	74.6647	2.78409	0.317995
9	A9	77	74.8584	2.76143	0.317521
9	A9	78	75.052	2.73663	0.317093
9	A9	79	75.2457	2.71435	0.316752
9	A9	80	75.4393	2.69098	0.3166
9	A9	81	75.633	2.66706	0.316763
9	A9	82	75.8266	2.64349	0.317322
9	A9	83	76.0202	2.62293	0.31829
9	A9	84	76.2139	2.59915	0.319635
9	A9	85	76.4075	2.57221	0.321369
9	A9	86	76.6012	2.55097	0.323635
9	A9	87	76.7948	2.52909	0.326725
9	A9	88	76.9885	2.50392	0.331033
9	A9	89	77.1821	2.47942	0.336977
9	A9	90	77.3758	2.45552	0.344955
9	A9	91	77.5694	2.4313	0.355358
9	A9	92	77.7631	2.40315	0.368677
9	A9	93	77.9567	2.37972	0.38565
9	A9	94	78.1504	2.3486	0.407443
9	A9	95	78.344	2.31874	0.43575
9	A9	96	78.5376	2.28789	0.47277
9	A9	97	78.7313	2.2574	0.521012
9	A9	98	78.9249	2.21962	0.583044
9	A9	99	79.1186	2.17817	0.661161
9	A9	100	79.3122	2.12866	0.757039
9	A9	101	79.5059	2.07634	0.871271
9	A9	102	79.6995	2.01113	1.00276
9	A9	103	79.8932	1.93662	1.1481
9	A9	104	80.0868	1.84357	1.30111
9	A9	105	80.2805	1.73969	1.45283
9	A9	106	80.4741	1.61717	1.59207
9	A9	107	80.6677	1.47813	1.70652
9	A9	108	80.8614	1.33099	1.78428
9	A9	109	81.055	1.17604	1.81561
9	A9	110	81.2487	1.01676	1.7946
9	A9	111	81.4423	0.865761	1.7204
9	A9	112	81.636	0.72892	1.59776
9	A9	113	81.8296	0.611474	1.43652
9	A9	114	82.0233	0.515621	1.25013
9	A9	115	82.2169	0.44177	1.05356
9	A9	116	82.4106	0.387368	0.860985
9	A9	117	82.6042	0.348639	0.683887
9	A9	118	82.7978	0.320522	0.529868
9	A9	119	82.9915	0.302569	0.402422
9	A9	120	83.1851	0.287873	0.301488
9	A9	121	83.3788	0.277013	0.224498
9	A9	122	83.5724	0.269574	0.167549
9	A9	123	83.7661	0.263337	0.126413
9	A9	124	83.9597	0.258265	0.0972156
9	A9	125	84.1534	0.253732	0.0767634
9	A9	126	84.347	0.251181	0.0625947
9	A9	127	84.5407	0.248122	0.0528774
9	A9	128	84.7343	0.244976	0.0462659
9	A9	129	84.9279	0.241919	0.0417815
9	A9	130	85.1216	0.239437	0.0387381
9	A9	131	85.3152	0.23691	0.0366877
9	A9	132	85.5089	0.23427	0.0353638
9	A9	133	85.7025	0.232448	0.0346144
9	A9	134	85.8962	0.229326	0.0343316
9	A9	135	86.0898	0.227915	0.0343995
9	A9	136	86.2835	0.224574	0.0346711
9	A9	137	86.4771	0.222205	0.0349761
9	A9	138	86.6708	0.219165	0.0351514
9	A9	139	86.8644	0.216608	0.0350741
9	A9	140	87.0581	0.213947	0.0346835
9	A9	141	87.2517	0.210911	0.0339809
9	A9	142	87.4453	0.208748	0.033008
9	A9	143	87.639	0.206823	0.0318193
9	A9	144	87.8326	0.204383	0.0304631
9	A9	145	88.0263	0.201712	0.028987
9	A9	146	88.2199	0.200107	0.0274604
9	A9	147	88.4136	0.197912	0.0259928
9	A9	148	88.6072	0.196146	0.0247225
9	A9	149	88.8009	0.195436	0.023771
9	A9	150	88.9945	0.192626	0.0231887
9	A9	151	89.1882	0.191173	0.0229234
9	A9	152	89.3818	0.188807	0.0228381
9	A9	153	89.5754	0.187216	0.0227653
9	A9	154	89.7691	0.186236	0.0225649
9	A9	155	89.9627	0.184073	0.0221576
9	A9	156	90.1564	0.181839	0.021524
9	A9	157	90.35	0.181566	0.0206853
9	A9	158	90.5437	0.179782	0.0196878
9	A9	159	90.7373	0.177825	0.0186003
9	A9	160	90.931	0.176593	0.0175204
9	A9	161	91.1246	0.176302	0.0165685
9	A9	162	91.3183	0.175349	0.015855
9	A9	163	91.5119	0.173695	0.0154348
9	A9	164	91.7056	0.173786	0.0152764
9	A9	165	91.8992	0.171484	0.0152767
9	A9	166	92.0928	0.170181	0.0153132
9	A9	167	92.2865	0.169368	0.0153009
9	A9	168	92.4801	0.168322	0.0152128
9	A9	169	92.6738	0.167781	0.0150593
9	A9	170	92.8674	0.166487	0.0148507
9	A9	171	93.0611	0.164413	0.0145812
9	A9	172	93.2547	0.163619	0.0142358
9	A9	173	93.4484	0.164021	0.0138042
9	A9	174	93.642	0.162037	0.0132743
9	A9	175	93.8356	0.160225	0.0126106
9	A9	176	94.0293	0.160815	0.0117355
9	A9	177	94.2229	0.160218	0.0105463
9	A9	178	94.4166	0.157826	0.00897153
9	A9	179	94.6102	0.157048	0.00704367
9	A9	180	94.8039	0.15703	0.0049388
10	A10	1	60.1413	4.28246	0.305145
10	A10	2	60.3349	4.27537	0.302216
10	A10	3	60.5286	4.25508	0.300398
10	A10	4	60.7222	4.24219	0.300452
10	A10	5	60.9159	4.22221	0.302577
10	A10	6	61.1095	4.19558	0.306272
10	A10	7	61.3032	4.1787	0.31059
10	A10	8	61.4968	4.15287	0.314561
10	A10	9	61.6905	4.1264	0.317596
10	A10	10	61.8841	4.10863	0.31964
10	A10	11	62.0778	4.08305	0.321023
10	A10	12	62.2714	4.06014	0.322198
10	A10	13	62.465	4.03952	0.323458
10	A10	14	62.6587	4.01611	0.324849
10	A10	15	62.8523	3.9942	0.32623
10	A10	16	63.046	3.96451	0.327435
10	A10	17	63.2396	3.9444	0.328375
10	A10	18	63.4333	3.92162	0.329024
10	A10	19	63.6269	3.89987	0.329353
10	A10	20	63.8206	3.87632	0.329287
10	A10	21	64.0142	3.8465	0.328742
10	A10	22	64.2079	3.82934	0.32771
10	A10	23	64.4015	3.80248	0.32631
10	A10	24	64.5952	3.78158	0.324766
10	A10	25	64.7888	3.75515	0.323361
10	A10	26	64.9824	3.73293	0.322354
10	A10	27	65.1761	3.71214	0.3219
10	A10	28	65.3697	3.68799	0.321952
10	A10	29	65.5634	3.66766	0.32225
10	A10	30	65.757	3.64092	0.322381
10	A10	31	65.9507	3.62155	0.321957
10	A10	32	66.1443	3.5968	0.320794
10	A10	33	66.338	3.56894	0.318992
10	A10	34	66.5316	3.55251	0.316914
10	A10	35	66.7253	3.52533	0.314972
10	A10	36	66.9189	3.50934	0.313445
10	A10	37	67.1125	3.48242	0.312408
10	A10	38	67.3062	3.45921	0.311778
10	A10	39	67.4998	3.43617	0.311423
10	A10	40	67.6935	3.41758	0.311233
10	A10	41	67.8871	3.39463	0.311126
10	A10	42	68.0808	3.37071	0.311032
10	A10	43	68.2744	3.34878	0.310891
10	A10	44	68.4681	3.326	0.310645
10	A10	45	68.6617	3.3079	0.310246
10	A10	46	68.8554	3.28229	0.309675
10	A10	47	69.049	3.26043	0.308981
10	A10	48	69.2426	3.23448	0.308275
10	A10	49	69.4363	3.21813	0.307672
10	A10	50	69.6299	3.19639	0.307244
10	A10	51	69.8236	3.1711	0.307017
10	A10	52	70.0172	3.14936	0.307065
10	A10	53	70.2109	3.12667	0.307594
10	A10	54	70.4045	3.10491	0.308891
10	A10	55	70.5982	3.0885	0.311172
10	A10	56	70.7918	3.06431	0.314429
10	A10	57	70.9855	3.03852	0.318365
10	A10	58	71.1791	3.01616	0.322479
10	A10	59	71.3727	2.9988	0.32621
10	A10	60	71.5664	2.968	0.32908
10	A10	61	71.76	2.94478	0.330803
10	A10	62	71.9537	2.92138	0.331303
10	A10	63	72.1473	2.89766	0.330688
10	A10	64	72.341	2.87495	0.329156
10	A10	65	72.5346	2.84902	0.326933
10	A10	66	72.7283	2.82594	0.324257
10	A10	67	72.9219	2.80639	0.321387
10	A10	68	73.1156	2.77896	0.318617
10	A10	69	73.3092	2.75832	0.316261
10	A10	70	73.5029	2.73636	0.314579
10	A10	71	73.6965	2.71693	0.313685
10	A10	72	73.8901	2.68888	0.313497
10	A10	73	74.0838	2.67325	0.313761
10	A10	74	74.2774	2.64656	0.314146
10	A10	75	74.4711	2.62569	0.314388
10	A10	76	74.6647	2.60056	0.314363
10	A10	77	74.8584	2.58062	0.314083
10	A10	78	75.052	2.56199	0.313643
10	A10	79	75.2457	2.53444	0.313141
10	A10	80	75.4393	2.5124	0.312676
10	A10	81	75.633	2.49193	0.312346
10	A10	82	75.8266	2.46798	0.312255
10	A10	83	76.0202	2.44661	0.312492
10	A10	84	76.2139	2.42527	0.313126
10	A10	85	76.4075	2.40135	0.31425
10	A10	86	76.6012	2.38065	0.316037
10	A10	87	76.7948	2.35782	0.318801
10	A10	88	76.9885	2.33357	0.32295
10	A10	89	77.1821	2.31229	0.328883
10	A10	90	77.3758	2.2912	0.336882
10	A10	91	77.5694	2.26638	0.34713
10	A10	92	77.7631	2.24029	0.359911
10	A10	93	77.9567	2.21337	0.375912
10	A10	94	78.1504	2.18503	0.396451
10	A10	95	78.344	2.16107	0.423519
10	A10	96	78.5376	2.13328	0.459601
10	A10	97	78.7313	2.09787	0.507404
10	A10	98	78.9249	2.06631	0.569548
10	A10	99	79.1186	2.02495	0.648225
10	A10	100	79.3122	1.98192	0.744767
10	A10	101	79.5059	1.93089	0.859107
10	A10	102	79.6995	1.86657	0.989233
10	A10	103	79.8932	1.78959	1.13076
10	A10	104	80.0868	1.70454	1.27679
10	A10	105	80.2805	1.60213	1.41811
10	A10	106	80.4741	1.48356	1.54389
10	A10	107	80.6677	1.35199	1.64278
10	A10	108	80.8614	1.21515	1.70431
10	A10	109	81.055	1.07194	1.72042
10	A10	110	81.2487	0.925889	1.68687
10	A10	111	81.4423	0.788765	1.60421
10	A10	112	81.636	0.667557	1.47811
10	A10	113	81.8296	0.563475	1.31875
10	A10	114	82.0233	0.478326	1.13922
10	A10	115	82.2169	0.41719	0.953536
10	A10	116	82.4106	0.371012	0.774481
10	A10	117	82.6042	0.336188	0.611938
10	A10	118	82.7978	0.312236	0.47206
10	A10	119	82.9915	0.296073	0.357278
10	A10	120	83.1851	0.284912	0.266963
10	A10	121	83.3788	0.274378	0.198431
10	A10	122	83.5724	0.269728	0.14796
10	A10	123	83.7661	0.262512	0.111643
10	A10	124	83.9597	0.258516	0.0859524
10	A10	125	84.1534	0.255588	0.0680109
10	A10	126	84.347	0.252272	0.0556229
10	A10	127	84.5407	0.250004	0.0471634
10	A10	128	84.7343	0.247945	0.0414353
10	A10	129	84.9279	0.24406	0.037558
10	A10	130	85.1216	0.242285	0.0349038
10	A10	131	85.3152	0.240134	0.0330505
10	A10	132	85.5089	0.238322	0.0317328
10	A10	133	85.7025	0.235977	0.0307891
10	A10	134	85.8962	0.233254	0.0301162
10	A10	135	86.0898	0.231885	0.0296399
10	A10	136	86.2835	0.22953	0.0292965
10	A10	137	86.4771	0.227636	0.0290215
10	A10	138	86.6708	0.225346	0.0287463
10	A10	139	86.8644	0.22331	0.0284065
10	A10	140	87.0581	0.220711	0.027957
10	A10	141	87.2517	0.220083	0.027387
10	A10	142	87.4453	0.216124	0.0267218
10	A10	143	87.639	0.215888	0.0260093
10	A10	144	87.8326	0.213924	0.0252977
10	A10	145	88.0263	0.211557	0.0246163
10	A10	146	88.2199	0.210149	0.0239718
10	A10	147	88.4136	0.209511	0.0233612
10	A10	148	88.6072	0.206124	0.0227905
10	A10	149	88.8009	0.2048	0.0222803
10	A10	150	88.9945	0.203624	0.0218524
10	A10	151	89.1882	0.201697	0.021508
10	A10	152	89.3818	0.199825	0.0212278
10	A10	153	89.5754	0.198121	0.0209959
10	A10	154	89.7691	0.196542	0.0208235
10	A10	155	89.9627	0.196337	0.0207331
10	A10	156	90.1564	0.195112	0.0207088
10	A10	157	90.35	0.193089	0.0206612
10	A10	158	90.5437	0.190292	0.0204589
10	A10	159	90.7373	0.188766	0.020016
10	A10	160	90.931	0.187949	0.019364
10	A10	161	91.1246	0.188368	0.0186426
10	A10	162	91.3183	0.185709	0.0180116
10	A10	163	91.5119	0.184168	0.017556
10	A10	164	91.7056	0.184273	0.017248
10	A10	165	91.8992	0.181871	0.0169807
10	A10	166	92.0928	0.181283	0.0166386
10	A10	167	92.2865	0.17936	0.0161552
10	A10	168	92.4801	0.178677	0.0155359
10	A10	169	92.6738	0.177852	0.014842
10	A10	170	92.8674	0.17677	0.0141509
10	A10	171	93.0611	0.176585	0.0135177
10	A10	172	93.2547	0.174768	0.0129587
10	A10	173	93.4484	0.173526	0.0124576
10	A10	174	93.642	0.173686	0.0119738
10	A10	175	93.8356	0.172975	0.0114375
10	A10	176	94.0293	0.171952	0.0107394
10	A10	177	94.2229	0.170623	0.00975017
10	A10	178	94.4166	0.170003	0.00838048
10	A10	179	94.6102	0.16898	0.00665609
10	A10	180	94.8039	0.168815	0.00474842
11	A11	1	60.1413	4.43444	0.315055
11	A11	2	60.3349	4.41861	0.313918
11	A11	3	60.5286	4.39968	0.313567
11	A11	4	60.7222	4.3861	0.314242
11	A11	5	60.9159	4.36355	0.315798
11	A11	6	61.1095	4.33696	0.31777
11	A11	7	61.3032	4.31333	0.319628
11	A11	8	61.4968	4.28984	0.321085
11	A11	9	61.6905	4.26953	0.322213
11	A11	10	61.8841	4.24462	0.32332
11	A11	11	62.0778	4.22252	0.324702
11	A11	12	62.2714	4.20221	0.326447
11	A11	13	62.465	4.17809	0.328414
11	A11	14	62.6587	4.15093	0.330322
11	A11	15	62.8523	4.12853	0.331882
11	A11	16	63.046	4.10523	0.332903
11	A11	17	63.2396	4.083	0.333311
11	A11	18	63.4333	4.05731	0.333163
11	A11	19	63.6269	4.02692	0.332604
11	A11	20	63.8206	4.01441	0.331805
11	A11	21	64.0142	3.98587	0.330925
11	A11	22	64.2079	3.96564	0.330122
11	A11	23	64.4015	3.93477	0.329611
11	A11	24	64.5952	3.91234	0.32965
11	A11	25	64.7888	3.89522	0.330411
11	A11	26	64.9824	3.86894	0.331819
11	A11	27	65.1761	3.84879	0.33349
11	A11	28	65.3697	3.81625	0.334862
11	A11	29	65.5634	3.7951	0.335369
11	A11	30	65.757	3.77581	0.334611
11	A11	31	65.9507	3.74674	0.332427
11	A11	32	66.1443	3.72552	0.328972
11	A11	33	66.338	3.6973	0.324733
11	A11	34	66.5316	3.67541	0.320464
11	A11	35	66.7253	3.65517	0.316959
11	A11	36	66.9189	3.63392	0.314762
11	A11	37	67.1125	3.61256	0.31396
11	A11	38	67.3062	3.58717	0.314226
11	A11	39	67.4998	3.56538	0.315055
11	A11	40	67.6935	3.54255	0.316022
11	A11	41	67.8871	3.51984	0.316941
11	A11	42	68.0808	3.49528	0.317805
11	A11	43	68.2744	3.4763	0.318627
11	A11	44	68.4681	3.45361	0.31932
11	A11	45	68.6617	3.42993	0.319672
11	A11	46	68.8554	3.4045	0.319479
11	A11	47	69.049	3.38229	0.318684
11	A11	48	69.2426	3.35709	0.317444
11	A11	49	69.4363	3.34213	0.316096
11	A11	50	69.6299	3.31097	0.315038
11	A11	51	69.8236	3.28816	0.314596
11	A11	52	70.0172	3.27462	0.314942
11	A11	53	70.2109	3.24717	0.31605
11	A11	54	70.4045	3.22516	0.317783
11	A11	55	70.5982	3.20295	0.320021
11	A11	56	70.7918	3.17597	0.322733
11	A11	57	70.9855	3.15699	0.325924
11	A11	58	71.1791	3.1334	0.329443
11	A11	59	71.3727	3.11384	0.332879
11	A11	60	71.5664	3.08568	0.335639
11	A11	61	71.76	3.05555	0.337183
11	A11	62	71.9537	3.03468	0.337256
11	A11	63	72.1473	3.01208	0.335957
11	A11	64	72.341	2.98707	0.33364
11	A11	65	72.5346	2.96282	0.330784
11	A11	66	72.7283	2.93691	0.327886
11	A11	67	72.9219	2.9162	0.325394
11	A11	68	73.1156	2.89456	0.323626
11	A11	69	73.3092	2.87281	0.322696
11	A11	70	73.5029	2.8463	0.32248
11	A11	71	73.6965	2.82522	0.322688
11	A11	72	73.8901	2.80205	0.322962
11	A11	73	74.0838	2.77767	0.322993
11	A11	74	74.2774	2.75738	0.322604
11	A11	75	74.4711	2.7299	0.321802
11	A11	76	74.6647	2.7089	0.320761
11	A11	77	74.8584	2.68895	0.319778
11	A11	78	75.052	2.66338	0.319155
11	A11	79	75.2457	2.64364	0.319097
11	A11	80	75.4393	2.62036	0.319652
11	A11	81	75.633	2.59429	0.32071
11	A11	82	75.8266	2.57483	0.322064
11	A11	83	76.0202	2.55154	0.323509
11	A11	84	76.2139	2.52479	0.324953
11	A11	85	76.4075	2.50505	0.326521
11	A11	86	76.6012	2.47934	0.328601
11	A11	87	76.7948	2.45709	0.33177
11	A11	88	76.9885	2.43505	0.336638
11	A11	89	77.1821	2.41092	0.343673
11	A11	90	77.3758	2.38691	0.353097
11	A11	91	77.5694	2.36264	0.364957
11	A11	92	77.7631	2.33357	0.379361
11	A11	93	77.9567	2.309	0.396792
11	A11	94	78.1504	2.27707	0.41839
11	A11	95	78.344	2.24889	0.446062
11	A11	96	78.5376	2.21685	0.482357
11	A11	97	78.7313	2.1875	0.530154
11	A11	98	78.9249	2.14987	0.592242
11	A11	99	79.1186	2.10931	0.670882
11	A11	100	79.3122	2.06108	0.767382
11	A11	101	79.5059	2.00955	0.881672
11	A11	102	79.6995	1.94519	1.01188
11	A11	103	79.8932	1.86498	1.15396
11	A11	104	80.0868	1.77904	1.30153
11	A11	105	80.2805	1.67347	1.44592
11	A11	106	80.4741	1.55687	1.57673
11	A11	107	80.6677	1.42417	1.68272
11	A11	108	80.8614	1.28194	1.75309
11	A11	109	81.055	1.13404	1.77907
11	A11	110	81.2487	0.986306	1.75535
11	A11	111	81.4423	0.83997	1.68126
11	A11	112	81.636	0.71223	1.56121
11	A11	113	81.8296	0.600714	1.40431
11	A11	114	82.0233	0.507087	1.22311
11	A11	115	82.2169	0.436366	1.03171
11	A11	116	82.4106	0.383903	0.843699
11	A11	117	82.6042	0.347054	0.670289
11	A11	118	82.7978	0.320762	0.519105
11	A11	119	82.9915	0.302808	0.393808
11	A11	120	83.1851	0.289365	0.294523
11	A11	121	83.3788	0.280345	0.218809
11	A11	122	83.5724	0.271835	0.162827
11	A11	123	83.7661	0.265855	0.122376
11	A11	124	83.9597	0.261812	0.0936148
11	A11	125	84.1534	0.256968	0.0734078
11	A11	126	84.347	0.255876	0.0593706
11	A11	127	84.5407	0.251759	0.0497562
11	A11	128	84.7343	0.249515	0.0432976
11	A11	129	84.9279	0.246891	0.0390745
11	A11	130	85.1216	0.244313	0.0364121
11	A11	131	85.3152	0.243196	0.0348016
11	A11	132	85.5089	0.239637	0.0338407
11	A11	133	85.7025	0.238006	0.0332059
11	A11	134	85.8962	0.235638	0.0326592
11	A11	135	86.0898	0.231769	0.0320698
11	A11	136	86.2835	0.230073	0.031412
11	A11	137	86.4771	0.228846	0.0307275
11	A11	138	86.6708	0.227079	0.0300651
11	A11	139	86.8644	0.222958	0.0294394
11	A11	140	87.0581	0.222486	0.028831
11	A11	141	87.2517	0.220259	0.0282186
11	A11	142	87.4453	0.217155	0.0276076
11	A11	143	87.639	0.215977	0.0270236
11	A11	144	87.8326	0.214779	0.0264751
11	A11	145	88.0263	0.212585	0.0259222
11	A11	146	88.2199	0.211321	0.025287
11	A11	147	88.4136	0.207669	0.0245146
11	A11	148	88.6072	0.206139	0.0236382
11	A11	149	88.8009	0.205798	0.0227898
11	A11	150	88.9945	0.202818	0.02213
11	A11	151	89.1882	0.202979	0.0217379
11	A11	152	89.3818	0.200364	0.0215462
11	A11	153	89.5754	0.197917	0.0213757
11	A11	154	89.7691	0.196351	0.0210508
11	A11	155	89.9627	0.19538	0.0205119
11	A11	156	90.1564	0.194197	0.0198459
11	A11	157	90.35	0.193322	0.0192187
11	A11	158	90.5437	0.191966	0.0187664
11	A11	159	90.7373	0.1901	0.0185191
11	A11	160	90.931	0.189974	0.0184017
[truncated: 15,320 more rows]
