# Supplementary material for: Chlorpromazine induces cytotoxic autophagy in glioblastoma cells via endoplasmic reticulum stress and unfolded protein response
Source: J Exp Clin Cancer Res. 2021 Nov 5;40:347. doi: 10.1186/s13046-021-02144-w (PMC8569984; doi:10.1186/s13046-021-02144-w)
Supplement: Supplementary file 2 — Additional file 2. [file 13046_2021_2144_MOESM2_ESM.zip › Raw Data/RT-PCR/22-06-2020 ER stress sfere-adese.xls]

## Sheet: Sample Setup
Block Type	Fast 96-Well Block (0.1mL)
Calibration Background is expired	No
Calibration Background performed on	01-28-2020
Calibration Normalization FAM-ROX is expired	No
Calibration Normalization FAM-ROX performed on	01-28-2020
Calibration Normalization VIC-ROX is expired	No
Calibration Normalization VIC-ROX performed on	01-28-2020
Calibration Pure Dye FAM is expired	No
Calibration Pure Dye FAM performed on	01-28-2020
Calibration Pure Dye NED is expired	No
Calibration Pure Dye NED performed on	01-28-2020
Calibration Pure Dye ROX is expired	No
Calibration Pure Dye ROX performed on	01-28-2020
Calibration Pure Dye SYBR is expired	No
Calibration Pure Dye SYBR performed on	01-28-2020
Calibration Pure Dye TAMRA is expired	No
Calibration Pure Dye TAMRA performed on	01-28-2020
Calibration Pure Dye VIC is expired	No
Calibration Pure Dye VIC performed on	01-28-2020
Calibration ROI is expired	No
Calibration ROI performed on	01-28-2020
Calibration Uniformity is expired	No
Calibration Uniformity performed on	01-28-2020
Chemistry	SYBR_GREEN
Date Created	2020-06-22 16:48:40 PM PDT
Experiment Barcode
Experiment Comment
Experiment File Name	D:\Claudia (MP)\22-06-2020 ER stress sfere-adese.eds
Experiment Name	22-06-2020 ER stress sfere-adese
Experiment Run End Time	2020-06-22 17:46:33 PM PDT
Experiment Type	Standard Curve
Instrument Name	278861431
Instrument Serial Number	278861431
Instrument Type	QuantStudio(TM) 6 Flex System
Passive Reference	ROX
Quantification Cycle Method	Ct
Signal Smoothing On	true
Stage/ Cycle where Analysis is performed	Stage 2, Step 2
User Name
Well	Well Position	Sample Name	Sample Color	Biogroup Name	Biogroup Color	Target Name	Target Color	Task	Reporter	Quencher	Quantity	Comments
1	A1	BTSC #1 NT	RGB(176,23,31)			sXBP1	RGB(176,23,31)	UNKNOWN	SYBR	None
2	A2	BTSC #1 NT	RGB(176,23,31)			sXBP1	RGB(176,23,31)	UNKNOWN	SYBR	None
3	A3	BTSC #1 CPZ	RGB(0,0,255)			sXBP1	RGB(176,23,31)	UNKNOWN	SYBR	None
4	A4	BTSC #1 CPZ	RGB(0,0,255)			sXBP1	RGB(176,23,31)	UNKNOWN	SYBR	None
5	A5	BTSC #83 NT	RGB(0,139,69)			sXBP1	RGB(176,23,31)	UNKNOWN	SYBR	None
6	A6	BTSC #83 NT	RGB(0,139,69)			sXBP1	RGB(176,23,31)	UNKNOWN	SYBR	None
7	A7	BTSC #83 CPZ	RGB(255,127,0)			sXBP1	RGB(176,23,31)	UNKNOWN	SYBR	None
8	A8	BTSC #83 CPZ	RGB(255,127,0)			sXBP1	RGB(176,23,31)	UNKNOWN	SYBR	None
9	A9	BTSC #163 NT	RGB(139,137,112)			sXBP1	RGB(176,23,31)	UNKNOWN	SYBR	None
10	A10	BTSC #163 NT	RGB(139,137,112)			sXBP1	RGB(176,23,31)	UNKNOWN	SYBR	None
11	A11	BTSC #163 CPZ	RGB(238,121,66)			sXBP1	RGB(176,23,31)	UNKNOWN	SYBR	None
12	A12	BTSC #163 CPZ	RGB(238,121,66)			sXBP1	RGB(176,23,31)	UNKNOWN	SYBR	None
13	B1	BTSC #1 NT	RGB(176,23,31)			uXBP1	RGB(0,0,255)	UNKNOWN	SYBR	None
14	B2	BTSC #1 NT	RGB(176,23,31)			uXBP1	RGB(0,0,255)	UNKNOWN	SYBR	None
15	B3	BTSC #1 CPZ	RGB(0,0,255)			uXBP1	RGB(0,0,255)	UNKNOWN	SYBR	None
16	B4	BTSC #1 CPZ	RGB(0,0,255)			uXBP1	RGB(0,0,255)	UNKNOWN	SYBR	None
17	B5	BTSC #83 NT	RGB(0,139,69)			uXBP1	RGB(0,0,255)	UNKNOWN	SYBR	None
18	B6	BTSC #83 NT	RGB(0,139,69)			uXBP1	RGB(0,0,255)	UNKNOWN	SYBR	None
19	B7	BTSC #83 CPZ	RGB(255,127,0)			uXBP1	RGB(0,0,255)	UNKNOWN	SYBR	None
20	B8	BTSC #83 CPZ	RGB(255,127,0)			uXBP1	RGB(0,0,255)	UNKNOWN	SYBR	None
21	B9	BTSC #163 NT	RGB(139,137,112)			uXBP1	RGB(0,0,255)	UNKNOWN	SYBR	None
22	B10	BTSC #163 NT	RGB(139,137,112)			uXBP1	RGB(0,0,255)	UNKNOWN	SYBR	None
23	B11	BTSC #163 CPZ	RGB(238,121,66)			uXBP1	RGB(0,0,255)	UNKNOWN	SYBR	None
24	B12	BTSC #163 CPZ	RGB(238,121,66)			uXBP1	RGB(0,0,255)	UNKNOWN	SYBR	None
25	C1	BTSC #1 NT	RGB(176,23,31)			ATF4	RGB(0,139,69)	UNKNOWN	SYBR	None
26	C2	BTSC #1 NT	RGB(176,23,31)			ATF4	RGB(0,139,69)	UNKNOWN	SYBR	None
27	C3	BTSC #1 CPZ	RGB(0,0,255)			ATF4	RGB(0,139,69)	UNKNOWN	SYBR	None
28	C4	BTSC #1 CPZ	RGB(0,0,255)			ATF4	RGB(0,139,69)	UNKNOWN	SYBR	None
29	C5	BTSC #83 NT	RGB(0,139,69)			ATF4	RGB(0,139,69)	UNKNOWN	SYBR	None
30	C6	BTSC #83 NT	RGB(0,139,69)			ATF4	RGB(0,139,69)	UNKNOWN	SYBR	None
31	C7	BTSC #83 CPZ	RGB(255,127,0)			ATF4	RGB(0,139,69)	UNKNOWN	SYBR	None
32	C8	BTSC #83 CPZ	RGB(255,127,0)			ATF4	RGB(0,139,69)	UNKNOWN	SYBR	None
33	C9	BTSC #163 NT	RGB(139,137,112)			ATF4	RGB(0,139,69)	UNKNOWN	SYBR	None
34	C10	BTSC #163 NT	RGB(139,137,112)			ATF4	RGB(0,139,69)	UNKNOWN	SYBR	None
35	C11	BTSC #163 CPZ	RGB(238,121,66)			ATF4	RGB(0,139,69)	UNKNOWN	SYBR	None
36	C12	BTSC #163 CPZ	RGB(238,121,66)			ATF4	RGB(0,139,69)	UNKNOWN	SYBR	None
37	D1	BTSC #1 NT	RGB(176,23,31)			GAPDH	RGB(238,238,0)	UNKNOWN	SYBR	None
38	D2	BTSC #1 NT	RGB(176,23,31)			GAPDH	RGB(238,238,0)	UNKNOWN	SYBR	None
39	D3	BTSC #1 CPZ	RGB(0,0,255)			GAPDH	RGB(238,238,0)	UNKNOWN	SYBR	None
40	D4	BTSC #1 CPZ	RGB(0,0,255)			GAPDH	RGB(238,238,0)	UNKNOWN	SYBR	None
41	D5	BTSC #83 NT	RGB(0,139,69)			GAPDH	RGB(238,238,0)	UNKNOWN	SYBR	None
42	D6	BTSC #83 NT	RGB(0,139,69)			GAPDH	RGB(238,238,0)	UNKNOWN	SYBR	None
43	D7	BTSC #83 CPZ	RGB(255,127,0)			GAPDH	RGB(238,238,0)	UNKNOWN	SYBR	None
44	D8	BTSC #83 CPZ	RGB(255,127,0)			GAPDH	RGB(238,238,0)	UNKNOWN	SYBR	None
45	D9	BTSC #163 NT	RGB(139,137,112)			GAPDH	RGB(238,238,0)	UNKNOWN	SYBR	None
46	D10	BTSC #163 NT	RGB(139,137,112)			GAPDH	RGB(238,238,0)	UNKNOWN	SYBR	None
47	D11	BTSC #163 CPZ	RGB(238,121,66)			GAPDH	RGB(238,238,0)	UNKNOWN	SYBR	None
48	D12	BTSC #163 CPZ	RGB(238,121,66)			GAPDH	RGB(238,238,0)	UNKNOWN	SYBR	None
49	E1	U87MG NT	RGB(142,56,142)			sXBP1	RGB(176,23,31)	UNKNOWN	SYBR	None
50	E2	U87MG NT	RGB(142,56,142)			sXBP1	RGB(176,23,31)	UNKNOWN	SYBR	None
51	E3	U87MG CPZ	RGB(198,113,113)			sXBP1	RGB(176,23,31)	UNKNOWN	SYBR	None
52	E4	U87MG CPZ	RGB(198,113,113)			sXBP1	RGB(176,23,31)	UNKNOWN	SYBR	None
53	E5	T98G NT	RGB(0,245,255)			sXBP1	RGB(176,23,31)	UNKNOWN	SYBR	None
54	E6	T98G NT	RGB(0,245,255)			sXBP1	RGB(176,23,31)	UNKNOWN	SYBR	None
55	E7	T98G CPZ	RGB(238,220,130)			sXBP1	RGB(176,23,31)	UNKNOWN	SYBR	None
56	E8	T98G CPZ	RGB(238,220,130)			sXBP1	RGB(176,23,31)	UNKNOWN	SYBR	None
57	E9	U251MG NT	RGB(238,238,0)			sXBP1	RGB(176,23,31)	UNKNOWN	SYBR	None
58	E10	U251MG NT	RGB(238,238,0)			sXBP1	RGB(176,23,31)	UNKNOWN	SYBR	None
59	E11	U251MG CPZ	RGB(142,142,56)			sXBP1	RGB(176,23,31)	UNKNOWN	SYBR	None
60	E12	U251MG CPZ	RGB(142,142,56)			sXBP1	RGB(176,23,31)	UNKNOWN	SYBR	None
61	F1	U87MG NT	RGB(142,56,142)			uXBP1	RGB(0,0,255)	UNKNOWN	SYBR	None
62	F2	U87MG NT	RGB(142,56,142)			uXBP1	RGB(0,0,255)	UNKNOWN	SYBR	None
63	F3	U87MG CPZ	RGB(198,113,113)			uXBP1	RGB(0,0,255)	UNKNOWN	SYBR	None
64	F4	U87MG CPZ	RGB(198,113,113)			uXBP1	RGB(0,0,255)	UNKNOWN	SYBR	None
65	F5	T98G NT	RGB(0,245,255)			uXBP1	RGB(0,0,255)	UNKNOWN	SYBR	None
66	F6	T98G NT	RGB(0,245,255)			uXBP1	RGB(0,0,255)	UNKNOWN	SYBR	None
67	F7	T98G CPZ	RGB(238,220,130)			uXBP1	RGB(0,0,255)	UNKNOWN	SYBR	None
68	F8	T98G CPZ	RGB(238,220,130)			uXBP1	RGB(0,0,255)	UNKNOWN	SYBR	None
69	F9	U251MG NT	RGB(238,238,0)			uXBP1	RGB(0,0,255)	UNKNOWN	SYBR	None
70	F10	U251MG NT	RGB(238,238,0)			uXBP1	RGB(0,0,255)	UNKNOWN	SYBR	None
71	F11	U251MG CPZ	RGB(142,142,56)			uXBP1	RGB(0,0,255)	UNKNOWN	SYBR	None
72	F12	U251MG CPZ	RGB(142,142,56)			uXBP1	RGB(0,0,255)	UNKNOWN	SYBR	None
73	G1	U87MG NT	RGB(142,56,142)			ATF4	RGB(0,139,69)	UNKNOWN	SYBR	None
74	G2	U87MG NT	RGB(142,56,142)			ATF4	RGB(0,139,69)	UNKNOWN	SYBR	None
75	G3	U87MG CPZ	RGB(198,113,113)			ATF4	RGB(0,139,69)	UNKNOWN	SYBR	None
76	G4	U87MG CPZ	RGB(198,113,113)			ATF4	RGB(0,139,69)	UNKNOWN	SYBR	None
77	G5	T98G NT	RGB(0,245,255)			ATF4	RGB(0,139,69)	UNKNOWN	SYBR	None
78	G6	T98G NT	RGB(0,245,255)			ATF4	RGB(0,139,69)	UNKNOWN	SYBR	None
79	G7	T98G CPZ	RGB(238,220,130)			ATF4	RGB(0,139,69)	UNKNOWN	SYBR	None
80	G8	T98G CPZ	RGB(238,220,130)			ATF4	RGB(0,139,69)	UNKNOWN	SYBR	None
81	G9	U251MG NT	RGB(238,238,0)			ATF4	RGB(0,139,69)	UNKNOWN	SYBR	None
82	G10	U251MG NT	RGB(238,238,0)			ATF4	RGB(0,139,69)	UNKNOWN	SYBR	None
83	G11	U251MG CPZ	RGB(142,142,56)			ATF4	RGB(0,139,69)	UNKNOWN	SYBR	None
84	G12	U251MG CPZ	RGB(142,142,56)			ATF4	RGB(0,139,69)	UNKNOWN	SYBR	None
85	H1	U87MG NT	RGB(142,56,142)			GAPDH	RGB(238,238,0)	UNKNOWN	SYBR	None
86	H2	U87MG NT	RGB(142,56,142)			GAPDH	RGB(238,238,0)	UNKNOWN	SYBR	None
87	H3	U87MG CPZ	RGB(198,113,113)			GAPDH	RGB(238,238,0)	UNKNOWN	SYBR	None
88	H4	U87MG CPZ	RGB(198,113,113)			GAPDH	RGB(238,238,0)	UNKNOWN	SYBR	None
89	H5	T98G NT	RGB(0,245,255)			GAPDH	RGB(238,238,0)	UNKNOWN	SYBR	None
90	H6	T98G NT	RGB(0,245,255)			GAPDH	RGB(238,238,0)	UNKNOWN	SYBR	None
91	H7	T98G CPZ	RGB(238,220,130)			GAPDH	RGB(238,238,0)	UNKNOWN	SYBR	None
92	H8	T98G CPZ	RGB(238,220,130)			GAPDH	RGB(238,238,0)	UNKNOWN	SYBR	None
93	H9	U251MG NT	RGB(238,238,0)			GAPDH	RGB(238,238,0)	UNKNOWN	SYBR	None
94	H10	U251MG NT	RGB(238,238,0)			GAPDH	RGB(238,238,0)	UNKNOWN	SYBR	None
95	H11	U251MG CPZ	RGB(142,142,56)			GAPDH	RGB(238,238,0)	UNKNOWN	SYBR	None
96	H12	U251MG CPZ	RGB(142,142,56)			GAPDH	RGB(238,238,0)	UNKNOWN	SYBR	None

## Sheet: Amplification Data
Block Type	Fast 96-Well Block (0.1mL)
Calibration Background is expired	No
Calibration Background performed on	01-28-2020
Calibration Normalization FAM-ROX is expired	No
Calibration Normalization FAM-ROX performed on	01-28-2020
Calibration Normalization VIC-ROX is expired	No
Calibration Normalization VIC-ROX performed on	01-28-2020
Calibration Pure Dye FAM is expired	No
Calibration Pure Dye FAM performed on	01-28-2020
Calibration Pure Dye NED is expired	No
Calibration Pure Dye NED performed on	01-28-2020
Calibration Pure Dye ROX is expired	No
Calibration Pure Dye ROX performed on	01-28-2020
Calibration Pure Dye SYBR is expired	No
Calibration Pure Dye SYBR performed on	01-28-2020
Calibration Pure Dye TAMRA is expired	No
Calibration Pure Dye TAMRA performed on	01-28-2020
Calibration Pure Dye VIC is expired	No
Calibration Pure Dye VIC performed on	01-28-2020
Calibration ROI is expired	No
Calibration ROI performed on	01-28-2020
Calibration Uniformity is expired	No
Calibration Uniformity performed on	01-28-2020
Chemistry	SYBR_GREEN
Date Created	2020-06-22 16:48:40 PM PDT
Experiment Barcode
Experiment Comment
Experiment File Name	D:\Claudia (MP)\22-06-2020 ER stress sfere-adese.eds
Experiment Name	22-06-2020 ER stress sfere-adese
Experiment Run End Time	2020-06-22 17:46:33 PM PDT
Experiment Type	Standard Curve
Instrument Name	278861431
Instrument Serial Number	278861431
Instrument Type	QuantStudio(TM) 6 Flex System
Passive Reference	ROX
Quantification Cycle Method	Ct
Signal Smoothing On	true
Stage/ Cycle where Analysis is performed	Stage 2, Step 2
User Name
Well	Cycle	Target Name	Rn	Delta Rn
1	1	sXBP1	0.85332	-0.0198695
1	2	sXBP1	0.863753	-0.0119058
1	3	sXBP1	0.877073	-0.001055
1	4	sXBP1	0.883684	0.00308633
1	5	sXBP1	0.885635	0.00256778
1	6	sXBP1	0.886518	0.00098218
1	7	sXBP1	0.887608	-0.000397245
1	8	sXBP1	0.890358	-0.000116979
1	9	sXBP1	0.891797	-0.00114682
1	10	sXBP1	0.894637	-0.000776673
1	11	sXBP1	0.896195	-0.00168719
1	12	sXBP1	0.896928	-0.00342371
1	13	sXBP1	0.900934	-0.00188739
1	14	sXBP1	0.902742	-0.00254804
1	15	sXBP1	0.907137	-0.00062263
1	16	sXBP1	0.911053	0.000824278
1	17	sXBP1	0.914423	0.00172443
1	18	sXBP1	0.919644	0.00447668
1	19	sXBP1	0.927147	0.00950988
1	20	sXBP1	0.940867	0.0207612
1	21	sXBP1	0.963347	0.0407719
1	22	sXBP1	1.00469	0.079645
1	23	sXBP1	1.07932	0.151809
1	24	sXBP1	1.21092	0.280933
1	25	sXBP1	1.43579	0.503336
1	26	sXBP1	1.77985	0.844932
1	27	sXBP1	2.23339	1.296
1	28	sXBP1	2.75423	1.81437
1	29	sXBP1	3.2734	2.33107
1	30	sXBP1	3.73426	2.78946
1	31	sXBP1	4.12015	3.17288
1	32	sXBP1	4.42533	3.47559
1	33	sXBP1	4.66555	3.71334
1	34	sXBP1	4.85767	3.90299
1	35	sXBP1	5.0044	4.04725
1	36	sXBP1	5.11477	4.15516
1	37	sXBP1	5.19559	4.23351
1	38	sXBP1	5.25405	4.28949
1	39	sXBP1	5.29237	4.32535
1	40	sXBP1	5.31177	4.34228
2	1	sXBP1	0.855002	-0.0133718
2	2	sXBP1	0.864198	-0.0071302
2	3	sXBP1	0.874786	0.000504373
2	4	sXBP1	0.879988	0.00275176
2	5	sXBP1	0.882722	0.00253259
2	6	sXBP1	0.883163	1.93022e-05
2	7	sXBP1	0.8854	-0.000697268
2	8	sXBP1	0.888554	-0.000497595
2	9	sXBP1	0.889897	-0.00210883
2	10	sXBP1	0.893358	-0.00160196
2	11	sXBP1	0.89698	-0.000933671
2	12	sXBP1	0.898862	-0.0020059
2	13	sXBP1	0.901919	-0.00190213
2	14	sXBP1	0.905067	-0.0017086
2	15	sXBP1	0.909039	-0.000690734
2	16	sXBP1	0.913088	0.000404916
2	17	sXBP1	0.917011	0.00137391
2	18	sXBP1	0.923151	0.00455983
2	19	sXBP1	0.931781	0.0102362
2	20	sXBP1	0.944987	0.0204883
2	21	sXBP1	0.967114	0.0396608
2	22	sXBP1	1.00628	0.0758741
2	23	sXBP1	1.07909	0.145733
2	24	sXBP1	1.21254	0.276221
2	25	sXBP1	1.43589	0.496616
2	26	sXBP1	1.77971	0.837492
2	27	sXBP1	2.25163	1.30645
2	28	sXBP1	2.80764	1.85951
2	29	sXBP1	3.37727	2.42619
2	30	sXBP1	3.89244	2.9384
2	31	sXBP1	4.32762	3.37063
2	32	sXBP1	4.67955	3.7196
2	33	sXBP1	4.9603	3.9974
2	34	sXBP1	5.17691	4.21105
2	35	sXBP1	5.33991	4.3711
2	36	sXBP1	5.46563	4.49387
2	37	sXBP1	5.56332	4.5886
2	38	sXBP1	5.62664	4.64897
2	39	sXBP1	5.6672	4.68658
2	40	sXBP1	5.68235	4.69877
3	1	sXBP1	0.786417	-0.00351803
3	2	sXBP1	0.791582	-0.00171319
3	3	sXBP1	0.798087	0.00143079
3	4	sXBP1	0.802193	0.00217616
3	5	sXBP1	0.804534	0.00115669
3	6	sXBP1	0.807417	0.000679631
3	7	sXBP1	0.809734	-0.000363795
3	8	sXBP1	0.811814	-0.00164504
3	9	sXBP1	0.815429	-0.00138986
3	10	sXBP1	0.818956	-0.00122403
3	11	sXBP1	0.822058	-0.00148282
3	12	sXBP1	0.824798	-0.00210258
3	13	sXBP1	0.828813	-0.00144876
3	14	sXBP1	0.83299	-0.000631625
3	15	sXBP1	0.836312	-0.000670653
3	16	sXBP1	0.840917	0.000574203
3	17	sXBP1	0.844965	0.00126158
3	18	sXBP1	0.850744	0.00368011
3	19	sXBP1	0.859203	0.00877781
3	20	sXBP1	0.871433	0.0176473
3	21	sXBP1	0.890986	0.0338402
3	22	sXBP1	0.924856	0.0643496
3	23	sXBP1	0.985286	0.121418
3	24	sXBP1	1.09619	0.228963
3	25	sXBP1	1.2872	0.416617
3	26	sXBP1	1.59096	0.717007
3	27	sXBP1	2.0206	1.14329
3	28	sXBP1	2.54921	1.66854
3	29	sXBP1	3.10717	2.22314
3	30	sXBP1	3.62172	2.73433
3	31	sXBP1	4.063	3.17224
3	32	sXBP1	4.42404	3.52993
3	33	sXBP1	4.71555	3.81808
3	34	sXBP1	4.94881	4.04798
3	35	sXBP1	5.12805	4.22386
3	36	sXBP1	5.25794	4.35039
3	37	sXBP1	5.35213	4.44122
3	38	sXBP1	5.41959	4.50532
3	39	sXBP1	5.45747	4.53984
3	40	sXBP1	5.48167	4.56067
4	1	sXBP1	0.792102	8.88725e-05
4	2	sXBP1	0.797357	0.00151747
4	3	sXBP1	0.803165	0.00349848
4	4	sXBP1	0.805755	0.00226085
4	5	sXBP1	0.808008	0.000687456
4	6	sXBP1	0.809793	-0.00135478
4	7	sXBP1	0.813588	-0.00138674
4	8	sXBP1	0.817326	-0.00147591
4	9	sXBP1	0.821598	-0.00103067
4	10	sXBP1	0.824564	-0.00189209
4	11	sXBP1	0.828656	-0.00162715
4	12	sXBP1	0.833127	-0.00098289
4	13	sXBP1	0.837179	-0.000757889
4	14	sXBP1	0.841789	2.51901e-05
4	15	sXBP1	0.844485	-0.00110611
4	16	sXBP1	0.849553	0.000134969
4	17	sXBP1	0.854886	0.00164189
4	18	sXBP1	0.860437	0.00336541
4	19	sXBP1	0.869349	0.00845016
4	20	sXBP1	0.882375	0.0176494
4	21	sXBP1	0.903374	0.034822
4	22	sXBP1	0.940497	0.0681172
4	23	sXBP1	1.00803	0.131825
4	24	sXBP1	1.12891	0.248877
4	25	sXBP1	1.33542	0.451559
4	26	sXBP1	1.65983	0.772146
4	27	sXBP1	2.11028	1.21877
4	28	sXBP1	2.65545	1.76011
4	29	sXBP1	3.22087	2.3217
4	30	sXBP1	3.7356	2.8326
4	31	sXBP1	4.16423	3.25741
4	32	sXBP1	4.5168	3.60615
4	33	sXBP1	4.78848	3.874
4	34	sXBP1	5.00456	4.08626
4	35	sXBP1	5.17566	4.25353
4	36	sXBP1	5.30216	4.3762
4	37	sXBP1	5.38996	4.46018
4	38	sXBP1	5.45222	4.5186
4	39	sXBP1	5.48774	4.55031
4	40	sXBP1	5.50931	4.56804
5	1	sXBP1	0.764396	0.00617462
5	2	sXBP1	0.768476	0.00654324
5	3	sXBP1	0.77391	0.00826578
5	4	sXBP1	0.774872	0.00551648
5	5	sXBP1	0.776069	0.00300167
5	6	sXBP1	0.777174	0.000395596
5	7	sXBP1	0.778864	-0.00162557
5	8	sXBP1	0.780597	-0.00360418
5	9	sXBP1	0.785441	-0.00247203
5	10	sXBP1	0.788386	-0.00323822
5	11	sXBP1	0.7919	-0.00343543
5	12	sXBP1	0.795328	-0.00371912
5	13	sXBP1	0.799731	-0.00302709
5	14	sXBP1	0.803979	-0.00249068
5	15	sXBP1	0.808974	-0.00120767
5	16	sXBP1	0.812475	-0.00141781
5	17	sXBP1	0.815429	-0.002175
5	18	sXBP1	0.818601	-0.00271452
5	19	sXBP1	0.823416	-0.00161157
5	20	sXBP1	0.829864	0.00112503
5	21	sXBP1	0.835204	0.00275416
5	22	sXBP1	0.840649	0.00448725
5	23	sXBP1	0.847066	0.00719291
5	24	sXBP1	0.856247	0.012663
5	25	sXBP1	0.869417	0.0221211
5	26	sXBP1	0.89077	0.0397626
5	27	sXBP1	0.929503	0.0747848
5	28	sXBP1	1.00053	0.142103
5	29	sXBP1	1.12858	0.266443
5	30	sXBP1	1.34444	0.478586
5	31	sXBP1	1.67802	0.808457
5	32	sXBP1	2.13127	1.25799
5	33	sXBP1	2.66408	1.78709
5	34	sXBP1	3.20994	2.32924
5	35	sXBP1	3.70383	2.81942
5	36	sXBP1	4.11875	3.23063
5	37	sXBP1	4.45742	3.56559
5	38	sXBP1	4.73426	3.83871
5	39	sXBP1	4.94943	4.05017
5	40	sXBP1	5.0966	4.19363
6	1	sXBP1	0.847548	-0.00551308
6	2	sXBP1	0.852564	-0.0028972
6	3	sXBP1	0.872308	0.0144469
6	4	sXBP1	0.906287	0.0460254
6	5	sXBP1	0.913657	0.0509958
6	6	sXBP1	0.883776	0.0187144
6	7	sXBP1	0.852926	-0.0145355
6	8	sXBP1	0.847088	-0.0227742
6	9	sXBP1	0.84927	-0.0229925
6	10	sXBP1	0.851928	-0.0227347
6	11	sXBP1	0.850208	-0.0268543
6	12	sXBP1	0.849567	-0.0298952
6	13	sXBP1	0.854507	-0.0273554
6	14	sXBP1	0.868248	-0.0160147
6	15	sXBP1	0.878384	-0.00827902
6	16	sXBP1	0.883789	-0.00527363
6	17	sXBP1	0.884049	-0.00741403
6	18	sXBP1	0.884529	-0.0093349
6	19	sXBP1	0.889582	-0.00668178
6	20	sXBP1	0.900511	0.00184736
6	21	sXBP1	0.923237	0.0221734
6	22	sXBP1	0.935529	0.0320648
6	23	sXBP1	0.939736	0.0338717
6	24	sXBP1	0.955803	0.0475382
6	25	sXBP1	0.975889	0.0652249
6	26	sXBP1	0.999869	0.0868046
6	27	sXBP1	1.0207	0.105234
6	28	sXBP1	1.09596	0.178099
6	29	sXBP1	1.24071	0.320447
6	30	sXBP1	1.48315	0.560484
6	31	sXBP1	1.83086	0.905797
6	32	sXBP1	2.30784	1.38038
6	33	sXBP1	2.86567	1.9358
6	34	sXBP1	3.36944	2.43717
6	35	sXBP1	3.84447	2.9098
6	36	sXBP1	4.25826	3.3212
6	37	sXBP1	4.59281	3.65334
6	38	sXBP1	4.84589	3.90403
6	39	sXBP1	5.06344	4.11917
6	40	sXBP1	5.21015	4.26348
7	1	sXBP1	0.761449	0.00376229
7	2	sXBP1	0.764935	0.00401826
7	3	sXBP1	0.769923	0.00577679
7	4	sXBP1	0.771917	0.00454204
7	5	sXBP1	0.772209	0.00160475
7	6	sXBP1	0.774565	0.000731266
7	7	sXBP1	0.776043	-0.00101984
7	8	sXBP1	0.777349	-0.00294362
7	9	sXBP1	0.780405	-0.00311615
7	10	sXBP1	0.784142	-0.00260907
7	11	sXBP1	0.786136	-0.00384388
7	12	sXBP1	0.790261	-0.00294865
7	13	sXBP1	0.794002	-0.00243675
7	14	sXBP1	0.797346	-0.00232205
7	15	sXBP1	0.801178	-0.00171978
7	16	sXBP1	0.806871	0.000744715
7	17	sXBP1	0.809468	0.000112093
7	18	sXBP1	0.813428	0.00084251
7	19	sXBP1	0.817264	0.00144913
7	20	sXBP1	0.821286	0.00224219
7	21	sXBP1	0.827187	0.00491429
7	22	sXBP1	0.836622	0.0111195
7	23	sXBP1	0.847885	0.0191529
7	24	sXBP1	0.867077	0.0351163
7	25	sXBP1	0.899519	0.0643284
7	26	sXBP1	0.957731	0.119312
7	27	sXBP1	1.0662	0.224553
7	28	sXBP1	1.25133	0.40645
7	29	sXBP1	1.54613	0.698024
7	30	sXBP1	1.9604	1.10907
7	31	sXBP1	2.46742	1.61286
7	32	sXBP1	3.01035	2.15255
7	33	sXBP1	3.51845	2.65742
7	34	sXBP1	3.95309	3.08883
7	35	sXBP1	4.31339	3.44591
7	36	sXBP1	4.60046	3.72975
7	37	sXBP1	4.82945	3.95551
7	38	sXBP1	5.00816	4.13099
7	39	sXBP1	5.14493	4.26453
7	40	sXBP1	5.23371	4.35008
8	1	sXBP1	0.747089	-0.00288135
8	2	sXBP1	0.754226	0.00121753
8	3	sXBP1	0.759448	0.00340221
8	4	sXBP1	0.763113	0.00402894
8	5	sXBP1	0.765306	0.00318469
8	6	sXBP1	0.764939	-0.000219873
8	7	sXBP1	0.766691	-0.00150567
8	8	sXBP1	0.770971	-0.000263285
8	9	sXBP1	0.772024	-0.00224819
8	10	sXBP1	0.774582	-0.0027276
8	11	sXBP1	0.777726	-0.00262157
8	12	sXBP1	0.781037	-0.00234818
8	13	sXBP1	0.782694	-0.00372875
8	14	sXBP1	0.786654	-0.00280715
8	15	sXBP1	0.790787	-0.00171169
8	16	sXBP1	0.796735	0.00119868
8	17	sXBP1	0.799112	0.000537952
8	18	sXBP1	0.801241	-0.000370253
8	19	sXBP1	0.80531	0.000660778
8	20	sXBP1	0.810526	0.0028386
8	21	sXBP1	0.815425	0.00470034
8	22	sXBP1	0.822584	0.00882182
8	23	sXBP1	0.833438	0.0166381
8	24	sXBP1	0.853464	0.0336262
8	25	sXBP1	0.88717	0.0642947
8	26	sXBP1	0.946118	0.120205
8	27	sXBP1	1.05355	0.224602
8	28	sXBP1	1.23832	0.406334
8	29	sXBP1	1.53607	0.701049
8	30	sXBP1	1.96008	1.12201
8	31	sXBP1	2.481	1.6399
8	32	sXBP1	3.03141	2.18727
8	33	sXBP1	3.54682	2.69964
8	34	sXBP1	3.99009	3.13987
8	35	sXBP1	4.35214	3.49889
8	36	sXBP1	4.64478	3.78849
8	37	sXBP1	4.87381	4.01449
8	38	sXBP1	5.04699	4.18462
8	39	sXBP1	5.1845	4.3191
8	40	sXBP1	5.27334	4.4049
9	1	sXBP1	0.67635	-0.00151102
9	2	sXBP1	0.682942	0.00238741
9	3	sXBP1	0.686911	0.0036634
9	4	sXBP1	0.689065	0.00312355
9	5	sXBP1	0.689928	0.00129337
9	6	sXBP1	0.692666	0.00133829
9	7	sXBP1	0.694135	0.000113578
9	8	sXBP1	0.696725	1.06831e-05
9	9	sXBP1	0.698347	-0.00106138
9	10	sXBP1	0.699952	-0.00214966
9	11	sXBP1	0.702158	-0.00263647
9	12	sXBP1	0.705122	-0.00236672
9	13	sXBP1	0.708208	-0.00197388
9	14	sXBP1	0.7108	-0.00207463
9	15	sXBP1	0.713149	-0.00241922
9	16	sXBP1	0.715698	-0.00256337
9	17	sXBP1	0.719151	-0.00180456
9	18	sXBP1	0.722016	-0.00163238
9	19	sXBP1	0.725731	-0.000610472
9	20	sXBP1	0.729936	0.000900607
9	21	sXBP1	0.735168	0.00343987
9	22	sXBP1	0.741831	0.0074094
9	23	sXBP1	0.750867	0.013752
9	24	sXBP1	0.767752	0.027943
9	25	sXBP1	0.799569	0.0570667
9	26	sXBP1	0.8561	0.110904
9	27	sXBP1	0.960102	0.212213
9	28	sXBP1	1.14181	0.391223
9	29	sXBP1	1.43226	0.678984
9	30	sXBP1	1.85092	1.09495
9	31	sXBP1	2.37233	1.61367
9	32	sXBP1	2.93553	2.17418
9	33	sXBP1	3.46581	2.70176
9	34	sXBP1	3.92227	3.15553
9	35	sXBP1	4.29892	3.52948
9	36	sXBP1	4.60014	3.82801
9	37	sXBP1	4.83822	4.0634
9	38	sXBP1	5.02786	4.25035
9	39	sXBP1	5.1728	4.39259
9	40	sXBP1	5.26925	4.48635
10	1	sXBP1	0.695788	-0.0010866
10	2	sXBP1	0.701397	0.00232972
10	3	sXBP1	0.70522	0.00395963
10	4	sXBP1	0.707661	0.0042082
10	5	sXBP1	0.708284	0.00263918
10	6	sXBP1	0.709002	0.00116429
10	7	sXBP1	0.709081	-0.000949038
10	8	sXBP1	0.710452	-0.00177103
10	9	sXBP1	0.712651	-0.00176398
10	10	sXBP1	0.714704	-0.00190421
10	11	sXBP1	0.714996	-0.00380474
10	12	sXBP1	0.717191	-0.0038024
10	13	sXBP1	0.720381	-0.0028043
10	14	sXBP1	0.722663	-0.00271464
10	15	sXBP1	0.726357	-0.00121372
10	16	sXBP1	0.728761	-0.00100222
10	17	sXBP1	0.73159	-0.000365147
10	18	sXBP1	0.733914	-0.000234058
10	19	sXBP1	0.737027	0.000686316
10	20	sXBP1	0.741243	0.00270938
10	21	sXBP1	0.747688	0.00696248
10	22	sXBP1	0.754735	0.0118163
10	23	sXBP1	0.765535	0.0204242
10	24	sXBP1	0.783442	0.0361384
10	25	sXBP1	0.815166	0.0656698
10	26	sXBP1	0.874594	0.122906
10	27	sXBP1	0.984555	0.230674
10	28	sXBP1	1.17419	0.418116
10	29	sXBP1	1.47142	0.713149
10	30	sXBP1	1.89292	1.13246
10	31	sXBP1	2.40817	1.64552
10	32	sXBP1	2.95618	2.19134
10	33	sXBP1	3.46627	2.69924
10	34	sXBP1	3.90241	3.13318
10	35	sXBP1	4.2595	3.48808
10	36	sXBP1	4.55433	3.78072
10	37	sXBP1	4.78516	4.00936
10	38	sXBP1	4.95779	4.17979
10	39	sXBP1	5.09371	4.31352
10	40	sXBP1	5.18556	4.40317
11	1	sXBP1	0.680929	0.00436401
11	2	sXBP1	0.684435	0.00491754
11	3	sXBP1	0.686372	0.00390192
11	4	sXBP1	0.688437	0.00301344
11	5	sXBP1	0.690299	0.00192361
11	6	sXBP1	0.691328	-9.81539e-07
11	7	sXBP1	0.693078	-0.00120305
11	8	sXBP1	0.695203	-0.00203085
11	9	sXBP1	0.697705	-0.00248154
11	10	sXBP1	0.701412	-0.00172744
11	11	sXBP1	0.704048	-0.00204425
11	12	sXBP1	0.70679	-0.00225449
11	13	sXBP1	0.710019	-0.0019783
11	14	sXBP1	0.71316	-0.00178997
11	15	sXBP1	0.71724	-0.000663339
11	16	sXBP1	0.721068	0.000211939
11	17	sXBP1	0.724765	0.000956384
11	18	sXBP1	0.726931	0.000170063
11	19	sXBP1	0.731189	0.00147485
11	20	sXBP1	0.737188	0.004522
11	21	sXBP1	0.745297	0.00967755
11	22	sXBP1	0.756764	0.0181925
11	23	sXBP1	0.776223	0.0346985
11	24	sXBP1	0.812685	0.0682081
11	25	sXBP1	0.875174	0.127744
11	26	sXBP1	0.989868	0.239485
11	27	sXBP1	1.19116	0.43782
11	28	sXBP1	1.51023	0.753938
11	29	sXBP1	1.95781	1.19857
11	30	sXBP1	2.49933	1.73714
11	31	sXBP1	3.06746	2.30231
11	32	sXBP1	3.59203	2.82393
11	33	sXBP1	4.04041	3.26936
11	34	sXBP1	4.40305	3.62904
11	35	sXBP1	4.68829	3.91134
11	36	sXBP1	4.9098	4.12989
11	37	sXBP1	5.08525	4.30238
11	38	sXBP1	5.21904	4.43322
11	39	sXBP1	5.31198	4.52321
11	40	sXBP1	5.37463	4.58291
12	1	sXBP1	0.715747	-0.00324302
12	2	sXBP1	0.723662	0.00184965
12	3	sXBP1	0.728407	0.00377254
12	4	sXBP1	0.730087	0.00263074
12	5	sXBP1	0.731411	0.0011331
12	6	sXBP1	0.733944	0.000844783
12	7	sXBP1	0.735601	-0.00032062
12	8	sXBP1	0.737269	-0.0014744
12	9	sXBP1	0.739985	-0.00157991
12	10	sXBP1	0.741393	-0.00299411
12	11	sXBP1	0.744969	-0.00223935
12	12	sXBP1	0.74803	-0.00199987
12	13	sXBP1	0.749741	-0.00311127
12	14	sXBP1	0.753713	-0.00196079
12	15	sXBP1	0.758151	-0.000345164
12	16	sXBP1	0.761339	2.12124e-05
12	17	sXBP1	0.764315	0.000175158
12	18	sXBP1	0.768429	0.00146815
12	19	sXBP1	0.771791	0.00200821
12	20	sXBP1	0.776576	0.00397158
12	21	sXBP1	0.785581	0.0101542
12	22	sXBP1	0.796035	0.0177861
12	23	sXBP1	0.813923	0.032853
12	24	sXBP1	0.84937	0.0654782
12	25	sXBP1	0.912487	0.125773
12	26	sXBP1	1.02495	0.235414
12	27	sXBP1	1.22132	0.428967
12	28	sXBP1	1.53443	0.739254
12	29	sXBP1	1.98307	1.18506
12	30	sXBP1	2.53746	1.73664
12	31	sXBP1	3.12596	2.32231
12	32	sXBP1	3.67039	2.86392
12	33	sXBP1	4.1397	3.33041
12	34	sXBP1	4.51768	3.70557
12	35	sXBP1	4.81958	4.00465
12	36	sXBP1	5.05015	4.23239
12	37	sXBP1	5.23244	4.41186
12	38	sXBP1	5.37115	4.54775
12	39	sXBP1	5.47303	4.64681
12	40	sXBP1	5.53273	4.70369
13	1	uXBP1	0.861206	-0.00956974
13	2	uXBP1	0.872316	-0.00203904
13	3	uXBP1	0.881275	0.00333969
13	4	uXBP1	0.884351	0.00283581
13	5	uXBP1	0.885805	0.000710439
13	6	uXBP1	0.887028	-0.00164602
13	7	uXBP1	0.889585	-0.00266876
13	8	uXBP1	0.892349	-0.00348503
13	9	uXBP1	0.896372	-0.00304133
13	10	uXBP1	0.900799	-0.00219409
13	11	uXBP1	0.905269	-0.00130341
13	12	uXBP1	0.911864	0.00171153
13	13	uXBP1	0.919473	0.00574117
13	14	uXBP1	0.930233	0.0129207
13	15	uXBP1	0.949092	0.0282006
13	16	uXBP1	0.98222	0.0577486
13	17	uXBP1	1.038	0.109948
13	18	uXBP1	1.14135	0.209722
13	19	uXBP1	1.32209	0.386875
13	20	uXBP1	1.60752	0.668734
13	21	uXBP1	2.01118	1.06881
13	22	uXBP1	2.51115	1.5652
13	23	uXBP1	3.04298	2.09345
13	24	uXBP1	3.5437	2.59059
13	25	uXBP1	3.97384	3.01715
13	26	uXBP1	4.33544	3.37517
13	27	uXBP1	4.63872	3.67487
13	28	uXBP1	4.8852	3.91777
13	29	uXBP1	5.09153	4.12052
13	30	uXBP1	5.2694	4.29481
13	31	uXBP1	5.41397	4.43581
13	32	uXBP1	5.53339	4.55164
13	33	uXBP1	5.63012	4.6448
13	34	uXBP1	5.70464	4.71573
13	35	uXBP1	5.75823	4.76574
13	36	uXBP1	5.80118	4.80511
13	37	uXBP1	5.82986	4.83022
13	38	uXBP1	5.8565	4.85328
13	39	uXBP1	5.86703	4.86022
13	40	uXBP1	5.88031	4.86992
14	1	uXBP1	0.820674	-0.000457561
14	2	uXBP1	0.824801	0.00110673
14	3	uXBP1	0.829699	0.00344183
14	4	uXBP1	0.829722	0.000901448
14	5	uXBP1	0.831244	-0.000139758
14	6	uXBP1	0.8325	-0.0014465
14	7	uXBP1	0.834337	-0.00217198
14	8	uXBP1	0.836668	-0.002404
14	9	uXBP1	0.839048	-0.00258773
14	10	uXBP1	0.843336	-0.000862506
14	11	uXBP1	0.848195	0.00143337
14	12	uXBP1	0.85316	0.00383583
14	13	uXBP1	0.859479	0.0075919
14	14	uXBP1	0.871669	0.0172192
14	15	uXBP1	0.888352	0.0313392
14	16	uXBP1	0.920116	0.0605397
14	17	uXBP1	0.978077	0.115938
14	18	uXBP1	1.08301	0.218304
14	19	uXBP1	1.2628	0.395534
14	20	uXBP1	1.54906	0.679234
14	21	uXBP1	1.95366	1.08127
14	22	uXBP1	2.45485	1.57989
14	23	uXBP1	2.99386	2.11634
14	24	uXBP1	3.50396	2.62388
14	25	uXBP1	3.9503	3.06765
14	26	uXBP1	4.32709	3.44188
14	27	uXBP1	4.63131	3.74354
14	28	uXBP1	4.89248	4.00215
14	29	uXBP1	5.10736	4.21446
14	30	uXBP1	5.28381	4.38835
14	31	uXBP1	5.43269	4.53467
14	32	uXBP1	5.55275	4.65217
14	33	uXBP1	5.65859	4.75545
14	34	uXBP1	5.73393	4.82822
14	35	uXBP1	5.79613	4.88786
14	36	uXBP1	5.84149	4.93065
14	37	uXBP1	5.87052	4.95712
14	38	uXBP1	5.89365	4.97769
14	39	uXBP1	5.91173	4.9932
14	40	uXBP1	5.92241	5.00133
15	1	uXBP1	0.800653	-0.00709149
15	2	uXBP1	0.806472	-0.00451801
15	3	uXBP1	0.815453	0.00121744
15	4	uXBP1	0.819259	0.00177801
15	5	uXBP1	0.821239	0.000512349
15	6	uXBP1	0.823036	-0.000936354
15	7	uXBP1	0.82593	-0.00128785
15	8	uXBP1	0.828779	-0.00168436
15	9	uXBP1	0.832636	-0.00107294
15	10	uXBP1	0.835605	-0.00134916
15	11	uXBP1	0.839616	-0.000583197
15	12	uXBP1	0.843379	-6.61384e-05
15	13	uXBP1	0.850163	0.00347222
15	14	uXBP1	0.86007	0.0101336
15	15	uXBP1	0.87484	0.0216583
15	16	uXBP1	0.901582	0.0451545
15	17	uXBP1	0.950263	0.0905904
15	18	uXBP1	1.03868	0.175759
15	19	uXBP1	1.19311	0.326949
15	20	uXBP1	1.44659	0.577176
15	21	uXBP1	1.81888	0.946227
15	22	uXBP1	2.29801	1.42211
15	23	uXBP1	2.83353	1.95438
15	24	uXBP1	3.35752	2.47513
15	25	uXBP1	3.81765	2.93201
15	26	uXBP1	4.21052	3.32164
15	27	uXBP1	4.54072	3.64859
15	28	uXBP1	4.8085	3.91312
15	29	uXBP1	5.03674	4.13812
15	30	uXBP1	5.21906	4.3172
15	31	uXBP1	5.3727	4.46759
15	32	uXBP1	5.49919	4.59084
15	33	uXBP1	5.60102	4.68942
15	34	uXBP1	5.6802	4.76535
15	35	uXBP1	5.74346	4.82537
15	36	uXBP1	5.79699	4.87566
15	37	uXBP1	5.82831	4.90372
15	38	uXBP1	5.85142	4.92359
15	39	uXBP1	5.86632	4.93524
15	40	uXBP1	5.8769	4.94258
16	1	uXBP1	0.80308	-0.00828521
16	2	uXBP1	0.814776	0.000339254
16	3	uXBP1	0.822906	0.00539709
16	4	uXBP1	0.822758	0.00217745
16	5	uXBP1	0.822622	-0.0010302
16	6	uXBP1	0.82374	-0.00298485
16	7	uXBP1	0.827301	-0.002495
16	8	uXBP1	0.829865	-0.00300328
16	9	uXBP1	0.833949	-0.00199128
16	10	uXBP1	0.837499	-0.00151287
16	11	uXBP1	0.840793	-0.0012904
16	12	uXBP1	0.845794	0.000638491
16	13	uXBP1	0.854322	0.00609485
16	14	uXBP1	0.863591	0.0122923
16	15	uXBP1	0.879166	0.0247948
16	16	uXBP1	0.906486	0.049043
16	17	uXBP1	0.956405	0.0958907
16	18	uXBP1	1.04571	0.18212
16	19	uXBP1	1.2038	0.337145
16	20	uXBP1	1.46215	0.592424
16	21	uXBP1	1.84359	0.970793
16	22	uXBP1	2.33285	1.45697
16	23	uXBP1	2.87375	1.99481
16	24	uXBP1	3.40315	2.52113
16	25	uXBP1	3.86862	2.98353
16	26	uXBP1	4.26135	3.37319
16	27	uXBP1	4.58599	3.69476
16	28	uXBP1	4.8587	3.96439
16	29	uXBP1	5.0804	4.18302
16	30	uXBP1	5.256	4.35555
16	31	uXBP1	5.40701	4.50349
16	32	uXBP1	5.53174	4.62515
16	33	uXBP1	5.63634	4.72668
16	34	uXBP1	5.72043	4.8077
16	35	uXBP1	5.78278	4.86698
16	36	uXBP1	5.8321	4.91322
16	37	uXBP1	5.87259	4.95064
16	38	uXBP1	5.89319	4.96816
16	39	uXBP1	5.90413	4.97604
16	40	uXBP1	5.91347	4.9823
17	1	uXBP1	0.787308	0.00746642
17	2	uXBP1	0.789227	0.00644659
17	3	uXBP1	0.791077	0.00535715
17	4	uXBP1	0.790623	0.0019641
17	5	uXBP1	0.790874	-0.000724532
17	6	uXBP1	0.792239	-0.00229892
17	7	uXBP1	0.795305	-0.00217261
17	8	uXBP1	0.797789	-0.00262798
17	9	uXBP1	0.800697	-0.0026592
17	10	uXBP1	0.80433	-0.00196504
17	11	uXBP1	0.808286	-0.000948887
17	12	uXBP1	0.81189	-0.000284107
17	13	uXBP1	0.817003	0.00188962
17	14	uXBP1	0.822523	0.00447039
17	15	uXBP1	0.830239	0.00924718
17	16	uXBP1	0.840777	0.0168456
17	17	uXBP1	0.859705	0.0328346
17	18	uXBP1	0.891715	0.0619055
17	19	uXBP1	0.949301	0.116552
17	20	uXBP1	1.05259	0.216905
17	21	uXBP1	1.23113	0.392506
17	22	uXBP1	1.51596	0.674388
17	23	uXBP1	1.92491	1.0804
17	24	uXBP1	2.4333	1.58586
17	25	uXBP1	2.97961	2.12922
17	26	uXBP1	3.50184	2.64851
17	27	uXBP1	3.96587	3.10961
17	28	uXBP1	4.35721	3.498
17	29	uXBP1	4.6818	3.81966
17	30	uXBP1	4.94427	4.07919
17	31	uXBP1	5.1649	4.29688
17	32	uXBP1	5.34712	4.47616
17	33	uXBP1	5.49809	4.62419
17	34	uXBP1	5.62137	4.74454
17	35	uXBP1	5.72473	4.84495
17	36	uXBP1	5.80902	4.9263
17	37	uXBP1	5.87179	4.98613
17	38	uXBP1	5.91154	5.02294
17	39	uXBP1	5.94477	5.05324
17	40	uXBP1	5.96603	5.07156
18	1	uXBP1	0.790993	-0.00517604
18	2	uXBP1	0.799401	-0.000452814
18	3	uXBP1	0.806061	0.00252292
18	4	uXBP1	0.808392	0.00116981
18	5	uXBP1	0.812074	0.00116686
18	6	uXBP1	0.812549	-0.00204234
18	7	uXBP1	0.814059	-0.00421669
18	8	uXBP1	0.821539	-0.000421629
18	9	uXBP1	0.82417	-0.00147469
18	10	uXBP1	0.829703	0.000373977
18	11	uXBP1	0.835662	0.0026481
18	12	uXBP1	0.836134	-0.000563481
18	13	uXBP1	0.837876	-0.00250638
18	14	uXBP1	0.84741	0.00334355
18	15	uXBP1	0.852379	0.004628
18	16	uXBP1	0.867609	0.0161733
18	17	uXBP1	0.888819	0.0336989
18	18	uXBP1	0.920395	0.0615906
18	19	uXBP1	0.975752	0.113263
18	20	uXBP1	1.07617	0.209997
18	21	uXBP1	1.25125	0.381393
18	22	uXBP1	1.52848	0.654938
18	23	uXBP1	1.93697	1.05975
18	24	uXBP1	2.44609	1.56518
18	25	uXBP1	2.99301	2.10841
18	26	uXBP1	3.52047	2.63219
18	27	uXBP1	3.98356	3.09159
18	28	uXBP1	4.37173	3.47608
18	29	uXBP1	4.69203	3.7927
18	30	uXBP1	4.95475	4.05173
18	31	uXBP1	5.16975	4.26305
18	32	uXBP1	5.35293	4.44254
18	33	uXBP1	5.5042	4.59013
18	34	uXBP1	5.62771	4.70996
18	35	uXBP1	5.72646	4.80502
18	36	uXBP1	5.80599	4.88087
18	37	uXBP1	5.86866	4.93985
18	38	uXBP1	5.91376	4.98127
18	39	uXBP1	5.95046	5.01429
18	40	uXBP1	5.97096	5.0311
19	1	uXBP1	0.772449	0.00498256
19	2	uXBP1	0.7754	0.00640499
19	3	uXBP1	0.775271	0.00474824
19	4	uXBP1	0.774622	0.00257091
19	5	uXBP1	0.774013	0.000433034
19	6	uXBP1	0.773473	-0.00163469
19	7	uXBP1	0.77404	-0.00259561
19	8	uXBP1	0.774518	-0.00364552
19	9	uXBP1	0.775123	-0.00456925
19	10	uXBP1	0.77726	-0.00396061
19	11	uXBP1	0.781855	-0.000893089
19	12	uXBP1	0.787381	0.0031042
19	13	uXBP1	0.792247	0.00644238
19	14	uXBP1	0.798854	0.0115212
19	15	uXBP1	0.809461	0.0205998
19	16	uXBP1	0.828926	0.0385365
19	17	uXBP1	0.864301	0.0723832
19	18	uXBP1	0.927056	0.13361
19	19	uXBP1	1.04055	0.245577
19	20	uXBP1	1.23656	0.440055
19	21	uXBP1	1.54436	0.746328
19	22	uXBP1	1.97103	1.17147
19	23	uXBP1	2.48619	1.68511
19	24	uXBP1	3.02946	2.22684
19	25	uXBP1	3.53769	2.73355
19	26	uXBP1	3.98353	3.17786
19	27	uXBP1	4.35277	3.54557
19	28	uXBP1	4.67043	3.8617
19	29	uXBP1	4.93028	4.12003
19	30	uXBP1	5.1413	4.32952
19	31	uXBP1	5.31819	4.50488
19	32	uXBP1	5.4659	4.65106
19	33	uXBP1	5.58052	4.76415
19	34	uXBP1	5.67647	4.85857
19	35	uXBP1	5.75324	4.93382
19	36	uXBP1	5.8194	4.99845
19	37	uXBP1	5.86331	5.04083
19	38	uXBP1	5.89142	5.06741
19	39	uXBP1	5.90671	5.08117
19	40	uXBP1	5.91322	5.08615
20	1	uXBP1	0.756494	0.00332279
20	2	uXBP1	0.760523	0.00519634
20	3	uXBP1	0.762223	0.00474073
20	4	uXBP1	0.761041	0.00140382
20	5	uXBP1	0.761067	-0.000724952
20	6	uXBP1	0.761645	-0.00230221
20	7	uXBP1	0.763835	-0.00226692
20	8	uXBP1	0.765626	-0.00263176
20	9	uXBP1	0.768647	-0.00176576
20	10	uXBP1	0.771473	-0.0010952
20	11	uXBP1	0.773814	-0.000908936
20	12	uXBP1	0.777678	0.000800171
20	13	uXBP1	0.783784	0.00475101
20	14	uXBP1	0.791628	0.0104399
20	15	uXBP1	0.803474	0.0201307
20	16	uXBP1	0.82403	0.0385311
20	17	uXBP1	0.858871	0.0712171
20	18	uXBP1	0.923461	0.133652
20	19	uXBP1	1.0423	0.250334
20	20	uXBP1	1.24386	0.449738
20	21	uXBP1	1.55888	0.762607
20	22	uXBP1	1.99469	1.19626
20	23	uXBP1	2.52214	1.72156
20	24	uXBP1	3.07332	2.27058
20	25	uXBP1	3.58829	2.78339
20	26	uXBP1	4.03166	3.22461
20	27	uXBP1	4.40033	3.59112
20	28	uXBP1	4.70739	3.89603
20	29	uXBP1	4.96171	4.14819
20	30	uXBP1	5.1703	4.35463
20	31	uXBP1	5.33722	4.5194
20	32	uXBP1	5.47622	4.65624
20	33	uXBP1	5.5898	4.76766
20	34	uXBP1	5.68475	4.86046
20	35	uXBP1	5.75353	4.92708
20	36	uXBP1	5.80964	4.98104
20	37	uXBP1	5.84693	5.01618
20	38	uXBP1	5.87111	5.0382
20	39	uXBP1	5.89354	5.05847
20	40	uXBP1	5.90694	5.06971
21	1	uXBP1	0.71136	-0.00187159
21	2	uXBP1	0.715402	0.00142045
21	3	uXBP1	0.717809	0.00307671
21	4	uXBP1	0.716853	0.00136971
21	5	uXBP1	0.716142	-9.18381e-05
21	6	uXBP1	0.715503	-0.00148126
21	7	uXBP1	0.715747	-0.00198753
21	8	uXBP1	0.715871	-0.00261354
21	9	uXBP1	0.716663	-0.00257179
21	10	uXBP1	0.718916	-0.00106962
21	11	uXBP1	0.721865	0.0011288
21	12	uXBP1	0.725727	0.00424036
21	13	uXBP1	0.732077	0.00983982
21	14	uXBP1	0.742416	0.019428
21	15	uXBP1	0.760501	0.0367627
21	16	uXBP1	0.793603	0.0691147
21	17	uXBP1	0.855063	0.129824
21	18	uXBP1	0.966535	0.240545
21	19	uXBP1	1.1566	0.429859
21	20	uXBP1	1.45925	0.731758
21	21	uXBP1	1.88744	1.1592
21	22	uXBP1	2.41271	1.68372
21	23	uXBP1	2.96988	2.24014
21	24	uXBP1	3.49405	2.76356
21	25	uXBP1	3.94767	3.21643
21	26	uXBP1	4.32804	3.59604
21	27	uXBP1	4.64254	3.9098
21	28	uXBP1	4.90716	4.17366
21	29	uXBP1	5.11928	4.38504
21	30	uXBP1	5.30024	4.56524
21	31	uXBP1	5.44871	4.71297
21	32	uXBP1	5.56452	4.82802
21	33	uXBP1	5.66222	4.92498
21	34	uXBP1	5.74138	5.00339
21	35	uXBP1	5.7985	5.05976
21	36	uXBP1	5.84974	5.11024
21	37	uXBP1	5.87938	5.13913
21	38	uXBP1	5.89553	5.15453
21	39	uXBP1	5.92378	5.18203
21	40	uXBP1	5.93504	5.19254
22	1	uXBP1	0.729059	-0.00204999
22	2	uXBP1	0.734908	0.0018947
22	3	uXBP1	0.737856	0.0029389
22	4	uXBP1	0.737794	0.000972592
22	5	uXBP1	0.738742	1.75371e-05
22	6	uXBP1	0.739633	-0.000995871
22	7	uXBP1	0.740427	-0.00210643
22	8	uXBP1	0.741803	-0.00263418
22	9	uXBP1	0.744262	-0.00207922
22	10	uXBP1	0.747086	-0.00115911
22	11	uXBP1	0.751395	0.00124641
22	12	uXBP1	0.755852	0.00379938
22	13	uXBP1	0.761732	0.00777512
22	14	uXBP1	0.772491	0.0166302
22	15	uXBP1	0.789613	0.0318475
22	16	uXBP1	0.821912	0.0622428
22	17	uXBP1	0.880606	0.119033
22	18	uXBP1	0.986021	0.222544
22	19	uXBP1	1.1701	0.404719
22	20	uXBP1	1.46445	0.697161
22	21	uXBP1	1.88333	1.11415
22	22	uXBP1	2.40131	1.63022
22	23	uXBP1	2.95633	2.18333
22	24	uXBP1	3.48483	2.70993
22	25	uXBP1	3.94262	3.16582
22	26	uXBP1	4.33074	3.55203
22	27	uXBP1	4.6476	3.86699
22	28	uXBP1	4.91586	4.13334
22	29	uXBP1	5.13265	4.34823
22	30	uXBP1	5.31547	4.52914
22	31	uXBP1	5.46512	4.67689
22	32	uXBP1	5.58687	4.79674
22	33	uXBP1	5.68475	4.89272
22	34	uXBP1	5.76157	4.96763
22	35	uXBP1	5.82479	5.02894
22	36	uXBP1	5.87099	5.07324
22	37	uXBP1	5.9055	5.10585
22	38	uXBP1	5.92311	5.12155
22	39	uXBP1	5.94077	5.13731
22	40	uXBP1	5.95013	5.14477
23	1	uXBP1	0.717418	-0.00213021
23	2	uXBP1	0.72197	0.00106075
23	3	uXBP1	0.724263	0.00199252
23	4	uXBP1	0.725316	0.00168516
23	5	uXBP1	0.725248	0.000255453
23	6	uXBP1	0.725013	-0.00134002
23	7	uXBP1	0.725559	-0.00215532
23	8	uXBP1	0.727193	-0.00188225
23	9	uXBP1	0.728951	-0.00148591
23	10	uXBP1	0.730307	-0.00149029
23	11	uXBP1	0.733741	0.000581887
23	12	uXBP1	0.738358	0.00383877
23	13	uXBP1	0.744257	0.00837668
23	14	uXBP1	0.755544	0.0183024
23	15	uXBP1	0.775947	0.0373442
23	16	uXBP1	0.81157	0.071606
23	17	uXBP1	0.877732	0.136407
23	18	uXBP1	0.995747	0.253061
23	19	uXBP1	1.19698	0.45293
23	20	uXBP1	1.51345	0.76804
23	21	uXBP1	1.95668	1.20991
23	22	uXBP1	2.48933	1.7412
23	23	uXBP1	3.04707	2.29758
23	24	uXBP1	3.56279	2.81193
23	25	uXBP1	4.00492	3.25271
23	26	uXBP1	4.37199	3.61842
23	27	uXBP1	4.6762	3.92127
23	28	uXBP1	4.92243	4.16613
23	29	uXBP1	5.12393	4.36627
23	30	uXBP1	5.29468	4.53567
23	31	uXBP1	5.44469	4.68431
23	32	uXBP1	5.56132	4.79958
23	33	uXBP1	5.65424	4.89114
23	34	uXBP1	5.72953	4.96507
23	35	uXBP1	5.78404	5.01821
23	36	uXBP1	5.82685	5.05967
23	37	uXBP1	5.85787	5.08933
23	38	uXBP1	5.86879	5.09888
23	39	uXBP1	5.88081	5.10954
23	40	uXBP1	5.88927	5.11664
24	1	uXBP1	0.757811	-4.48548e-05
24	2	uXBP1	0.760641	0.000696532
24	3	uXBP1	0.763845	0.00181122
24	4	uXBP1	0.764995	0.000872295
24	5	uXBP1	0.76574	-0.000471348
24	6	uXBP1	0.768539	0.000239103
24	7	uXBP1	0.769188	-0.00120044
24	8	uXBP1	0.770318	-0.0021594
24	9	uXBP1	0.77326	-0.00130613
24	10	uXBP1	0.775126	-0.00152933
24	11	uXBP1	0.778946	0.000202329
24	12	uXBP1	0.784375	0.0035417
24	13	uXBP1	0.792305	0.0093837
24	14	uXBP1	0.803533	0.018522
24	15	uXBP1	0.823919	0.0368193
24	16	uXBP1	0.859873	0.0706852
24	17	uXBP1	0.924729	0.133452
24	18	uXBP1	1.04278	0.249415
24	19	uXBP1	1.24763	0.452171
24	20	uXBP1	1.57111	0.773562
24	21	uXBP1	2.02104	1.2214
24	22	uXBP1	2.56673	1.765
24	23	uXBP1	3.14077	2.33696
24	24	uXBP1	3.67836	2.87246
24	25	uXBP1	4.14622	3.33823
24	26	uXBP1	4.53754	3.72747
24	27	uXBP1	4.85789	4.04572
24	28	uXBP1	5.12231	4.30806
24	29	uXBP1	5.33342	4.51707
24	30	uXBP1	5.51348	4.69505
24	31	uXBP1	5.6669	4.84638
24	32	uXBP1	5.79447	4.97187
24	33	uXBP1	5.90222	5.07753
24	34	uXBP1	5.98388	5.1571
24	35	uXBP1	6.04	5.21112
24	36	uXBP1	6.08754	5.25658
24	37	uXBP1	6.11732	5.28427
24	38	uXBP1	6.14273	5.30759
24	39	uXBP1	6.15585	5.31862
24	40	uXBP1	6.15479	5.31547
25	1	ATF4	0.715458	-0.0119505
25	2	ATF4	0.724194	-0.00666992
25	3	ATF4	0.733082	-0.00123667
25	4	ATF4	0.739907	0.00213295
25	5	ATF4	0.743058	0.00182938
25	6	ATF4	0.743911	-0.000772494
25	7	ATF4	0.745888	-0.00225106
25	8	ATF4	0.749762	-0.00183121
25	9	ATF4	0.755266	0.000217631
25	10	ATF4	0.760415	0.00191147
25	11	ATF4	0.769412	0.00745302
25	12	ATF4	0.786536	0.0211223
25	13	ATF4	0.814168	0.045299
25	14	ATF4	0.864693	0.0923696
25	15	ATF4	0.957973	0.182194
25	16	ATF4	1.11832	0.339085
25	17	ATF4	1.38449	0.6018
25	18	ATF4	1.78013	0.993991
25	19	ATF4	2.29256	1.50296
25	20	ATF4	2.86768	2.07463
25	21	ATF4	3.43079	2.63428
25	22	ATF4	3.94016	3.1402
25	23	ATF4	4.37432	3.5709
25	24	ATF4	4.73077	3.9239
25	25	ATF4	5.02087	4.21054
25	26	ATF4	5.26749	4.4537
25	27	ATF4	5.46232	4.64509
25	28	ATF4	5.62041	4.79972
25	29	ATF4	5.75956	4.93541
25	30	ATF4	5.882	5.0544
25	31	ATF4	5.97978	5.14872
25	32	ATF4	6.06011	5.2256
25	33	ATF4	6.12879	5.29082
25	34	ATF4	6.18078	5.33935
25	35	ATF4	6.22129	5.37641
25	36	ATF4	6.2538	5.40546
25	37	ATF4	6.27851	5.42672
25	38	ATF4	6.29421	5.43897
25	39	ATF4	6.30283	5.44413
25	40	ATF4	6.30476	5.44261
26	1	ATF4	0.753655	-0.00956636
26	2	ATF4	0.759553	-0.00737264
26	3	ATF4	0.77172	0.0010891
26	4	ATF4	0.775148	0.000813398
26	5	ATF4	0.77725	-0.000789938
26	6	ATF4	0.781457	-0.000286668
26	7	ATF4	0.78432	-0.00112867
26	8	ATF4	0.786839	-0.00231388
26	9	ATF4	0.793464	0.000606056
26	10	ATF4	0.798573	0.00201061
26	11	ATF4	0.807436	0.00716888
26	12	ATF4	0.825645	0.0216742
26	13	ATF4	0.856508	0.0488325
26	14	ATF4	0.910214	0.0988336
26	15	ATF4	1.00916	0.194071
26	16	ATF4	1.18012	0.361333
26	17	ATF4	1.46081	0.638321
26	18	ATF4	1.87723	1.05103
26	19	ATF4	2.41239	1.58248
26	20	ATF4	3.00695	2.17334
26	21	ATF4	3.58855	2.75124
26	22	ATF4	4.10811	3.26709
26	23	ATF4	4.54941	3.70469
26	24	ATF4	4.91772	4.0693
26	25	ATF4	5.21039	4.35826
26	26	ATF4	5.44555	4.58972
26	27	ATF4	5.64326	4.78372
26	28	ATF4	5.81284	4.9496
26	29	ATF4	5.96302	5.09607
26	30	ATF4	6.07824	5.20759
26	31	ATF4	6.17439	5.30003
26	32	ATF4	6.25495	5.37689
26	33	ATF4	6.32532	5.44355
26	34	ATF4	6.37471	5.48924
26	35	ATF4	6.40999	5.52081
26	36	ATF4	6.43653	5.54365
26	37	ATF4	6.45881	5.56222
26	38	ATF4	6.47295	5.57266
26	39	ATF4	6.48352	5.57953
26	40	ATF4	6.49459	5.58689
27	1	ATF4	0.739161	0.0016631
27	2	ATF4	0.742441	0.000112074
27	3	ATF4	0.748546	0.00138619
27	4	ATF4	0.752668	0.000677131
27	5	ATF4	0.755858	-0.000964378
27	6	ATF4	0.760965	-0.000688644
27	7	ATF4	0.765133	-0.00135127
27	8	ATF4	0.77029	-0.00102612
27	9	ATF4	0.776064	-8.35884e-05
27	10	ATF4	0.783029	0.00205068
27	11	ATF4	0.792397	0.00658713
27	12	ATF4	0.806848	0.016207
27	13	ATF4	0.833533	0.038061
27	14	ATF4	0.882048	0.0817447
27	15	ATF4	0.9682	0.163065
27	16	ATF4	1.12038	0.310415
27	17	ATF4	1.37194	0.557145
27	18	ATF4	1.75638	0.936755
27	19	ATF4	2.26716	1.4427
27	20	ATF4	2.85733	2.02804
27	21	ATF4	3.44996	2.61584
27	22	ATF4	3.9879	3.14895
27	23	ATF4	4.44271	3.59893
27	24	ATF4	4.82324	3.97462
27	25	ATF4	5.13218	4.27874
27	26	ATF4	5.38419	4.52592
27	27	ATF4	5.59257	4.72946
27	28	ATF4	5.76386	4.89592
27	29	ATF4	5.91036	5.03759
27	30	ATF4	6.02284	5.14524
27	31	ATF4	6.1168	5.23437
27	32	ATF4	6.19992	5.31265
27	33	ATF4	6.26621	5.37412
27	34	ATF4	6.31912	5.4222
27	35	ATF4	6.36088	5.45912
27	36	ATF4	6.39301	5.48642
27	37	ATF4	6.41138	5.49996
27	38	ATF4	6.42346	5.50721
27	39	ATF4	6.43097	5.50989
27	40	ATF4	6.44052	5.51461
28	1	ATF4	0.694607	-0.0035318
28	2	ATF4	0.698662	-0.00127479
28	3	ATF4	0.703235	0.0015009
28	4	ATF4	0.703332	-0.000200075
28	5	ATF4	0.70438	-0.000949402
28	6	ATF4	0.706447	-0.000679966
28	7	ATF4	0.709159	0.000234451
28	8	ATF4	0.710013	-0.000709723
28	9	ATF4	0.711397	-0.00112288
28	10	ATF4	0.716244	0.0019267
28	11	ATF4	0.723352	0.00723713
28	12	ATF4	0.73556	0.0176469
28	13	ATF4	0.757846	0.0381357
28	14	ATF4	0.797891	0.0763828
28	15	ATF4	0.869992	0.146686
28	16	ATF4	0.999618	0.274515
28	17	ATF4	1.21759	0.490693
28	18	ATF4	1.54778	0.819077
28	19	ATF4	1.99384	1.26334
28	20	ATF4	2.51007	1.77778
28	21	ATF4	3.02928	2.29519
28	22	ATF4	3.50651	2.77062
28	23	ATF4	3.91452	3.17683
28	24	ATF4	4.25308	3.51359
28	25	ATF4	4.52703	3.78575
28	26	ATF4	4.75124	4.00816
28	27	ATF4	4.93524	4.19036
28	28	ATF4	5.09756	4.35088
28	29	ATF4	5.22135	4.47288
28	30	ATF4	5.32075	4.57048
28	31	ATF4	5.40799	4.65592
28	32	ATF4	5.47887	4.725
28	33	ATF4	5.52383	4.76816
28	34	ATF4	5.56122	4.80376
28	35	ATF4	5.59323	4.83397
28	36	ATF4	5.61328	4.85223
28	37	ATF4	5.61696	4.8541
28	38	ATF4	5.62821	4.86355
28	39	ATF4	5.62942	4.86298
28	40	ATF4	5.62806	4.85982
29	1	ATF4	0.737604	-0.00176078
29	2	ATF4	0.742836	-0.000355751
29	3	ATF4	0.748348	0.00132948
29	4	ATF4	0.751807	0.000961399
29	5	ATF4	0.754761	8.92374e-05
29	6	ATF4	0.758111	-0.00038852
29	7	ATF4	0.761589	-0.000737234
29	8	ATF4	0.765321	-0.000831376
29	9	ATF4	0.768568	-0.00141171
29	10	ATF4	0.772411	-0.00139571
29	11	ATF4	0.776724	-0.000909121
29	12	ATF4	0.781751	0.000290813
29	13	ATF4	0.78829	0.00300274
29	14	ATF4	0.798648	0.00953359
29	15	ATF4	0.811147	0.0182057
29	16	ATF4	0.831548	0.0347799
29	17	ATF4	0.869529	0.0689341
29	18	ATF4	0.93616	0.131739
29	19	ATF4	1.05447	0.24622
29	20	ATF4	1.25789	0.445818
29	21	ATF4	1.585	0.769099
29	22	ATF4	2.04332	1.22359
29	23	ATF4	2.60288	1.77933
29	24	ATF4	3.19946	2.37208
29	25	ATF4	3.7648	2.93359
29	26	ATF4	4.25407	3.41903
29	27	ATF4	4.66761	3.82874
29	28	ATF4	5.01464	4.17195
29	29	ATF4	5.29664	4.45012
29	30	ATF4	5.52154	4.6712
29	31	ATF4	5.7089	4.85473
29	32	ATF4	5.86926	5.01126
29	33	ATF4	5.98871	5.12688
29	34	ATF4	6.09914	5.23349
29	35	ATF4	6.19303	5.32355
29	36	ATF4	6.26121	5.3879
29	37	ATF4	6.3235	5.44637
29	38	ATF4	6.37374	5.49278
29	39	ATF4	6.40441	5.51962
29	40	ATF4	6.42859	5.53998
30	1	ATF4	0.697222	-0.00258244
30	2	ATF4	0.703101	-0.00016522
30	3	ATF4	0.708491	0.0017624
30	4	ATF4	0.711846	0.00165506
30	5	ATF4	0.713504	-0.00014898
30	6	ATF4	0.715322	-0.00179299
30	7	ATF4	0.719262	-0.00131483
30	8	ATF4	0.723152	-0.000887454
30	9	ATF4	0.726544	-0.000956824
30	10	ATF4	0.729793	-0.00117008
30	11	ATF4	0.734604	0.000178961
30	12	ATF4	0.738416	0.000528968
30	13	ATF4	0.743495	0.00214575
30	14	ATF4	0.752408	0.00759601
30	15	ATF4	0.764836	0.0165623
30	16	ATF4	0.783784	0.0320482
30	17	ATF4	0.816044	0.0608456
30	18	ATF4	0.875964	0.117304
30	19	ATF4	0.981924	0.219802
30	20	ATF4	1.16455	0.398968
30	21	ATF4	1.46249	0.693439
30	22	ATF4	1.88702	1.11451
30	23	ATF4	2.42063	1.64466
30	24	ATF4	2.99521	2.21577
30	25	ATF4	3.53989	2.75699
30	26	ATF4	4.02065	3.23429
30	27	ATF4	4.4293	3.63948
30	28	ATF4	4.77695	3.98367
30	29	ATF4	5.05807	4.26132
30	30	ATF4	5.28265	4.48244
30	31	ATF4	5.46877	4.6651
30	32	ATF4	5.61875	4.81163
30	33	ATF4	5.74636	4.93577
30	34	ATF4	5.85755	5.0435
30	35	ATF4	5.95019	5.13267
30	36	ATF4	6.02157	5.20059
30	37	ATF4	6.08475	5.26031
30	38	ATF4	6.13734	5.30944
30	39	ATF4	6.17029	5.33893
30	40	ATF4	6.20021	5.36538
31	1	ATF4	0.789578	-0.00790659
31	2	ATF4	0.801096	-0.00253769
31	3	ATF4	0.81381	0.00402634
31	4	ATF4	0.817187	0.00125324
31	5	ATF4	0.8216	-0.00048321
31	6	ATF4	0.828059	-0.000173853
31	7	ATF4	0.833318	-0.00106505
31	8	ATF4	0.836287	-0.0042462
31	9	ATF4	0.843939	-0.00274344
31	10	ATF4	0.850706	-0.00212629
31	11	ATF4	0.857216	-0.00176573
31	12	ATF4	0.867177	0.00204546
31	13	ATF4	0.87656	0.00527873
31	14	ATF4	0.891333	0.0139016
31	15	ATF4	0.91276	0.0291786
31	16	ATF4	0.94999	0.060259
31	17	ATF4	1.01746	0.12158
31	18	ATF4	1.13622	0.23419
31	19	ATF4	1.33763	0.429446
31	20	ATF4	1.65592	0.741589
31	21	ATF4	2.10543	1.18495
31	22	ATF4	2.64902	1.72239
31	23	ATF4	3.22048	2.28771
31	24	ATF4	3.76275	2.82382
31	25	ATF4	4.23371	3.28863
31	26	ATF4	4.62648	3.67525
31	27	ATF4	4.95468	3.9973
31	28	ATF4	5.22605	4.26252
31	29	ATF4	5.4478	4.47812
31	30	ATF4	5.62007	4.64424
31	31	ATF4	5.76691	4.78494
31	32	ATF4	5.89852	4.91039
31	33	ATF4	5.99351	4.99923
31	34	ATF4	6.07261	5.07219
31	35	ATF4	6.14818	5.14161
31	36	ATF4	6.20718	5.19445
31	37	ATF4	6.24923	5.23036
31	38	ATF4	6.28489	5.25987
31	39	ATF4	6.30666	5.27549
31	40	ATF4	6.31291	5.27559
32	1	ATF4	0.685267	-0.0281521
32	2	ATF4	0.707519	-0.00857334
32	3	ATF4	0.722094	0.00332799
32	4	ATF4	0.722551	0.00111155
32	5	ATF4	0.722825	-0.00128699
32	6	ATF4	0.725421	-0.00136482
32	7	ATF4	0.72728	-0.00217906
32	8	ATF4	0.730848	-0.00128515
32	9	ATF4	0.73363	-0.001176
32	10	ATF4	0.7362	-0.00127934
32	11	ATF4	0.740629	0.000476094
32	12	ATF4	0.746482	0.00365572
32	13	ATF4	0.754159	0.00865919
32	14	ATF4	0.765149	0.0169752
32	15	ATF4	0.786387	0.0355406
32	16	ATF4	0.823845	0.0703251
32	17	ATF4	0.892311	0.136118
32	18	ATF4	1.01283	0.253967
32	19	ATF4	1.21856	0.457023
32	20	ATF4	1.54698	0.782763
32	21	ATF4	2.01243	1.24554
32	22	ATF4	2.5766	1.80704
32	23	ATF4	3.1659	2.39367
32	24	ATF4	3.72388	2.94897
32	25	ATF4	4.21322	3.43564
32	26	ATF4	4.6217	3.84144
32	27	ATF4	4.95853	4.1756
32	28	ATF4	5.24238	4.45678
32	29	ATF4	5.47099	4.68271
32	30	ATF4	5.65451	4.86356
32	31	ATF4	5.81259	5.01897
32	32	ATF4	5.93628	5.13999
32	33	ATF4	6.03328	5.23431
32	34	ATF4	6.11719	5.31555
32	35	ATF4	6.189	5.38468
32	36	ATF4	6.25388	5.44689
32	37	ATF4	6.30251	5.49285
32	38	ATF4	6.33462	5.52228
32	39	ATF4	6.35069	5.53568
32	40	ATF4	6.36904	5.55135
33	1	ATF4	0.639175	0.000215076
33	2	ATF4	0.642386	0.00110195
33	3	ATF4	0.645608	0.00199883
33	4	ATF4	0.647062	0.00112749
33	5	ATF4	0.647264	-0.000995081
33	6	ATF4	0.649135	-0.00144884
33	7	ATF4	0.65174	-0.00116946
33	8	ATF4	0.654045	-0.00118864
33	9	ATF4	0.656344	-0.00121503
33	10	ATF4	0.659889	5.3929e-06
33	11	ATF4	0.665094	0.00288532
33	12	ATF4	0.673319	0.00878483
33	13	ATF4	0.685604	0.0187457
33	14	ATF4	0.707677	0.0384937
33	15	ATF4	0.74859	0.077082
33	16	ATF4	0.823401	0.149567
33	17	ATF4	0.958877	0.282719
33	18	ATF4	1.18788	0.509392
33	19	ATF4	1.54166	0.86085
33	20	ATF4	2.02927	1.34613
33	21	ATF4	2.61107	1.92561
33	22	ATF4	3.2168	2.52902
33	23	ATF4	3.78143	3.09132
33	24	ATF4	4.26592	3.57348
33	25	ATF4	4.66928	3.97453
33	26	ATF4	4.99823	4.30115
33	27	ATF4	5.27253	4.57312
33	28	ATF4	5.49733	4.7956
33	29	ATF4	5.68858	4.98452
33	30	ATF4	5.83683	5.13044
33	31	ATF4	5.96264	5.25393
33	32	ATF4	6.06252	5.35149
33	33	ATF4	6.15393	5.44058
33	34	ATF4	6.23097	5.51529
33	35	ATF4	6.28336	5.56535
33	36	ATF4	6.32624	5.60591
33	37	ATF4	6.36171	5.63906
33	38	ATF4	6.39137	5.66639
33	39	ATF4	6.40042	5.67311
33	40	ATF4	6.40894	5.67931
34	1	ATF4	0.647254	-0.00481108
34	2	ATF4	0.653719	1.45154e-05
34	3	ATF4	0.656803	0.00145903
34	4	ATF4	0.657154	0.000171512
34	5	ATF4	0.658737	0.000115125
34	6	ATF4	0.660121	-0.000139865
34	7	ATF4	0.660587	-0.00131283
34	8	ATF4	0.662145	-0.00139413
34	9	ATF4	0.663454	-0.00172386
34	10	ATF4	0.666834	1.713e-05
34	11	ATF4	0.671264	0.00280788
34	12	ATF4	0.678627	0.00853177
34	13	ATF4	0.69207	0.0203361
34	14	ATF4	0.713348	0.0399748
34	15	ATF4	0.755101	0.0800883
34	16	ATF4	0.832022	0.155371
34	17	ATF4	0.967989	0.289699
34	18	ATF4	1.19789	0.517964
34	19	ATF4	1.55643	0.874859
34	20	ATF4	2.04438	1.36117
34	21	ATF4	2.62215	1.9373
34	22	ATF4	3.21813	2.53164
34	23	ATF4	3.77234	3.08421
34	24	ATF4	4.24982	3.56005
34	25	ATF4	4.64923	3.95782
34	26	ATF4	4.97449	4.28144
34	27	ATF4	5.24661	4.55193
34	28	ATF4	5.47306	4.77674
34	29	ATF4	5.66575	4.96779
34	30	ATF4	5.82264	5.12304
34	31	ATF4	5.94818	5.24695
34	32	ATF4	6.05437	5.35149
34	33	ATF4	6.14435	5.43984
34	34	ATF4	6.22202	5.51587
34	35	ATF4	6.27466	5.56687
34	36	ATF4	6.32488	5.61545
34	37	ATF4	6.36783	5.65676
34	38	ATF4	6.38799	5.67528
34	39	ATF4	6.40322	5.68887
34	40	ATF4	6.40619	5.6902
35	1	ATF4	0.660111	-5.26839e-05
35	2	ATF4	0.664727	0.000897305
35	3	ATF4	0.668371	0.000874963
35	4	ATF4	0.671645	0.000482417
35	5	ATF4	0.676044	0.00121437
35	6	ATF4	0.677763	-0.000733081
35	7	ATF4	0.680167	-0.0019952
35	8	ATF4	0.684064	-0.0017644
35	9	ATF4	0.688951	-0.000543926
35	10	ATF4	0.693526	0.0003644
35	11	ATF4	0.698928	0.00210045
35	12	ATF4	0.709429	0.00893473
35	13	ATF4	0.725274	0.021113
35	14	ATF4	0.754116	0.0462888
35	15	ATF4	0.806517	0.0950231
35	16	ATF4	0.901021	0.185861
35	17	ATF4	1.06758	0.34875
35	18	ATF4	1.33971	0.61722
35	19	ATF4	1.74528	1.01912
35	20	ATF4	2.26784	1.53802
35	21	ATF4	2.85652	2.12303
35	22	ATF4	3.43795	2.70079
35	23	ATF4	3.96307	3.22225
35	24	ATF4	4.41024	3.66575
35	25	ATF4	4.77975	4.03159
35	26	ATF4	5.08014	4.32832
35	27	ATF4	5.32243	4.56694
35	28	ATF4	5.52881	4.76966
35	29	ATF4	5.70174	4.93891
35	30	ATF4	5.84914	5.08265
35	31	ATF4	5.96518	5.19503
35	32	ATF4	6.06473	5.29091
35	33	ATF4	6.15019	5.3727
35	34	ATF4	6.21559	5.43443
35	35	ATF4	6.27418	5.48936
35	36	ATF4	6.32064	5.53215
35	37	ATF4	6.34997	5.55781
35	38	ATF4	6.37138	5.57555
35	39	ATF4	6.39333	5.59384
35	40	ATF4	6.39806	5.59491
36	1	ATF4	0.665096	0.00304668
36	2	ATF4	0.668478	0.00363808
36	3	ATF4	0.670191	0.00256038
36	4	ATF4	0.671289	0.00086767
36	5	ATF4	0.672663	-0.000548174
36	6	ATF4	0.674327	-0.00167476
36	7	ATF4	0.676946	-0.00184635
36	8	ATF4	0.679749	-0.00183395
36	9	ATF4	0.683041	-0.00133249
36	10	ATF4	0.687822	0.000658368
36	11	ATF4	0.693104	0.00314931
36	12	ATF4	0.701591	0.00884627
36	13	ATF4	0.719348	0.0238129
36	14	ATF4	0.748583	0.0502565
36	15	ATF4	0.805129	0.104012
36	16	ATF4	0.906483	0.202576
36	17	ATF4	1.08604	0.37934
36	18	ATF4	1.37841	0.66892
36	19	ATF4	1.81215	1.09987
36	20	ATF4	2.37645	1.66138
36	21	ATF4	3.00954	2.29169
36	22	ATF4	3.63505	2.9144
36	23	ATF4	4.19469	3.47125
36	24	ATF4	4.65722	3.93099
36	25	ATF4	5.04152	4.3125
36	26	ATF4	5.34903	4.61722
36	27	ATF4	5.59895	4.86435
36	28	ATF4	5.81213	5.07474
36	29	ATF4	5.98668	5.2465
36	30	ATF4	6.12881	5.38583
36	31	ATF4	6.24958	5.50382
36	32	ATF4	6.36079	5.61223
36	33	ATF4	6.44553	5.69419
36	34	ATF4	6.50886	5.75472
36	35	ATF4	6.5621	5.80517
36	36	ATF4	6.60374	5.84402
36	37	ATF4	6.63717	5.87466
36	38	ATF4	6.65202	5.88672
36	39	ATF4	6.66465	5.89656
36	40	ATF4	6.66539	5.89452
37	1	GAPDH	0.914773	0.00268149
37	2	GAPDH	0.921805	0.00244018
37	3	GAPDH	0.928308	0.00166941
37	4	GAPDH	0.932863	-0.00104991
37	5	GAPDH	0.938278	-0.00290841
37	6	GAPDH	0.950749	0.00228891
37	7	GAPDH	0.969747	0.0140137
37	8	GAPDH	0.998803	0.0357954
37	9	GAPDH	1.0455	0.0752148
37	10	GAPDH	1.12659	0.149039
37	11	GAPDH	1.26852	0.283689
37	12	GAPDH	1.50896	0.516856
37	13	GAPDH	1.88817	0.888797
37	14	GAPDH	2.41647	1.40982
37	15	GAPDH	3.04985	2.03592
37	16	GAPDH	3.66813	2.64693
37	17	GAPDH	4.18203	3.15356
37	18	GAPDH	4.57951	3.54377
37	19	GAPDH	4.91367	3.87066
37	20	GAPDH	5.19457	4.14428
37	21	GAPDH	5.43031	4.37274
37	22	GAPDH	5.62191	4.55707
37	23	GAPDH	5.77935	4.70724
37	24	GAPDH	5.9058	4.82642
37	25	GAPDH	6.01488	4.92822
37	26	GAPDH	6.11056	5.01662
37	27	GAPDH	6.19058	5.08937
37	28	GAPDH	6.25942	5.15094
37	29	GAPDH	6.31689	5.20113
37	30	GAPDH	6.36863	5.2456
37	31	GAPDH	6.42217	5.29187
37	32	GAPDH	6.46396	5.32638
37	33	GAPDH	6.50118	5.35633
37	34	GAPDH	6.53682	5.3847
37	35	GAPDH	6.56372	5.40433
37	36	GAPDH	6.5896	5.42293
37	37	GAPDH	6.6128	5.43886
37	38	GAPDH	6.63392	5.4527
37	39	GAPDH	6.65621	5.46772
37	40	GAPDH	6.67084	5.47507
38	1	GAPDH	0.748714	-0.0101318
38	2	GAPDH	0.759606	-0.00288576
38	3	GAPDH	0.766793	0.000654763
38	4	GAPDH	0.769729	-5.52416e-05
38	5	GAPDH	0.771577	-0.00185381
38	6	GAPDH	0.778331	0.00125428
38	7	GAPDH	0.79002	0.00929645
38	8	GAPDH	0.811937	0.0275679
38	9	GAPDH	0.851133	0.0631174
38	10	GAPDH	0.924701	0.133039
38	11	GAPDH	1.05758	0.262268
38	12	GAPDH	1.28983	0.490878
38	13	GAPDH	1.65972	0.857115
38	14	GAPDH	2.18315	1.3769
38	15	GAPDH	2.82644	2.01655
38	16	GAPDH	3.47288	2.65934
38	17	GAPDH	4.02049	3.20331
38	18	GAPDH	4.45316	3.63233
38	19	GAPDH	4.80925	3.98477
38	20	GAPDH	5.11742	4.2893
38	21	GAPDH	5.36946	4.53769
38	22	GAPDH	5.58079	4.74538
38	23	GAPDH	5.7562	4.91714
38	24	GAPDH	5.89515	5.05244
38	25	GAPDH	6.01465	5.1683
38	26	GAPDH	6.11746	5.26746
38	27	GAPDH	6.20317	5.34952
38	28	GAPDH	6.27667	5.41938
38	29	GAPDH	6.34419	5.48325
38	30	GAPDH	6.4082	5.54361
38	31	GAPDH	6.46115	5.59292
38	32	GAPDH	6.50561	5.63374
38	33	GAPDH	6.55051	5.67499
38	34	GAPDH	6.57741	5.69824
38	35	GAPDH	6.60827	5.72545
38	36	GAPDH	6.63837	5.7519
38	37	GAPDH	6.65288	5.76277
38	38	GAPDH	6.66991	5.77615
38	39	GAPDH	6.6825	5.7851
38	40	GAPDH	6.69395	5.7929
39	1	GAPDH	0.772875	-0.00274838
39	2	GAPDH	0.779004	-0.00249917
39	3	GAPDH	0.788402	0.00102055
39	4	GAPDH	0.794212	0.000951773
39	5	GAPDH	0.796713	-0.0024262
39	6	GAPDH	0.802933	-0.00208513
39	7	GAPDH	0.813436	0.002539
39	8	GAPDH	0.828834	0.0120576
39	9	GAPDH	0.856297	0.0336425
39	10	GAPDH	0.907993	0.0794592
39	11	GAPDH	1.00228	0.167864
39	12	GAPDH	1.16666	0.326367
39	13	GAPDH	1.44839	0.602218
39	14	GAPDH	1.8892	1.03715
39	15	GAPDH	2.48814	1.63021
39	16	GAPDH	3.17781	2.31401
39	17	GAPDH	3.83631	2.96663
39	18	GAPDH	4.37189	3.49632
39	19	GAPDH	4.79723	3.91578
39	20	GAPDH	5.15672	4.26939
39	21	GAPDH	5.46289	4.56969
39	22	GAPDH	5.71188	4.8128
39	23	GAPDH	5.9213	5.01635
39	24	GAPDH	6.09034	5.1795
39	25	GAPDH	6.23145	5.31473
39	26	GAPDH	6.35356	5.43096
39	27	GAPDH	6.46167	5.5332
39	28	GAPDH	6.55123	5.61688
39	29	GAPDH	6.62565	5.68542
39	30	GAPDH	6.69226	5.74615
39	31	GAPDH	6.73597	5.78398
39	32	GAPDH	6.79384	5.83597
39	33	GAPDH	6.84924	5.88549
39	34	GAPDH	6.88252	5.91289
39	35	GAPDH	6.91737	5.94186
39	36	GAPDH	6.94782	5.96643
39	37	GAPDH	6.9749	5.98764
39	38	GAPDH	6.99423	6.00109
39	39	GAPDH	7.01131	6.01229
39	40	GAPDH	7.02782	6.02292
40	1	GAPDH	0.745608	-0.0088622
40	2	GAPDH	0.757081	-0.00264676
40	3	GAPDH	0.766358	0.00137386
40	4	GAPDH	0.769777	-0.000464356
40	5	GAPDH	0.773763	-0.00173579
40	6	GAPDH	0.780125	-0.000630796
40	7	GAPDH	0.78747	0.00145708
40	8	GAPDH	0.802489	0.0112188
40	9	GAPDH	0.827895	0.0313679
40	10	GAPDH	0.875333	0.0735487
40	11	GAPDH	0.963	0.155959
40	12	GAPDH	1.11958	0.307278
40	13	GAPDH	1.38618	0.56862
40	14	GAPDH	1.8052	0.982388
40	15	GAPDH	2.38417	1.5561
40	16	GAPDH	3.06594	2.23261
40	17	GAPDH	3.72447	2.88589
40	18	GAPDH	4.27552	3.43167
40	19	GAPDH	4.71171	3.86261
40	20	GAPDH	5.07929	4.22493
40	21	GAPDH	5.38906	4.52945
40	22	GAPDH	5.64497	4.7801
40	23	GAPDH	5.85673	4.98661
40	24	GAPDH	6.03471	5.15932
40	25	GAPDH	6.18009	5.29945
40	26	GAPDH	6.30212	5.41622
40	27	GAPDH	6.39869	5.50754
40	28	GAPDH	6.48572	5.58931
40	29	GAPDH	6.56455	5.66287
40	30	GAPDH	6.63626	5.72933
40	31	GAPDH	6.69774	5.78555
40	32	GAPDH	6.74192	5.82448
40	33	GAPDH	6.78051	5.85782
40	34	GAPDH	6.82525	5.89729
40	35	GAPDH	6.86614	5.93292
40	36	GAPDH	6.89698	5.95851
40	37	GAPDH	6.91639	5.97266
40	38	GAPDH	6.94129	5.99231
40	39	GAPDH	6.96074	6.0065
40	40	GAPDH	6.98017	6.02067
41	1	GAPDH	0.721771	-0.00253959
41	2	GAPDH	0.729758	0.00166706
41	3	GAPDH	0.734567	0.00269632
41	4	GAPDH	0.735172	-0.000477811
41	5	GAPDH	0.737106	-0.00232329
41	6	GAPDH	0.741098	-0.00211122
41	7	GAPDH	0.746611	-0.000378033
41	8	GAPDH	0.753362	0.00259403
41	9	GAPDH	0.766658	0.0121094
41	10	GAPDH	0.794245	0.0359172
41	11	GAPDH	0.842161	0.0800538
41	12	GAPDH	0.931205	0.165318
41	13	GAPDH	1.08856	0.31889
41	14	GAPDH	1.35315	0.579701
41	15	GAPDH	1.76756	0.990333
41	16	GAPDH	2.34711	1.5661
41	17	GAPDH	3.02995	2.24517
41	18	GAPDH	3.69601	2.90744
41	19	GAPDH	4.25055	3.45821
41	20	GAPDH	4.68507	3.88894
41	21	GAPDH	5.05332	4.25342
41	22	GAPDH	5.37189	4.5682
41	23	GAPDH	5.63635	4.82889
41	24	GAPDH	5.84932	5.03807
41	25	GAPDH	6.02472	5.2097
41	26	GAPDH	6.17052	5.35172
41	27	GAPDH	6.29806	5.47548
41	28	GAPDH	6.40644	5.58008
41	29	GAPDH	6.49882	5.66868
41	30	GAPDH	6.57268	5.73876
41	31	GAPDH	6.63914	5.80144
41	32	GAPDH	6.70137	5.85989
41	33	GAPDH	6.75688	5.91162
41	34	GAPDH	6.80296	5.95392
41	35	GAPDH	6.84566	5.99285
41	36	GAPDH	6.88389	6.0273
41	37	GAPDH	6.91071	6.05033
41	38	GAPDH	6.93169	6.06753
41	39	GAPDH	6.95621	6.08827
41	40	GAPDH	6.98321	6.1115
42	1	GAPDH	0.741187	-0.00779935
42	2	GAPDH	0.752449	-0.00153915
42	3	GAPDH	0.761211	0.0022201
42	4	GAPDH	0.763621	-0.000371761
42	5	GAPDH	0.767595	-0.00139918
42	6	GAPDH	0.772	-0.00199614
42	7	GAPDH	0.777575	-0.00142365
42	8	GAPDH	0.786971	0.00297063
42	9	GAPDH	0.800048	0.0110457
42	10	GAPDH	0.825255	0.0312507
42	11	GAPDH	0.873152	0.074146
42	12	GAPDH	0.959885	0.155877
42	13	GAPDH	1.11429	0.305275
42	14	GAPDH	1.37887	0.564853
42	15	GAPDH	1.79501	0.976
42	16	GAPDH	2.37243	1.54842
42	17	GAPDH	3.06049	2.23147
42	18	GAPDH	3.75722	2.9232
42	19	GAPDH	4.31211	3.47309
42	20	GAPDH	4.74367	3.89965
42	21	GAPDH	5.11019	4.26117
42	22	GAPDH	5.42081	4.56678
42	23	GAPDH	5.68344	4.82441
42	24	GAPDH	5.88949	5.02545
42	25	GAPDH	6.06211	5.19308
42	26	GAPDH	6.20406	5.33003
42	27	GAPDH	6.32619	5.44715
42	28	GAPDH	6.42892	5.54488
42	29	GAPDH	6.51716	5.62812
42	30	GAPDH	6.59377	5.69972
42	31	GAPDH	6.65501	5.75597
42	32	GAPDH	6.71587	5.81182
42	33	GAPDH	6.76469	5.85564
42	34	GAPDH	6.81095	5.8969
42	35	GAPDH	6.84711	5.92805
42	36	GAPDH	6.87991	5.95585
42	37	GAPDH	6.91579	5.98673
42	38	GAPDH	6.93872	6.00466
42	39	GAPDH	6.96641	6.02735
42	40	GAPDH	6.9871	6.04304
43	1	GAPDH	0.736442	-0.00443032
43	2	GAPDH	0.74395	-0.000405204
43	3	GAPDH	0.748892	0.00105435
43	4	GAPDH	0.750549	-0.000771928
43	5	GAPDH	0.754286	-0.000517344
43	6	GAPDH	0.757419	-0.000866914
43	7	GAPDH	0.76287	0.00110184
43	8	GAPDH	0.773659	0.00840843
43	9	GAPDH	0.795981	0.0272475
43	10	GAPDH	0.831138	0.058922
43	11	GAPDH	0.896707	0.121008
43	12	GAPDH	1.02062	0.24144
43	13	GAPDH	1.23507	0.45241
43	14	GAPDH	1.58267	0.796518
43	15	GAPDH	2.09685	1.30722
43	16	GAPDH	2.75204	1.95893
43	17	GAPDH	3.44459	2.64799
43	18	GAPDH	4.05333	3.25325
43	19	GAPDH	4.53377	3.73021
43	20	GAPDH	4.92818	4.12114
43	21	GAPDH	5.2697	4.45918
43	22	GAPDH	5.55468	4.74067
43	23	GAPDH	5.78627	4.96878
43	24	GAPDH	5.97327	5.1523
43	25	GAPDH	6.1242	5.29975
43	26	GAPDH	6.2556	5.42766
43	27	GAPDH	6.3672	5.53578
43	28	GAPDH	6.46145	5.62655
43	29	GAPDH	6.54517	5.70679
43	30	GAPDH	6.61789	5.77602
43	31	GAPDH	6.67919	5.83383
43	32	GAPDH	6.73474	5.88591
43	33	GAPDH	6.78165	5.92933
43	34	GAPDH	6.81579	5.95999
43	35	GAPDH	6.85907	5.99979
43	36	GAPDH	6.90029	6.03752
43	37	GAPDH	6.92335	6.0571
43	38	GAPDH	6.94646	6.07673
43	39	GAPDH	6.96091	6.0877
43	40	GAPDH	6.97382	6.09713
44	1	GAPDH	0.752057	-0.00313923
44	2	GAPDH	0.75846	-0.00109829
44	3	GAPDH	0.765106	0.00118543
44	4	GAPDH	0.767827	-0.000456297
44	5	GAPDH	0.771576	-0.00107038
44	6	GAPDH	0.775777	-0.00123206
44	7	GAPDH	0.782944	0.00157331
44	8	GAPDH	0.793593	0.00785894
44	9	GAPDH	0.813627	0.0235309
44	10	GAPDH	0.848559	0.0541008
44	11	GAPDH	0.913951	0.11513
44	12	GAPDH	1.03532	0.232141
44	13	GAPDH	1.24575	0.438203
44	14	GAPDH	1.59024	0.778335
44	15	GAPDH	2.09602	1.27975
44	16	GAPDH	2.7399	1.91927
44	17	GAPDH	3.41497	2.58998
44	18	GAPDH	4.01688	3.18752
44	19	GAPDH	4.49675	3.66303
44	20	GAPDH	4.88669	4.0486
44	21	GAPDH	5.22611	4.38366
44	22	GAPDH	5.50687	4.66006
44	23	GAPDH	5.73478	4.88361
44	24	GAPDH	5.92632	5.07078
44	25	GAPDH	6.07888	5.21899
44	26	GAPDH	6.19795	5.33369
44	27	GAPDH	6.30507	5.43645
44	28	GAPDH	6.40292	5.52993
44	29	GAPDH	6.48897	5.61163
44	30	GAPDH	6.55944	5.67773
44	31	GAPDH	6.63352	5.74745
44	32	GAPDH	6.69322	5.80278
44	33	GAPDH	6.73285	5.83805
44	34	GAPDH	6.77305	5.87389
44	35	GAPDH	6.817	5.91348
44	36	GAPDH	6.84848	5.9406
44	37	GAPDH	6.86971	5.95746
44	38	GAPDH	6.89401	5.9774
44	39	GAPDH	6.91402	5.99305
44	40	GAPDH	6.93514	6.00981
45	1	GAPDH	0.710463	-0.00521785
45	2	GAPDH	0.71897	-0.000210351
45	3	GAPDH	0.724445	0.00176488
45	4	GAPDH	0.725869	-0.000310856
45	5	GAPDH	0.727132	-0.00254759
45	6	GAPDH	0.732148	-0.00103179
45	7	GAPDH	0.738805	0.00212535
45	8	GAPDH	0.753572	0.0133933
45	9	GAPDH	0.780855	0.0371761
45	10	GAPDH	0.832762	0.0855838
45	11	GAPDH	0.930766	0.180088
45	12	GAPDH	1.10293	0.34875
45	13	GAPDH	1.39711	0.63943
45	14	GAPDH	1.85251	1.09133
45	15	GAPDH	2.47121	1.70653
45	16	GAPDH	3.17334	2.40516
45	17	GAPDH	3.83296	3.06129
45	18	GAPDH	4.38014	3.60496
45	19	GAPDH	4.82623	4.04755
45	20	GAPDH	5.20692	4.42475
45	21	GAPDH	5.52911	4.74343
45	22	GAPDH	5.79129	5.00212
45	23	GAPDH	6.00253	5.20985
45	24	GAPDH	6.17852	5.38235
45	25	GAPDH	6.32086	5.52119
45	26	GAPDH	6.44906	5.64588
45	27	GAPDH	6.55212	5.74544
45	28	GAPDH	6.65019	5.84002
45	29	GAPDH	6.73329	5.91961
45	30	GAPDH	6.79806	5.98089
45	31	GAPDH	6.85735	6.03667
45	32	GAPDH	6.91493	6.09075
45	33	GAPDH	6.96479	6.13712
45	34	GAPDH	7.00706	6.17589
45	35	GAPDH	7.04215	6.20748
45	36	GAPDH	7.07392	6.23575
45	37	GAPDH	7.09557	6.2539
45	38	GAPDH	7.11801	6.27284
45	39	GAPDH	7.13788	6.28921
45	40	GAPDH	7.16465	6.31248
46	1	GAPDH	0.694985	0.000307274
46	2	GAPDH	0.69686	0.00013119
46	3	GAPDH	0.698749	-3.07679e-05
46	4	GAPDH	0.701226	0.000394857
46	5	GAPDH	0.702184	-0.00069741
46	6	GAPDH	0.705266	0.000333321
46	7	GAPDH	0.713101	0.00611776
46	8	GAPDH	0.727629	0.0185948
46	9	GAPDH	0.752785	0.0416999
46	10	GAPDH	0.800229	0.0870936
46	11	GAPDH	0.89088	0.175694
46	12	GAPDH	1.05169	0.334455
46	13	GAPDH	1.32571	0.606424
46	14	GAPDH	1.75748	1.03614
46	15	GAPDH	2.35194	1.62855
46	16	GAPDH	3.03847	2.31303
46	17	GAPDH	3.69615	2.96866
46	18	GAPDH	4.23602	3.50648
46	19	GAPDH	4.67342	3.94183
46	20	GAPDH	5.05249	4.31885
46	21	GAPDH	5.36872	4.63303
46	22	GAPDH	5.62455	4.88681
46	23	GAPDH	5.83232	5.09253
46	24	GAPDH	6.01355	5.2717
46	25	GAPDH	6.16144	5.41754
46	26	GAPDH	6.27496	5.52901
46	27	GAPDH	6.38361	5.63561
46	28	GAPDH	6.47673	5.72668
46	29	GAPDH	6.54991	5.79781
46	30	GAPDH	6.61693	5.86278
46	31	GAPDH	6.68489	5.92869
46	32	GAPDH	6.73659	5.97834
46	33	GAPDH	6.78676	6.02645
46	34	GAPDH	6.82289	6.06054
46	35	GAPDH	6.85057	6.08616
46	36	GAPDH	6.88472	6.11827
46	37	GAPDH	6.9184	6.14989
46	38	GAPDH	6.94923	6.17867
46	39	GAPDH	6.97026	6.19765
46	40	GAPDH	6.9894	6.21474
47	1	GAPDH	0.999297	0.0350685
47	2	GAPDH	0.992175	0.0218767
47	3	GAPDH	0.981147	0.00477866
47	4	GAPDH	0.978977	-0.00346156
47	5	GAPDH	0.984379	-0.00412883
47	6	GAPDH	0.994106	-0.000472313
47	7	GAPDH	1.00393	0.00328404
47	8	GAPDH	1.02086	0.0141463
47	9	GAPDH	1.0465	0.0337094
47	10	GAPDH	1.08739	0.0685296
47	11	GAPDH	1.15947	0.134539
47	12	GAPDH	1.28844	0.257443
47	13	GAPDH	1.51126	0.474197
47	14	GAPDH	1.86778	0.824646
47	15	GAPDH	2.38684	1.33763
47	16	GAPDH	3.036	1.98072
47	17	GAPDH	3.70604	2.64469
47	18	GAPDH	4.28409	3.21667
47	19	GAPDH	4.73525	3.66176
47	20	GAPDH	5.10523	4.02567
47	21	GAPDH	5.42588	4.34026
47	22	GAPDH	5.6893	4.5976
47	23	GAPDH	5.90697	4.8092
47	24	GAPDH	6.08859	4.98476
47	25	GAPDH	6.2324	5.12249
47	26	GAPDH	6.35215	5.23618
47	27	GAPDH	6.45936	5.33731
47	28	GAPDH	6.55164	5.42353
47	29	GAPDH	6.62932	5.49514
47	30	GAPDH	6.69521	5.55495
47	31	GAPDH	6.75539	5.60907
47	32	GAPDH	6.80759	5.65519
47	33	GAPDH	6.85854	5.70007
47	34	GAPDH	6.89357	5.72904
47	35	GAPDH	6.9289	5.7583
47	36	GAPDH	6.9686	5.79192
47	37	GAPDH	6.9997	5.81696
47	38	GAPDH	7.01974	5.83092
47	39	GAPDH	7.03709	5.84221
47	40	GAPDH	7.05239	5.85143
48	1	GAPDH	0.720419	0.00341989
48	2	GAPDH	0.723106	0.00191873
48	3	GAPDH	0.726822	0.00144683
48	4	GAPDH	0.729243	-0.00032028
48	5	GAPDH	0.731947	-0.00180415
48	6	GAPDH	0.736721	-0.00121819
48	7	GAPDH	0.744023	0.00189579
48	8	GAPDH	0.755949	0.00963347
48	9	GAPDH	0.776711	0.0262073
48	10	GAPDH	0.814178	0.0594872
48	11	GAPDH	0.884135	0.125255
48	12	GAPDH	1.01208	0.249012
48	13	GAPDH	1.23288	0.465622
48	14	GAPDH	1.59248	0.821036
48	15	GAPDH	2.11957	1.34394
48	16	GAPDH	2.78367	2.00385
48	17	GAPDH	3.47669	2.69268
48	18	GAPDH	4.0756	3.2874
48	19	GAPDH	4.54997	3.75758
48	20	GAPDH	4.94594	4.14937
48	21	GAPDH	5.2911	4.49034
48	22	GAPDH	5.57563	4.77068
48	23	GAPDH	5.80574	4.9966
48	24	GAPDH	5.99675	5.18343
48	25	GAPDH	6.14744	5.32993
48	26	GAPDH	6.2763	5.4546
48	27	GAPDH	6.37995	5.55407
48	28	GAPDH	6.4754	5.64532
48	29	GAPDH	6.56391	5.72965
48	30	GAPDH	6.63184	5.79339
48	31	GAPDH	6.69539	5.85275
48	32	GAPDH	6.75414	5.90731
48	33	GAPDH	6.80458	5.95356
48	34	GAPDH	6.84204	5.98684
48	35	GAPDH	6.87757	6.01818
48	36	GAPDH	6.90972	6.04614
48	37	GAPDH	6.94283	6.07506
48	38	GAPDH	6.96408	6.09213
48	39	GAPDH	6.98218	6.10604
48	40	GAPDH	6.99907	6.11874
49	1	sXBP1	0.753373	-0.00865037
49	2	sXBP1	0.758599	-0.00796922
49	3	sXBP1	0.768283	-0.00283017
49	4	sXBP1	0.775336	-0.000321829
49	5	sXBP1	0.781799	0.00159732
49	6	sXBP1	0.78592	0.0011737
49	7	sXBP1	0.790645	0.0013537
49	8	sXBP1	0.793876	4.05498e-05
49	9	sXBP1	0.799117	0.000736012
49	10	sXBP1	0.803701	0.000775466
49	11	sXBP1	0.80727	-0.000199312
49	12	sXBP1	0.811513	-0.000501572
49	13	sXBP1	0.816259	-0.000300172
49	14	sXBP1	0.82044	-0.000663169
49	15	sXBP1	0.825679	3.1042e-05
49	16	sXBP1	0.829317	-0.000876145
49	17	sXBP1	0.833337	-0.00140061
49	18	sXBP1	0.838367	-0.000914718
49	19	sXBP1	0.844029	0.000202209
49	20	sXBP1	0.850469	0.00209769
49	21	sXBP1	0.858498	0.005582
49	22	sXBP1	0.87225	0.0147891
49	23	sXBP1	0.894965	0.0329598
49	24	sXBP1	0.932024	0.0654744
49	25	sXBP1	1.00186	0.130762
49	26	sXBP1	1.12393	0.248295
49	27	sXBP1	1.33104	0.450853
49	28	sXBP1	1.64949	0.764762
49	29	sXBP1	2.07869	1.18942
49	30	sXBP1	2.57656	1.68275
49	31	sXBP1	3.08163	2.18326
49	32	sXBP1	3.53158	2.62867
49	33	sXBP1	3.90919	3.00174
49	34	sXBP1	4.21918	3.30718
49	35	sXBP1	4.46414	3.5476
49	36	sXBP1	4.65285	3.73177
49	37	sXBP1	4.80435	3.87872
49	38	sXBP1	4.90991	3.97973
49	39	sXBP1	4.9929	4.05818
49	40	sXBP1	5.0484	4.10914
[truncated: 1,880 more rows]

## Sheet: Results
Block Type	Fast 96-Well Block (0.1mL)
Calibration Background is expired	No
Calibration Background performed on	01-28-2020
Calibration Normalization FAM-ROX is expired	No
Calibration Normalization FAM-ROX performed on	01-28-2020
Calibration Normalization VIC-ROX is expired	No
Calibration Normalization VIC-ROX performed on	01-28-2020
Calibration Pure Dye FAM is expired	No
Calibration Pure Dye FAM performed on	01-28-2020
Calibration Pure Dye NED is expired	No
Calibration Pure Dye NED performed on	01-28-2020
Calibration Pure Dye ROX is expired	No
Calibration Pure Dye ROX performed on	01-28-2020
Calibration Pure Dye SYBR is expired	No
Calibration Pure Dye SYBR performed on	01-28-2020
Calibration Pure Dye TAMRA is expired	No
Calibration Pure Dye TAMRA performed on	01-28-2020
Calibration Pure Dye VIC is expired	No
Calibration Pure Dye VIC performed on	01-28-2020
Calibration ROI is expired	No
Calibration ROI performed on	01-28-2020
Calibration Uniformity is expired	No
Calibration Uniformity performed on	01-28-2020
Chemistry	SYBR_GREEN
Date Created	2020-06-22 16:48:40 PM PDT
Experiment Barcode
Experiment Comment
Experiment File Name	D:\Claudia (MP)\22-06-2020 ER stress sfere-adese.eds
Experiment Name	22-06-2020 ER stress sfere-adese
Experiment Run End Time	2020-06-22 17:46:33 PM PDT
Experiment Type	Standard Curve
Instrument Name	278861431
Instrument Serial Number	278861431
Instrument Type	QuantStudio(TM) 6 Flex System
Passive Reference	ROX
Quantification Cycle Method	Ct
Signal Smoothing On	true
Stage/ Cycle where Analysis is performed	Stage 2, Step 2
User Name
Well	Well Position	Omit	Sample Name	Target Name	Task	Reporter	Quencher	CT	Ct Mean	Ct SD	Quantity	Quantity Mean	Quantity SD	Automatic Ct Threshold	Ct Threshold	Automatic Baseline	Baseline Start	Baseline End	Comments	Y-Intercept	R(superscript 2)	Tm1	Slope	Tm2	Efficiency	Tm3
1	A1	FALSE	BTSC #1 NT	sXBP1	UNKNOWN	SYBR	None	24.6339	24.6519	0.0253987				TRUE	0.414581	TRUE	1	40				81.074
2	A2	FALSE	BTSC #1 NT	sXBP1	UNKNOWN	SYBR	None	24.6698	24.6519	0.0253987				TRUE	0.414581	TRUE	1	40				81.074
3	A3	FALSE	BTSC #1 CPZ	sXBP1	UNKNOWN	SYBR	None	24.983	24.9112	0.101599				TRUE	0.414581	TRUE	1	40				81.074
4	A4	FALSE	BTSC #1 CPZ	sXBP1	UNKNOWN	SYBR	None	24.8393	24.9112	0.101599				TRUE	0.414581	TRUE	1	40				81.1704
5	A5	FALSE	BTSC #83 NT	sXBP1	UNKNOWN	SYBR	None	29.7315	29.5863	0.205399				TRUE	0.414581	TRUE	1	40				81.1704
6	A6	FALSE	BTSC #83 NT	sXBP1	UNKNOWN	SYBR	None	29.4411	29.5863	0.205399				TRUE	0.414581	TRUE	1	40				81.2669
7	A7	FALSE	BTSC #83 CPZ	sXBP1	UNKNOWN	SYBR	None	27.999	27.9985	0.000718857				TRUE	0.414581	TRUE	1	40				81.2669
8	A8	FALSE	BTSC #83 CPZ	sXBP1	UNKNOWN	SYBR	None	27.9979	27.9985	0.000718857				TRUE	0.414581	TRUE	1	40				81.1704
9	A9	FALSE	BTSC #163 NT	sXBP1	UNKNOWN	SYBR	None	28.0693	28.0245	0.063339				TRUE	0.414581	TRUE	1	40				81.074
10	A10	FALSE	BTSC #163 NT	sXBP1	UNKNOWN	SYBR	None	27.9797	28.0245	0.063339				TRUE	0.414581	TRUE	1	40				81.074
11	A11	FALSE	BTSC #163 CPZ	sXBP1	UNKNOWN	SYBR	None	26.8959	26.9149	0.0267784				TRUE	0.414581	TRUE	1	40				80.9775
12	A12	FALSE	BTSC #163 CPZ	sXBP1	UNKNOWN	SYBR	None	26.9338	26.9149	0.0267784				TRUE	0.414581	TRUE	1	40				81.074
13	B1	FALSE	BTSC #1 NT	uXBP1	UNKNOWN	SYBR	None	19.2829	19.264	0.026657				TRUE	0.462342	TRUE	1	40				84.1612
14	B2	FALSE	BTSC #1 NT	uXBP1	UNKNOWN	SYBR	None	19.2452	19.264	0.026657				TRUE	0.462342	TRUE	1	40				84.1612
15	B3	FALSE	BTSC #1 CPZ	uXBP1	UNKNOWN	SYBR	None	19.5733	19.548	0.0358781				TRUE	0.462342	TRUE	1	40				84.1612
16	B4	FALSE	BTSC #1 CPZ	uXBP1	UNKNOWN	SYBR	None	19.5226	19.548	0.0358781				TRUE	0.462342	TRUE	1	40				84.1612
17	B5	FALSE	BTSC #83 NT	uXBP1	UNKNOWN	SYBR	None	21.2604	21.2886	0.0397772				TRUE	0.462342	TRUE	1	40				84.1612
18	B6	FALSE	BTSC #83 NT	uXBP1	UNKNOWN	SYBR	None	21.3167	21.2886	0.0397772				TRUE	0.462342	TRUE	1	40				84.2577
19	B7	FALSE	BTSC #83 CPZ	uXBP1	UNKNOWN	SYBR	None	20.0522	20.0334	0.0265195				TRUE	0.462342	TRUE	1	40				84.2577
20	B8	FALSE	BTSC #83 CPZ	uXBP1	UNKNOWN	SYBR	None	20.0147	20.0334	0.0265195				TRUE	0.462342	TRUE	1	40				84.2577
21	B9	FALSE	BTSC #163 NT	uXBP1	UNKNOWN	SYBR	None	19.096	19.1486	0.0744657				TRUE	0.462342	TRUE	1	40				84.1612
22	B10	FALSE	BTSC #163 NT	uXBP1	UNKNOWN	SYBR	None	19.2013	19.1486	0.0744657				TRUE	0.462342	TRUE	1	40				84.1612
23	B11	FALSE	BTSC #163 CPZ	uXBP1	UNKNOWN	SYBR	None	18.9998	19.0011	0.00182749				TRUE	0.462342	TRUE	1	40				84.1612
24	B12	FALSE	BTSC #163 CPZ	uXBP1	UNKNOWN	SYBR	None	19.0023	19.0011	0.00182749				TRUE	0.462342	TRUE	1	40				84.1612
25	C1	FALSE	BTSC #1 NT	ATF4	UNKNOWN	SYBR	None	16.5399	16.4854	0.0771523				TRUE	0.472222	TRUE	1	40				85.2224
26	C2	FALSE	BTSC #1 NT	ATF4	UNKNOWN	SYBR	None	16.4308	16.4854	0.0771523				TRUE	0.472222	TRUE	1	40				85.2224
27	C3	FALSE	BTSC #1 CPZ	ATF4	UNKNOWN	SYBR	None	16.6884	16.8048	0.164582				TRUE	0.472222	TRUE	1	40				85.2224
28	C4	FALSE	BTSC #1 CPZ	ATF4	UNKNOWN	SYBR	None	16.9212	16.8048	0.164582				TRUE	0.472222	TRUE	1	40				85.2224
29	C5	FALSE	BTSC #83 NT	ATF4	UNKNOWN	SYBR	None	20.0602	20.1601	0.141274				TRUE	0.472222	TRUE	1	40				85.2224
30	C6	FALSE	BTSC #83 NT	ATF4	UNKNOWN	SYBR	None	20.26	20.1601	0.141274				TRUE	0.472222	TRUE	1	40				85.3189
31	C7	FALSE	BTSC #83 CPZ	ATF4	UNKNOWN	SYBR	None	19.128	19.0736	0.0770026				TRUE	0.472222	TRUE	1	40				85.3189
32	C8	FALSE	BTSC #83 CPZ	ATF4	UNKNOWN	SYBR	None	19.0191	19.0736	0.0770026				TRUE	0.472222	TRUE	1	40				85.3189
33	C9	FALSE	BTSC #163 NT	ATF4	UNKNOWN	SYBR	None	17.8556	17.8379	0.0251128				TRUE	0.472222	TRUE	1	40				85.3189
34	C10	FALSE	BTSC #163 NT	ATF4	UNKNOWN	SYBR	None	17.8201	17.8379	0.0251128				TRUE	0.472222	TRUE	1	40				85.3189
35	C11	FALSE	BTSC #163 CPZ	ATF4	UNKNOWN	SYBR	None	17.493	17.4218	0.100702				TRUE	0.472222	TRUE	1	40				85.3189
36	C12	FALSE	BTSC #163 CPZ	ATF4	UNKNOWN	SYBR	None	17.3506	17.4218	0.100702				TRUE	0.472222	TRUE	1	40				85.3189
37	D1	FALSE	BTSC #1 NT	GAPDH	UNKNOWN	SYBR	None	11.9617	12.008	0.0654355				TRUE	0.517396	TRUE	1	40				87.3449
38	D2	FALSE	BTSC #1 NT	GAPDH	UNKNOWN	SYBR	None	12.0543	12.008	0.0654355				TRUE	0.517396	TRUE	1	40				87.3449
39	D3	FALSE	BTSC #1 CPZ	GAPDH	UNKNOWN	SYBR	None	12.7247	12.7756	0.0720623				TRUE	0.517396	TRUE	1	40				87.3449
40	D4	FALSE	BTSC #1 CPZ	GAPDH	UNKNOWN	SYBR	None	12.8266	12.7756	0.0720623				TRUE	0.517396	TRUE	1	40				87.3449
41	D5	FALSE	BTSC #83 NT	GAPDH	UNKNOWN	SYBR	None	13.7922	13.8154	0.0328772				TRUE	0.517396	TRUE	1	40				87.3449
42	D6	FALSE	BTSC #83 NT	GAPDH	UNKNOWN	SYBR	None	13.8387	13.8154	0.0328772				TRUE	0.517396	TRUE	1	40				87.4414
43	D7	FALSE	BTSC #83 CPZ	GAPDH	UNKNOWN	SYBR	None	13.2008	13.2242	0.0332198				TRUE	0.517396	TRUE	1	40				87.4414
44	D8	FALSE	BTSC #83 CPZ	GAPDH	UNKNOWN	SYBR	None	13.2477	13.2242	0.0332198				TRUE	0.517396	TRUE	1	40				87.4414
45	D9	FALSE	BTSC #163 NT	GAPDH	UNKNOWN	SYBR	None	12.6211	12.6652	0.062409				TRUE	0.517396	TRUE	1	40				87.5379
46	D10	FALSE	BTSC #163 NT	GAPDH	UNKNOWN	SYBR	None	12.7094	12.6652	0.062409				TRUE	0.517396	TRUE	1	40				87.5379
47	D11	FALSE	BTSC #163 CPZ	GAPDH	UNKNOWN	SYBR	None	13.1204	13.1332	0.0180888				TRUE	0.517396	TRUE	1	40				87.4414
48	D12	FALSE	BTSC #163 CPZ	GAPDH	UNKNOWN	SYBR	None	13.146	13.1332	0.0180888				TRUE	0.517396	TRUE	1	40				87.4414
49	E1	FALSE	U87MG NT	sXBP1	UNKNOWN	SYBR	None	26.8383	26.8547	0.0231194				TRUE	0.414581	TRUE	1	40				81.1704
50	E2	FALSE	U87MG NT	sXBP1	UNKNOWN	SYBR	None	26.871	26.8547	0.0231194				TRUE	0.414581	TRUE	1	40				81.074
51	E3	FALSE	U87MG CPZ	sXBP1	UNKNOWN	SYBR	None	25.7441	25.8707	0.178909				TRUE	0.414581	TRUE	1	40				81.074
52	E4	FALSE	U87MG CPZ	sXBP1	UNKNOWN	SYBR	None	25.9972	25.8707	0.178909				TRUE	0.414581	TRUE	1	40				81.1704
53	E5	FALSE	T98G NT	sXBP1	UNKNOWN	SYBR	None	25.8691	25.9894	0.170252				TRUE	0.414581	TRUE	1	40				81.1704
54	E6	FALSE	T98G NT	sXBP1	UNKNOWN	SYBR	None	26.1098	25.9894	0.170252				TRUE	0.414581	TRUE	1	40				81.1704
55	E7	FALSE	T98G CPZ	sXBP1	UNKNOWN	SYBR	None	24.3707	24.3788	0.011325				TRUE	0.414581	TRUE	1	40				81.2669
56	E8	FALSE	T98G CPZ	sXBP1	UNKNOWN	SYBR	None	24.3868	24.3788	0.011325				TRUE	0.414581	TRUE	1	40				81.1704
57	E9	FALSE	U251MG NT	sXBP1	UNKNOWN	SYBR	None	28.1135	28.0286	0.120153				TRUE	0.414581	TRUE	1	40				81.1704
58	E10	FALSE	U251MG NT	sXBP1	UNKNOWN	SYBR	None	27.9436	28.0286	0.120153				TRUE	0.414581	TRUE	1	40				81.1704
59	E11	FALSE	U251MG CPZ	sXBP1	UNKNOWN	SYBR	None	27.2601	27.291	0.0436911				TRUE	0.414581	TRUE	1	40				81.1704
60	E12	FALSE	U251MG CPZ	sXBP1	UNKNOWN	SYBR	None	27.3219	27.291	0.0436911				TRUE	0.414581	TRUE	1	40				81.5564
61	F1	FALSE	U87MG NT	uXBP1	UNKNOWN	SYBR	None	20.969	20.9928	0.0336393				TRUE	0.462342	TRUE	1	40				84.1612
62	F2	FALSE	U87MG NT	uXBP1	UNKNOWN	SYBR	None	21.0165	20.9928	0.0336393				TRUE	0.462342	TRUE	1	40				84.1612
63	F3	FALSE	U87MG CPZ	uXBP1	UNKNOWN	SYBR	None	20.0709	20.032	0.054888				TRUE	0.462342	TRUE	1	40				84.1612
64	F4	FALSE	U87MG CPZ	uXBP1	UNKNOWN	SYBR	None	19.9932	20.032	0.054888				TRUE	0.462342	TRUE	1	40				84.1612
65	F5	FALSE	T98G NT	uXBP1	UNKNOWN	SYBR	None	20.5377	20.5369	0.00117607				TRUE	0.462342	TRUE	1	40				84.1612
66	F6	FALSE	T98G NT	uXBP1	UNKNOWN	SYBR	None	20.5361	20.5369	0.00117607				TRUE	0.462342	TRUE	1	40				84.2577
67	F7	FALSE	T98G CPZ	uXBP1	UNKNOWN	SYBR	None	19.6641	19.6974	0.047021				TRUE	0.462342	TRUE	1	40				84.2577
68	F8	FALSE	T98G CPZ	uXBP1	UNKNOWN	SYBR	None	19.7306	19.6974	0.047021				TRUE	0.462342	TRUE	1	40				84.2577
69	F9	FALSE	U251MG NT	uXBP1	UNKNOWN	SYBR	None	21.0856	21.1055	0.0281635				TRUE	0.462342	TRUE	1	40				84.2577
70	F10	FALSE	U251MG NT	uXBP1	UNKNOWN	SYBR	None	21.1254	21.1055	0.0281635				TRUE	0.462342	TRUE	1	40				84.1612
71	F11	FALSE	U251MG CPZ	uXBP1	UNKNOWN	SYBR	None	20.9716	20.9818	0.0143758				TRUE	0.462342	TRUE	1	40				84.2577
72	F12	FALSE	U251MG CPZ	uXBP1	UNKNOWN	SYBR	None	20.992	20.9818	0.0143758				TRUE	0.462342	TRUE	1	40				84.5471
73	G1	FALSE	U87MG NT	ATF4	UNKNOWN	SYBR	None	19.9625	19.9725	0.0141155				TRUE	0.472222	TRUE	1	40				85.126
74	G2	FALSE	U87MG NT	ATF4	UNKNOWN	SYBR	None	19.9825	19.9725	0.0141155				TRUE	0.472222	TRUE	1	40				85.126
75	G3	FALSE	U87MG CPZ	ATF4	UNKNOWN	SYBR	None	18.9681	18.9633	0.00675698				TRUE	0.472222	TRUE	1	40				85.126
76	G4	FALSE	U87MG CPZ	ATF4	UNKNOWN	SYBR	None	18.9585	18.9633	0.00675698				TRUE	0.472222	TRUE	1	40				85.2224
77	G5	FALSE	T98G NT	ATF4	UNKNOWN	SYBR	None	19.0247	19.0317	0.00982932				TRUE	0.472222	TRUE	1	40				85.2224
78	G6	FALSE	T98G NT	ATF4	UNKNOWN	SYBR	None	19.0386	19.0317	0.00982932				TRUE	0.472222	TRUE	1	40				85.2224
79	G7	FALSE	T98G CPZ	ATF4	UNKNOWN	SYBR	None	18.051	17.9733	0.109869				TRUE	0.472222	TRUE	1	40				85.3189
80	G8	FALSE	T98G CPZ	ATF4	UNKNOWN	SYBR	None	17.8956	17.9733	0.109869				TRUE	0.472222	TRUE	1	40				85.2224
81	G9	FALSE	U251MG NT	ATF4	UNKNOWN	SYBR	None	19.1091	19.1551	0.0649803				TRUE	0.472222	TRUE	1	40				85.2224
82	G10	FALSE	U251MG NT	ATF4	UNKNOWN	SYBR	None	19.201	19.1551	0.0649803				TRUE	0.472222	TRUE	1	40				85.2224
83	G11	FALSE	U251MG CPZ	ATF4	UNKNOWN	SYBR	None	19.0309	19.0508	0.0281986				TRUE	0.472222	TRUE	1	40				85.2224
84	G12	FALSE	U251MG CPZ	ATF4	UNKNOWN	SYBR	None	19.0707	19.0508	0.0281986				TRUE	0.472222	TRUE	1	40				85.2224
85	H1	FALSE	U87MG NT	GAPDH	UNKNOWN	SYBR	None	13.0576	13.1676	0.155572				TRUE	0.517396	TRUE	1	40				87.2484
86	H2	FALSE	U87MG NT	GAPDH	UNKNOWN	SYBR	None	13.2776	13.1676	0.155572				TRUE	0.517396	TRUE	1	40				87.2484
87	H3	FALSE	U87MG CPZ	GAPDH	UNKNOWN	SYBR	None	12.755	12.8853	0.184354				TRUE	0.517396	TRUE	1	40				87.3449
88	H4	FALSE	U87MG CPZ	GAPDH	UNKNOWN	SYBR	None	13.0157	12.8853	0.184354				TRUE	0.517396	TRUE	1	40				87.2484
89	H5	FALSE	T98G NT	GAPDH	UNKNOWN	SYBR	None	13.7322	13.6295	0.14519				TRUE	0.517396	TRUE	1	40				87.4414
90	H6	FALSE	T98G NT	GAPDH	UNKNOWN	SYBR	None	13.5269	13.6295	0.14519				TRUE	0.517396	TRUE	1	40				87.4414
91	H7	FALSE	T98G CPZ	GAPDH	UNKNOWN	SYBR	None	13.0959	13.0681	0.0392829				TRUE	0.517396	TRUE	1	40				87.5379
92	H8	FALSE	T98G CPZ	GAPDH	UNKNOWN	SYBR	None	13.0404	13.0681	0.0392829				TRUE	0.517396	TRUE	1	40				87.3449
93	H9	FALSE	U251MG NT	GAPDH	UNKNOWN	SYBR	None	12.8079	12.7903	0.0248896				TRUE	0.517396	TRUE	1	40				87.3449
94	H10	FALSE	U251MG NT	GAPDH	UNKNOWN	SYBR	None	12.7727	12.7903	0.0248896				TRUE	0.517396	TRUE	1	40				87.2484
95	H11	FALSE	U251MG CPZ	GAPDH	UNKNOWN	SYBR	None	12.8556	12.8812	0.0361465				TRUE	0.517396	TRUE	1	40				87.2484
96	H12	FALSE	U251MG CPZ	GAPDH	UNKNOWN	SYBR	None	12.9068	12.8812	0.0361465				TRUE	0.517396	TRUE	1	40				87.2484

## Sheet: Melt Curve Raw Data
Block Type	Fast 96-Well Block (0.1mL)
Calibration Background is expired	No
Calibration Background performed on	01-28-2020
Calibration Normalization FAM-ROX is expired	No
Calibration Normalization FAM-ROX performed on	01-28-2020
Calibration Normalization VIC-ROX is expired	No
Calibration Normalization VIC-ROX performed on	01-28-2020
Calibration Pure Dye FAM is expired	No
Calibration Pure Dye FAM performed on	01-28-2020
Calibration Pure Dye NED is expired	No
Calibration Pure Dye NED performed on	01-28-2020
Calibration Pure Dye ROX is expired	No
Calibration Pure Dye ROX performed on	01-28-2020
Calibration Pure Dye SYBR is expired	No
Calibration Pure Dye SYBR performed on	01-28-2020
Calibration Pure Dye TAMRA is expired	No
Calibration Pure Dye TAMRA performed on	01-28-2020
Calibration Pure Dye VIC is expired	No
Calibration Pure Dye VIC performed on	01-28-2020
Calibration ROI is expired	No
Calibration ROI performed on	01-28-2020
Calibration Uniformity is expired	No
Calibration Uniformity performed on	01-28-2020
Chemistry	SYBR_GREEN
Date Created	2020-06-22 16:48:40 PM PDT
Experiment Barcode
Experiment Comment
Experiment File Name	D:\Claudia (MP)\22-06-2020 ER stress sfere-adese.eds
Experiment Name	22-06-2020 ER stress sfere-adese
Experiment Run End Time	2020-06-22 17:46:33 PM PDT
Experiment Type	Standard Curve
Instrument Name	278861431
Instrument Serial Number	278861431
Instrument Type	QuantStudio(TM) 6 Flex System
Passive Reference	ROX
Quantification Cycle Method	Ct
Signal Smoothing On	true
Stage/ Cycle where Analysis is performed	Stage 2, Step 2
User Name
Well	Well Position	Reading	Temperature	Fluorescence	Derivative
1	A1	1	60.1387	5.06924	0.313449
1	A1	2	60.3316	5.07551	0.305294
1	A1	3	60.5246	5.05559	0.297656
1	A1	4	60.7176	5.04266	0.292478
1	A1	5	60.9105	5.0214	0.291136
1	A1	6	61.1035	4.99951	0.29407
1	A1	7	61.2964	4.97726	0.300753
1	A1	8	61.4894	4.96108	0.309941
1	A1	9	61.6823	4.94609	0.320051
1	A1	10	61.8753	4.90996	0.329592
1	A1	11	62.0682	4.87928	0.337553
1	A1	12	62.2612	4.86633	0.343584
1	A1	13	62.4541	4.84154	0.34794
1	A1	14	62.6471	4.80297	0.351233
1	A1	15	62.84	4.78557	0.354093
1	A1	16	63.033	4.75671	0.356901
1	A1	17	63.2259	4.73839	0.359659
1	A1	18	63.4189	4.70874	0.362109
1	A1	19	63.6118	4.67231	0.363996
1	A1	20	63.8048	4.6527	0.365269
1	A1	21	63.9977	4.62937	0.366144
1	A1	22	64.1907	4.59756	0.366952
1	A1	23	64.3836	4.57105	0.367912
1	A1	24	64.5766	4.55111	0.369004
1	A1	25	64.7695	4.51785	0.369948
1	A1	26	64.9625	4.49047	0.370333
1	A1	27	65.1554	4.46838	0.369792
1	A1	28	65.3484	4.4409	0.368219
1	A1	29	65.5414	4.40225	0.365883
1	A1	30	65.7343	4.38356	0.363386
1	A1	31	65.9273	4.3617	0.36141
1	A1	32	66.1202	4.33041	0.360418
1	A1	33	66.3132	4.30837	0.360427
1	A1	34	66.5061	4.27833	0.361049
1	A1	35	66.6991	4.25892	0.361692
1	A1	36	66.892	4.22538	0.361878
1	A1	37	67.085	4.19403	0.361428
1	A1	38	67.2779	4.1761	0.360496
1	A1	39	67.4709	4.14623	0.359408
1	A1	40	67.6638	4.11934	0.358479
1	A1	41	67.8568	4.09795	0.357898
1	A1	42	68.0497	4.06525	0.357681
1	A1	43	68.2427	4.04302	0.357704
1	A1	44	68.4356	4.01693	0.357703
1	A1	45	68.6286	3.99408	0.357356
1	A1	46	68.8215	3.96242	0.356416
1	A1	47	69.0145	3.93432	0.354891
1	A1	48	69.2074	3.91074	0.353108
1	A1	49	69.4004	3.88667	0.351609
1	A1	50	69.5933	3.86301	0.35092
1	A1	51	69.7863	3.83522	0.351301
1	A1	52	69.9792	3.81144	0.352672
1	A1	53	70.1722	3.78465	0.354671
1	A1	54	70.3651	3.76101	0.356823
1	A1	55	70.5581	3.73346	0.358798
1	A1	56	70.7511	3.70321	0.360584
1	A1	57	70.944	3.67875	0.362526
1	A1	58	71.137	3.65105	0.365114
1	A1	59	71.3299	3.62758	0.368595
1	A1	60	71.5229	3.60572	0.372651
1	A1	61	71.7158	3.57575	0.376372
1	A1	62	71.9088	3.54219	0.378647
1	A1	63	72.1017	3.51524	0.378727
1	A1	64	72.2947	3.48416	0.376631
1	A1	65	72.4876	3.46047	0.373161
1	A1	66	72.6806	3.43363	0.369549
1	A1	67	72.8735	3.40741	0.366925
1	A1	68	73.0665	3.38014	0.365885
1	A1	69	73.2594	3.35969	0.366321
1	A1	70	73.4524	3.33112	0.367556
1	A1	71	73.6453	3.30178	0.368702
1	A1	72	73.8383	3.27009	0.369084
1	A1	73	74.0312	3.24884	0.368513
1	A1	74	74.2242	3.2163	0.367288
1	A1	75	74.4171	3.19649	0.365948
1	A1	76	74.6101	3.16761	0.364967
1	A1	77	74.803	3.13961	0.364544
1	A1	78	74.996	3.11951	0.364577
1	A1	79	75.1889	3.08931	0.364832
1	A1	80	75.3819	3.06064	0.36513
1	A1	81	75.5748	3.03296	0.365475
1	A1	82	75.7678	3.0106	0.366056
1	A1	83	75.9607	2.98308	0.367127
1	A1	84	76.1537	2.9602	0.368948
1	A1	85	76.3466	2.92608	0.371782
1	A1	86	76.5396	2.90413	0.375929
1	A1	87	76.7326	2.87376	0.381673
1	A1	88	76.9255	2.85258	0.389153
1	A1	89	77.1185	2.82428	0.39828
1	A1	90	77.3114	2.78714	0.40887
1	A1	91	77.5044	2.75999	0.420998
1	A1	92	77.6973	2.72611	0.435338
1	A1	93	77.8903	2.69742	0.453302
1	A1	94	78.0832	2.66217	0.476864
1	A1	95	78.2762	2.63307	0.508222
1	A1	96	78.4691	2.59717	0.549505
1	A1	97	78.6621	2.55293	0.602664
1	A1	98	78.855	2.51369	0.669555
1	A1	99	79.048	2.46264	0.752021
1	A1	100	79.2409	2.40628	0.851757
1	A1	101	79.4339	2.3466	0.96983
1	A1	102	79.6268	2.27567	1.1059
1	A1	103	79.8198	2.1927	1.25741
1	A1	104	80.0127	2.09477	1.41907
1	A1	105	80.2057	1.97507	1.58277
1	A1	106	80.3986	1.8458	1.738
1	A1	107	80.5916	1.6989	1.87268
1	A1	108	80.7845	1.54162	1.97431
1	A1	109	80.9775	1.36969	2.03139
1	A1	110	81.1704	1.1917	2.03518
1	A1	111	81.3634	1.01867	1.98139
1	A1	112	81.5564	0.860648	1.87144
1	A1	113	81.7493	0.717101	1.71282
1	A1	114	81.9423	0.602236	1.51815
1	A1	115	82.1352	0.509916	1.30325
1	A1	116	82.3282	0.442975	1.08457
1	A1	117	82.5211	0.391828	0.876627
1	A1	118	82.7141	0.35663	0.690227
1	A1	119	82.907	0.330095	0.531601
1	A1	120	83.1	0.310233	0.402627
1	A1	121	83.2929	0.299338	0.301788
1	A1	122	83.4859	0.288868	0.22545
1	A1	123	83.6788	0.277479	0.169111
1	A1	124	83.8718	0.273406	0.128353
1	A1	125	84.0647	0.268912	0.0993861
1	A1	126	84.2577	0.264897	0.0792075
1	A1	127	84.4506	0.260523	0.0655
1	A1	128	84.6436	0.259432	0.0564359
1	A1	129	84.8365	0.255444	0.0505322
1	A1	130	85.0295	0.251427	0.0466075
1	A1	131	85.2224	0.247226	0.0438096
1	A1	132	85.4154	0.244952	0.041633
1	A1	133	85.6083	0.243481	0.0398636
1	A1	134	85.8013	0.240025	0.0384571
1	A1	135	85.9942	0.237267	0.0374051
1	A1	136	86.1872	0.23537	0.0366539
1	A1	137	86.3801	0.232775	0.0360959
1	A1	138	86.5731	0.22819	0.035606
1	A1	139	86.7661	0.227015	0.0350828
1	A1	140	86.959	0.225907	0.0344692
1	A1	141	87.1519	0.221195	0.0337572
1	A1	142	87.3449	0.218722	0.0329817
1	A1	143	87.5379	0.216788	0.0321996
1	A1	144	87.7308	0.216391	0.0314548
1	A1	145	87.9238	0.213099	0.0307445
1	A1	146	88.1167	0.210007	0.0300187
1	A1	147	88.3097	0.208454	0.0292199
1	A1	148	88.5026	0.205388	0.0283354
1	A1	149	88.6956	0.204936	0.02742
1	A1	150	88.8885	0.202611	0.0265703
1	A1	151	89.0815	0.19946	0.0258759
1	A1	152	89.2744	0.19737	0.0253792
1	A1	153	89.4674	0.197224	0.0250672
1	A1	154	89.6603	0.194573	0.0248871
1	A1	155	89.8533	0.191414	0.0247724
1	A1	156	90.0462	0.191201	0.0246529
1	A1	157	90.2392	0.189767	0.0244494
1	A1	158	90.4321	0.187012	0.0240634
1	A1	159	90.6251	0.185566	0.0233923
1	A1	160	90.818	0.182735	0.0223802
1	A1	161	91.011	0.181647	0.0210764
1	A1	162	91.2039	0.181322	0.0196451
1	A1	163	91.3969	0.180604	0.0183064
1	A1	164	91.5898	0.178336	0.0172436
1	A1	165	91.7828	0.178248	0.0165394
1	A1	166	91.9757	0.176158	0.0161765
1	A1	167	92.1687	0.175395	0.0160859
1	A1	168	92.3616	0.174628	0.0161878
1	A1	169	92.5546	0.173266	0.016403
1	A1	170	92.7476	0.172323	0.0166426
1	A1	171	92.9405	0.170066	0.0168089
1	A1	172	93.1335	0.168911	0.0168174
1	A1	173	93.3264	0.168432	0.0166211
1	A1	174	93.5194	0.166483	0.0162084
1	A1	175	93.7123	0.16586	0.0155724
1	A1	176	93.9053	0.164663	0.0146749
1	A1	177	94.0982	0.163889	0.0134433
1	A1	178	94.2912	0.161939	0.0118139
1	A1	179	94.4841	0.160937	0.00980053
1	A1	180	94.6771	0.162724	0.00753925
1	A1	181	94.87	0.160218	0.00527049
2	A2	1	60.1387	5.44837	0.350424
2	A2	2	60.3316	5.45248	0.340659
2	A2	3	60.5246	5.42943	0.3327
2	A2	4	60.7176	5.42897	0.328881
2	A2	5	60.9105	5.39617	0.330219
2	A2	6	61.1035	5.37445	0.336166
2	A2	7	61.2964	5.35109	0.345144
2	A2	8	61.4894	5.31878	0.355423
2	A2	9	61.6823	5.29861	0.365709
2	A2	10	61.8753	5.27067	0.375225
2	A2	11	62.0682	5.24216	0.383444
2	A2	12	62.2612	5.21372	0.38985
2	A2	13	62.4541	5.19071	0.393959
2	A2	14	62.6471	5.15109	0.395566
2	A2	15	62.84	5.12179	0.395025
2	A2	16	63.033	5.08796	0.393221
2	A2	17	63.2259	5.06887	0.391215
2	A2	18	63.4189	5.04589	0.389786
2	A2	19	63.6118	5.00316	0.389131
2	A2	20	63.8048	4.98321	0.388943
2	A2	21	63.9977	4.961	0.388768
2	A2	22	64.1907	4.92166	0.388428
2	A2	23	64.3836	4.89314	0.388204
2	A2	24	64.5766	4.86574	0.388659
2	A2	25	64.7695	4.84229	0.390193
2	A2	26	64.9625	4.82419	0.392665
2	A2	27	65.1554	4.77885	0.395363
2	A2	28	65.3484	4.76314	0.397381
2	A2	29	65.5414	4.71457	0.398095
2	A2	30	65.7343	4.69838	0.397403
2	A2	31	65.9273	4.66835	0.395658
2	A2	32	66.1202	4.63828	0.393385
2	A2	33	66.3132	4.60513	0.391063
2	A2	34	66.5061	4.58398	0.389029
2	A2	35	66.6991	4.55362	0.387524
2	A2	36	66.892	4.52172	0.386683
2	A2	37	67.085	4.49421	0.38654
2	A2	38	67.2779	4.47175	0.38701
2	A2	39	67.4709	4.44409	0.387912
2	A2	40	67.6638	4.4001	0.389045
2	A2	41	67.8568	4.38656	0.390187
2	A2	42	68.0497	4.35432	0.391058
2	A2	43	68.2427	4.3286	0.391277
2	A2	44	68.4356	4.29422	0.390443
2	A2	45	68.6286	4.265	0.388338
2	A2	46	68.8215	4.23787	0.385123
2	A2	47	69.0145	4.20818	0.38137
2	A2	48	69.2074	4.18265	0.377883
2	A2	49	69.4004	4.15479	0.375408
2	A2	50	69.5933	4.13147	0.374373
2	A2	51	69.7863	4.10062	0.374773
2	A2	52	69.9792	4.0791	0.376219
2	A2	53	70.1722	4.04293	0.378138
2	A2	54	70.3651	4.02621	0.379981
2	A2	55	70.5581	3.98442	0.381418
2	A2	56	70.7511	3.96528	0.382403
2	A2	57	70.944	3.93348	0.383136
2	A2	58	71.137	3.90801	0.384003
2	A2	59	71.3299	3.88027	0.385483
2	A2	60	71.5229	3.8461	0.388036
2	A2	61	71.7158	3.82471	0.391912
2	A2	62	71.9088	3.79798	0.396919
2	A2	63	72.1017	3.76928	0.402312
2	A2	64	72.2947	3.73711	0.406953
2	A2	65	72.4876	3.70715	0.409765
2	A2	66	72.6806	3.67009	0.410208
2	A2	67	72.8735	3.63804	0.408489
2	A2	68	73.0665	3.61676	0.405372
2	A2	69	73.2594	3.58654	0.401743
2	A2	70	73.4524	3.55501	0.398257
2	A2	71	73.6453	3.52895	0.395267
2	A2	72	73.8383	3.49382	0.392972
2	A2	73	74.0312	3.47098	0.391552
2	A2	74	74.2242	3.44338	0.391121
2	A2	75	74.4171	3.41205	0.391577
2	A2	76	74.6101	3.39171	0.392535
2	A2	77	74.803	3.35727	0.393442
2	A2	78	74.996	3.32257	0.39388
2	A2	79	75.1889	3.30163	0.393786
2	A2	80	75.3819	3.27016	0.393482
2	A2	81	75.5748	3.24188	0.393505
2	A2	82	75.7678	3.21359	0.394367
2	A2	83	75.9607	3.18652	0.396398
2	A2	84	76.1537	3.1582	0.39967
2	A2	85	76.3466	3.12688	0.404075
2	A2	86	76.5396	3.10246	0.409408
2	A2	87	76.7326	3.06801	0.415503
2	A2	88	76.9255	3.03943	0.422354
2	A2	89	77.1185	3.00425	0.430205
2	A2	90	77.3114	2.97705	0.439586
2	A2	91	77.5044	2.94124	0.451303
2	A2	92	77.6973	2.91535	0.466433
2	A2	93	77.8903	2.86894	0.486321
2	A2	94	78.0832	2.84196	0.512517
2	A2	95	78.2762	2.80842	0.546707
2	A2	96	78.4691	2.76636	0.590654
2	A2	97	78.6621	2.71947	0.64625
2	A2	98	78.855	2.6768	0.715622
2	A2	99	79.048	2.62141	0.801124
2	A2	100	79.2409	2.5636	0.905053
2	A2	101	79.4339	2.50297	1.02901
2	A2	102	79.6268	2.42309	1.17298
2	A2	103	79.8198	2.33592	1.33454
2	A2	104	80.0127	2.23318	1.50821
2	A2	105	80.2057	2.10864	1.68537
2	A2	106	80.3986	1.96918	1.85467
2	A2	107	80.5916	1.81265	2.00287
2	A2	108	80.7845	1.63879	2.11616
2	A2	109	80.9775	1.45876	2.18177
2	A2	110	81.1704	1.26714	2.1899
2	A2	111	81.3634	1.07813	2.13558
2	A2	112	81.5564	0.905017	2.02004
2	A2	113	81.7493	0.752785	1.85119
2	A2	114	81.9423	0.623313	1.64261
2	A2	115	82.1352	0.527794	1.41145
2	A2	116	82.3282	0.451915	1.17559
2	A2	117	82.5211	0.398928	0.950809
2	A2	118	82.7141	0.357576	0.748843
2	A2	119	82.907	0.328451	0.576525
2	A2	120	83.1	0.309601	0.436073
2	A2	121	83.2929	0.295072	0.326108
2	A2	122	83.4859	0.284126	0.242966
2	A2	123	83.6788	0.275805	0.181921
2	A2	124	83.8718	0.269345	0.138139
2	A2	125	84.0647	0.264101	0.107283
2	A2	126	84.2577	0.259022	0.0857985
2	A2	127	84.4506	0.255406	0.070957
2	A2	128	84.6436	0.252303	0.0607588
2	A2	129	84.8365	0.247932	0.0537787
2	A2	130	85.0295	0.245357	0.0490157
2	A2	131	85.2224	0.241927	0.0457666
2	A2	132	85.4154	0.239172	0.0435252
2	A2	133	85.6083	0.236814	0.0419144
2	A2	134	85.8013	0.233321	0.0406531
2	A2	135	85.9942	0.230299	0.0395592
2	A2	136	86.1872	0.226605	0.0385589
2	A2	137	86.3801	0.224882	0.0376686
2	A2	138	86.5731	0.222686	0.0369344
2	A2	139	86.7661	0.219548	0.0363586
2	A2	140	86.959	0.2183	0.0358646
2	A2	141	87.1519	0.213099	0.0353264
2	A2	142	87.3449	0.211742	0.0346457
2	A2	143	87.5379	0.209062	0.0338135
2	A2	144	87.7308	0.206311	0.032909
2	A2	145	87.9238	0.205143	0.032039
2	A2	146	88.1167	0.202942	0.031265
2	A2	147	88.3097	0.200723	0.0305777
2	A2	148	88.5026	0.197201	0.0299317
2	A2	149	88.6956	0.195186	0.029302
2	A2	150	88.8885	0.193382	0.0287046
2	A2	151	89.0815	0.192087	0.0281657
2	A2	152	89.2744	0.187434	0.0276759
2	A2	153	89.4674	0.186484	0.0271787
2	A2	154	89.6603	0.185443	0.0266043
2	A2	155	89.8533	0.181954	0.025914
2	A2	156	90.0462	0.181929	0.0251116
2	A2	157	90.2392	0.178775	0.0242191
2	A2	158	90.4321	0.178711	0.0232492
2	A2	159	90.6251	0.175746	0.0222087
2	A2	160	90.818	0.173641	0.021131
2	A2	161	91.011	0.173862	0.0201051
2	A2	162	91.2039	0.171854	0.0192608
2	A2	163	91.3969	0.172222	0.0187124
2	A2	164	91.5898	0.168733	0.0184949
2	A2	165	91.7828	0.168425	0.0185348
2	A2	166	91.9757	0.167523	0.0186745
2	A2	167	92.1687	0.165151	0.0187331
2	A2	168	92.3616	0.163615	0.0185735
2	A2	169	92.5546	0.16214	0.018147
2	A2	170	92.7476	0.161182	0.0174997
2	A2	171	92.9405	0.161381	0.0167404
2	A2	172	93.1335	0.158384	0.0159941
2	A2	173	93.3264	0.15791	0.015361
2	A2	174	93.5194	0.15741	0.0148915
2	A2	175	93.7123	0.156265	0.0145668
2	A2	176	93.9053	0.155441	0.0142778
2	A2	177	94.0982	0.153953	0.0138232
2	A2	178	94.2912	0.152895	0.0129573
2	A2	179	94.4841	0.151115	0.0114956
2	A2	180	94.6771	0.149869	0.00942865
2	A2	181	94.87	0.149707	0.00697188
3	A3	1	60.1387	5.31411	0.371244
3	A3	2	60.3316	5.29932	0.363762
3	A3	3	60.5246	5.27687	0.35722
3	A3	4	60.7176	5.2677	0.353698
3	A3	5	60.9105	5.24491	0.354278
3	A3	6	61.1035	5.22079	0.358611
3	A3	7	61.2964	5.18815	0.365248
3	A3	8	61.4894	5.16686	0.372506
3	A3	9	61.6823	5.13384	0.379287
3	A3	10	61.8753	5.10826	0.385314
3	A3	11	62.0682	5.08206	0.390854
3	A3	12	62.2612	5.05739	0.396198
3	A3	13	62.4541	5.02687	0.401243
3	A3	14	62.6471	4.99742	0.405448
3	A3	15	62.84	4.967	0.408071
3	A3	16	63.033	4.93728	0.40856
3	A3	17	63.2259	4.90279	0.406864
3	A3	18	63.4189	4.87494	0.403522
3	A3	19	63.6118	4.84948	0.399546
3	A3	20	63.8048	4.81621	0.396111
3	A3	21	63.9977	4.79344	0.394214
3	A3	22	64.1907	4.76557	0.394338
3	A3	23	64.3836	4.74012	0.39634
3	A3	24	64.5766	4.70798	0.399451
3	A3	25	64.7695	4.68588	0.402553
3	A3	26	64.9625	4.65132	0.404554
3	A3	27	65.1554	4.61925	0.404731
3	A3	28	65.3484	4.59247	0.402933
3	A3	29	65.5414	4.55853	0.399552
3	A3	30	65.7343	4.53833	0.395311
3	A3	31	65.9273	4.50566	0.391023
3	A3	32	66.1202	4.4746	0.387413
3	A3	33	66.3132	4.45177	0.384992
3	A3	34	66.5061	4.43002	0.383987
3	A3	35	66.6991	4.39369	0.384308
3	A3	36	66.892	4.36898	0.385554
3	A3	37	67.085	4.34693	0.387096
3	A3	38	67.2779	4.30884	0.38822
3	A3	39	67.4709	4.29082	0.388371
3	A3	40	67.6638	4.25238	0.387378
3	A3	41	67.8568	4.2271	0.385582
3	A3	42	68.0497	4.20075	0.383733
3	A3	43	68.2427	4.17223	0.382655
3	A3	44	68.4356	4.15062	0.382833
3	A3	45	68.6286	4.12135	0.384173
3	A3	46	68.8215	4.09587	0.386056
3	A3	47	69.0145	4.06259	0.387678
3	A3	48	69.2074	4.03502	0.388417
3	A3	49	69.4004	4.0074	0.38805
3	A3	50	69.5933	3.98013	0.386733
3	A3	51	69.7863	3.95383	0.384868
3	A3	52	69.9792	3.92508	0.382971
3	A3	53	70.1722	3.89405	0.381633
3	A3	54	70.3651	3.87327	0.381468
3	A3	55	70.5581	3.84321	0.382977
3	A3	56	70.7511	3.81708	0.38638
3	A3	57	70.944	3.79422	0.391442
3	A3	58	71.137	3.75915	0.397455
3	A3	59	71.3299	3.73372	0.403371
3	A3	60	71.5229	3.70522	0.408047
3	A3	61	71.7158	3.67246	0.410569
3	A3	62	71.9088	3.63897	0.410511
3	A3	63	72.1017	3.61621	0.408052
3	A3	64	72.2947	3.57432	0.403888
3	A3	65	72.4876	3.55923	0.398947
3	A3	66	72.6806	3.52888	0.394108
3	A3	67	72.8735	3.4963	0.390015
3	A3	68	73.0665	3.47139	0.387083
3	A3	69	73.2594	3.44475	0.385567
3	A3	70	73.4524	3.4169	0.385572
3	A3	71	73.6453	3.39069	0.386976
3	A3	72	73.8383	3.36507	0.389337
3	A3	73	74.0312	3.33649	0.391923
3	A3	74	74.2242	3.30441	0.393906
3	A3	75	74.4171	3.27531	0.394637
3	A3	76	74.6101	3.25069	0.393873
3	A3	77	74.803	3.22043	0.391875
3	A3	78	74.996	3.18961	0.389312
3	A3	79	75.1889	3.16453	0.387019
3	A3	80	75.3819	3.14079	0.385686
3	A3	81	75.5748	3.11222	0.385624
3	A3	82	75.7678	3.08715	0.38677
3	A3	83	75.9607	3.05404	0.388874
3	A3	84	76.1537	3.02958	0.391811
3	A3	85	76.3466	2.99816	0.395707
3	A3	86	76.5396	2.97662	0.400874
3	A3	87	76.7326	2.94586	0.407544
3	A3	88	76.9255	2.91632	0.415718
3	A3	89	77.1185	2.88896	0.425211
3	A3	90	77.3114	2.85155	0.435915
3	A3	91	77.5044	2.82224	0.448135
3	A3	92	77.6973	2.78875	0.462801
3	A3	93	77.8903	2.75567	0.481428
3	A3	94	78.0832	2.7247	0.505915
3	A3	95	78.2762	2.68899	0.538308
3	A3	96	78.4691	2.65073	0.580674
3	A3	97	78.6621	2.60691	0.635097
3	A3	98	78.855	2.56459	0.703704
3	A3	99	79.048	2.51497	0.788561
3	A3	100	79.2409	2.45954	0.891394
3	A3	101	79.4339	2.39077	1.01312
3	A3	102	79.6268	2.32323	1.15322
3	A3	103	79.8198	2.23329	1.30914
3	A3	104	80.0127	2.1344	1.47574
3	A3	105	80.2057	2.01706	1.64517
3	A3	106	80.3986	1.88419	1.80702
3	A3	107	80.5916	1.73348	1.94907
3	A3	108	80.7845	1.56991	2.0583
3	A3	109	80.9775	1.39875	2.12253
3	A3	110	81.1704	1.21821	2.13212
3	A3	111	81.3634	1.03368	2.08194
3	A3	112	81.5564	0.870224	1.97274
3	A3	113	81.7493	0.723672	1.81168
3	A3	114	81.9423	0.601039	1.61149
3	A3	115	82.1352	0.505008	1.38845
3	A3	116	82.3282	0.432466	1.15967
3	A3	117	82.5211	0.37845	0.940499
3	A3	118	82.7141	0.339635	0.74253
3	A3	119	82.907	0.311372	0.572767
3	A3	120	83.1	0.291675	0.433767
3	A3	121	83.2929	0.277697	0.32454
3	A3	122	83.4859	0.267221	0.24176
3	A3	123	83.6788	0.259848	0.180931
3	A3	124	83.8718	0.253363	0.137315
3	A3	125	84.0647	0.248317	0.106566
3	A3	126	84.2577	0.242671	0.0850759
3	A3	127	84.4506	0.239062	0.0700971
3	A3	128	84.6436	0.235991	0.0596812
3	A3	129	84.8365	0.232364	0.0525063
3	A3	130	85.0295	0.230936	0.0476648
3	A3	131	85.2224	0.226314	0.0444834
3	A3	132	85.4154	0.224786	0.0424154
3	A3	133	85.6083	0.221245	0.0410097
3	A3	134	85.8013	0.218221	0.0399259
3	A3	135	85.9942	0.215591	0.0389585
3	A3	136	86.1872	0.212739	0.0380409
3	A3	137	86.3801	0.209819	0.0372133
3	A3	138	86.5731	0.207651	0.0365578
3	A3	139	86.7661	0.205578	0.0361232
3	A3	140	86.959	0.203458	0.0358715
3	A3	141	87.1519	0.199657	0.035676
3	A3	142	87.3449	0.197734	0.0353675
3	A3	143	87.5379	0.19439	0.0348048
3	A3	144	87.7308	0.19233	0.0339232
3	A3	145	87.9238	0.189668	0.0327462
3	A3	146	88.1167	0.188001	0.0313652
3	A3	147	88.3097	0.185817	0.0299137
3	A3	148	88.5026	0.182671	0.0285443
3	A3	149	88.6956	0.181489	0.027398
3	A3	150	88.8885	0.180874	0.0265608
3	A3	151	89.0815	0.177695	0.0260246
3	A3	152	89.2744	0.174805	0.0256872
3	A3	153	89.4674	0.173183	0.0254043
3	A3	154	89.6603	0.171621	0.0250612
3	A3	155	89.8533	0.170583	0.024615
3	A3	156	90.0462	0.168539	0.0240793
3	A3	157	90.2392	0.166374	0.0234826
3	A3	158	90.4321	0.165433	0.0228389
3	A3	159	90.6251	0.163355	0.0221498
3	A3	160	90.818	0.161411	0.0214199
3	A3	161	91.011	0.161904	0.0206615
3	A3	162	91.2039	0.158633	0.0198855
3	A3	163	91.3969	0.158062	0.0190992
3	A3	164	91.5898	0.156421	0.0183191
3	A3	165	91.7828	0.154876	0.0175835
3	A3	166	91.9757	0.155408	0.016946
3	A3	167	92.1687	0.153357	0.0164457
3	A3	168	92.3616	0.152143	0.0160867
3	A3	169	92.5546	0.150983	0.0158462
3	A3	170	92.7476	0.149241	0.0157074
3	A3	171	92.9405	0.149377	0.0156745
3	A3	172	93.1335	0.148616	0.0157477
3	A3	173	93.3264	0.146437	0.0158749
3	A3	174	93.5194	0.145663	0.0159283
3	A3	175	93.7123	0.143507	0.0157304
3	A3	176	93.9053	0.14282	0.0151149
3	A3	177	94.0982	0.142483	0.0139816
3	A3	178	94.2912	0.140134	0.0123238
3	A3	179	94.4841	0.140599	0.0102317
3	A3	180	94.6771	0.139267	0.0078857
3	A3	181	94.87	0.138986	0.00553105
4	A4	1	60.1387	5.36258	0.366316
4	A4	2	60.3316	5.37328	0.363656
4	A4	3	60.5246	5.34135	0.361783
4	A4	4	60.7176	5.32055	0.361156
4	A4	5	60.9105	5.2871	0.361921
4	A4	6	61.1035	5.27258	0.363891
4	A4	7	61.2964	5.24137	0.366686
4	A4	8	61.4894	5.2136	0.36988
4	A4	9	61.6823	5.18899	0.373181
4	A4	10	61.8753	5.16037	0.376485
4	A4	11	62.0682	5.13334	0.379824
4	A4	12	62.2612	5.11131	0.38327
4	A4	13	62.4541	5.0792	0.386821
4	A4	14	62.6471	5.04886	0.390347
4	A4	15	62.84	5.02045	0.393539
4	A4	16	63.033	4.99836	0.395966
4	A4	17	63.2259	4.96683	0.397226
4	A4	18	63.4189	4.92835	0.397205
4	A4	19	63.6118	4.9072	0.396238
4	A4	20	63.8048	4.87209	0.395012
4	A4	21	63.9977	4.84985	0.394242
4	A4	22	64.1907	4.82841	0.394282
4	A4	23	64.3836	4.78814	0.39496
4	A4	24	64.5766	4.76581	0.395749
4	A4	25	64.7695	4.73788	0.396071
4	A4	26	64.9625	4.70442	0.395595
4	A4	27	65.1554	4.67544	0.39436
4	A4	28	65.3484	4.65229	0.392693
4	A4	29	65.5414	4.61706	0.391023
4	A4	30	65.7343	4.5941	0.389647
4	A4	31	65.9273	4.56504	0.388594
4	A4	32	66.1202	4.54069	0.387626
4	A4	33	66.3132	4.50299	0.386368
4	A4	34	66.5061	4.48276	0.384489
4	A4	35	66.6991	4.45416	0.381899
4	A4	36	66.892	4.42001	0.378839
4	A4	37	67.085	4.39518	0.375819
4	A4	38	67.2779	4.37024	0.373445
4	A4	39	67.4709	4.34207	0.372172
4	A4	40	67.6638	4.31792	0.372115
4	A4	41	67.8568	4.29159	0.373037
4	A4	42	68.0497	4.26135	0.374458
4	A4	43	68.2427	4.23438	0.375871
4	A4	44	68.4356	4.20839	0.376889
4	A4	45	68.6286	4.1819	0.377355
4	A4	46	68.8215	4.15167	0.377335
4	A4	47	69.0145	4.12009	0.37706
4	A4	48	69.2074	4.09935	0.376753
4	A4	49	69.4004	4.07407	0.376483
4	A4	50	69.5933	4.04552	0.376131
4	A4	51	69.7863	4.01082	0.375513
4	A4	52	69.9792	3.99041	0.374643
4	A4	53	70.1722	3.96208	0.373883
4	A4	54	70.3651	3.9318	0.373902
4	A4	55	70.5581	3.90635	0.375398
4	A4	56	70.7511	3.88746	0.378758
4	A4	57	70.944	3.85059	0.383811
4	A4	58	71.137	3.83313	0.389832
4	A4	59	71.3299	3.79451	0.395781
4	A4	60	71.5229	3.76827	0.400643
4	A4	61	71.7158	3.73911	0.403706
4	A4	62	71.9088	3.70555	0.404692
4	A4	63	72.1017	3.68303	0.403714
4	A4	64	72.2947	3.64404	0.40118
4	A4	65	72.4876	3.62118	0.397658
4	A4	66	72.6806	3.59306	0.393771
4	A4	67	72.8735	3.56324	0.390095
4	A4	68	73.0665	3.53257	0.387086
4	A4	69	73.2594	3.51042	0.385007
4	A4	70	73.4524	3.48215	0.383896
4	A4	71	73.6453	3.45489	0.383595
4	A4	72	73.8383	3.42452	0.38384
4	A4	73	74.0312	3.39436	0.384341
4	A4	74	74.2242	3.37331	0.38481
4	A4	75	74.4171	3.34462	0.384971
4	A4	76	74.6101	3.31157	0.384583
4	A4	77	74.803	3.28633	0.383573
4	A4	78	74.996	3.25983	0.38215
4	A4	79	75.1889	3.22883	0.380831
4	A4	80	75.3819	3.20376	0.380249
4	A4	81	75.5748	3.17867	0.38086
4	A4	82	75.7678	3.15201	0.382742
4	A4	83	75.9607	3.12703	0.385593
4	A4	84	76.1537	3.09113	0.38899
4	A4	85	76.3466	3.06585	0.392692
4	A4	86	76.5396	3.03905	0.39681
4	A4	87	76.7326	3.0104	0.401758
4	A4	88	76.9255	2.98219	0.408042
4	A4	89	77.1185	2.95082	0.41611
4	A4	90	77.3114	2.92099	0.426318
4	A4	91	77.5044	2.89136	0.439062
4	A4	92	77.6973	2.85626	0.454956
4	A4	93	77.8903	2.82502	0.474983
4	A4	94	78.0832	2.79028	0.500544
4	A4	95	78.2762	2.7535	0.53339
4	A4	96	78.4691	2.72061	0.575486
4	A4	97	78.6621	2.67243	0.62888
4	A4	98	78.855	2.63192	0.695638
4	A4	99	79.048	2.58331	0.777808
4	A4	100	79.2409	2.52084	0.877316
4	A4	101	79.4339	2.45807	0.995615
4	A4	102	79.6268	2.38854	1.13301
4	A4	103	79.8198	2.30621	1.28776
4	A4	104	80.0127	2.20568	1.45537
4	A4	105	80.2057	2.08883	1.62822
4	A4	106	80.3986	1.95425	1.79581
4	A4	107	80.5916	1.80503	1.94555
4	A4	108	80.7845	1.64027	2.06394
4	A4	109	80.9775	1.46621	2.13808
4	A4	110	81.1704	1.27831	2.15748
4	A4	111	81.3634	1.09273	2.11609
4	A4	112	81.5564	0.921193	2.01383
4	A4	113	81.7493	0.766532	1.85727
4	A4	114	81.9423	0.639773	1.6589
4	A4	115	82.1352	0.538861	1.4351
4	A4	116	82.3282	0.46134	1.20345
4	A4	117	82.5211	0.403469	0.979862
4	A4	118	82.7141	0.361191	0.77661
4	A4	119	82.907	0.332258	0.601274
4	A4	120	83.1	0.310676	0.456847
4	A4	121	83.2929	0.295179	0.342599
4	A4	122	83.4859	0.283576	0.255316
4	A4	123	83.6788	0.275916	0.190555
4	A4	124	83.8718	0.268536	0.143646
4	A4	125	84.0647	0.263204	0.110344
4	A4	126	84.2577	0.258868	0.0871298
4	A4	127	84.4506	0.255415	0.0712423
4	A4	128	84.6436	0.25321	0.0605681
4	A4	129	84.8365	0.247983	0.0534978
4	A4	130	85.0295	0.245457	0.0488175
4	A4	131	85.2224	0.242432	0.0456447
4	A4	132	85.4154	0.238936	0.0433822
4	A4	133	85.6083	0.236542	0.0416676
4	A4	134	85.8013	0.233663	0.040313
4	A4	135	85.9942	0.231032	0.0392484
4	A4	136	86.1872	0.226979	0.0384694
4	A4	137	86.3801	0.22617	0.0379897
4	A4	138	86.5731	0.222838	0.0377934
4	A4	139	86.7661	0.220391	0.0378016
4	A4	140	86.959	0.217465	0.0378748
4	A4	141	87.1519	0.214156	0.0378477
4	A4	142	87.3449	0.211336	0.03758
4	A4	143	87.5379	0.208739	0.0369905
4	A4	144	87.7308	0.206587	0.0360643
4	A4	145	87.9238	0.203415	0.03484
4	A4	146	88.1167	0.200333	0.0333939
4	A4	147	88.3097	0.198868	0.0318299
4	A4	148	88.5026	0.1973	0.0302698
4	A4	149	88.6956	0.19428	0.0288401
4	A4	150	88.8885	0.192542	0.0276503
4	A4	151	89.0815	0.189897	0.026761
4	A4	152	89.2744	0.189336	0.0261553
4	A4	153	89.4674	0.186019	0.0257315
4	A4	154	89.6603	0.184426	0.025341
4	A4	155	89.8533	0.18183	0.0248567
4	A4	156	90.0462	0.181416	0.0242318
4	A4	157	90.2392	0.179202	0.0235062
4	A4	158	90.4321	0.178041	0.0227588
4	A4	159	90.6251	0.176429	0.0220465
4	A4	160	90.818	0.17454	0.0213724
4	A4	161	91.011	0.173221	0.0207013
4	A4	162	91.2039	0.171541	0.0199991
4	A4	163	91.3969	0.170632	0.0192647
4	A4	164	91.5898	0.169467	0.0185344
4	A4	165	91.7828	0.167101	0.0178641
4	A4	166	91.9757	0.16762	0.0173017
4	A4	167	92.1687	0.165755	0.016867
4	A4	168	92.3616	0.164722	0.0165503
4	A4	169	92.5546	0.162514	0.0163325
4	A4	170	92.7476	0.162346	0.0162099
4	A4	171	92.9405	0.161213	0.0161967
4	A4	172	93.1335	0.160733	0.0162961
4	A4	173	93.3264	0.15816	0.0164562
4	A4	174	93.5194	0.157698	0.0165478
4	A4	175	93.7123	0.156412	0.0163856
4	A4	176	93.9053	0.154356	0.0157849
4	A4	177	94.0982	0.152944	0.0146281
4	A4	178	94.2912	0.152828	0.0129064
4	A4	179	94.4841	0.152451	0.0107299
4	A4	180	94.6771	0.150628	0.00830405
4	A4	181	94.87	0.150699	0.00588733
5	A5	1	60.1387	5.13121	0.361737
5	A5	2	60.3316	5.12896	0.352583
5	A5	3	60.5246	5.11437	0.344933
5	A5	4	60.7176	5.09917	0.341027
5	A5	5	60.9105	5.07513	0.341953
5	A5	6	61.1035	5.05197	0.34733
5	A5	7	61.2964	5.02637	0.355717
5	A5	8	61.4894	4.99809	0.365386
5	A5	9	61.6823	4.97457	0.374964
5	A5	10	61.8753	4.94224	0.383676
5	A5	11	62.0682	4.92553	0.39123
5	A5	12	62.2612	4.88404	0.3975
5	A5	13	62.4541	4.85956	0.402331
5	A5	14	62.6471	4.84078	0.405486
5	A5	15	62.84	4.79391	0.406828
5	A5	16	63.033	4.77186	0.406514
5	A5	17	63.2259	4.73652	0.405104
5	A5	18	63.4189	4.7155	0.403385
5	A5	19	63.6118	4.68258	0.402078
5	A5	20	63.8048	4.65743	0.401549
5	A5	21	63.9977	4.62727	0.401705
5	A5	22	64.1907	4.60048	0.402132
5	A5	23	64.3836	4.57087	0.402348
5	A5	24	64.5766	4.53752	0.402065
5	A5	25	64.7695	4.51521	0.401308
5	A5	26	64.9625	4.47921	0.400373
5	A5	27	65.1554	4.45727	0.399605
5	A5	28	65.3484	4.42324	0.399149
5	A5	29	65.5414	4.40264	0.398794
5	A5	30	65.7343	4.37191	0.398046
5	A5	31	65.9273	4.33674	0.396413
5	A5	32	66.1202	4.31372	0.393728
5	A5	33	66.3132	4.27979	0.390327
5	A5	34	66.5061	4.25307	0.386934
5	A5	35	66.6991	4.22887	0.384314
5	A5	36	66.892	4.20491	0.382938
5	A5	37	67.085	4.17258	0.382819
5	A5	38	67.2779	4.14576	0.383585
5	A5	39	67.4709	4.11805	0.3847
5	A5	40	67.6638	4.09388	0.385667
5	A5	41	67.8568	4.05881	0.38615
5	A5	42	68.0497	4.03838	0.385993
5	A5	43	68.2427	4.00428	0.385162
5	A5	44	68.4356	3.97599	0.383672
5	A5	45	68.6286	3.95909	0.381579
5	A5	46	68.8215	3.92254	0.379064
5	A5	47	69.0145	3.89227	0.376546
5	A5	48	69.2074	3.86704	0.374652
5	A5	49	69.4004	3.84767	0.373971
5	A5	50	69.5933	3.81833	0.374729
5	A5	51	69.7863	3.79663	0.376599
5	A5	52	69.9792	3.76005	0.378839
5	A5	53	70.1722	3.73927	0.380675
5	A5	54	70.3651	3.7053	0.381648
5	A5	55	70.5581	3.68293	0.381739
5	A5	56	70.7511	3.65022	0.381259
5	A5	57	70.944	3.6283	0.380629
5	A5	58	71.137	3.59874	0.380244
5	A5	59	71.3299	3.57132	0.380439
5	A5	60	71.5229	3.54536	0.381536
5	A5	61	71.7158	3.51436	0.38381
5	A5	62	71.9088	3.495	0.387353
5	A5	63	72.1017	3.46294	0.391879
5	A5	64	72.2947	3.43784	0.396676
5	A5	65	72.4876	3.41041	0.400783
5	A5	66	72.6806	3.37232	0.403376
5	A5	67	72.8735	3.34591	0.404109
5	A5	68	73.0665	3.31456	0.403231
5	A5	69	73.2594	3.29138	0.401361
5	A5	70	73.4524	3.25705	0.399119
5	A5	71	73.6453	3.2353	0.396842
5	A5	72	73.8383	3.20537	0.394559
5	A5	73	74.0312	3.17111	0.392192
5	A5	74	74.2242	3.14659	0.389774
5	A5	75	74.4171	3.1185	0.387494
5	A5	76	74.6101	3.09394	0.385566
5	A5	77	74.803	3.06734	0.384055
5	A5	78	74.996	3.03952	0.382861
5	A5	79	75.1889	3.00885	0.381846
5	A5	80	75.3819	2.98139	0.381005
5	A5	81	75.5748	2.95811	0.380509
5	A5	82	75.7678	2.93165	0.380597
5	A5	83	75.9607	2.89971	0.381407
5	A5	84	76.1537	2.8776	0.382873
5	A5	85	76.3466	2.84965	0.384762
5	A5	86	76.5396	2.82285	0.386843
5	A5	87	76.7326	2.79368	0.389105
5	A5	88	76.9255	2.75945	0.391895
5	A5	89	77.1185	2.73927	0.395868
5	A5	90	77.3114	2.70951	0.401776
5	A5	91	77.5044	2.68293	0.410288
5	A5	92	77.6973	2.6528	0.421962
5	A5	93	77.8903	2.61511	0.437428
5	A5	94	78.0832	2.59173	0.457617
5	A5	95	78.2762	2.55856	0.483918
5	A5	96	78.4691	2.5236	0.51823
5	A5	97	78.6621	2.48451	0.562943
5	A5	98	78.855	2.44638	0.620858
5	A5	99	79.048	2.40447	0.694988
5	A5	100	79.2409	2.35739	0.788126
5	A5	101	79.4339	2.2994	0.902196
5	A5	102	79.6268	2.23827	1.03746
5	A5	103	79.8198	2.16075	1.19173
5	A5	104	80.0127	2.0705	1.3599
5	A5	105	80.2057	1.96282	1.53371
5	A5	106	80.3986	1.83439	1.70221
5	A5	107	80.5916	1.69439	1.85251
5	A5	108	80.7845	1.53578	1.9711
5	A5	109	80.9775	1.36887	2.04535
5	A5	110	81.1704	1.19224	2.06539
5	A5	111	81.3634	1.01652	2.02578
5	A5	112	81.5564	0.853824	1.92697
5	A5	113	81.7493	0.708047	1.77569
5	A5	114	81.9423	0.586275	1.58423
5	A5	115	82.1352	0.492371	1.36855
5	A5	116	82.3282	0.419838	1.14562
5	A5	117	82.5211	0.366317	0.930813
5	A5	118	82.7141	0.32642	0.735928
5	A5	119	82.907	0.298125	0.568243
5	A5	120	83.1	0.280123	0.430621
5	A5	121	83.2929	0.265961	0.322334
5	A5	122	83.4859	0.254922	0.240237
5	A5	123	83.6788	0.248149	0.179937
5	A5	124	83.8718	0.240845	0.136757
5	A5	125	84.0647	0.23598	0.106405
5	A5	126	84.2577	0.231055	0.0853277
5	A5	127	84.4506	0.227607	0.0708058
5	A5	128	84.6436	0.223477	0.0608724
5	A5	129	84.8365	0.220385	0.0541396
5	A5	130	85.0295	0.217803	0.0496129
5	A5	131	85.2224	0.215125	0.0465496
5	A5	132	85.4154	0.210382	0.0443876
5	A5	133	85.6083	0.208383	0.0427314
5	A5	134	85.8013	0.204758	0.041353
5	A5	135	85.9942	0.202211	0.0401708
5	A5	136	86.1872	0.200411	0.0391979
5	A5	137	86.3801	0.196627	0.0384741
5	A5	138	86.5731	0.194214	0.0380119
5	A5	139	86.7661	0.19224	0.0377686
5	A5	140	86.959	0.188836	0.0376413
5	A5	141	87.1519	0.18663	0.0374858
5	A5	142	87.3449	0.18357	0.0371544
5	A5	143	87.5379	0.180663	0.0365444
5	A5	144	87.7308	0.177467	0.0356379
5	A5	145	87.9238	0.175609	0.0345079
5	A5	146	88.1167	0.173461	0.033283
5	A5	147	88.3097	0.171036	0.0320921
5	A5	148	88.5026	0.169539	0.0310224
5	A5	149	88.6956	0.166787	0.0301126
5	A5	150	88.8885	0.163755	0.0293702
5	A5	151	89.0815	0.162153	0.0287856
5	A5	152	89.2744	0.160171	0.0283272
5	A5	153	89.4674	0.157225	0.0279309
5	A5	154	89.6603	0.155842	0.0275051
5	A5	155	89.8533	0.153598	0.0269612
5	A5	156	90.0462	0.152156	0.0262508
5	A5	157	90.2392	0.149925	0.0253861
5	A5	158	90.4321	0.148295	0.0244358
5	A5	159	90.6251	0.14683	0.0234962
5	A5	160	90.818	0.145509	0.0226516
5	A5	161	91.011	0.144638	0.0219374
5	A5	162	91.2039	0.142063	0.0213282
5	A5	163	91.3969	0.140564	0.020761
5	A5	164	91.5898	0.139384	0.0201782
5	A5	165	91.7828	0.138234	0.0195645
5	A5	166	91.9757	0.137144	0.0189528
5	A5	167	92.1687	0.135041	0.0183995
5	A5	168	92.3616	0.134832	0.0179503
5	A5	169	92.5546	0.133153	0.0176168
5	A5	170	92.7476	0.132227	0.0173719
5	A5	171	92.9405	0.13039	0.0171605
5	A5	172	93.1335	0.129556	0.016916
5	A5	173	93.3264	0.128291	0.0165737
5	A5	174	93.5194	0.127162	0.0160781
5	A5	175	93.7123	0.126198	0.0153848
5	A5	176	93.9053	0.124085	0.0144608
5	A5	177	94.0982	0.123867	0.0132798
5	A5	178	94.2912	0.124148	0.0118179
5	A5	179	94.4841	0.122609	0.0100622
5	A5	180	94.6771	0.120435	0.00804543
5	A5	181	94.87	0.120098	0.00588708
6	A6	1	60.1387	5.26806	0.348536
6	A6	2	60.3316	5.26126	0.342061
6	A6	3	60.5246	5.24484	0.337251
6	A6	4	60.7176	5.23029	0.335997
6	A6	5	60.9105	5.20586	0.339231
6	A6	6	61.1035	5.18194	0.346406
6	A6	7	61.2964	5.16023	0.355644
6	A6	8	61.4894	5.13716	0.36437
6	A6	9	61.6823	5.10277	0.370304
6	A6	10	61.8753	5.07993	0.372386
6	A6	11	62.0682	5.04406	0.37128
6	A6	12	62.2612	5.01197	0.369102
6	A6	13	62.4541	5.00076	0.36849
6	A6	14	62.6471	4.97456	0.371427
6	A6	15	62.84	4.95535	0.378391
6	A6	16	63.033	4.92437	0.388312
6	A6	17	63.2259	4.88892	0.399158
6	A6	18	63.4189	4.86861	0.408863
6	A6	19	63.6118	4.83783	0.416035
6	A6	20	63.8048	4.79678	0.420302
6	A6	21	63.9977	4.76925	0.422107
6	A6	22	64.1907	4.74176	0.422294
6	A6	23	64.3836	4.71891	0.421595
6	A6	24	64.5766	4.68364	0.420455
6	A6	25	64.7695	4.64915	0.419137
6	A6	26	64.9625	4.62264	0.417983
6	A6	27	65.1554	4.59514	0.417468
6	A6	28	65.3484	4.56013	0.417988
6	A6	29	65.5414	4.54148	0.41952
6	A6	30	65.7343	4.50971	0.421427
6	A6	31	65.9273	4.47414	0.422632
6	A6	32	66.1202	4.4456	0.422073
6	A6	33	66.3132	4.41406	0.419206
6	A6	34	66.5061	4.38101	0.414229
6	A6	35	66.6991	4.34984	0.408029
6	A6	36	66.892	4.32855	0.401787
6	A6	37	67.085	4.29612	0.396523
6	A6	38	67.2779	4.26761	0.392789
6	A6	39	67.4709	4.24765	0.390588
6	A6	40	67.6638	4.21411	0.389544
6	A6	41	67.8568	4.18526	0.389193
6	A6	42	68.0497	4.15989	0.389214
6	A6	43	68.2427	4.13249	0.389497
6	A6	44	68.4356	4.10149	0.390086
6	A6	45	68.6286	4.08303	0.391074
6	A6	46	68.8215	4.04439	0.392523
6	A6	47	69.0145	4.02148	0.394409
6	A6	48	69.2074	3.99284	0.396577
6	A6	49	69.4004	3.96521	0.398655
6	A6	50	69.5933	3.94087	0.400102
6	A6	51	69.7863	3.90683	0.400377
6	A6	52	69.9792	3.87533	0.399218
6	A6	53	70.1722	3.84511	0.396805
6	A6	54	70.3651	3.82481	0.393703
6	A6	55	70.5581	3.79484	0.390605
6	A6	56	70.7511	3.76356	0.388086
6	A6	57	70.944	3.74184	0.386495
6	A6	58	71.137	3.70956	0.385958
6	A6	59	71.3299	3.68414	0.386479
6	A6	60	71.5229	3.66112	0.387996
6	A6	61	71.7158	3.63127	0.390437
6	A6	62	71.9088	3.59982	0.393745
6	A6	63	72.1017	3.57491	0.397821
6	A6	64	72.2947	3.54905	0.402381
6	A6	65	72.4876	3.52118	0.406834
6	A6	66	72.6806	3.49007	0.41032
6	A6	67	72.8735	3.4579	0.411963
6	A6	68	73.0665	3.42762	0.411264
6	A6	69	73.2594	3.39482	0.408336
6	A6	70	73.4524	3.36889	0.403877
6	A6	71	73.6453	3.34208	0.398868
6	A6	72	73.8383	3.31541	0.394225
6	A6	73	74.0312	3.28481	0.390572
6	A6	74	74.2242	3.2596	0.388186
6	A6	75	74.4171	3.2302	0.38704
6	A6	76	74.6101	3.20928	0.386883
6	A6	77	74.803	3.17869	0.387306
6	A6	78	74.996	3.15212	0.387892
6	A6	79	75.1889	3.11974	0.388342
6	A6	80	75.3819	3.09732	0.388595
6	A6	81	75.5748	3.06864	0.388803
6	A6	82	75.7678	3.03927	0.389238
6	A6	83	75.9607	3.01423	0.390177
6	A6	84	76.1537	2.9871	0.391831
6	A6	85	76.3466	2.95829	0.394305
6	A6	86	76.5396	2.93051	0.397565
6	A6	87	76.7326	2.90571	0.401469
6	A6	88	76.9255	2.87553	0.405834
6	A6	89	77.1185	2.84334	0.410581
6	A6	90	77.3114	2.81336	0.415916
6	A6	91	77.5044	2.78656	0.422424
6	A6	92	77.6973	2.75356	0.431049
6	A6	93	77.8903	2.72627	0.442961
6	A6	94	78.0832	2.69466	0.459441
6	A6	95	78.2762	2.66242	0.481835
6	A6	96	78.4691	2.62924	0.511656
6	A6	97	78.6621	2.59181	0.550764
6	A6	98	78.855	2.55452	0.601529
6	A6	99	79.048	2.51029	0.666823
6	A6	100	79.2409	2.46657	0.749707
6	A6	101	79.4339	2.41766	0.852838
6	A6	102	79.6268	2.35651	0.977647
6	A6	103	79.8198	2.28568	1.1235
6	A6	104	80.0127	2.20554	1.28703
6	A6	105	80.2057	2.10487	1.4618
6	A6	106	80.3986	1.9878	1.6384
6	A6	107	80.5916	1.85422	1.80495
6	A6	108	80.7845	1.70189	1.94802
6	A6	109	80.9775	1.54172	2.05395
6	A6	110	81.1704	1.36508	2.11053
6	A6	111	81.3634	1.18187	2.10896
6	A6	112	81.5564	1.01126	2.04567
6	A6	113	81.7493	0.851246	1.92348
6	A6	114	81.9423	0.71217	1.75165
6	A6	115	82.1352	0.60079	1.54455
6	A6	116	82.3282	0.513088	1.31932
6	A6	117	82.5211	0.446923	1.09303
6	A6	118	82.7141	0.396608	0.880179
6	A6	119	82.907	0.3621	0.691058
6	A6	120	83.1	0.336924	0.531231
6	A6	121	83.2929	0.319013	0.402005
6	A6	122	83.4859	0.305306	0.30149
6	A6	123	83.6788	0.296245	0.225869
6	A6	124	83.8718	0.2885	0.170541
6	A6	125	84.0647	0.28119	0.130962
6	A6	126	84.2577	0.27768	0.103149
6	A6	127	84.4506	0.272309	0.0838701
6	A6	128	84.6436	0.268791	0.0706492
6	A6	129	84.8365	0.264707	0.0616602
6	A6	130	85.0295	0.261389	0.0555886
6	A6	131	85.2224	0.258348	0.0515004
6	A6	132	85.4154	0.254755	0.0487343
6	A6	133	85.6083	0.252531	0.0468251
6	A6	134	85.8013	0.247895	0.0454564
6	A6	135	85.9942	0.245	0.0444283
6	A6	136	86.1872	0.243272	0.043627
6	A6	137	86.3801	0.239078	0.0429899
6	A6	138	86.5731	0.236469	0.0424734
6	A6	139	86.7661	0.233313	0.0420332
6	A6	140	86.959	0.230348	0.0416115
6	A6	141	87.1519	0.227412	0.0411326
6	A6	142	87.3449	0.225342	0.0405047
6	A6	143	87.5379	0.221446	0.0396387
6	A6	144	87.7308	0.218188	0.0384846
6	A6	145	87.9238	0.216171	0.037068
6	A6	146	88.1167	0.213727	0.0355062
6	A6	147	88.3097	0.210795	0.0339858
6	A6	148	88.5026	0.209367	0.032709
6	A6	149	88.6956	0.207106	0.0318269
6	A6	150	88.8885	0.205429	0.031384
6	A6	151	89.0815	0.20189	0.0313003
6	A6	152	89.2744	0.198887	0.0314006
6	A6	153	89.4674	0.19669	0.0314771
6	A6	154	89.6603	0.195321	0.031356
6	A6	155	89.8533	0.191978	0.0309357
6	A6	156	90.0462	0.190669	0.030189
6	A6	157	90.2392	0.188254	0.0291456
6	A6	158	90.4321	0.186062	0.0278755
6	A6	159	90.6251	0.184215	0.0264777
6	A6	160	90.818	0.183414	0.0250674
6	A6	161	91.011	0.181624	0.0237514
6	A6	162	91.2039	0.179748	0.0226034
6	A6	163	91.3969	0.178338	0.0216536
6	A6	164	91.5898	0.17757	0.0208977
6	A6	165	91.7828	0.175249	0.0203149
6	A6	166	91.9757	0.174825	0.0198792
6	A6	167	92.1687	0.172868	0.0195604
6	A6	168	92.3616	0.172084	0.0193218
6	A6	169	92.5546	0.169774	0.0191208
6	A6	170	92.7476	0.169255	0.0189178
6	A6	171	92.9405	0.167798	0.0186844
6	A6	172	93.1335	0.166316	0.0184078
6	A6	173	93.3264	0.165022	0.0180873
6	A6	174	93.5194	0.163463	0.0177193
6	A6	175	93.7123	0.163328	0.0172728
6	A6	176	93.9053	0.161309	0.0166616
6	A6	177	94.0982	0.160263	0.0157398
6	A6	178	94.2912	0.159176	0.0143436
6	A6	179	94.4841	0.157483	0.0123774
6	A6	180	94.6771	0.156382	0.00990388
6	A6	181	94.87	0.156332	0.00717355
7	A7	1	60.1387	5.26881	0.355395
7	A7	2	60.3316	5.24998	0.348619
7	A7	3	60.5246	5.24819	0.341946
7	A7	4	60.7176	5.22158	0.336985
7	A7	5	60.9105	5.19525	0.335047
7	A7	6	61.1035	5.16934	0.33677
7	A7	7	61.2964	5.15692	0.342062
7	A7	8	61.4894	5.12928	0.350186
7	A7	9	61.6823	5.10103	0.359917
7	A7	10	61.8753	5.07536	0.369799
7	A7	11	62.0682	5.05698	0.378461
7	A7	12	62.2612	5.02298	0.384971
7	A7	13	62.4541	4.98295	0.38908
7	A7	14	62.6471	4.96505	0.391201
7	A7	15	62.84	4.93184	0.392116
7	A7	16	63.033	4.91072	0.392567
7	A7	17	63.2259	4.87531	0.393041
7	A7	18	63.4189	4.85268	0.393822
7	A7	19	63.6118	4.81655	0.395149
7	A7	20	63.8048	4.7944	0.397264
7	A7	21	63.9977	4.76166	0.400234
7	A7	22	64.1907	4.74142	0.40368
7	A7	23	64.3836	4.71055	0.406701
7	A7	24	64.5766	4.67764	0.408165
7	A7	25	64.7695	4.64491	0.407252
7	A7	26	64.9625	4.61403	0.403968
7	A7	27	65.1554	4.58842	0.399264
7	A7	28	65.3484	4.5504	0.394682
7	A7	29	65.5414	4.53456	0.391669
7	A7	30	65.7343	4.5064	0.390927
7	A7	31	65.9273	4.4832	0.392137
7	A7	32	66.1202	4.44633	0.394181
7	A7	33	66.3132	4.4197	0.395709
7	A7	34	66.5061	4.39194	0.395732
7	A7	35	66.6991	4.3576	0.393952
7	A7	36	66.892	4.33211	0.390762
7	A7	37	67.085	4.30228	0.386988
7	A7	38	67.2779	4.27462	0.383543
7	A7	39	67.4709	4.25071	0.381104
7	A7	40	67.6638	4.22017	0.379941
7	A7	41	67.8568	4.19839	0.379886
7	A7	42	68.0497	4.16429	0.380437
7	A7	43	68.2427	4.14315	0.38094
7	A7	44	68.4356	4.11102	0.380814
7	A7	45	68.6286	4.08446	0.379726
7	A7	46	68.8215	4.05482	0.377692
7	A7	47	69.0145	4.02524	0.375056
7	A7	48	69.2074	4.00624	0.372361
7	A7	49	69.4004	3.97434	0.370189
7	A7	50	69.5933	3.94918	0.368998
7	A7	51	69.7863	3.92188	0.369
7	A7	52	69.9792	3.8993	0.370065
7	A7	53	70.1722	3.8716	0.371721
7	A7	54	70.3651	3.8463	0.373293
7	A7	55	70.5581	3.81413	0.374185
7	A7	56	70.7511	3.78682	0.37422
7	A7	57	70.944	3.75965	0.373766
7	A7	58	71.137	3.73224	0.373617
7	A7	59	71.3299	3.7074	0.374601
7	A7	60	71.5229	3.68784	0.377203
7	A7	61	71.7158	3.65375	0.381362
7	A7	62	71.9088	3.6277	0.386544
7	A7	63	72.1017	3.59838	0.391949
7	A7	64	72.2947	3.57279	0.396726
7	A7	65	72.4876	3.54409	0.400157
7	A7	66	72.6806	3.50867	0.401769
7	A7	67	72.8735	3.48314	0.401478
7	A7	68	73.0665	3.44808	0.399601
7	A7	69	73.2594	3.42467	0.396757
7	A7	70	73.4524	3.39791	0.393661
7	A7	71	73.6453	3.36615	0.390911
7	A7	72	73.8383	3.34103	0.388887
7	A7	73	74.0312	3.30963	0.387721
7	A7	74	74.2242	3.28677	0.387328
7	A7	75	74.4171	3.25749	0.387425
7	A7	76	74.6101	3.23126	0.38761
7	A7	77	74.803	3.19902	0.387493
7	A7	78	74.996	3.17465	0.386864
7	A7	79	75.1889	3.14434	0.385775
7	A7	80	75.3819	3.11716	0.384502
7	A7	81	75.5748	3.09131	0.383402
7	A7	82	75.7678	3.06322	0.382767
7	A7	83	75.9607	3.0356	0.382752
7	A7	84	76.1537	3.01057	0.383392
7	A7	85	76.3466	2.97989	0.384707
7	A7	86	76.5396	2.95465	0.386736
7	A7	87	76.7326	2.92655	0.389557
7	A7	88	76.9255	2.89925	0.39327
7	A7	89	77.1185	2.87108	0.397985
7	A7	90	77.3114	2.83859	0.403915
7	A7	91	77.5044	2.81218	0.411478
7	A7	92	77.6973	2.78064	0.421377
7	A7	93	77.8903	2.75195	0.434601
7	A7	94	78.0832	2.71855	0.452357
7	A7	95	78.2762	2.69273	0.476016
7	A7	96	78.4691	2.65403	0.507165
7	A7	97	78.6621	2.61593	0.547728
7	A7	98	78.855	2.58046	0.600078
7	A7	99	79.048	2.53592	0.666981
7	A7	100	79.2409	2.49218	0.751255
7	A7	101	79.4339	2.43899	0.855229
7	A7	102	79.6268	2.37747	0.980046
7	A7	103	79.8198	2.30532	1.12496
7	A7	104	80.0127	2.22181	1.28674
7	A7	105	80.2057	2.12116	1.45932
7	A7	106	80.3986	2.00385	1.63382
7	A7	107	80.5916	1.86841	1.79889
7	A7	108	80.7845	1.71292	1.94157
7	A7	109	80.9775	1.55248	2.04855
7	A7	110	81.1704	1.37476	2.10769
7	A7	111	81.3634	1.19077	2.10997
7	A7	112	81.5564	1.01559	2.05128
7	A7	113	81.7493	0.849667	1.9337
7	A7	114	81.9423	0.709075	1.76572
7	A7	115	82.1352	0.594203	1.56118
7	A7	116	82.3282	0.501916	1.33694
7	A7	117	82.5211	0.432141	1.11012
7	A7	118	82.7141	0.38131	0.895522
7	A7	119	82.907	0.345414	0.703854
7	A7	120	83.1	0.318269	0.541124
7	A7	121	83.2929	0.300237	0.409009
7	A7	122	83.4859	0.28673	0.305873
7	A7	123	83.6788	0.276664	0.228027
7	A7	124	83.8718	0.269183	0.170889
7	A7	125	84.0647	0.26301	0.129857
7	A7	126	84.2577	0.258295	0.100841
7	A7	127	84.4506	0.253734	0.0805168
7	A7	128	84.6436	0.249562	0.0663594
7	A7	129	84.8365	0.246676	0.0565554
7	A7	130	85.0295	0.243679	0.0498372
7	A7	131	85.2224	0.241395	0.0453065
7	A7	132	85.4154	0.238766	0.0422902
7	A7	133	85.6083	0.23465	0.0402623
7	A7	134	85.8013	0.2333	0.0388268
7	A7	135	85.9942	0.229686	0.0377286
7	A7	136	86.1872	0.226874	0.0368489
7	A7	137	86.3801	0.225047	0.0361669
7	A7	138	86.5731	0.222221	0.0356959
7	A7	139	86.7661	0.220574	0.0354237
7	A7	140	86.959	0.21685	0.035281
7	A7	141	87.1519	0.214411	0.0351466
7	A7	142	87.3449	0.212972	0.0348779
7	A7	143	87.5379	0.20906	0.0343486
7	A7	144	87.7308	0.207103	0.033485
7	A7	145	87.9238	0.204152	0.0322937
7	A7	146	88.1167	0.202355	0.0308742
7	A7	147	88.3097	0.199817	0.0294032
7	A7	148	88.5026	0.198301	0.0280899
7	A7	149	88.6956	0.1971	0.0271112
7	A7	150	88.8885	0.195065	0.0265525
7	A7	151	89.0815	0.192086	0.0263789
7	A7	152	89.2744	0.189786	0.0264493
7	A7	153	89.4674	0.188656	0.0265666
7	A7	154	89.6603	0.18591	0.0265448
7	A7	155	89.8533	0.183838	0.0262676
7	A7	156	90.0462	0.182114	0.0257151
7	A7	157	90.2392	0.180548	0.0249519
7	A7	158	90.4321	0.179371	0.0240789
7	A7	159	90.6251	0.17748	0.0231824
7	A7	160	90.818	0.175373	0.0223035
7	A7	161	91.011	0.17413	0.0214426
7	A7	162	91.2039	0.173432	0.0205849
7	A7	163	91.3969	0.171137	0.019728
7	A7	164	91.5898	0.169874	0.0188963
7	A7	165	91.7828	0.168776	0.0181374
7	A7	166	91.9757	0.168469	0.0175011
7	A7	167	92.1687	0.16647	0.0170092
7	A7	168	92.3616	0.165917	0.016637
7	A7	169	92.5546	0.164233	0.0163247
7	A7	170	92.7476	0.162232	0.016016
7	A7	171	92.9405	0.162623	0.0156958
7	A7	172	93.1335	0.161119	0.0153962
7	A7	173	93.3264	0.159766	0.0151628
7	A7	174	93.5194	0.15916	0.0150046
7	A7	175	93.7123	0.157838	0.0148566
7	A7	176	93.9053	0.15712	0.0145764
7	A7	177	94.0982	0.154994	0.0139785
7	A7	178	94.2912	0.154382	0.0128965
7	A7	179	94.4841	0.153505	0.0112562
7	A7	180	94.6771	0.152779	0.0091307
7	A7	181	94.87	0.150842	0.00674588
8	A8	1	60.1387	5.26627	0.360633
8	A8	2	60.3316	5.24866	0.355546
8	A8	3	60.5246	5.23033	0.350696
8	A8	4	60.7176	5.21139	0.347453
8	A8	5	60.9105	5.19158	0.3468
8	A8	6	61.1035	5.1586	0.34896
8	A8	7	61.2964	5.14124	0.353391
8	A8	8	61.4894	5.1109	0.359157
8	A8	9	61.6823	5.08762	0.365313
8	A8	10	61.8753	5.05995	0.371217
8	A8	11	62.0682	5.02921	0.376573
8	A8	12	62.2612	5.00386	0.381307
8	A8	13	62.4541	4.98194	0.385381
8	A8	14	62.6471	4.9421	0.388651
8	A8	15	62.84	4.92381	0.390963
8	A8	16	63.033	4.88869	0.392289
8	A8	17	63.2259	4.85646	0.392901
8	A8	18	63.4189	4.82858	0.393277
8	A8	19	63.6118	4.80831	0.393831
8	A8	20	63.8048	4.77112	0.394614
8	A8	21	63.9977	4.75229	0.395229
8	A8	22	64.1907	4.72032	0.395084
8	A8	23	64.3836	4.67813	0.393839
8	A8	24	64.5766	4.66347	0.3917
8	A8	25	64.7695	4.62519	0.389372
8	A8	26	64.9625	4.60303	0.387632
8	A8	27	65.1554	4.57704	0.38687
8	A8	28	65.3484	4.55186	0.386899
8	A8	29	65.5414	4.51783	0.387133
8	A8	30	65.7343	4.48767	0.387022
8	A8	31	65.9273	4.46415	0.386361
8	A8	32	66.1202	4.42507	0.385318
8	A8	33	66.3132	4.41142	0.384167
8	A8	34	66.5061	4.37958	0.383038
8	A8	35	66.6991	4.34911	0.381843
8	A8	36	66.892	4.31952	0.380443
8	A8	37	67.085	4.29172	0.378849
8	A8	38	67.2779	4.26537	0.377292
8	A8	39	67.4709	4.23692	0.376071
8	A8	40	67.6638	4.21157	0.375344
8	A8	41	67.8568	4.18432	0.375005
8	A8	42	68.0497	4.15639	0.374756
8	A8	43	68.2427	4.12877	0.374327
8	A8	44	68.4356	4.10145	0.373662
8	A8	45	68.6286	4.0658	0.372936
8	A8	46	68.8215	4.05105	0.372393
8	A8	47	69.0145	4.02272	0.372139
8	A8	48	69.2074	3.99256	0.37206
8	A8	49	69.4004	3.96081	0.371941
8	A8	50	69.5933	3.93966	0.371635
8	A8	51	69.7863	3.91056	0.371149
8	A8	52	69.9792	3.88263	0.370587
8	A8	53	70.1722	3.85769	0.37002
8	A8	54	70.3651	3.83089	0.369419
8	A8	55	70.5581	3.8021	0.36871
8	A8	56	70.7511	3.77294	0.367873
8	A8	57	70.944	3.75107	0.367066
8	A8	58	71.137	3.72	0.366641
8	A8	59	71.3299	3.69293	0.367084
8	A8	60	71.5229	3.6722	0.368871
8	A8	61	71.7158	3.64251	0.37229
8	A8	62	71.9088	3.61488	0.377279
8	A8	63	72.1017	3.59237	0.383341
8	A8	64	72.2947	3.56213	0.389606
8	A8	65	72.4876	3.53081	0.395038
8	A8	66	72.6806	3.50329	0.398757
8	A8	67	72.8735	3.46867	0.400334
8	A8	68	73.0665	3.43971	0.39992
8	A8	69	73.2594	3.41037	0.398145
8	A8	70	73.4524	3.38473	0.395831
8	A8	71	73.6453	3.35524	0.393672
8	A8	72	73.8383	3.32647	0.392045
8	A8	73	74.0312	3.29791	0.390971
8	A8	74	74.2242	3.26906	0.390224
8	A8	75	74.4171	3.24336	0.389484
8	A8	76	74.6101	3.21218	0.388497
8	A8	77	74.803	3.18562	0.387201
8	A8	78	74.996	3.15378	0.385768
8	A8	79	75.1889	3.12963	0.384521
8	A8	80	75.3819	3.10334	0.383752
8	A8	81	75.5748	3.07277	0.38356
8	A8	82	75.7678	3.04809	0.383819
8	A8	83	75.9607	3.01803	0.384302
8	A8	84	76.1537	2.98775	0.384883
8	A8	85	76.3466	2.96326	0.385652
8	A8	86	76.5396	2.93177	0.386879
8	A8	87	76.7326	2.91115	0.388894
8	A8	88	76.9255	2.87894	0.391995
8	A8	89	77.1185	2.84767	0.396463
8	A8	90	77.3114	2.81959	0.402654
8	A8	91	77.5044	2.79071	0.411071
8	A8	92	77.6973	2.76453	0.422385
8	A8	93	77.8903	2.73016	0.437477
8	A8	94	78.0832	2.69799	0.457508
8	A8	95	78.2762	2.664	0.484028
8	A8	96	78.4691	2.6328	0.51902
8	A8	97	78.6621	2.59497	0.564823
8	A8	98	78.855	2.55391	0.623989
8	A8	99	79.048	2.50929	0.699098
8	A8	100	79.2409	2.46181	0.792523
8	A8	101	79.4339	2.40017	0.906018
8	A8	102	79.6268	2.33654	1.04011
8	A8	103	79.8198	2.26144	1.19334
8	A8	104	80.0127	2.16721	1.36151
8	A8	105	80.2057	2.05868	1.53727
8	A8	106	80.3986	1.93221	1.71028
8	A8	107	80.5916	1.78612	1.86782
8	A8	108	80.7845	1.62623	1.9961
8	A8	109	80.9775	1.45153	2.0818
8	A8	110	81.1704	1.27021	2.11403
8	A8	111	81.3634	1.08449	2.08622
8	A8	112	81.5564	0.913764	1.99754
8	A8	113	81.7493	0.758241	1.85356
8	A8	114	81.9423	0.625507	1.6657
8	A8	115	82.1352	0.521772	1.4495
8	A8	116	82.3282	0.439752	1.22217
8	A8	117	82.5211	0.380135	0.999876
8	A8	118	82.7141	0.33676	0.795535
8	A8	119	82.907	0.305798	0.617585
8	A8	120	83.1	0.283167	0.469831
8	A8	121	83.2929	0.266854	0.352199
8	A8	122	83.4859	0.25518	0.26194
8	A8	123	83.6788	0.246845	0.194885
8	A8	124	83.8718	0.241856	0.146435
8	A8	125	84.0647	0.23543	0.112229
8	A8	126	84.2577	0.230253	0.0884999
8	A8	127	84.4506	0.226944	0.0722181
8	A8	128	84.6436	0.222539	0.0610866
8	A8	129	84.8365	0.220771	0.053439
8	A8	130	85.0295	0.216647	0.0481019
8	A8	131	85.2224	0.213282	0.0442664
8	A8	132	85.4154	0.210654	0.0413952
8	A8	133	85.6083	0.208094	0.0391585
8	A8	134	85.8013	0.20604	0.0373881
8	A8	135	85.9942	0.202331	0.036032
8	A8	136	86.1872	0.200445	0.0351017
8	A8	137	86.3801	0.198238	0.0346119
8	A8	138	86.5731	0.196009	0.0345144
8	A8	139	86.7661	0.19409	0.0346595
8	A8	140	86.959	0.191036	0.0348077
8	A8	141	87.1519	0.187014	0.0347018
8	A8	142	87.3449	0.184944	0.0341638
8	A8	143	87.5379	0.18282	0.0331647
8	A8	144	87.7308	0.179675	0.0318241
8	A8	145	87.9238	0.177775	0.0303466
8	A8	146	88.1167	0.177205	0.0289326
8	A8	147	88.3097	0.174065	0.0277143
8	A8	148	88.5026	0.172548	0.0267431
8	A8	149	88.6956	0.170312	0.0260177
8	A8	150	88.8885	0.168626	0.0255181
8	A8	151	89.0815	0.166131	0.0252163
8	A8	152	89.2744	0.164419	0.0250598
8	A8	153	89.4674	0.162425	0.0249551
8	A8	154	89.6603	0.160638	0.0247784
8	A8	155	89.8533	0.158015	0.0244117
8	A8	156	90.0462	0.15716	0.0237847
8	A8	157	90.2392	0.155341	0.0228929
8	A8	158	90.4321	0.153388	0.0217909
8	A8	159	90.6251	0.152594	0.020574
8	A8	160	90.818	0.150738	0.0193668
8	A8	161	91.011	0.14938	0.0183101
8	A8	162	91.2039	0.149084	0.0175353
8	A8	163	91.3969	0.148641	0.0171218
8	A8	164	91.5898	0.145876	0.0170579
8	A8	165	91.7828	0.145722	0.0172356
8	A8	166	91.9757	0.143035	0.0174865
8	A8	167	92.1687	0.143081	0.0176419
8	A8	168	92.3616	0.141357	0.0175868
8	A8	169	92.5546	0.138583	0.0172921
8	A8	170	92.7476	0.138854	0.0168153
8	A8	171	92.9405	0.13768	0.0162712
8	A8	172	93.1335	0.136577	0.0157782
8	A8	173	93.3264	0.135685	0.0153977
8	A8	174	93.5194	0.134244	0.0150961
8	A8	175	93.7123	0.133212	0.0147513
8	A8	176	93.9053	0.131902	0.0141953
8	A8	177	94.0982	0.130913	0.0132753
8	A8	178	94.2912	0.129427	0.0119053
8	A8	179	94.4841	0.129987	0.0100991
8	A8	180	94.6771	0.128197	0.00798027
8	A8	181	94.87	0.127293	0.00576325
9	A9	1	60.1387	5.28002	0.372303
9	A9	2	60.3316	5.26346	0.365421
9	A9	3	60.5246	5.23146	0.358543
9	A9	4	60.7176	5.22508	0.353821
9	A9	5	60.9105	5.20273	0.352903
9	A9	6	61.1035	5.17506	0.356184
9	A9	7	61.2964	5.1537	0.362711
9	A9	8	61.4894	5.12458	0.37078
9	A9	9	61.6823	5.09814	0.378754
9	A9	10	61.8753	5.06089	0.385636
9	A9	11	62.0682	5.04366	0.391163
9	A9	12	62.2612	5.0139	0.395559
9	A9	13	62.4541	4.98378	0.399152
9	A9	14	62.6471	4.95085	0.402171
9	A9	15	62.84	4.92425	0.404655
9	A9	16	63.033	4.89475	0.406524
9	A9	17	63.2259	4.87	0.407695
9	A9	18	63.4189	4.82906	0.408206
9	A9	19	63.6118	4.80286	0.408262
9	A9	20	63.8048	4.77853	0.408152
9	A9	21	63.9977	4.74855	0.408045
9	A9	22	64.1907	4.71652	0.40785
9	A9	23	64.3836	4.68555	0.407222
9	A9	24	64.5766	4.66393	0.405783
9	A9	25	64.7695	4.62829	0.403372
9	A9	26	64.9625	4.59217	0.400204
9	A9	27	65.1554	4.57153	0.396785
9	A9	28	65.3484	4.54473	0.393658
9	A9	29	65.5414	4.51496	0.391159
9	A9	30	65.7343	4.48572	0.389299
9	A9	31	65.9273	4.45803	0.387891
9	A9	32	66.1202	4.43105	0.386754
9	A9	33	66.3132	4.40373	0.385876
9	A9	34	66.5061	4.36908	0.385431
9	A9	35	66.6991	4.35073	0.385638
9	A9	36	66.892	4.31869	0.386549
9	A9	37	67.085	4.28936	0.387908
9	A9	38	67.2779	4.26851	0.389191
9	A9	39	67.4709	4.23123	0.389816
9	A9	40	67.6638	4.20125	0.389429
9	A9	41	67.8568	4.17865	0.388043
9	A9	42	68.0497	4.14522	0.386003
9	A9	43	68.2427	4.12335	0.383809
9	A9	44	68.4356	4.09201	0.381895
9	A9	45	68.6286	4.06534	0.380501
9	A9	46	68.8215	4.03798	0.379657
9	A9	47	69.0145	4.01194	0.379231
9	A9	48	69.2074	3.98599	0.37902
9	A9	49	69.4004	3.95232	0.378844
9	A9	50	69.5933	3.93043	0.378548
9	A9	51	69.7863	3.89842	0.377976
9	A9	52	69.9792	3.87896	0.376937
9	A9	53	70.1722	3.84623	0.375268
9	A9	54	70.3651	3.81791	0.373028
9	A9	55	70.5581	3.78845	0.370651
9	A9	56	70.7511	3.76383	0.368904
9	A9	57	70.944	3.74015	0.368588
9	A9	58	71.137	3.71726	0.370213
9	A9	59	71.3299	3.68797	0.373821
9	A9	60	71.5229	3.66077	0.379062
9	A9	61	71.7158	3.62908	0.385403
9	A9	62	71.9088	3.60814	0.392239
9	A9	63	72.1017	3.57842	0.398896
9	A9	64	72.2947	3.5472	0.404609
9	A9	65	72.4876	3.51804	0.408622
9	A9	66	72.6806	3.48597	0.410437
9	A9	67	72.8735	3.4513	0.410041
9	A9	68	73.0665	3.42624	0.407929
9	A9	69	73.2594	3.39448	0.404903
9	A9	70	73.4524	3.3698	0.401746
9	A9	71	73.6453	3.33816	0.398967
9	A9	72	73.8383	3.31137	0.396706
9	A9	73	74.0312	3.27977	0.394803
9	A9	74	74.2242	3.25627	0.392963
9	A9	75	74.4171	3.22321	0.390945
9	A9	76	74.6101	3.1987	0.388716
9	A9	77	74.803	3.16658	0.38652
9	A9	78	74.996	3.1409	0.384841
9	A9	79	75.1889	3.11682	0.384175
9	A9	80	75.3819	3.08778	0.384766
9	A9	81	75.5748	3.0612	0.38641
9	A9	82	75.7678	3.03429	0.388491
9	A9	83	75.9607	3.00482	0.390274
9	A9	84	76.1537	2.9736	0.391304
9	A9	85	76.3466	2.94484	0.391702
9	A9	86	76.5396	2.91611	0.392167
9	A9	87	76.7326	2.89513	0.393714
9	A9	88	76.9255	2.86313	0.39728
9	A9	89	77.1185	2.83564	0.403468
9	A9	90	77.3114	2.80633	0.412516
9	A9	91	77.5044	2.77801	0.424496
9	A9	92	77.6973	2.74372	0.439597
9	A9	93	77.8903	2.71168	0.458384
9	A9	94	78.0832	2.68109	0.48194
9	A9	95	78.2762	2.64553	0.511937
9	A9	96	78.4691	2.60904	0.550652
9	A9	97	78.6621	2.56643	0.600929
9	A9	98	78.855	2.52859	0.665991
9	A9	99	79.048	2.47992	0.749041
9	A9	100	79.2409	2.43097	0.852636
9	A9	101	79.4339	2.36853	0.977934
9	A9	102	79.6268	2.29863	1.12397
9	A9	103	79.8198	2.21034	1.28715
9	A9	104	80.0127	2.11201	1.46102
9	A9	105	80.2057	1.99373	1.63641
9	A9	106	80.3986	1.85312	1.8019
9	A9	107	80.5916	1.70563	1.94466
9	A9	108	80.7845	1.53949	2.05157
9	A9	109	80.9775	1.36339	2.1107
9	A9	110	81.1704	1.18223	2.1131
9	A9	111	81.3634	1.00072	2.0546
9	A9	112	81.5564	0.836366	1.93711
9	A9	113	81.7493	0.692451	1.76894
9	A9	114	81.9423	0.574797	1.56379
9	A9	115	82.1352	0.482911	1.33848
9	A9	116	82.3282	0.414558	1.11022
9	A9	117	82.5211	0.363148	0.893955
9	A9	118	82.7141	0.326817	0.700599
9	A9	119	82.907	0.301727	0.536336
9	A9	120	83.1	0.283028	0.402968
9	A9	121	83.2929	0.27022	0.298936
9	A9	122	83.4859	0.261213	0.220578
9	A9	123	83.6788	0.25407	0.163298
9	A9	124	83.8718	0.248764	0.122448
9	A9	125	84.0647	0.243475	0.0938599
9	A9	126	84.2577	0.240165	0.0740935
9	A9	127	84.4506	0.237996	0.0604672
9	A9	128	84.6436	0.233301	0.0509953
9	A9	129	84.8365	0.230472	0.0442899
9	A9	130	85.0295	0.228256	0.0394569
9	A9	131	85.2224	0.226238	0.0359784
9	A9	132	85.4154	0.2239	0.0335741
9	A9	133	85.6083	0.222075	0.0320614
9	A9	134	85.8013	0.220347	0.0312486
9	A9	135	85.9942	0.218159	0.0308935
9	A9	136	86.1872	0.215832	0.0307324
9	A9	137	86.3801	0.212384	0.0305461
9	A9	138	86.5731	0.209887	0.03021
9	A9	139	86.7661	0.209339	0.0296945
9	A9	140	86.959	0.207028	0.0290203
9	A9	141	87.1519	0.20468	0.0282144
9	A9	142	87.3449	0.201437	0.0273005
9	A9	143	87.5379	0.200666	0.0263187
9	A9	144	87.7308	0.19861	0.0253365
9	A9	145	87.9238	0.197402	0.0244245
9	A9	146	88.1167	0.195507	0.0236142
9	A9	147	88.3097	0.194382	0.0228747
9	A9	148	88.5026	0.191933	0.0221389
9	A9	149	88.6956	0.190174	0.0213631
9	A9	150	88.8885	0.188842	0.020579
9	A9	151	89.0815	0.186939	0.0198925
9	A9	152	89.2744	0.186125	0.0194302
9	A9	153	89.4674	0.184779	0.0192584
9	A9	154	89.6603	0.183614	0.0193307
9	A9	155	89.8533	0.181184	0.0194907
9	A9	156	90.0462	0.180737	0.0195334
9	A9	157	90.2392	0.177774	0.0192892
9	A9	158	90.4321	0.177274	0.0186972
9	A9	159	90.6251	0.175943	0.0178359
9	A9	160	90.818	0.17462	0.0168991
9	A9	161	91.011	0.173781	0.0161224
9	A9	162	91.2039	0.17349	0.0156847
9	A9	163	91.3969	0.173219	0.0156258
9	A9	164	91.5898	0.170308	0.0158286
9	A9	165	91.7828	0.16915	0.0160835
9	A9	166	91.9757	0.16732	0.0161997
9	A9	167	92.1687	0.167651	0.0160963
9	A9	168	92.3616	0.16589	0.0158175
9	A9	169	92.5546	0.164929	0.0154761
9	A9	170	92.7476	0.163264	0.0151703
9	A9	171	92.9405	0.163738	0.0149287
9	A9	172	93.1335	0.161833	0.0147045
9	A9	173	93.3264	0.159831	0.0144158
9	A9	174	93.5194	0.159589	0.0139969
9	A9	175	93.7123	0.158096	0.0134255
9	A9	176	93.9053	0.158241	0.0127016
9	A9	177	94.0982	0.157674	0.0117993
9	A9	178	94.2912	0.15576	0.0106433
9	A9	179	94.4841	0.154376	0.00915163
9	A9	180	94.6771	0.154557	0.00732322
9	A9	181	94.87	0.153531	0.00530079
10	A10	1	60.1387	5.21861	0.364918
10	A10	2	60.3316	5.2215	0.359725
10	A10	3	60.5246	5.19092	0.355
10	A10	4	60.7176	5.17319	0.352006
10	A10	5	60.9105	5.15221	0.351625
10	A10	6	61.1035	5.12261	0.354067
10	A10	7	61.2964	5.10155	0.35892
10	A10	8	61.4894	5.07493	0.365406
10	A10	9	61.6823	5.04813	0.372706
10	A10	10	61.8753	5.02349	0.380135
10	A10	11	62.0682	4.98955	0.387105
10	A10	12	62.2612	4.96498	0.393009
10	A10	13	62.4541	4.9459	0.397216
10	A10	14	62.6471	4.90511	0.399285
10	A10	15	62.84	4.87225	0.39933
10	A10	16	63.033	4.84274	0.398155
10	A10	17	63.2259	4.81743	0.396952
10	A10	18	63.4189	4.79213	0.396696
10	A10	19	63.6118	4.76764	0.397591
10	A10	20	63.8048	4.73518	0.398997
10	A10	21	63.9977	4.7058	0.399863
10	A10	22	64.1907	4.67778	0.3994
10	A10	23	64.3836	4.63863	0.397551
10	A10	24	64.5766	4.61764	0.394953
10	A10	25	64.7695	4.59236	0.392529
10	A10	26	64.9625	4.55911	0.390937
10	A10	27	65.1554	4.54108	0.390292
10	A10	28	65.3484	4.50725	0.390285
10	A10	29	65.5414	4.47022	0.390473
10	A10	30	65.7343	4.45787	0.390538
10	A10	31	65.9273	4.41623	0.390339
10	A10	32	66.1202	4.39096	0.389785
10	A10	33	66.3132	4.37727	0.388775
10	A10	34	66.5061	4.32919	0.387285
10	A10	35	66.6991	4.30753	0.385519
10	A10	36	66.892	4.28069	0.383897
10	A10	37	67.085	4.24906	0.382846
10	A10	38	67.2779	4.23328	0.382515
10	A10	39	67.4709	4.19938	0.382683
10	A10	40	67.6638	4.16931	0.382937
10	A10	41	67.8568	4.13564	0.382963
10	A10	42	68.0497	4.11617	0.382657
10	A10	43	68.2427	4.09175	0.382038
10	A10	44	68.4356	4.05877	0.381092
10	A10	45	68.6286	4.02872	0.37975
10	A10	46	68.8215	4.00737	0.378022
10	A10	47	69.0145	3.97127	0.376115
10	A10	48	69.2074	3.95199	0.374417
10	A10	49	69.4004	3.9228	0.373323
10	A10	50	69.5933	3.89834	0.373051
10	A10	51	69.7863	3.86871	0.373554
10	A10	52	69.9792	3.84648	0.374566
10	A10	53	70.1722	3.81076	0.375707
10	A10	54	70.3651	3.79369	0.376637
10	A10	55	70.5581	3.76025	0.377188
10	A10	56	70.7511	3.73221	0.377475
10	A10	57	70.944	3.70258	0.377907
10	A10	58	71.137	3.68177	0.379081
10	A10	59	71.3299	3.65136	0.381525
10	A10	60	71.5229	3.62642	0.385421
10	A10	61	71.7158	3.59894	0.39045
10	A10	62	71.9088	3.57111	0.395844
10	A10	63	72.1017	3.54344	0.400628
10	A10	64	72.2947	3.50574	0.403935
10	A10	65	72.4876	3.4823	0.405256
10	A10	66	72.6806	3.44997	0.404518
10	A10	67	72.8735	3.42159	0.402041
10	A10	68	73.0665	3.39013	0.398387
10	A10	69	73.2594	3.36296	0.394223
10	A10	70	73.4524	3.33455	0.390166
10	A10	71	73.6453	3.31052	0.386685
10	A10	72	73.8383	3.28063	0.384039
10	A10	73	74.0312	3.25085	0.382296
10	A10	74	74.2242	3.22706	0.381366
10	A10	75	74.4171	3.19958	0.381061
10	A10	76	74.6101	3.17249	0.381116
10	A10	77	74.803	3.14432	0.381272
10	A10	78	74.996	3.11542	0.381328
10	A10	79	75.1889	3.09211	0.381221
10	A10	80	75.3819	3.05928	0.381029
10	A10	81	75.5748	3.03601	0.380923
10	A10	82	75.7678	3.00732	0.381109
10	A10	83	75.9607	2.97941	0.381776
10	A10	84	76.1537	2.95317	0.383063
10	A10	85	76.3466	2.92688	0.385061
10	A10	86	76.5396	2.89881	0.387848
10	A10	87	76.7326	2.87078	0.391536
10	A10	88	76.9255	2.84139	0.396326
10	A10	89	77.1185	2.81341	0.402522
10	A10	90	77.3114	2.78523	0.410539
10	A10	91	77.5044	2.75386	0.420901
10	A10	92	77.6973	2.72594	0.434287
10	A10	93	77.8903	2.69043	0.451652
10	A10	94	78.0832	2.66103	0.474323
10	A10	95	78.2762	2.62751	0.504098
10	A10	96	78.4691	2.58964	0.543228
10	A10	97	78.6621	2.55311	0.594337
10	A10	98	78.855	2.51165	0.660253
10	A10	99	79.048	2.46551	0.743701
10	A10	100	79.2409	2.41074	0.846881
10	A10	101	79.4339	2.35362	0.970848
10	A10	102	79.6268	2.28141	1.11483
10	A10	103	79.8198	2.19831	1.27563
10	A10	104	80.0127	2.09831	1.44716
10	A10	105	80.2057	1.97855	1.62054
10	A10	106	80.3986	1.84832	1.78443
10	A10	107	80.5916	1.697	1.92595
10	A10	108	80.7845	1.53223	2.03187
10	A10	109	80.9775	1.35811	2.0903
10	A10	110	81.1704	1.17943	2.09242
10	A10	111	81.3634	1.00073	2.03427
10	A10	112	81.5564	0.839244	1.91793
10	A10	113	81.7493	0.697311	1.75169
10	A10	114	81.9423	0.578264	1.54902
10	A10	115	82.1352	0.490213	1.32644
10	A10	116	82.3282	0.420999	1.10085
10	A10	117	82.5211	0.37023	0.886988
10	A10	118	82.7141	0.334114	0.695681
10	A10	119	82.907	0.309032	0.533115
10	A10	120	83.1	0.290912	0.401133
10	A10	121	83.2929	0.278186	0.298192
10	A10	122	83.4859	0.269161	0.220617
10	A10	123	83.6788	0.261274	0.163778
10	A10	124	83.8718	0.255701	0.123021
10	A10	125	84.0647	0.250172	0.0942434
10	A10	126	84.2577	0.24813	0.0741333
10	A10	127	84.4506	0.244425	0.0601772
10	A10	128	84.6436	0.241292	0.0505399
10	A10	129	84.8365	0.238069	0.0439152
10	A10	130	85.0295	0.235688	0.0393849
10	A10	131	85.2224	0.234639	0.036297
10	A10	132	85.4154	0.231915	0.0341701
10	A10	133	85.6083	0.229099	0.0326429
10	A10	134	85.8013	0.226604	0.0314675
10	A10	135	85.9942	0.224677	0.0305207
10	A10	136	86.1872	0.222517	0.0297884
10	A10	137	86.3801	0.220597	0.0293065
10	A10	138	86.5731	0.219736	0.029084
10	A10	139	86.7661	0.216928	0.0290545
10	A10	140	86.959	0.213945	0.0290833
10	A10	141	87.1519	0.211997	0.0290178
10	A10	142	87.3449	0.210562	0.0287381
10	A10	143	87.5379	0.208097	0.0281839
10	A10	144	87.7308	0.206025	0.0273548
10	A10	145	87.9238	0.20335	0.0262981
10	A10	146	88.1167	0.202578	0.0250975
10	A10	147	88.3097	0.200384	0.0238562
10	A10	148	88.5026	0.199008	0.0226784
10	A10	149	88.6956	0.198076	0.0216528
10	A10	150	88.8885	0.195443	0.0208421
10	A10	151	89.0815	0.193991	0.0202777
10	A10	152	89.2744	0.19328	0.0199535
10	A10	153	89.4674	0.190915	0.0198214
10	A10	154	89.6603	0.189958	0.0197968
10	A10	155	89.8533	0.188059	0.0197816
10	A10	156	90.0462	0.187561	0.0196926
10	A10	157	90.2392	0.18461	0.0194819
10	A10	158	90.4321	0.184313	0.0191396
10	A10	159	90.6251	0.18327	0.018681
10	A10	160	90.818	0.181368	0.018135
10	A10	161	91.011	0.179716	0.0175425
10	A10	162	91.2039	0.179161	0.0169627
10	A10	163	91.3969	0.178259	0.0164706
10	A10	164	91.5898	0.177042	0.016137
10	A10	165	91.7828	0.175583	0.0159946
10	A10	166	91.9757	0.175105	0.0160101
10	A10	167	92.1687	0.173936	0.0160836
10	A10	168	92.3616	0.172094	0.0160842
10	A10	169	92.5546	0.170119	0.0159084
10	A10	170	92.7476	0.170281	0.0155323
10	A10	171	92.9405	0.168594	0.0150246
10	A10	172	93.1335	0.168303	0.0145049
10	A10	173	93.3264	0.167099	0.0140719
10	A10	174	93.5194	0.166079	0.0137404
10	A10	175	93.7123	0.165583	0.0134239
10	A10	176	93.9053	0.163429	0.012966
10	A10	177	94.0982	0.162571	0.0122016
10	A10	178	94.2912	0.162881	0.0110181
10	A10	179	94.4841	0.161186	0.00939987
10	A10	180	94.6771	0.160065	0.00744773
10	A10	181	94.87	0.160135	0.00536651
11	A11	1	60.1387	5.4123	0.377443
11	A11	2	60.3316	5.39698	0.373598
11	A11	3	60.5246	5.38395	0.369929
11	A11	4	60.7176	5.34766	0.367541
11	A11	5	60.9105	5.33163	0.367463
11	A11	6	61.1035	5.30089	0.370276
11	A11	7	61.2964	5.27737	0.375788
11	A11	8	61.4894	5.25596	0.382977
11	A11	9	61.6823	5.22618	0.390296
11	A11	10	61.8753	5.19123	0.396184
11	A11	11	62.0682	5.16766	0.399693
11	A11	12	62.2612	5.13055	0.400784
11	A11	13	62.4541	5.10019	0.400211
11	A11	14	62.6471	5.07725	0.399036
11	A11	15	62.84	5.04835	0.398114
11	A11	16	63.033	5.02332	0.397828
11	A11	17	63.2259	4.98367	0.398188
11	A11	18	63.4189	4.95842	0.399049
11	A11	19	63.6118	4.93783	0.400274
11	A11	20	63.8048	4.89905	0.401699
11	A11	21	63.9977	4.87268	0.403003
11	A11	22	64.1907	4.84996	0.403707
11	A11	23	64.3836	4.81561	0.40337
11	A11	24	64.5766	4.78252	0.401899
11	A11	25	64.7695	4.7511	0.399708
11	A11	26	64.9625	4.72801	0.397554
11	A11	27	65.1554	4.6981	0.396123
11	A11	28	65.3484	4.67574	0.395614
11	A11	29	65.5414	4.6427	0.395624
11	A11	30	65.7343	4.6111	0.395373
11	A11	31	65.9273	4.58835	0.394168
11	A11	32	66.1202	4.54987	0.391783
11	A11	33	66.3132	4.52556	0.388579
11	A11	34	66.5061	4.49788	0.385325
11	A11	35	66.6991	4.47158	0.382825
11	A11	36	66.892	4.44197	0.381546
11	A11	37	67.085	4.4172	0.381438
11	A11	38	67.2779	4.39261	0.382026
11	A11	39	67.4709	4.35839	0.382726
11	A11	40	67.6638	4.32752	0.383165
11	A11	41	67.8568	4.3044	0.383324
11	A11	42	68.0497	4.27709	0.38342
11	A11	43	68.2427	4.24777	0.383663
11	A11	44	68.4356	4.22215	0.384046
11	A11	45	68.6286	4.19474	0.384371
11	A11	46	68.8215	4.16145	0.384394
11	A11	47	69.0145	4.13465	0.383988
11	A11	48	69.2074	4.10792	0.383178
11	A11	49	69.4004	4.08539	0.382091
11	A11	50	69.5933	4.04889	0.380892
11	A11	51	69.7863	4.02423	0.379773
11	A11	52	69.9792	4.00035	0.378975
11	A11	53	70.1722	3.96825	0.378756
11	A11	54	70.3651	3.94222	0.379285
11	A11	55	70.5581	3.91938	0.380552
11	A11	56	70.7511	3.89022	0.382388
11	A11	57	70.944	3.85546	0.38459
11	A11	58	71.137	3.83371	0.387067
11	A11	59	71.3299	3.80303	0.389883
11	A11	60	71.5229	3.77539	0.393135
11	A11	61	71.7158	3.74988	0.39678
11	A11	62	71.9088	3.71955	0.400517
11	A11	63	72.1017	3.68796	0.403826
11	A11	64	72.2947	3.66285	0.406158
11	A11	65	72.4876	3.62651	0.407145
11	A11	66	72.6806	3.59821	0.406721
11	A11	67	72.8735	3.57155	0.405124
11	A11	68	73.0665	3.53748	0.402784
11	A11	69	73.2594	3.51376	0.4002
11	A11	70	73.4524	3.47843	0.397804
11	A11	71	73.6453	3.45757	0.395893
11	A11	72	73.8383	3.42425	0.394572
11	A11	73	74.0312	3.39677	0.393776
11	A11	74	74.2242	3.3713	0.393314
11	A11	75	74.4171	3.33771	0.392966
11	A11	76	74.6101	3.31266	0.392558
11	A11	77	74.803	3.28311	0.392019
11	A11	78	74.996	3.25758	0.391403
11	A11	79	75.1889	3.22643	0.390849
11	A11	80	75.3819	3.19706	0.390522
11	A11	81	75.5748	3.17148	0.390541
11	A11	82	75.7678	3.14785	0.390962
11	A11	83	75.9607	3.11164	0.391826
11	A11	84	76.1537	3.08366	0.393258
11	A11	85	76.3466	3.06013	0.395516
11	A11	86	76.5396	3.03273	0.398969
11	A11	87	76.7326	3.00032	0.40396
11	A11	88	76.9255	2.97252	0.41071
11	A11	89	77.1185	2.94342	0.419311
11	A11	90	77.3114	2.91595	0.429871
11	A11	91	77.5044	2.87552	0.44274
11	A11	92	77.6973	2.84823	0.458754
11	A11	93	77.8903	2.81225	0.479304
11	A11	94	78.0832	2.78045	0.506238
11	A11	95	78.2762	2.74889	0.541653
11	A11	96	78.4691	2.704	0.587761
11	A11	97	78.6621	2.66336	0.646876
11	A11	98	78.855	2.61771	0.721434
11	A11	99	79.048	2.56641	0.813872
11	A11	100	79.2409	2.5054	0.926212
11	A11	101	79.4339	2.44368	1.05935
11	A11	102	79.6268	2.36069	1.21221
11	A11	103	79.8198	2.27179	1.38097
11	A11	104	80.0127	2.16225	1.55865
11	A11	105	80.2057	2.03369	1.73523
11	A11	106	80.3986	1.88789	1.89832
11	A11	107	80.5916	1.72751	2.03426
11	A11	108	80.7845	1.5528	2.12966
11	A11	109	80.9775	1.36948	2.17307
11	A11	110	81.1704	1.18472	2.15679
11	A11	111	81.3634	1.00173	2.07842
11	A11	112	81.5564	0.836661	1.94192
11	A11	113	81.7493	0.695855	1.75749
11	A11	114	81.9423	0.581218	1.54026
11	A11	115	82.1352	0.494365	1.30776
11	A11	116	82.3282	0.431003	1.0771
11	A11	117	82.5211	0.38184	0.862378
11	A11	118	82.7141	0.347423	0.673137
11	A11	119	82.907	0.322694	0.514097
11	A11	120	83.1	0.303548	0.38585
11	A11	121	83.2929	0.291464	0.286121
11	A11	122	83.4859	0.282196	0.211048
11	A11	123	83.6788	0.277168	0.156182
11	A11	124	83.8718	0.271893	0.117154
11	A11	125	84.0647	0.266833	0.0900428
11	A11	126	84.2577	0.26222	0.0715632
11	A11	127	84.4506	0.260897	0.059124
11	A11	128	84.6436	0.256625	0.0507821
11	A11	129	84.8365	0.254127	0.0451367
11	A11	130	85.0295	0.251349	0.0412039
11	A11	131	85.2224	0.248123	0.0383133
11	A11	132	85.4154	0.246562	0.0360444
11	A11	133	85.6083	0.243285	0.0341887
11	A11	134	85.8013	0.241292	0.0327154
11	A11	135	85.9942	0.238436	0.03171
11	A11	136	86.1872	0.237667	0.0312764
11	A11	137	86.3801	0.236018	0.0314251
11	A11	138	86.5731	0.233598	0.0319993
11	A11	139	86.7661	0.230621	0.0326868
11	A11	140	86.959	0.227447	0.033121
11	A11	141	87.1519	0.225276	0.033021
11	A11	142	87.3449	0.221063	0.0322933
11	A11	143	87.5379	0.22073	0.031047
11	A11	144	87.7308	0.218125	0.0295212
11	A11	145	87.9238	0.215849	0.0279702
11	A11	146	88.1167	0.214713	0.026565
11	A11	147	88.3097	0.213275	0.0253527
11	A11	148	88.5026	0.211212	0.0242854
11	A11	149	88.6956	0.208757	0.0232915
11	A11	150	88.8885	0.206695	0.0223463
[truncated: 15,416 more rows]
