# Supplementary material for: Chlorpromazine induces cytotoxic autophagy in glioblastoma cells via endoplasmic reticulum stress and unfolded protein response
Source: J Exp Clin Cancer Res. 2021 Nov 5;40:347. doi: 10.1186/s13046-021-02144-w (PMC8569984; doi:10.1186/s13046-021-02144-w)
Supplement: Supplementary file 2 — Additional file 2. [file 13046_2021_2144_MOESM2_ESM.zip › Raw Data/RT-PCR/24-06-2020 ER stress sfere adese 24h.xls]

## Sheet: Sample Setup
Block Type	Fast 96-Well Block (0.1mL)
Calibration Background is expired	No
Calibration Background performed on	01-28-2020
Calibration Normalization FAM-ROX is expired	No
Calibration Normalization FAM-ROX performed on	01-28-2020
Calibration Normalization VIC-ROX is expired	No
Calibration Normalization VIC-ROX performed on	01-28-2020
Calibration Pure Dye FAM is expired	No
Calibration Pure Dye FAM performed on	01-28-2020
Calibration Pure Dye NED is expired	No
Calibration Pure Dye NED performed on	01-28-2020
Calibration Pure Dye ROX is expired	No
Calibration Pure Dye ROX performed on	01-28-2020
Calibration Pure Dye SYBR is expired	No
Calibration Pure Dye SYBR performed on	01-28-2020
Calibration Pure Dye TAMRA is expired	No
Calibration Pure Dye TAMRA performed on	01-28-2020
Calibration Pure Dye VIC is expired	No
Calibration Pure Dye VIC performed on	01-28-2020
Calibration ROI is expired	No
Calibration ROI performed on	01-28-2020
Calibration Uniformity is expired	No
Calibration Uniformity performed on	01-28-2020
Chemistry	SYBR_GREEN
Date Created	2020-06-24 11:21:59 AM PDT
Experiment Barcode
Experiment Comment
Experiment File Name	D:\Claudia (MP)\24-06-2020 ER stress sfere adese 24h.eds
Experiment Name	24-06-2020 ER stress sfere adese 24h
Experiment Run End Time	2020-06-24 12:20:42 PM PDT
Experiment Type	Standard Curve
Instrument Name	278861431
Instrument Serial Number	278861431
Instrument Type	QuantStudio(TM) 6 Flex System
Passive Reference	ROX
Quantification Cycle Method	Ct
Signal Smoothing On	true
Stage/ Cycle where Analysis is performed	Stage 2, Step 2
User Name
Well	Well Position	Sample Name	Sample Color	Biogroup Name	Biogroup Color	Target Name	Target Color	Task	Reporter	Quencher	Quantity	Comments
1	A1	BTSC #1 NT	RGB(176,23,31)			s-XBP1	RGB(176,23,31)	UNKNOWN	SYBR	None
2	A2	BTSC #1 NT	RGB(176,23,31)			s-XBP1	RGB(176,23,31)	UNKNOWN	SYBR	None
3	A3	BTSC #1 CPZ	RGB(0,0,255)			s-XBP1	RGB(176,23,31)	UNKNOWN	SYBR	None
4	A4	BTSC #1 CPZ	RGB(0,0,255)			s-XBP1	RGB(176,23,31)	UNKNOWN	SYBR	None
5	A5	BTSC #83 NT	RGB(0,139,69)			s-XBP1	RGB(176,23,31)	UNKNOWN	SYBR	None
6	A6	BTSC #83 NT	RGB(0,139,69)			s-XBP1	RGB(176,23,31)	UNKNOWN	SYBR	None
7	A7	BTSC #83 CPZ	RGB(255,127,0)			s-XBP1	RGB(176,23,31)	UNKNOWN	SYBR	None
8	A8	BTSC #83 CPZ	RGB(255,127,0)			s-XBP1	RGB(176,23,31)	UNKNOWN	SYBR	None
9	A9	BTSC #163 NT	RGB(139,137,112)			s-XBP1	RGB(176,23,31)	UNKNOWN	SYBR	None
10	A10	BTSC #163 NT	RGB(139,137,112)			s-XBP1	RGB(176,23,31)	UNKNOWN	SYBR	None
11	A11	BTSC #163 CPZ	RGB(238,121,66)			s-XBP1	RGB(176,23,31)	UNKNOWN	SYBR	None
12	A12	BTSC #163 CPZ	RGB(238,121,66)			s-XBP1	RGB(176,23,31)	UNKNOWN	SYBR	None
13	B1	BTSC #1 NT	RGB(176,23,31)			XBP1	RGB(0,0,255)	UNKNOWN	SYBR	None
14	B2	BTSC #1 NT	RGB(176,23,31)			XBP1	RGB(0,0,255)	UNKNOWN	SYBR	None
15	B3	BTSC #1 CPZ	RGB(0,0,255)			XBP1	RGB(0,0,255)	UNKNOWN	SYBR	None
16	B4	BTSC #1 CPZ	RGB(0,0,255)			XBP1	RGB(0,0,255)	UNKNOWN	SYBR	None
17	B5	BTSC #83 NT	RGB(0,139,69)			XBP1	RGB(0,0,255)	UNKNOWN	SYBR	None
18	B6	BTSC #83 NT	RGB(0,139,69)			XBP1	RGB(0,0,255)	UNKNOWN	SYBR	None
19	B7	BTSC #83 CPZ	RGB(255,127,0)			XBP1	RGB(0,0,255)	UNKNOWN	SYBR	None
20	B8	BTSC #83 CPZ	RGB(255,127,0)			XBP1	RGB(0,0,255)	UNKNOWN	SYBR	None
21	B9	BTSC #163 NT	RGB(139,137,112)			XBP1	RGB(0,0,255)	UNKNOWN	SYBR	None
22	B10	BTSC #163 NT	RGB(139,137,112)			XBP1	RGB(0,0,255)	UNKNOWN	SYBR	None
23	B11	BTSC #163 CPZ	RGB(238,121,66)			XBP1	RGB(0,0,255)	UNKNOWN	SYBR	None
24	B12	BTSC #163 CPZ	RGB(238,121,66)			XBP1	RGB(0,0,255)	UNKNOWN	SYBR	None
25	C1	BTSC #1 NT	RGB(176,23,31)			ATF4	RGB(0,139,69)	UNKNOWN	SYBR	None
26	C2	BTSC #1 NT	RGB(176,23,31)			ATF4	RGB(0,139,69)	UNKNOWN	SYBR	None
27	C3	BTSC #1 CPZ	RGB(0,0,255)			ATF4	RGB(0,139,69)	UNKNOWN	SYBR	None
28	C4	BTSC #1 CPZ	RGB(0,0,255)			ATF4	RGB(0,139,69)	UNKNOWN	SYBR	None
29	C5	BTSC #83 NT	RGB(0,139,69)			ATF4	RGB(0,139,69)	UNKNOWN	SYBR	None
30	C6	BTSC #83 NT	RGB(0,139,69)			ATF4	RGB(0,139,69)	UNKNOWN	SYBR	None
31	C7	BTSC #83 CPZ	RGB(255,127,0)			ATF4	RGB(0,139,69)	UNKNOWN	SYBR	None
32	C8	BTSC #83 CPZ	RGB(255,127,0)			ATF4	RGB(0,139,69)	UNKNOWN	SYBR	None
33	C9	BTSC #163 NT	RGB(139,137,112)			ATF4	RGB(0,139,69)	UNKNOWN	SYBR	None
34	C10	BTSC #163 NT	RGB(139,137,112)			ATF4	RGB(0,139,69)	UNKNOWN	SYBR	None
35	C11	BTSC #163 CPZ	RGB(238,121,66)			ATF4	RGB(0,139,69)	UNKNOWN	SYBR	None
36	C12	BTSC #163 CPZ	RGB(238,121,66)			ATF4	RGB(0,139,69)	UNKNOWN	SYBR	None
37	D1	BTSC #1 NT	RGB(176,23,31)			GAPDH	RGB(238,238,0)	UNKNOWN	SYBR	None
38	D2	BTSC #1 NT	RGB(176,23,31)			GAPDH	RGB(238,238,0)	UNKNOWN	SYBR	None
39	D3	BTSC #1 CPZ	RGB(0,0,255)			GAPDH	RGB(238,238,0)	UNKNOWN	SYBR	None
40	D4	BTSC #1 CPZ	RGB(0,0,255)			GAPDH	RGB(238,238,0)	UNKNOWN	SYBR	None
41	D5	BTSC #83 NT	RGB(0,139,69)			GAPDH	RGB(238,238,0)	UNKNOWN	SYBR	None
42	D6	BTSC #83 NT	RGB(0,139,69)			GAPDH	RGB(238,238,0)	UNKNOWN	SYBR	None
43	D7	BTSC #83 CPZ	RGB(255,127,0)			GAPDH	RGB(238,238,0)	UNKNOWN	SYBR	None
44	D8	BTSC #83 CPZ	RGB(255,127,0)			GAPDH	RGB(238,238,0)	UNKNOWN	SYBR	None
45	D9	BTSC #163 NT	RGB(139,137,112)			GAPDH	RGB(238,238,0)	UNKNOWN	SYBR	None
46	D10	BTSC #163 NT	RGB(139,137,112)			GAPDH	RGB(238,238,0)	UNKNOWN	SYBR	None
47	D11	BTSC #163 CPZ	RGB(238,121,66)			GAPDH	RGB(238,238,0)	UNKNOWN	SYBR	None
48	D12	BTSC #163 CPZ	RGB(238,121,66)			GAPDH	RGB(238,238,0)	UNKNOWN	SYBR	None
49	E1	U87MG NT	RGB(142,56,142)			s-XBP1	RGB(176,23,31)	UNKNOWN	SYBR	None
50	E2	U87MG NT	RGB(142,56,142)			s-XBP1	RGB(176,23,31)	UNKNOWN	SYBR	None
51	E3	U87MG CPZ	RGB(198,113,113)			s-XBP1	RGB(176,23,31)	UNKNOWN	SYBR	None
52	E4	U87MG CPZ	RGB(198,113,113)			s-XBP1	RGB(176,23,31)	UNKNOWN	SYBR	None
53	E5	T98G NT	RGB(0,245,255)			s-XBP1	RGB(176,23,31)	UNKNOWN	SYBR	None
54	E6	T98G NT	RGB(0,245,255)			s-XBP1	RGB(176,23,31)	UNKNOWN	SYBR	None
55	E7	T98G CPZ	RGB(238,220,130)			s-XBP1	RGB(176,23,31)	UNKNOWN	SYBR	None
56	E8	T98G CPZ	RGB(238,220,130)			s-XBP1	RGB(176,23,31)	UNKNOWN	SYBR	None
57	E9	U251MG NT	RGB(238,238,0)			s-XBP1	RGB(176,23,31)	UNKNOWN	SYBR	None
58	E10	U251MG NT	RGB(238,238,0)			s-XBP1	RGB(176,23,31)	UNKNOWN	SYBR	None
59	E11	U251MG CPZ	RGB(142,142,56)			s-XBP1	RGB(176,23,31)	UNKNOWN	SYBR	None
60	E12	U251MG CPZ	RGB(142,142,56)			s-XBP1	RGB(176,23,31)	UNKNOWN	SYBR	None
61	F1	U87MG NT	RGB(142,56,142)			XBP1	RGB(0,0,255)	UNKNOWN	SYBR	None
62	F2	U87MG NT	RGB(142,56,142)			XBP1	RGB(0,0,255)	UNKNOWN	SYBR	None
63	F3	U87MG CPZ	RGB(198,113,113)			XBP1	RGB(0,0,255)	UNKNOWN	SYBR	None
64	F4	U87MG CPZ	RGB(198,113,113)			XBP1	RGB(0,0,255)	UNKNOWN	SYBR	None
65	F5	T98G NT	RGB(0,245,255)			XBP1	RGB(0,0,255)	UNKNOWN	SYBR	None
66	F6	T98G NT	RGB(0,245,255)			XBP1	RGB(0,0,255)	UNKNOWN	SYBR	None
67	F7	T98G CPZ	RGB(238,220,130)			XBP1	RGB(0,0,255)	UNKNOWN	SYBR	None
68	F8	T98G CPZ	RGB(238,220,130)			XBP1	RGB(0,0,255)	UNKNOWN	SYBR	None
69	F9	U251MG NT	RGB(238,238,0)			XBP1	RGB(0,0,255)	UNKNOWN	SYBR	None
70	F10	U251MG NT	RGB(238,238,0)			XBP1	RGB(0,0,255)	UNKNOWN	SYBR	None
71	F11	U251MG CPZ	RGB(142,142,56)			XBP1	RGB(0,0,255)	UNKNOWN	SYBR	None
72	F12	U251MG CPZ	RGB(142,142,56)			XBP1	RGB(0,0,255)	UNKNOWN	SYBR	None
73	G1	U87MG NT	RGB(142,56,142)			ATF4	RGB(0,139,69)	UNKNOWN	SYBR	None
74	G2	U87MG NT	RGB(142,56,142)			ATF4	RGB(0,139,69)	UNKNOWN	SYBR	None
75	G3	U87MG CPZ	RGB(198,113,113)			ATF4	RGB(0,139,69)	UNKNOWN	SYBR	None
76	G4	U87MG CPZ	RGB(198,113,113)			ATF4	RGB(0,139,69)	UNKNOWN	SYBR	None
77	G5	T98G NT	RGB(0,245,255)			ATF4	RGB(0,139,69)	UNKNOWN	SYBR	None
78	G6	T98G NT	RGB(0,245,255)			ATF4	RGB(0,139,69)	UNKNOWN	SYBR	None
79	G7	T98G CPZ	RGB(238,220,130)			ATF4	RGB(0,139,69)	UNKNOWN	SYBR	None
80	G8	T98G CPZ	RGB(238,220,130)			ATF4	RGB(0,139,69)	UNKNOWN	SYBR	None
81	G9	U251MG NT	RGB(238,238,0)			ATF4	RGB(0,139,69)	UNKNOWN	SYBR	None
82	G10	U251MG NT	RGB(238,238,0)			ATF4	RGB(0,139,69)	UNKNOWN	SYBR	None
83	G11	U251MG CPZ	RGB(142,142,56)			ATF4	RGB(0,139,69)	UNKNOWN	SYBR	None
84	G12	U251MG CPZ	RGB(142,142,56)			ATF4	RGB(0,139,69)	UNKNOWN	SYBR	None
85	H1	U87MG NT	RGB(142,56,142)			GAPDH	RGB(238,238,0)	UNKNOWN	SYBR	None
86	H2	U87MG NT	RGB(142,56,142)			GAPDH	RGB(238,238,0)	UNKNOWN	SYBR	None
87	H3	U87MG CPZ	RGB(198,113,113)			GAPDH	RGB(238,238,0)	UNKNOWN	SYBR	None
88	H4	U87MG CPZ	RGB(198,113,113)			GAPDH	RGB(238,238,0)	UNKNOWN	SYBR	None
89	H5	T98G NT	RGB(0,245,255)			GAPDH	RGB(238,238,0)	UNKNOWN	SYBR	None
90	H6	T98G NT	RGB(0,245,255)			GAPDH	RGB(238,238,0)	UNKNOWN	SYBR	None
91	H7	T98G CPZ	RGB(238,220,130)			GAPDH	RGB(238,238,0)	UNKNOWN	SYBR	None
92	H8	T98G CPZ	RGB(238,220,130)			GAPDH	RGB(238,238,0)	UNKNOWN	SYBR	None
93	H9	U251MG NT	RGB(238,238,0)			GAPDH	RGB(238,238,0)	UNKNOWN	SYBR	None
94	H10	U251MG NT	RGB(238,238,0)			GAPDH	RGB(238,238,0)	UNKNOWN	SYBR	None
95	H11	U251MG CPZ	RGB(142,142,56)			GAPDH	RGB(238,238,0)	UNKNOWN	SYBR	None
96	H12	U251MG CPZ	RGB(142,142,56)			GAPDH	RGB(238,238,0)	UNKNOWN	SYBR	None

## Sheet: Amplification Data
Block Type	Fast 96-Well Block (0.1mL)
Calibration Background is expired	No
Calibration Background performed on	01-28-2020
Calibration Normalization FAM-ROX is expired	No
Calibration Normalization FAM-ROX performed on	01-28-2020
Calibration Normalization VIC-ROX is expired	No
Calibration Normalization VIC-ROX performed on	01-28-2020
Calibration Pure Dye FAM is expired	No
Calibration Pure Dye FAM performed on	01-28-2020
Calibration Pure Dye NED is expired	No
Calibration Pure Dye NED performed on	01-28-2020
Calibration Pure Dye ROX is expired	No
Calibration Pure Dye ROX performed on	01-28-2020
Calibration Pure Dye SYBR is expired	No
Calibration Pure Dye SYBR performed on	01-28-2020
Calibration Pure Dye TAMRA is expired	No
Calibration Pure Dye TAMRA performed on	01-28-2020
Calibration Pure Dye VIC is expired	No
Calibration Pure Dye VIC performed on	01-28-2020
Calibration ROI is expired	No
Calibration ROI performed on	01-28-2020
Calibration Uniformity is expired	No
Calibration Uniformity performed on	01-28-2020
Chemistry	SYBR_GREEN
Date Created	2020-06-24 11:21:59 AM PDT
Experiment Barcode
Experiment Comment
Experiment File Name	D:\Claudia (MP)\24-06-2020 ER stress sfere adese 24h.eds
Experiment Name	24-06-2020 ER stress sfere adese 24h
Experiment Run End Time	2020-06-24 12:20:42 PM PDT
Experiment Type	Standard Curve
Instrument Name	278861431
Instrument Serial Number	278861431
Instrument Type	QuantStudio(TM) 6 Flex System
Passive Reference	ROX
Quantification Cycle Method	Ct
Signal Smoothing On	true
Stage/ Cycle where Analysis is performed	Stage 2, Step 2
User Name
Well	Cycle	Target Name	Rn	Delta Rn
1	1	s-XBP1	0.664563	-0.0505214
1	2	s-XBP1	0.680505	-0.0382411
1	3	s-XBP1	0.715661	-0.00674699
1	4	s-XBP1	0.729811	0.00374174
1	5	s-XBP1	0.734702	0.00497071
1	6	s-XBP1	0.736107	0.00271346
1	7	s-XBP1	0.738817	0.0017625
1	8	s-XBP1	0.739731	-0.000985234
1	9	s-XBP1	0.743125	-0.00125318
1	10	s-XBP1	0.747358	-0.000682129
1	11	s-XBP1	0.749928	-0.00177399
1	12	s-XBP1	0.754473	-0.000891147
1	13	s-XBP1	0.758509	-0.000516315
1	14	s-XBP1	0.760767	-0.00192026
1	15	s-XBP1	0.763871	-0.00247831
1	16	s-XBP1	0.769196	-0.000814881
1	17	s-XBP1	0.773688	1.5151e-05
1	18	s-XBP1	0.77811	0.000775982
1	19	s-XBP1	0.785079	0.00408289
1	20	s-XBP1	0.793426	0.00876779
1	21	s-XBP1	0.803787	0.0154671
1	22	s-XBP1	0.824611	0.0326294
1	23	s-XBP1	0.862619	0.0669753
1	24	s-XBP1	0.93076	0.131454
1	25	s-XBP1	1.0531	0.250129
1	26	s-XBP1	1.25897	0.452337
1	27	s-XBP1	1.5695	0.759205
1	28	s-XBP1	1.98632	1.17237
1	29	s-XBP1	2.46524	1.64762
1	30	s-XBP1	2.94633	2.12506
1	31	s-XBP1	3.38126	2.55632
1	32	s-XBP1	3.75362	2.92502
1	33	s-XBP1	4.05738	3.22512
1	34	s-XBP1	4.29642	3.46049
1	35	s-XBP1	4.49089	3.65131
1	36	s-XBP1	4.64019	3.79694
1	37	s-XBP1	4.74921	3.9023
1	38	s-XBP1	4.82847	3.9779
1	39	s-XBP1	4.8849	4.03067
1	40	s-XBP1	4.91152	4.05362
2	1	s-XBP1	0.756915	-0.0548045
2	2	s-XBP1	0.778956	-0.0368577
2	3	s-XBP1	0.81326	-0.00664802
2	4	s-XBP1	0.825864	0.00186123
2	5	s-XBP1	0.83117	0.00307243
2	6	s-XBP1	0.834804	0.00261196
2	7	s-XBP1	0.837501	0.00121402
2	8	s-XBP1	0.841362	0.000980703
2	9	s-XBP1	0.8441	-0.000376045
2	10	s-XBP1	0.847689	-0.000881877
2	11	s-XBP1	0.851406	-0.00125938
2	12	s-XBP1	0.856166	-0.000594099
2	13	s-XBP1	0.859557	-0.00129758
2	14	s-XBP1	0.86345	-0.00149949
2	15	s-XBP1	0.873526	0.00448253
2	16	s-XBP1	0.875147	0.00200801
2	17	s-XBP1	0.874881	-0.00235197
2	18	s-XBP1	0.879416	-0.00191176
2	19	s-XBP1	0.886012	0.000589343
2	20	s-XBP1	0.895319	0.00580216
2	21	s-XBP1	0.910691	0.0170792
2	22	s-XBP1	0.936821	0.0391147
2	23	s-XBP1	0.984899	0.0830976
2	24	s-XBP1	1.0714	0.165502
2	25	s-XBP1	1.22499	0.315
2	26	s-XBP1	1.47447	0.560384
2	27	s-XBP1	1.8422	0.924018
2	28	s-XBP1	2.32095	1.39868
2	29	s-XBP1	2.85494	1.92858
2	30	s-XBP1	3.37046	2.44
2	31	s-XBP1	3.82933	2.89477
2	32	s-XBP1	4.21656	3.2779
2	33	s-XBP1	4.53127	3.58853
2	34	s-XBP1	4.77677	3.82993
2	35	s-XBP1	4.97014	4.0192
2	36	s-XBP1	5.12721	4.17218
2	37	s-XBP1	5.24559	4.28647
2	38	s-XBP1	5.32451	4.36129
2	39	s-XBP1	5.37515	4.40783
2	40	s-XBP1	5.41351	4.4421
3	1	s-XBP1	0.699376	-0.0144968
3	2	s-XBP1	0.709519	-0.00831611
3	3	s-XBP1	0.722238	0.000440818
3	4	s-XBP1	0.728774	0.00301501
3	5	s-XBP1	0.731816	0.00209548
3	6	s-XBP1	0.734678	0.000995049
3	7	s-XBP1	0.737004	-0.00064105
3	8	s-XBP1	0.739507	-0.00209977
3	9	s-XBP1	0.743746	-0.00182267
3	10	s-XBP1	0.747519	-0.00201121
3	11	s-XBP1	0.751906	-0.00158672
3	12	s-XBP1	0.757137	-0.000317392
3	13	s-XBP1	0.761355	-6.13411e-05
3	14	s-XBP1	0.76385	-0.00152816
3	15	s-XBP1	0.768133	-0.00120738
3	16	s-XBP1	0.773163	-0.000139158
3	17	s-XBP1	0.777369	0.000104554
3	18	s-XBP1	0.781755	0.000529286
3	19	s-XBP1	0.789423	0.00423466
3	20	s-XBP1	0.799474	0.0103243
3	21	s-XBP1	0.812792	0.0196801
3	22	s-XBP1	0.837991	0.0409175
3	23	s-XBP1	0.88294	0.081904
3	24	s-XBP1	0.960592	0.155594
3	25	s-XBP1	1.09972	0.290759
3	26	s-XBP1	1.3349	0.521975
3	27	s-XBP1	1.69054	0.87366
3	28	s-XBP1	2.16863	1.34778
3	29	s-XBP1	2.71591	1.8911
3	30	s-XBP1	3.25835	2.42958
3	31	s-XBP1	3.74383	2.9111
3	32	s-XBP1	4.14539	3.3087
3	33	s-XBP1	4.46927	3.62861
3	34	s-XBP1	4.72336	3.87875
3	35	s-XBP1	4.92022	4.07164
3	36	s-XBP1	5.0738	4.22126
3	37	s-XBP1	5.18326	4.32675
3	38	s-XBP1	5.26306	4.4026
3	39	s-XBP1	5.30508	4.44065
3	40	s-XBP1	5.33461	4.46622
4	1	s-XBP1	0.742609	-0.0182253
4	2	s-XBP1	0.755594	-0.00907376
4	3	s-XBP1	0.770023	0.00152194
4	4	s-XBP1	0.775449	0.00311393
4	5	s-XBP1	0.777278	0.0011095
4	6	s-XBP1	0.780412	0.000409575
4	7	s-XBP1	0.783958	0.000122115
4	8	s-XBP1	0.786584	-0.00108576
4	9	s-XBP1	0.789103	-0.00240068
4	10	s-XBP1	0.793543	-0.00179396
4	11	s-XBP1	0.797247	-0.00192418
4	12	s-XBP1	0.802393	-0.000611492
4	13	s-XBP1	0.80639	-0.000448817
4	14	s-XBP1	0.80924	-0.00143222
4	15	s-XBP1	0.812294	-0.00221184
4	16	s-XBP1	0.816876	-0.00146373
4	17	s-XBP1	0.821887	-0.000286461
4	18	s-XBP1	0.828059	0.00205232
4	19	s-XBP1	0.83517	0.00532975
4	20	s-XBP1	0.844282	0.0106078
4	21	s-XBP1	0.858512	0.0210043
4	22	s-XBP1	0.882818	0.0414764
4	23	s-XBP1	0.929121	0.0839457
4	24	s-XBP1	1.01068	0.161675
4	25	s-XBP1	1.15556	0.302721
4	26	s-XBP1	1.3929	0.536227
4	27	s-XBP1	1.74364	0.883126
4	28	s-XBP1	2.20028	1.33594
4	29	s-XBP1	2.71071	1.84253
4	30	s-XBP1	3.20515	2.33314
4	31	s-XBP1	3.6411	2.76525
4	32	s-XBP1	4.00348	3.1238
4	33	s-XBP1	4.2945	3.41098
4	34	s-XBP1	4.52477	3.63742
4	35	s-XBP1	4.69838	3.8072
4	36	s-XBP1	4.83086	3.93585
4	37	s-XBP1	4.9332	4.03435
4	38	s-XBP1	5.00082	4.09814
4	39	s-XBP1	5.04078	4.13427
4	40	s-XBP1	5.06142	4.15107
5	1	s-XBP1	0.696647	-0.0216235
5	2	s-XBP1	0.713619	-0.00882298
5	3	s-XBP1	0.726612	-2.40704e-06
5	4	s-XBP1	0.732351	0.00156506
5	5	s-XBP1	0.736841	0.0018838
5	6	s-XBP1	0.740365	0.00123648
5	7	s-XBP1	0.743335	3.41112e-05
5	8	s-XBP1	0.746959	-0.000513496
5	9	s-XBP1	0.75035	-0.00129338
5	10	s-XBP1	0.753315	-0.00249998
5	11	s-XBP1	0.757829	-0.00215781
5	12	s-XBP1	0.762772	-0.00138678
5	13	s-XBP1	0.76764	-0.000690323
5	14	s-XBP1	0.773103	0.000601171
5	15	s-XBP1	0.776834	0.000160851
5	16	s-XBP1	0.781962	0.00111653
5	17	s-XBP1	0.786911	0.00189441
5	18	s-XBP1	0.790426	0.00123791
5	19	s-XBP1	0.794074	0.000713963
5	20	s-XBP1	0.796456	-0.00107592
5	21	s-XBP1	0.799191	-0.00251212
5	22	s-XBP1	0.803856	-0.00201921
5	23	s-XBP1	0.810299	0.000252306
5	24	s-XBP1	0.817673	0.00345484
5	25	s-XBP1	0.82644	0.0080504
5	26	s-XBP1	0.840958	0.0183966
5	27	s-XBP1	0.867382	0.0406487
5	28	s-XBP1	0.915327	0.0844226
5	29	s-XBP1	1.00162	0.16654
5	30	s-XBP1	1.15207	0.312817
5	31	s-XBP1	1.39877	0.555346
5	32	s-XBP1	1.7647	0.917112
5	33	s-XBP1	2.23562	1.38385
5	34	s-XBP1	2.7582	1.90227
5	35	s-XBP1	3.26171	2.4016
5	36	s-XBP1	3.70553	2.84126
5	37	s-XBP1	4.08046	3.21201
5	38	s-XBP1	4.37948	3.50686
5	39	s-XBP1	4.60547	3.72868
5	40	s-XBP1	4.76399	3.88302
6	1	s-XBP1	0.734417	-0.0241584
6	2	s-XBP1	0.752069	-0.0110919
6	3	s-XBP1	0.769301	0.00155528
6	4	s-XBP1	0.775409	0.00307751
6	5	s-XBP1	0.779538	0.00262117
6	6	s-XBP1	0.782431	0.000929106
6	7	s-XBP1	0.785911	-0.000176093
6	8	s-XBP1	0.78959	-0.00108305
6	9	s-XBP1	0.794222	-0.00103591
6	10	s-XBP1	0.798875	-0.000968147
6	11	s-XBP1	0.801844	-0.00258523
6	12	s-XBP1	0.807332	-0.00168211
6	13	s-XBP1	0.811961	-0.00163861
6	14	s-XBP1	0.816105	-0.00208005
6	15	s-XBP1	0.821697	-0.0010731
6	16	s-XBP1	0.826676	-0.000679419
6	17	s-XBP1	0.831615	-0.00032627
6	18	s-XBP1	0.836666	0.000139948
6	19	s-XBP1	0.840996	-0.000115944
6	20	s-XBP1	0.845363	-0.000333749
6	21	s-XBP1	0.849644	-0.000637742
6	22	s-XBP1	0.855063	0.000194985
6	23	s-XBP1	0.860725	0.00127161
6	24	s-XBP1	0.868664	0.0046258
6	25	s-XBP1	0.880189	0.0115653
6	26	s-XBP1	0.899125	0.025916
6	27	s-XBP1	0.933273	0.0554785
6	28	s-XBP1	0.991571	0.109191
6	29	s-XBP1	1.09735	0.210385
6	30	s-XBP1	1.2777	0.386153
6	31	s-XBP1	1.56689	0.670758
6	32	s-XBP1	1.98295	1.08223
6	33	s-XBP1	2.49704	1.59174
6	34	s-XBP1	3.04616	2.13627
6	35	s-XBP1	3.55697	2.64249
6	36	s-XBP1	3.99542	3.07636
6	37	s-XBP1	4.35071	3.42706
6	38	s-XBP1	4.63424	3.706
6	39	s-XBP1	4.85903	3.92621
6	40	s-XBP1	5.01293	4.07552
7	1	s-XBP1	0.728476	-0.00697626
7	2	s-XBP1	0.736499	-0.0023941
7	3	s-XBP1	0.745152	0.00281843
7	4	s-XBP1	0.749685	0.00391091
7	5	s-XBP1	0.752157	0.00294208
7	6	s-XBP1	0.753898	0.0012425
7	7	s-XBP1	0.755653	-0.000443845
7	8	s-XBP1	0.758006	-0.00153128
7	9	s-XBP1	0.761211	-0.00176721
7	10	s-XBP1	0.763759	-0.00265927
7	11	s-XBP1	0.766577	-0.00328245
7	12	s-XBP1	0.771246	-0.00205365
7	13	s-XBP1	0.775239	-0.0015019
7	14	s-XBP1	0.778662	-0.0015192
7	15	s-XBP1	0.781046	-0.00257654
7	16	s-XBP1	0.785172	-0.0018914
7	17	s-XBP1	0.789585	-0.00091914
7	18	s-XBP1	0.79392	-2.4904e-05
7	19	s-XBP1	0.797429	4.36286e-05
7	20	s-XBP1	0.802066	0.00123952
7	21	s-XBP1	0.807189	0.00292245
7	22	s-XBP1	0.812759	0.00505127
7	23	s-XBP1	0.821971	0.0108227
7	24	s-XBP1	0.836363	0.0217734
7	25	s-XBP1	0.860115	0.0420852
7	26	s-XBP1	0.903628	0.0821571
7	27	s-XBP1	0.985307	0.160396
7	28	s-XBP1	1.12816	0.299804
7	29	s-XBP1	1.3625	0.530706
7	30	s-XBP1	1.71623	0.880992
7	31	s-XBP1	2.18337	1.34469
7	32	s-XBP1	2.71184	1.86973
7	33	s-XBP1	3.22994	2.38439
7	34	s-XBP1	3.69049	2.84149
7	35	s-XBP1	4.07151	3.21907
7	36	s-XBP1	4.37796	3.52208
7	37	s-XBP1	4.62598	3.76666
7	38	s-XBP1	4.81373	3.95097
7	39	s-XBP1	4.94701	4.08081
7	40	s-XBP1	5.03582	4.16618
8	1	s-XBP1	0.740857	-0.0169579
8	2	s-XBP1	0.752877	-0.00896286
8	3	s-XBP1	0.767653	0.00178833
8	4	s-XBP1	0.772566	0.00267716
8	5	s-XBP1	0.775761	0.00184687
8	6	s-XBP1	0.77863	0.00069138
8	7	s-XBP1	0.78216	0.000196785
8	8	s-XBP1	0.784856	-0.00113168
8	9	s-XBP1	0.788909	-0.0011036
8	10	s-XBP1	0.792125	-0.00191231
8	11	s-XBP1	0.795912	-0.00214995
8	12	s-XBP1	0.800144	-0.00194336
8	13	s-XBP1	0.805113	-0.000999153
8	14	s-XBP1	0.808115	-0.00202107
8	15	s-XBP1	0.813349	-0.000812641
8	16	s-XBP1	0.817718	-0.000467704
8	17	s-XBP1	0.822165	-4.60558e-05
8	18	s-XBP1	0.826392	0.000156486
8	19	s-XBP1	0.830329	6.87523e-05
8	20	s-XBP1	0.834694	0.000408802
8	21	s-XBP1	0.839189	0.000879385
8	22	s-XBP1	0.846208	0.00387357
8	23	s-XBP1	0.855626	0.0092666
8	24	s-XBP1	0.87116	0.0207766
8	25	s-XBP1	0.896845	0.0424367
8	26	s-XBP1	0.942702	0.0842684
8	27	s-XBP1	1.02597	0.163515
8	28	s-XBP1	1.17392	0.307434
8	29	s-XBP1	1.41792	0.54741
8	30	s-XBP1	1.78346	0.908925
8	31	s-XBP1	2.26753	1.38897
8	32	s-XBP1	2.81434	1.93176
8	33	s-XBP1	3.34518	2.45857
8	34	s-XBP1	3.81307	2.92244
8	35	s-XBP1	4.19322	3.29856
8	36	s-XBP1	4.50065	3.60197
8	37	s-XBP1	4.75699	3.85429
8	38	s-XBP1	4.94378	4.03705
8	39	s-XBP1	5.07101	4.16025
8	40	s-XBP1	5.15689	4.24211
9	1	s-XBP1	0.64584	-0.00650487
9	2	s-XBP1	0.652011	-0.00325218
9	3	s-XBP1	0.660908	0.00272593
9	4	s-XBP1	0.663094	0.00199393
9	5	s-XBP1	0.665651	0.00163244
9	6	s-XBP1	0.668392	0.00145512
9	7	s-XBP1	0.670408	0.000552714
9	8	s-XBP1	0.67205	-0.000724429
9	9	s-XBP1	0.674856	-0.000836538
9	10	s-XBP1	0.677325	-0.00128565
9	11	s-XBP1	0.679277	-0.00225237
9	12	s-XBP1	0.682022	-0.00242582
9	13	s-XBP1	0.684731	-0.00263496
9	14	s-XBP1	0.688333	-0.00195201
9	15	s-XBP1	0.691613	-0.00159062
9	16	s-XBP1	0.694919	-0.00120264
9	17	s-XBP1	0.697615	-0.00142526
9	18	s-XBP1	0.701616	-0.000343013
9	19	s-XBP1	0.70542	0.00054254
9	20	s-XBP1	0.708243	0.000446822
9	21	s-XBP1	0.712844	0.00212947
9	22	s-XBP1	0.718827	0.00519434
9	23	s-XBP1	0.729058	0.0125072
9	24	s-XBP1	0.744805	0.0253357
9	25	s-XBP1	0.773141	0.0507525
9	26	s-XBP1	0.826476	0.101169
9	27	s-XBP1	0.924135	0.19591
9	28	s-XBP1	1.09411	0.362969
9	29	s-XBP1	1.36816	0.634095
9	30	s-XBP1	1.76756	1.03058
9	31	s-XBP1	2.27202	1.53212
9	32	s-XBP1	2.82004	2.07723
9	33	s-XBP1	3.3423	2.59657
9	34	s-XBP1	3.79481	3.04616
9	35	s-XBP1	4.15739	3.40581
9	36	s-XBP1	4.4507	3.69621
9	37	s-XBP1	4.68232	3.92491
9	38	s-XBP1	4.85728	4.09695
9	39	s-XBP1	4.98572	4.22247
9	40	s-XBP1	5.07056	4.30439
10	1	s-XBP1	0.656203	-0.000677597
10	2	s-XBP1	0.660427	0.000958423
10	3	s-XBP1	0.665962	0.00390598
10	4	s-XBP1	0.668511	0.00386807
10	5	s-XBP1	0.670041	0.00280966
10	6	s-XBP1	0.671384	0.00156594
10	7	s-XBP1	0.672011	-0.000394462
10	8	s-XBP1	0.673305	-0.00168879
10	9	s-XBP1	0.675213	-0.00236775
10	10	s-XBP1	0.678546	-0.00162246
10	11	s-XBP1	0.680113	-0.00264314
10	12	s-XBP1	0.683094	-0.00224928
10	13	s-XBP1	0.685145	-0.00278615
10	14	s-XBP1	0.687576	-0.00294244
10	15	s-XBP1	0.690717	-0.00238878
10	16	s-XBP1	0.693923	-0.00177086
10	17	s-XBP1	0.696504	-0.00177725
10	18	s-XBP1	0.69943	-0.00143805
10	19	s-XBP1	0.703197	-0.000259075
10	20	s-XBP1	0.70718	0.00113644
10	21	s-XBP1	0.712454	0.00382347
10	22	s-XBP1	0.718437	0.0072189
10	23	s-XBP1	0.727962	0.0141556
10	24	s-XBP1	0.744303	0.0279097
10	25	s-XBP1	0.773626	0.0546448
10	26	s-XBP1	0.829028	0.107459
10	27	s-XBP1	0.928894	0.204738
10	28	s-XBP1	1.10387	0.377127
10	29	s-XBP1	1.3879	0.658564
10	30	s-XBP1	1.80028	1.06836
10	31	s-XBP1	2.31807	1.58356
10	32	s-XBP1	2.87843	2.14134
10	33	s-XBP1	3.41106	2.67138
10	34	s-XBP1	3.87006	3.12779
10	35	s-XBP1	4.23745	3.49259
10	36	s-XBP1	4.5343	3.78686
10	37	s-XBP1	4.76706	4.01703
10	38	s-XBP1	4.94711	4.1945
10	39	s-XBP1	5.07608	4.32088
10	40	s-XBP1	5.159	4.40121
11	1	s-XBP1	0.663331	-0.0035193
11	2	s-XBP1	0.668286	-0.0017684
11	3	s-XBP1	0.67472	0.00146201
11	4	s-XBP1	0.677684	0.00122253
11	5	s-XBP1	0.681013	0.00134765
11	6	s-XBP1	0.683483	0.000613877
11	7	s-XBP1	0.685493	-0.000579274
11	8	s-XBP1	0.688772	-0.000504514
11	9	s-XBP1	0.692865	0.000385339
11	10	s-XBP1	0.695797	0.000113438
11	11	s-XBP1	0.697869	-0.00101808
11	12	s-XBP1	0.700129	-0.00196143
11	13	s-XBP1	0.703839	-0.00145519
11	14	s-XBP1	0.706935	-0.00156312
11	15	s-XBP1	0.710352	-0.0013493
11	16	s-XBP1	0.714132	-0.00077303
11	17	s-XBP1	0.716675	-0.00143373
11	18	s-XBP1	0.720044	-0.00126915
11	19	s-XBP1	0.725093	0.000576107
11	20	s-XBP1	0.729415	0.00169508
11	21	s-XBP1	0.735415	0.00449079
11	22	s-XBP1	0.745178	0.0110507
11	23	s-XBP1	0.760969	0.0236379
11	24	s-XBP1	0.788997	0.0484625
11	25	s-XBP1	0.840129	0.0963903
11	26	s-XBP1	0.932949	0.186007
11	27	s-XBP1	1.09774	0.347597
11	28	s-XBP1	1.36877	0.615417
11	29	s-XBP1	1.76691	1.01036
11	30	s-XBP1	2.28077	1.52101
11	31	s-XBP1	2.84864	2.08568
11	32	s-XBP1	3.39746	2.6313
11	33	s-XBP1	3.8736	3.10424
11	34	s-XBP1	4.26124	3.48866
11	35	s-XBP1	4.5656	3.78982
11	36	s-XBP1	4.80473	4.02575
11	37	s-XBP1	4.98879	4.20661
11	38	s-XBP1	5.12493	4.33955
11	39	s-XBP1	5.21681	4.42822
11	40	s-XBP1	5.28073	4.48893
12	1	s-XBP1	0.728912	-0.0154459
12	2	s-XBP1	0.738464	-0.00928538
12	3	s-XBP1	0.751212	7.11073e-05
12	4	s-XBP1	0.755575	0.00104266
12	5	s-XBP1	0.759514	0.00158958
12	6	s-XBP1	0.761503	0.00018672
12	7	s-XBP1	0.765311	0.000603349
12	8	s-XBP1	0.767426	-0.000673628
12	9	s-XBP1	0.770781	-0.000709457
12	10	s-XBP1	0.774556	-0.000326802
12	11	s-XBP1	0.778644	0.000370208
12	12	s-XBP1	0.780883	-0.00078303
12	13	s-XBP1	0.783714	-0.00134338
12	14	s-XBP1	0.787413	-0.00103601
12	15	s-XBP1	0.789588	-0.00225314
12	16	s-XBP1	0.793366	-0.00186649
12	17	s-XBP1	0.798518	-0.000106432
12	18	s-XBP1	0.803839	0.00182344
12	19	s-XBP1	0.806326	0.000919052
12	20	s-XBP1	0.811291	0.00249225
12	21	s-XBP1	0.818984	0.00679373
12	22	s-XBP1	0.829484	0.0139015
12	23	s-XBP1	0.845448	0.0264745
12	24	s-XBP1	0.874079	0.0517134
12	25	s-XBP1	0.927733	0.101976
12	26	s-XBP1	1.02495	0.195797
12	27	s-XBP1	1.19723	0.364688
12	28	s-XBP1	1.47993	0.643996
12	29	s-XBP1	1.88931	1.04998
12	30	s-XBP1	2.40822	1.5655
12	31	s-XBP1	2.97426	2.12815
12	32	s-XBP1	3.51069	2.6612
12	33	s-XBP1	3.97694	3.12405
12	34	s-XBP1	4.35591	3.49963
12	35	s-XBP1	4.65668	3.79701
12	36	s-XBP1	4.88775	4.02468
12	37	s-XBP1	5.0656	4.19915
12	38	s-XBP1	5.1955	4.32565
12	39	s-XBP1	5.28295	4.40971
12	40	s-XBP1	5.33591	4.45928
13	1	XBP1	0.820178	-0.0408784
13	2	XBP1	0.844067	-0.0200334
13	3	XBP1	0.867346	0.000200572
13	4	XBP1	0.873567	0.00337809
13	5	XBP1	0.875833	0.00259946
13	6	XBP1	0.875735	-0.000542603
13	7	XBP1	0.877078	-0.0022448
13	8	XBP1	0.879328	-0.00303856
13	9	XBP1	0.882236	-0.00317513
13	10	XBP1	0.885698	-0.00275701
13	11	XBP1	0.890907	-0.000593069
13	12	XBP1	0.895957	0.00141327
13	13	XBP1	0.902348	0.00475977
13	14	XBP1	0.915175	0.0145424
13	15	XBP1	0.933358	0.0296813
13	16	XBP1	0.964885	0.0581636
13	17	XBP1	1.0227	0.112932
13	18	XBP1	1.1249	0.212095
13	19	XBP1	1.30177	0.385912
13	20	XBP1	1.5862	0.667306
13	21	XBP1	1.99066	1.06872
13	22	XBP1	2.4884	1.56341
13	23	XBP1	3.02593	2.0979
13	24	XBP1	3.54035	2.60927
13	25	XBP1	3.99058	3.05646
13	26	XBP1	4.37263	3.43546
13	27	XBP1	4.68951	3.7493
13	28	XBP1	4.95702	4.01376
13	29	XBP1	5.1696	4.2233
13	30	XBP1	5.35107	4.40173
13	31	XBP1	5.5038	4.55141
13	32	XBP1	5.62679	4.67136
13	33	XBP1	5.73198	4.7735
13	34	XBP1	5.8253	4.86378
13	35	XBP1	5.89717	4.9326
13	36	XBP1	5.9636	4.99599
13	37	XBP1	6.01604	5.04539
13	38	XBP1	6.05735	5.08365
13	39	XBP1	6.07723	5.10049
13	40	XBP1	6.08701	5.10723
14	1	XBP1	0.742826	-0.0386065
14	2	XBP1	0.761892	-0.0229975
14	3	XBP1	0.787485	-0.000862127
14	4	XBP1	0.792703	0.000899211
14	5	XBP1	0.794421	-0.000840151
14	6	XBP1	0.79934	0.000621494
14	7	XBP1	0.802827	0.000651675
14	8	XBP1	0.807322	0.00168917
14	9	XBP1	0.810007	0.00091648
14	10	XBP1	0.81051	-0.00203733
14	11	XBP1	0.812959	-0.00304564
14	12	XBP1	0.818542	-0.00091946
14	13	XBP1	0.825846	0.00292667
14	14	XBP1	0.8359	0.00952409
14	15	XBP1	0.85201	0.0221769
14	16	XBP1	0.880804	0.0475129
14	17	XBP1	0.934592	0.0978442
14	18	XBP1	1.03062	0.190417
14	19	XBP1	1.19526	0.351598
14	20	XBP1	1.45507	0.60795
14	21	XBP1	1.82748	0.976906
14	22	XBP1	2.29157	1.43753
14	23	XBP1	2.79758	1.94009
14	24	XBP1	3.28878	2.42783
14	25	XBP1	3.73055	2.86615
14	26	XBP1	4.11152	3.24365
14	27	XBP1	4.43138	3.56006
14	28	XBP1	4.70392	3.82914
14	29	XBP1	4.93331	4.05507
14	30	XBP1	5.13239	4.25069
14	31	XBP1	5.29391	4.40876
14	32	XBP1	5.4354	4.54679
14	33	XBP1	5.55228	4.66022
14	34	XBP1	5.64735	4.75183
14	35	XBP1	5.73038	4.8314
14	36	XBP1	5.8098	4.90737
14	37	XBP1	5.87267	4.96678
14	38	XBP1	5.92534	5.01599
14	39	XBP1	5.9619	5.04909
14	40	XBP1	5.97759	5.06132
15	1	XBP1	0.813604	-0.0387219
15	2	XBP1	0.830159	-0.0253177
15	3	XBP1	0.858503	-0.000124579
15	4	XBP1	0.864816	0.00303737
15	5	XBP1	0.865947	0.00101693
15	6	XBP1	0.867325	-0.000755311
15	7	XBP1	0.869838	-0.00139381
15	8	XBP1	0.873479	-0.000903346
15	9	XBP1	0.875572	-0.00196176
15	10	XBP1	0.878614	-0.00207026
15	11	XBP1	0.882477	-0.0013586
15	12	XBP1	0.887702	0.000715859
15	13	XBP1	0.893935	0.00379752
15	14	XBP1	0.903932	0.0106438
15	15	XBP1	0.920961	0.0245214
15	16	XBP1	0.949422	0.0498323
15	17	XBP1	1.00127	0.0985277
15	18	XBP1	1.09571	0.189818
15	19	XBP1	1.25834	0.349293
15	20	XBP1	1.51984	0.607647
15	21	XBP1	1.90018	0.984838
15	22	XBP1	2.37944	1.46094
15	23	XBP1	2.90527	1.98362
15	24	XBP1	3.41803	2.49323
15	25	XBP1	3.87608	2.94814
15	26	XBP1	4.26796	3.33686
15	27	XBP1	4.6003	3.66604
15	28	XBP1	4.87363	3.93623
15	29	XBP1	5.09419	4.15363
15	30	XBP1	5.28066	4.33696
15	31	XBP1	5.44068	4.49383
15	32	XBP1	5.57802	4.62802
15	33	XBP1	5.69235	4.7392
15	34	XBP1	5.79404	4.83773
15	35	XBP1	5.87396	4.9145
15	36	XBP1	5.93308	4.97047
15	37	XBP1	5.98919	5.02343
15	38	XBP1	6.04157	5.07266
15	39	XBP1	6.07231	5.10025
15	40	XBP1	6.08446	5.10924
16	1	XBP1	0.776694	-0.00282033
16	2	XBP1	0.77704	-0.00537418
16	3	XBP1	0.784576	-0.000738518
16	4	XBP1	0.790765	0.0025505
16	5	XBP1	0.792144	0.00102936
16	6	XBP1	0.794133	0.000117436
16	7	XBP1	0.796191	-0.000724449
16	8	XBP1	0.798682	-0.00113354
16	9	XBP1	0.800771	-0.00194497
16	10	XBP1	0.8037	-0.00191609
16	11	XBP1	0.80774	-0.000776362
16	12	XBP1	0.811886	0.000469107
16	13	XBP1	0.817385	0.00306754
16	14	XBP1	0.827372	0.010155
16	15	XBP1	0.843499	0.023381
16	16	XBP1	0.869559	0.0465406
16	17	XBP1	0.915877	0.0899587
16	18	XBP1	1.00135	0.172529
16	19	XBP1	1.15164	0.319921
16	20	XBP1	1.39442	0.5598
16	21	XBP1	1.75069	0.913173
16	22	XBP1	2.20662	1.3662
16	23	XBP1	2.71926	1.87594
16	24	XBP1	3.22386	2.37764
16	25	XBP1	3.6757	2.82658
16	26	XBP1	4.06251	3.21049
16	27	XBP1	4.3869	3.53197
16	28	XBP1	4.65931	3.80149
16	29	XBP1	4.87923	4.01851
16	30	XBP1	5.06845	4.20483
16	31	XBP1	5.23484	4.36832
16	32	XBP1	5.36414	4.49472
16	33	XBP1	5.47974	4.60742
16	34	XBP1	5.57294	4.69771
16	35	XBP1	5.65746	4.77934
16	36	XBP1	5.73028	4.84926
16	37	XBP1	5.79132	4.90739
16	38	XBP1	5.83867	4.95185
16	39	XBP1	5.87094	4.98121
16	40	XBP1	5.88314	4.99052
17	1	XBP1	0.772066	-0.0205809
17	2	XBP1	0.78605	-0.0103941
17	3	XBP1	0.801888	0.00164676
17	4	XBP1	0.805988	0.00194952
17	5	XBP1	0.808868	0.0010323
17	6	XBP1	0.812068	0.000435029
17	7	XBP1	0.813352	-0.00207889
17	8	XBP1	0.816714	-0.00251439
17	9	XBP1	0.820487	-0.00253796
17	10	XBP1	0.82525	-0.0015721
17	11	XBP1	0.829799	-0.000821108
17	12	XBP1	0.834295	-0.000121856
17	13	XBP1	0.839158	0.000943249
17	14	XBP1	0.845651	0.00363944
17	15	XBP1	0.854701	0.0088923
17	16	XBP1	0.866669	0.0170626
17	17	XBP1	0.884204	0.0308003
17	18	XBP1	0.91574	0.0585397
17	19	XBP1	0.969095	0.108097
17	20	XBP1	1.06616	0.201366
17	21	XBP1	1.23511	0.366515
17	22	XBP1	1.50786	0.635473
17	23	XBP1	1.9022	1.02601
17	24	XBP1	2.40068	1.5207
17	25	XBP1	2.94533	2.06155
17	26	XBP1	3.47189	2.58431
17	27	XBP1	3.94275	3.05137
17	28	XBP1	4.33707	3.4419
17	29	XBP1	4.65915	3.76018
17	30	XBP1	4.93066	4.0279
17	31	XBP1	5.15328	4.24672
17	32	XBP1	5.33441	4.42405
17	33	XBP1	5.49168	4.57752
17	34	XBP1	5.62246	4.70451
17	35	XBP1	5.72748	4.80573
17	36	XBP1	5.821	4.89545
17	37	XBP1	5.90868	4.97933
17	38	XBP1	5.97014	5.037
17	39	XBP1	6.01074	5.0738
17	40	XBP1	6.04311	5.10237
18	1	XBP1	0.800456	-0.0277674
18	2	XBP1	0.82408	-0.00630799
18	3	XBP1	0.838186	0.00563198
18	4	XBP1	0.83692	0.00220128
18	5	XBP1	0.836425	-0.000459025
18	6	XBP1	0.83828	-0.00076948
18	7	XBP1	0.83943	-0.00178458
18	8	XBP1	0.839551	-0.00382846
18	9	XBP1	0.841755	-0.00378987
18	10	XBP1	0.843314	-0.00439644
18	11	XBP1	0.848116	-0.00175933
18	12	XBP1	0.852731	0.000690331
18	13	XBP1	0.856424	0.00221767
18	14	XBP1	0.862417	0.00604592
18	15	XBP1	0.873103	0.0145667
18	16	XBP1	0.886481	0.0257797
18	17	XBP1	0.909964	0.0470973
18	18	XBP1	0.943048	0.078016
18	19	XBP1	0.999259	0.132061
18	20	XBP1	1.09925	0.229886
18	21	XBP1	1.27279	0.40126
18	22	XBP1	1.54986	0.676162
18	23	XBP1	1.95069	1.07483
18	24	XBP1	2.45613	1.57811
18	25	XBP1	2.99673	2.11654
18	26	XBP1	3.51781	2.63545
18	27	XBP1	3.98695	3.10243
18	28	XBP1	4.37793	3.49124
18	29	XBP1	4.69255	3.8037
18	30	XBP1	4.95764	4.06663
18	31	XBP1	5.17263	4.27945
18	32	XBP1	5.35043	4.45508
18	33	XBP1	5.49728	4.59977
18	34	XBP1	5.62274	4.72307
18	35	XBP1	5.73219	4.83035
18	36	XBP1	5.8211	4.91709
18	37	XBP1	5.89542	4.98925
18	38	XBP1	5.94876	5.04043
18	39	XBP1	5.98879	5.07829
18	40	XBP1	6.02127	5.1086
19	1	XBP1	0.787665	-0.0187117
19	2	XBP1	0.802535	-0.00639737
19	3	XBP1	0.81444	0.00295194
19	4	XBP1	0.816356	0.00231295
19	5	XBP1	0.815903	-0.000695381
19	6	XBP1	0.817561	-0.00159252
19	7	XBP1	0.819587	-0.00212208
19	8	XBP1	0.822488	-0.00177675
19	9	XBP1	0.82531	-0.00150993
19	10	XBP1	0.827149	-0.00222599
19	11	XBP1	0.831935	4.5034e-06
19	12	XBP1	0.835185	0.000699584
19	13	XBP1	0.840995	0.00395367
19	14	XBP1	0.847931	0.0083347
19	15	XBP1	0.858462	0.0163101
19	16	XBP1	0.87799	0.0332827
19	17	XBP1	0.911897	0.0646342
19	18	XBP1	0.9725	0.122683
19	19	XBP1	1.07741	0.225037
19	20	XBP1	1.26181	0.406883
19	21	XBP1	1.55703	0.69955
19	22	XBP1	1.97598	1.11594
19	23	XBP1	2.49572	1.63313
19	24	XBP1	3.05168	2.18653
19	25	XBP1	3.5755	2.7078
19	26	XBP1	4.03357	3.16331
19	27	XBP1	4.4222	3.54939
19	28	XBP1	4.73774	3.86237
19	29	XBP1	4.99148	4.11355
19	30	XBP1	5.19653	4.31605
19	31	XBP1	5.36439	4.48135
19	32	XBP1	5.50613	4.62054
19	33	XBP1	5.63264	4.74449
19	34	XBP1	5.73387	4.84317
19	35	XBP1	5.82153	4.92827
19	36	XBP1	5.8967	5.00089
19	37	XBP1	5.95121	5.05284
19	38	XBP1	5.99442	5.09349
19	39	XBP1	6.02848	5.125
19	40	XBP1	6.0558	5.14977
20	1	XBP1	0.802418	-0.00908675
20	2	XBP1	0.809162	-0.00518622
20	3	XBP1	0.819323	0.00213127
20	4	XBP1	0.821564	0.00152945
20	5	XBP1	0.823065	0.000187156
20	6	XBP1	0.825309	-0.000412641
20	7	XBP1	0.82734	-0.00122541
20	8	XBP1	0.828663	-0.00274496
20	9	XBP1	0.831973	-0.00227867
20	10	XBP1	0.835857	-0.00123839
20	11	XBP1	0.839586	-0.000353134
20	12	XBP1	0.843709	0.000926821
20	13	XBP1	0.849104	0.0034785
20	14	XBP1	0.856875	0.0084056
20	15	XBP1	0.868815	0.0175028
20	16	XBP1	0.887471	0.0333147
20	17	XBP1	0.919932	0.0629327
20	18	XBP1	0.979428	0.119585
20	19	XBP1	1.0851	0.222409
20	20	XBP1	1.26585	0.400318
20	21	XBP1	1.55388	0.685503
20	22	XBP1	1.96898	1.09776
20	23	XBP1	2.48448	1.61042
20	24	XBP1	3.03606	2.15916
20	25	XBP1	3.55648	2.67673
20	26	XBP1	4.01263	3.13004
20	27	XBP1	4.39516	3.50972
20	28	XBP1	4.707	3.81873
20	29	XBP1	4.96304	4.07192
20	30	XBP1	5.16042	4.26646
20	31	XBP1	5.33044	4.43363
20	32	XBP1	5.47444	4.57479
20	33	XBP1	5.59572	4.69322
20	34	XBP1	5.69437	4.78903
20	35	XBP1	5.77074	4.86255
20	36	XBP1	5.83714	4.92612
20	37	XBP1	5.8969	4.98303
20	38	XBP1	5.93358	5.01687
20	39	XBP1	5.95905	5.03949
20	40	XBP1	5.97639	5.05399
21	1	XBP1	0.756973	0.0120013
21	2	XBP1	0.757982	0.0121785
21	3	XBP1	0.756087	0.0094518
21	4	XBP1	0.747248	-0.000219062
21	5	XBP1	0.74503	-0.00326791
21	6	XBP1	0.745623	-0.00350753
21	7	XBP1	0.745821	-0.00414065
21	8	XBP1	0.747499	-0.00329433
21	9	XBP1	0.749419	-0.00220644
21	10	XBP1	0.75227	-0.000187458
21	11	XBP1	0.75477	0.00148164
21	12	XBP1	0.76001	0.00588994
21	13	XBP1	0.765763	0.0108106
21	14	XBP1	0.775721	0.019937
21	15	XBP1	0.791625	0.0350093
21	16	XBP1	0.821709	0.0642621
21	17	XBP1	0.876863	0.118584
21	18	XBP1	0.976605	0.217494
21	19	XBP1	1.14708	0.387134
21	20	XBP1	1.42287	0.662094
21	21	XBP1	1.82256	1.06096
21	22	XBP1	2.32265	1.56022
21	23	XBP1	2.86589	2.10262
21	24	XBP1	3.38308	2.61898
21	25	XBP1	3.83573	3.0708
21	26	XBP1	4.21495	3.44918
21	27	XBP1	4.52391	3.75732
21	28	XBP1	4.78246	4.01504
21	29	XBP1	4.99954	4.23128
21	30	XBP1	5.16896	4.39987
21	31	XBP1	5.31254	4.54261
21	32	XBP1	5.43383	4.66307
21	33	XBP1	5.53071	4.75913
21	34	XBP1	5.61905	4.84663
21	35	XBP1	5.68693	4.91368
21	36	XBP1	5.73978	4.9657
21	37	XBP1	5.7911	5.01618
21	38	XBP1	5.82453	5.04878
21	39	XBP1	5.84977	5.0732
21	40	XBP1	5.86164	5.08423
22	1	XBP1	0.711495	-0.00514115
22	2	XBP1	0.717395	-0.000963398
22	3	XBP1	0.721348	0.00126659
22	4	XBP1	0.72295	0.00114607
22	5	XBP1	0.723639	0.000112643
22	6	XBP1	0.724229	-0.00101943
22	7	XBP1	0.725795	-0.00117583
22	8	XBP1	0.728049	-0.0006441
22	9	XBP1	0.729121	-0.00129552
22	10	XBP1	0.730522	-0.00161685
22	11	XBP1	0.734197	0.000336037
22	12	XBP1	0.738474	0.00289039
22	13	XBP1	0.744002	0.00669585
22	14	XBP1	0.754076	0.0150478
22	15	XBP1	0.770758	0.030007
22	16	XBP1	0.79981	0.0573358
22	17	XBP1	0.854626	0.11043
22	18	XBP1	0.954827	0.208909
22	19	XBP1	1.1282	0.380561
22	20	XBP1	1.40922	0.659855
22	21	XBP1	1.81678	1.0657
22	22	XBP1	2.33101	1.57821
22	23	XBP1	2.88847	2.13394
22	24	XBP1	3.42581	2.66956
22	25	XBP1	3.89498	3.137
22	26	XBP1	4.28428	3.52458
22	27	XBP1	4.60055	3.83913
22	28	XBP1	4.86104	4.0979
22	29	XBP1	5.07966	4.3148
22	30	XBP1	5.26059	4.494
22	31	XBP1	5.40515	4.63684
22	32	XBP1	5.5303	4.76026
22	33	XBP1	5.63512	4.86336
22	34	XBP1	5.7139	4.94042
22	35	XBP1	5.78436	5.00916
22	36	XBP1	5.8413	5.06438
22	37	XBP1	5.89102	5.11238
22	38	XBP1	5.92285	5.14248
22	39	XBP1	5.93918	5.15708
22	40	XBP1	5.94712	5.16331
23	1	XBP1	0.718138	-0.0118033
23	2	XBP1	0.726947	-0.00471363
23	3	XBP1	0.734503	0.00112228
23	4	XBP1	0.735368	0.000267935
23	5	XBP1	0.736749	-7.05361e-05
23	6	XBP1	0.738391	-0.000148654
23	7	XBP1	0.740455	0.000196183
23	8	XBP1	0.74068	-0.00129802
23	9	XBP1	0.742158	-0.00154011
23	10	XBP1	0.744261	-0.00115641
23	11	XBP1	0.747423	0.000285983
23	12	XBP1	0.751198	0.00234135
23	13	XBP1	0.75709	0.00651317
23	14	XBP1	0.766803	0.0145064
23	15	XBP1	0.785866	0.0318506
23	16	XBP1	0.817225	0.0614894
23	17	XBP1	0.875083	0.117628
23	18	XBP1	0.980549	0.221375
23	19	XBP1	1.16326	0.402365
23	20	XBP1	1.45293	0.690311
23	21	XBP1	1.86709	1.10275
23	22	XBP1	2.3805	1.61444
23	23	XBP1	2.92291	2.15513
23	24	XBP1	3.44317	2.67368
23	25	XBP1	3.89795	3.12674
23	26	XBP1	4.27646	3.50353
23	27	XBP1	4.59105	3.8164
23	28	XBP1	4.84747	4.07109
23	29	XBP1	5.06094	4.28284
23	30	XBP1	5.24303	4.46322
23	31	XBP1	5.39314	4.61161
23	32	XBP1	5.50815	4.72491
23	33	XBP1	5.61119	4.82623
23	34	XBP1	5.69714	4.91045
23	35	XBP1	5.77251	4.9841
23	36	XBP1	5.8287	5.03857
23	37	XBP1	5.87708	5.08524
23	38	XBP1	5.91744	5.12388
23	39	XBP1	5.94074	5.14546
23	40	XBP1	5.95501	5.158
24	1	XBP1	0.773057	-0.0142469
24	2	XBP1	0.781421	-0.00765649
24	3	XBP1	0.790657	-0.000195037
24	4	XBP1	0.795413	0.00278641
24	5	XBP1	0.796481	0.00208023
24	6	XBP1	0.794963	-0.00121272
24	7	XBP1	0.795527	-0.00242256
24	8	XBP1	0.797678	-0.00204607
24	9	XBP1	0.799332	-0.00216711
24	10	XBP1	0.802352	-0.000921292
24	11	XBP1	0.805867	0.00081978
24	12	XBP1	0.8101	0.00327837
24	13	XBP1	0.817276	0.00867917
24	14	XBP1	0.828739	0.018368
24	15	XBP1	0.847761	0.0356158
24	16	XBP1	0.879094	0.0651743
24	17	XBP1	0.936551	0.120857
24	18	XBP1	1.04212	0.224654
24	19	XBP1	1.22828	0.409035
24	20	XBP1	1.52781	0.706792
24	21	XBP1	1.95824	1.13545
24	22	XBP1	2.49425	1.66969
24	23	XBP1	3.08019	2.25385
24	24	XBP1	3.63932	2.8112
24	25	XBP1	4.1301	3.30021
24	26	XBP1	4.53973	3.70807
24	27	XBP1	4.87106	4.03762
24	28	XBP1	5.13558	4.30036
24	29	XBP1	5.35381	4.51683
24	30	XBP1	5.54639	4.70763
24	31	XBP1	5.7124	4.87186
24	32	XBP1	5.8454	5.00309
24	33	XBP1	5.94763	5.10355
24	34	XBP1	6.0355	5.18964
24	35	XBP1	6.12333	5.2757
24	36	XBP1	6.18973	5.34032
24	37	XBP1	6.23474	5.38356
24	38	XBP1	6.27356	5.42061
24	39	XBP1	6.30034	5.44561
24	40	XBP1	6.32115	5.46465
25	1	ATF4	0.839287	-0.0098441
25	2	ATF4	0.842537	-0.0110249
25	3	ATF4	0.85776	-0.000232354
25	4	ATF4	0.864034	0.0016109
25	5	ATF4	0.868022	0.00116748
25	6	ATF4	0.870626	-0.000659187
25	7	ATF4	0.872786	-0.00292985
25	8	ATF4	0.878462	-0.00168449
25	9	ATF4	0.885496	0.000918961
25	10	ATF4	0.890816	0.00180854
25	11	ATF4	0.902776	0.00933766
25	12	ATF4	0.9221	0.0242308
25	13	ATF4	0.953957	0.051657
25	14	ATF4	1.00887	0.10214
25	15	ATF4	1.10815	0.196986
25	16	ATF4	1.2782	0.362608
25	17	ATF4	1.55624	0.636217
25	18	ATF4	1.95636	1.0319
25	19	ATF4	2.46193	1.53304
25	20	ATF4	3.00882	2.07551
25	21	ATF4	3.54218	2.60444
25	22	ATF4	4.02606	3.08388
25	23	ATF4	4.42991	3.4833
25	24	ATF4	4.76061	3.80957
25	25	ATF4	5.03265	4.07718
25	26	ATF4	5.25805	4.29815
25	27	ATF4	5.4354	4.47107
25	28	ATF4	5.58664	4.61788
25	29	ATF4	5.71536	4.74217
25	30	ATF4	5.83015	4.85253
25	31	ATF4	5.92126	4.93921
25	32	ATF4	5.98764	5.00115
25	33	ATF4	6.04951	5.0586
25	34	ATF4	6.09993	5.10458
25	35	ATF4	6.13011	5.13034
25	36	ATF4	6.15102	5.14681
25	37	ATF4	6.16634	5.15771
25	38	ATF4	6.17184	5.15877
25	39	ATF4	6.17649	5.15899
25	40	ATF4	6.16958	5.14765
26	1	ATF4	0.74642	-0.0322919
26	2	ATF4	0.761206	-0.0213581
26	3	ATF4	0.785697	-0.000719736
26	4	ATF4	0.790668	0.000399401
26	5	ATF4	0.794376	0.000255278
26	6	ATF4	0.799349	0.00137555
26	7	ATF4	0.801026	-0.000799544
26	8	ATF4	0.805199	-0.00047887
26	9	ATF4	0.808749	-0.000780469
26	10	ATF4	0.81413	0.000748391
26	11	ATF4	0.82409	0.00685572
26	12	ATF4	0.841611	0.0205241
26	13	ATF4	0.868743	0.0438039
26	14	ATF4	0.916565	0.0877737
26	15	ATF4	1.00482	0.17218
26	16	ATF4	1.15923	0.322733
26	17	ATF4	1.41302	0.572669
26	18	ATF4	1.79354	0.949343
26	19	ATF4	2.28699	1.43894
26	20	ATF4	2.84324	1.99134
26	21	ATF4	3.40159	2.54584
26	22	ATF4	3.91476	3.05515
26	23	ATF4	4.35081	3.48734
26	24	ATF4	4.70803	3.84072
26	25	ATF4	5.00966	4.13849
26	26	ATF4	5.26221	4.38719
26	27	ATF4	5.46881	4.58994
26	28	ATF4	5.65109	4.76837
26	29	ATF4	5.79686	4.91029
26	30	ATF4	5.91328	5.02285
26	31	ATF4	6.00843	5.11415
26	32	ATF4	6.09423	5.1961
26	33	ATF4	6.15736	5.25537
26	34	ATF4	6.20648	5.30065
26	35	ATF4	6.24926	5.33957
26	36	ATF4	6.28479	5.37125
26	37	ATF4	6.31233	5.39494
26	38	ATF4	6.32228	5.40103
26	39	ATF4	6.3184	5.39331
26	40	ATF4	6.31971	5.39076
27	1	ATF4	0.77912	-0.0126543
27	2	ATF4	0.784347	-0.012109
27	3	ATF4	0.801458	0.000321006
27	4	ATF4	0.807788	0.00196891
27	5	ATF4	0.809801	-0.000700054
27	6	ATF4	0.813854	-0.00132851
27	7	ATF4	0.818931	-0.000933141
27	8	ATF4	0.82331	-0.00123562
27	9	ATF4	0.829252	2.4494e-05
27	10	ATF4	0.835792	0.00188292
27	11	ATF4	0.844971	0.00638076
27	12	ATF4	0.861712	0.0184403
27	13	ATF4	0.888201	0.0402471
27	14	ATF4	0.933824	0.0811884
27	15	ATF4	1.01899	0.161677
27	16	ATF4	1.17124	0.30924
27	17	ATF4	1.42031	0.553627
27	18	ATF4	1.79898	0.927616
27	19	ATF4	2.29822	1.42218
27	20	ATF4	2.86487	1.98415
27	21	ATF4	3.43397	2.54857
27	22	ATF4	3.95197	3.06188
27	23	ATF4	4.39948	3.50471
27	24	ATF4	4.77046	3.87101
27	25	ATF4	5.07772	4.17359
27	26	ATF4	5.33197	4.42315
27	27	ATF4	5.54259	4.6291
27	28	ATF4	5.72183	4.80365
27	29	ATF4	5.86848	4.94562
27	30	ATF4	5.98938	5.06184
27	31	ATF4	6.08822	5.156
27	32	ATF4	6.18036	5.24346
27	33	ATF4	6.24577	5.30419
27	34	ATF4	6.29126	5.345
27	35	ATF4	6.3281	5.37715
27	36	ATF4	6.35866	5.40302
27	37	ATF4	6.37979	5.41948
27	38	ATF4	6.39349	5.42849
27	39	ATF4	6.39862	5.42894
27	40	ATF4	6.4067	5.43235
28	1	ATF4	0.723758	-0.0116371
28	2	ATF4	0.734026	-0.00532503
28	3	ATF4	0.743507	0.000199467
28	4	ATF4	0.747398	0.000134534
28	5	ATF4	0.751344	0.000123543
28	6	ATF4	0.755265	8.8234e-05
28	7	ATF4	0.758497	-0.000636224
28	8	ATF4	0.762694	-0.00039616
28	9	ATF4	0.766573	-0.000473133
28	10	ATF4	0.771962	0.000959739
28	11	ATF4	0.782755	0.00779589
28	12	ATF4	0.798796	0.0198804
28	13	ATF4	0.8235	0.0406282
28	14	ATF4	0.869568	0.0827396
28	15	ATF4	0.953998	0.163213
28	16	ATF4	1.1035	0.308763
28	17	ATF4	1.35225	0.553549
28	18	ATF4	1.7295	0.926847
28	19	ATF4	2.23103	1.42442
28	20	ATF4	2.80782	1.99726
28	21	ATF4	3.38783	2.57331
28	22	ATF4	3.91384	3.09536
28	23	ATF4	4.36316	3.54073
28	24	ATF4	4.7297	3.90331
28	25	ATF4	5.03613	4.20579
28	26	ATF4	5.28982	4.45552
28	27	ATF4	5.49457	4.6563
28	28	ATF4	5.66645	4.82423
28	29	ATF4	5.80854	4.96236
28	30	ATF4	5.93033	5.08019
28	31	ATF4	6.02044	5.16635
28	32	ATF4	6.10158	5.24354
28	33	ATF4	6.1678	5.30579
28	34	ATF4	6.21064	5.34468
28	35	ATF4	6.24304	5.37312
28	36	ATF4	6.27069	5.39681
28	37	ATF4	6.29872	5.42089
28	38	ATF4	6.31158	5.4298
28	39	ATF4	6.31311	5.42737
28	40	ATF4	6.31105	5.42135
29	1	ATF4	0.747861	-0.0086282
29	2	ATF4	0.760893	0.000627149
29	3	ATF4	0.767116	0.00307362
29	4	ATF4	0.768701	0.000882431
29	5	ATF4	0.772199	0.000603299
29	6	ATF4	0.77405	-0.00132271
29	7	ATF4	0.778009	-0.00114014
29	8	ATF4	0.780982	-0.00194332
29	9	ATF4	0.783874	-0.00282851
29	10	ATF4	0.787833	-0.00264612
29	11	ATF4	0.794067	-0.000188326
29	12	ATF4	0.799973	0.00194099
29	13	ATF4	0.805378	0.00356879
29	14	ATF4	0.81325	0.00766452
29	15	ATF4	0.826732	0.0173691
29	16	ATF4	0.847218	0.0340791
29	17	ATF4	0.881859	0.0649431
29	18	ATF4	0.944275	0.123583
29	19	ATF4	1.05701	0.232545
29	20	ATF4	1.24961	0.421367
29	21	ATF4	1.55945	0.727432
29	22	ATF4	2.00336	1.16756
29	23	ATF4	2.55403	1.71445
29	24	ATF4	3.1472	2.30385
29	25	ATF4	3.71142	2.86429
29	26	ATF4	4.21449	3.36358
29	27	ATF4	4.64331	3.78863
29	28	ATF4	4.99255	4.13409
29	29	ATF4	5.2748	4.41256
29	30	ATF4	5.50133	4.63531
29	31	ATF4	5.68987	4.82008
29	32	ATF4	5.85663	4.98306
29	33	ATF4	5.9867	5.10936
29	34	ATF4	6.09172	5.2106
29	35	ATF4	6.18125	5.29636
29	36	ATF4	6.25308	5.36441
29	37	ATF4	6.31195	5.4195
29	38	ATF4	6.35686	5.46064
29	39	ATF4	6.39485	5.49485
29	40	ATF4	6.41132	5.50754
30	1	ATF4	0.736774	-0.0105442
30	2	ATF4	0.748617	-0.0023709
30	3	ATF4	0.75607	0.00141318
30	4	ATF4	0.759226	0.000899889
30	5	ATF4	0.761868	-0.000128266
30	6	ATF4	0.765041	-0.000624272
30	7	ATF4	0.768101	-0.00123347
30	8	ATF4	0.772447	-0.000556989
30	9	ATF4	0.775828	-0.000845809
30	10	ATF4	0.779877	-0.000465268
30	11	ATF4	0.782932	-0.00107959
30	12	ATF4	0.787971	0.000289196
30	13	ATF4	0.793682	0.00233139
30	14	ATF4	0.801592	0.00657199
30	15	ATF4	0.815694	0.0170049
30	16	ATF4	0.837423	0.0350644
30	17	ATF4	0.871416	0.0653879
30	18	ATF4	0.932617	0.122919
30	19	ATF4	1.04536	0.231997
30	20	ATF4	1.24117	0.424133
30	21	ATF4	1.55213	0.731422
30	22	ATF4	1.99552	1.17114
30	23	ATF4	2.54441	1.71637
30	24	ATF4	3.13007	2.29836
30	25	ATF4	3.68939	2.854
30	26	ATF4	4.18329	3.34424
30	27	ATF4	4.5978	3.75508
30	28	ATF4	4.94113	4.09474
30	29	ATF4	5.21687	4.36681
30	30	ATF4	5.44125	4.58752
30	31	ATF4	5.62205	4.76465
30	32	ATF4	5.77474	4.91367
30	33	ATF4	5.89733	5.03259
30	34	ATF4	6.00933	5.14092
30	35	ATF4	6.09483	5.22275
30	36	ATF4	6.15917	5.28342
30	37	ATF4	6.21356	5.33414
30	38	ATF4	6.2536	5.37052
30	39	ATF4	6.27804	5.39128
30	40	ATF4	6.29522	5.4048
31	1	ATF4	0.708993	-0.00879874
31	2	ATF4	0.718452	-0.00329308
31	3	ATF4	0.728244	0.00254624
31	4	ATF4	0.731615	0.00196513
31	5	ATF4	0.734422	0.000818728
31	6	ATF4	0.737621	6.47642e-05
31	7	ATF4	0.73925	-0.00225859
31	8	ATF4	0.743033	-0.00242867
31	9	ATF4	0.746185	-0.003229
31	10	ATF4	0.750157	-0.00321031
31	11	ATF4	0.755597	-0.0017235
31	12	ATF4	0.76281	0.00153709
31	13	ATF4	0.771144	0.00591812
31	14	ATF4	0.782521	0.0133422
31	15	ATF4	0.801671	0.02854
31	16	ATF4	0.836469	0.0593848
31	17	ATF4	0.897485	0.116448
31	18	ATF4	1.00806	0.223071
31	19	ATF4	1.20073	0.411792
31	20	ATF4	1.50669	0.713796
31	21	ATF4	1.9442	1.14735
31	22	ATF4	2.48869	1.68789
31	23	ATF4	3.07437	2.26962
31	24	ATF4	3.63216	2.82345
31	25	ATF4	4.12161	3.30895
31	26	ATF4	4.53289	3.71628
31	27	ATF4	4.87998	4.05942
31	28	ATF4	5.16275	4.33823
31	29	ATF4	5.39107	4.5626
31	30	ATF4	5.57512	4.7427
31	31	ATF4	5.72797	4.89159
31	32	ATF4	5.85241	5.01208
31	33	ATF4	5.95348	5.1092
31	34	ATF4	6.04311	5.19488
31	35	ATF4	6.11209	5.2599
31	36	ATF4	6.15492	5.29878
31	37	ATF4	6.19921	5.33912
31	38	ATF4	6.22379	5.35974
31	39	ATF4	6.25098	5.38298
31	40	ATF4	6.27253	5.40057
32	1	ATF4	0.721443	-0.00944742
32	2	ATF4	0.730907	-0.00338261
32	3	ATF4	0.740049	0.0023604
32	4	ATF4	0.742288	0.0012012
32	5	ATF4	0.744044	-0.000441881
32	6	ATF4	0.746805	-0.00107996
32	7	ATF4	0.750177	-0.00110662
32	8	ATF4	0.752461	-0.00222131
32	9	ATF4	0.755898	-0.00218312
32	10	ATF4	0.761266	-0.000213615
32	11	ATF4	0.764993	0.000114671
32	12	ATF4	0.771848	0.00357023
32	13	ATF4	0.781637	0.00996043
32	14	ATF4	0.793666	0.0185909
32	15	ATF4	0.81396	0.0354865
32	16	ATF4	0.851503	0.0696308
32	17	ATF4	0.918908	0.133636
32	18	ATF4	1.03791	0.249243
32	19	ATF4	1.2418	0.449732
32	20	ATF4	1.5684	0.772928
32	21	ATF4	2.02883	1.22997
32	22	ATF4	2.5866	1.78434
32	23	ATF4	3.17947	2.37381
32	24	ATF4	3.73348	2.92441
32	25	ATF4	4.21979	3.40732
32	26	ATF4	4.62298	3.80712
32	27	ATF4	4.95537	4.13611
32	28	ATF4	5.22626	4.4036
32	29	ATF4	5.4332	4.60715
32	30	ATF4	5.6079	4.77844
32	31	ATF4	5.75688	4.92402
32	32	ATF4	5.87428	5.03803
32	33	ATF4	5.96805	5.1284
32	34	ATF4	6.04574	5.20269
32	35	ATF4	6.09515	5.2487
32	36	ATF4	6.15098	5.30113
32	37	ATF4	6.19911	5.34586
32	38	ATF4	6.2221	5.36545
32	39	ATF4	6.23896	5.37892
32	40	ATF4	6.25357	5.39013
33	1	ATF4	0.628136	-0.0017753
33	2	ATF4	0.63272	0.000794424
33	3	ATF4	0.636367	0.00242621
33	4	ATF4	0.637036	0.00108086
33	5	ATF4	0.637606	-0.00036373
33	6	ATF4	0.637876	-0.00210879
33	7	ATF4	0.640076	-0.00192349
33	8	ATF4	0.642493	-0.00152063
33	9	ATF4	0.644774	-0.00125445
33	10	ATF4	0.648559	0.000515379
33	11	ATF4	0.653206	0.00314864
33	12	ATF4	0.660432	0.00835968
33	13	ATF4	0.672794	0.0187072
33	14	ATF4	0.696177	0.0400752
33	15	ATF4	0.738849	0.0807327
33	16	ATF4	0.815077	0.154946
33	17	ATF4	0.951508	0.289362
33	18	ATF4	1.18461	0.520445
33	19	ATF4	1.54327	0.877094
33	20	ATF4	2.03586	1.36767
33	21	ATF4	2.61761	1.94741
33	22	ATF4	3.21752	2.5453
33	23	ATF4	3.77026	3.09603
33	24	ATF4	4.24665	3.5704
33	25	ATF4	4.63789	3.95963
33	26	ATF4	4.95581	4.27553
33	27	ATF4	5.22027	4.53798
33	28	ATF4	5.43668	4.75238
33	29	ATF4	5.60193	4.91561
33	30	ATF4	5.7379	5.04956
33	31	ATF4	5.85913	5.16878
33	32	ATF4	5.95353	5.26116
33	33	ATF4	6.02687	5.33249
33	34	ATF4	6.08439	5.38799
33	35	ATF4	6.13148	5.43307
33	36	ATF4	6.17245	5.47203
33	37	ATF4	6.20386	5.50142
33	38	ATF4	6.21872	5.51427
33	39	ATF4	6.22279	5.51632
33	40	ATF4	6.22099	5.51251
34	1	ATF4	0.619104	-0.000154203
34	2	ATF4	0.622426	0.0012041
34	3	ATF4	0.625576	0.0023899
34	4	ATF4	0.625882	0.000730959
34	5	ATF4	0.626386	-0.000729205
34	6	ATF4	0.627932	-0.00114694
34	7	ATF4	0.628893	-0.00215065
34	8	ATF4	0.63217	-0.000837355
34	9	ATF4	0.633461	-0.00151062
34	10	ATF4	0.636946	9.92715e-06
34	11	ATF4	0.642144	0.00324399
34	12	ATF4	0.6497	0.00883589
34	13	ATF4	0.662182	0.0193534
34	14	ATF4	0.683801	0.0390084
34	15	ATF4	0.723765	0.0770082
34	16	ATF4	0.797974	0.149252
34	17	ATF4	0.932149	0.281463
34	18	ATF4	1.16003	0.507376
34	19	ATF4	1.51277	0.858159
34	20	ATF4	1.9993	1.34272
34	21	ATF4	2.57913	1.92059
34	22	ATF4	3.1792	2.51869
34	23	ATF4	3.73767	3.0752
34	24	ATF4	4.22309	3.55865
34	25	ATF4	4.62588	3.95948
34	26	ATF4	4.94965	4.28128
34	27	ATF4	5.22058	4.55025
34	28	ATF4	5.44983	4.77754
34	29	ATF4	5.63158	4.95732
34	30	ATF4	5.78818	5.11196
34	31	ATF4	5.90406	5.22588
34	32	ATF4	6.00856	5.32841
34	33	ATF4	6.09724	5.41513
34	34	ATF4	6.16533	5.48125
34	35	ATF4	6.2116	5.52556
34	36	ATF4	6.25196	5.56396
34	37	ATF4	6.28486	5.59488
34	38	ATF4	6.30524	5.6133
34	39	ATF4	6.31749	5.62359
34	40	ATF4	6.31522	5.61936
35	1	ATF4	0.671958	-0.0123847
35	2	ATF4	0.682202	-0.00614345
35	3	ATF4	0.692489	0.00014066
35	4	ATF4	0.696655	0.000304742
35	5	ATF4	0.700679	0.000325713
35	6	ATF4	0.704832	0.000476383
35	7	ATF4	0.707499	-0.000859545
35	8	ATF4	0.711973	-0.000388261
35	9	ATF4	0.715181	-0.00118268
35	10	ATF4	0.71974	-0.000626342
35	11	ATF4	0.726179	0.00180933
35	12	ATF4	0.735332	0.00696018
35	13	ATF4	0.751475	0.0191009
35	14	ATF4	0.779297	0.0429197
35	15	ATF4	0.829146	0.0887663
35	16	ATF4	0.918539	0.174156
35	17	ATF4	1.0776	0.32921
35	18	ATF4	1.34198	0.589596
35	19	ATF4	1.74016	0.983766
35	20	ATF4	2.26445	1.50406
35	21	ATF4	2.85987	2.09547
35	22	ATF4	3.45039	2.68199
35	23	ATF4	3.98612	3.21372
35	24	ATF4	4.4432	3.6668
35	25	ATF4	4.8194	4.03899
35	26	ATF4	5.12501	4.3406
35	27	ATF4	5.36874	4.58033
35	28	ATF4	5.57603	4.78362
35	29	ATF4	5.74697	4.95056
35	30	ATF4	5.89428	5.09386
35	31	ATF4	6.01665	5.21222
35	32	ATF4	6.11616	5.30774
35	33	ATF4	6.19105	5.37862
35	34	ATF4	6.25411	5.43768
35	35	ATF4	6.30404	5.48361
35	36	ATF4	6.34074	5.5163
35	37	ATF4	6.3714	5.54296
35	38	ATF4	6.39157	5.55913
35	39	ATF4	6.40275	5.56631
35	40	ATF4	6.40875	5.56831
36	1	ATF4	0.627249	-0.00831044
36	2	ATF4	0.633465	-0.00266667
36	3	ATF4	0.638572	0.00186798
36	4	ATF4	0.638167	0.00088986
36	5	ATF4	0.637471	-0.000378062
36	6	ATF4	0.636954	-0.00146783
36	7	ATF4	0.637973	-0.00102205
36	8	ATF4	0.637733	-0.00183418
36	9	ATF4	0.639005	-0.00113449
36	10	ATF4	0.641007	0.000294338
36	11	ATF4	0.644069	0.00278443
36	12	ATF4	0.650218	0.00836061
36	13	ATF4	0.661376	0.0189461
36	14	ATF4	0.682032	0.0390292
36	15	ATF4	0.720844	0.0772689
36	16	ATF4	0.794181	0.150033
36	17	ATF4	0.924617	0.279897
36	18	ATF4	1.14267	0.497375
36	19	ATF4	1.47173	0.825864
36	20	ATF4	1.90412	1.25768
36	21	ATF4	2.39573	1.74872
36	22	ATF4	2.8838	2.23622
36	23	ATF4	3.31896	2.67081
36	24	ATF4	3.6839	3.03517
36	25	ATF4	3.9829	3.3336
36	26	ATF4	4.22801	3.57813
36	27	ATF4	4.41714	3.76669
36	28	ATF4	4.57155	3.92054
36	29	ATF4	4.69749	4.0459
36	30	ATF4	4.80129	4.14913
36	31	ATF4	4.88549	4.23275
36	32	ATF4	4.9511	4.29779
36	33	ATF4	5.00111	4.34723
36	34	ATF4	5.0371	4.38265
36	35	ATF4	5.06506	4.41003
36	36	ATF4	5.08471	4.42911
36	37	ATF4	5.09656	4.44039
36	38	ATF4	5.09762	4.44087
36	39	ATF4	5.09096	4.43365
36	40	ATF4	5.08564	4.42775
37	1	GAPDH	0.864264	-0.0147728
37	2	GAPDH	0.883299	-0.0087471
37	3	GAPDH	0.906022	0.000966775
37	4	GAPDH	0.918343	0.000278562
37	5	GAPDH	0.929338	-0.00173496
37	6	GAPDH	0.942849	-0.00123287
37	7	GAPDH	0.958814	0.00172249
37	8	GAPDH	0.981074	0.0109737
37	9	GAPDH	1.02166	0.0385462
37	10	GAPDH	1.10038	0.104259
37	11	GAPDH	1.24117	0.232042
37	12	GAPDH	1.4794	0.457261
37	13	GAPDH	1.84838	0.81323
37	14	GAPDH	2.35689	1.30873
37	15	GAPDH	2.94482	1.88366
37	16	GAPDH	3.50432	2.43015
37	17	GAPDH	3.96529	2.8781
37	18	GAPDH	4.338	3.23781
37	19	GAPDH	4.66386	3.55066
37	20	GAPDH	4.94565	3.81944
37	21	GAPDH	5.16985	4.03063
37	22	GAPDH	5.35377	4.20154
37	23	GAPDH	5.50798	4.34274
37	24	GAPDH	5.63713	4.45889
37	25	GAPDH	5.74785	4.5566
37	26	GAPDH	5.83802	4.63376
37	27	GAPDH	5.91721	4.69994
37	28	GAPDH	5.98639	4.75611
37	29	GAPDH	6.04294	4.79965
37	30	GAPDH	6.09637	4.84008
37	31	GAPDH	6.14857	4.87926
37	32	GAPDH	6.19327	4.91096
37	33	GAPDH	6.23397	4.93864
37	34	GAPDH	6.27001	4.96168
37	35	GAPDH	6.30871	4.98737
37	36	GAPDH	6.32967	4.99532
37	37	GAPDH	6.34722	4.99986
37	38	GAPDH	6.36395	5.00358
37	39	GAPDH	6.38132	5.00794
37	40	GAPDH	6.40239	5.016
38	1	GAPDH	0.778103	-0.00701287
38	2	GAPDH	0.783701	-0.00566602
38	3	GAPDH	0.794563	0.000946248
38	4	GAPDH	0.797164	-0.000703704
38	5	GAPDH	0.800687	-0.00143133
38	6	GAPDH	0.807557	0.00118879
38	7	GAPDH	0.820821	0.0102021
38	8	GAPDH	0.842245	0.0273757
38	9	GAPDH	0.883698	0.0645779
38	10	GAPDH	0.960783	0.137413
38	11	GAPDH	1.10336	0.275744
38	12	GAPDH	1.34366	0.511791
38	13	GAPDH	1.72513	0.88901
38	14	GAPDH	2.25599	1.41561
38	15	GAPDH	2.8833	2.03867
38	16	GAPDH	3.49412	2.64524
38	17	GAPDH	4.00003	3.14691
38	18	GAPDH	4.39892	3.54155
38	19	GAPDH	4.73795	3.87633
38	20	GAPDH	5.03006	4.16419
38	21	GAPDH	5.27532	4.4052
38	22	GAPDH	5.4739	4.59952
38	23	GAPDH	5.6317	4.75308
38	24	GAPDH	5.76093	4.87806
38	25	GAPDH	5.87609	4.98896
38	26	GAPDH	5.98086	5.08949
38	27	GAPDH	6.06634	5.17071
38	28	GAPDH	6.1317	5.23183
38	29	GAPDH	6.19147	5.28734
38	30	GAPDH	6.2491	5.34072
38	31	GAPDH	6.29188	5.37925
38	32	GAPDH	6.33693	5.42005
38	33	GAPDH	6.38551	5.46438
38	34	GAPDH	6.41989	5.49451
38	35	GAPDH	6.449	5.51937
38	36	GAPDH	6.47199	5.5381
38	37	GAPDH	6.49542	5.55729
38	38	GAPDH	6.51798	5.57559
38	39	GAPDH	6.53741	5.59077
38	40	GAPDH	6.54728	5.5964
39	1	GAPDH	0.749597	-0.0164442
39	2	GAPDH	0.766527	-0.00451954
39	3	GAPDH	0.777433	0.00138056
39	4	GAPDH	0.78062	-0.000438553
39	5	GAPDH	0.784299	-0.00176516
39	6	GAPDH	0.790394	-0.00067628
39	7	GAPDH	0.797576	0.00149943
39	8	GAPDH	0.811967	0.010885
39	9	GAPDH	0.836848	0.03076
39	10	GAPDH	0.884317	0.0732228
39	11	GAPDH	0.972511	0.156411
39	12	GAPDH	1.13047	0.309361
39	13	GAPDH	1.39574	0.569624
39	14	GAPDH	1.8066	0.975479
39	15	GAPDH	2.36326	1.52713
39	16	GAPDH	3.00581	2.16468
39	17	GAPDH	3.61124	2.76511
39	18	GAPDH	4.09843	3.24729
39	19	GAPDH	4.48805	3.6319
39	20	GAPDH	4.82574	3.96458
39	21	GAPDH	5.11091	4.24475
39	22	GAPDH	5.34318	4.47201
39	23	GAPDH	5.52471	4.64854
39	24	GAPDH	5.68712	4.80595
39	25	GAPDH	5.82026	4.93408
39	26	GAPDH	5.92758	5.03639
39	27	GAPDH	6.01826	5.12206
39	28	GAPDH	6.11538	5.21418
39	29	GAPDH	6.19185	5.28564
39	30	GAPDH	6.25277	5.34155
39	31	GAPDH	6.3121	5.39588
39	32	GAPDH	6.36041	5.43919
39	33	GAPDH	6.40166	5.47543
39	34	GAPDH	6.43212	5.50088
39	35	GAPDH	6.47307	5.53683
39	36	GAPDH	6.50514	5.56389
39	37	GAPDH	6.52519	5.57893
39	38	GAPDH	6.54737	5.59611
39	39	GAPDH	6.56313	5.60686
39	40	GAPDH	6.57383	5.61256
40	1	GAPDH	0.819835	-0.00984966
40	2	GAPDH	0.83263	0.000978827
40	3	GAPDH	0.840181	0.0065624
40	4	GAPDH	0.831645	-0.00394019
40	5	GAPDH	0.83073	-0.00682125
40	6	GAPDH	0.838731	-0.000786531
40	7	GAPDH	0.84647	0.00498557
40	8	GAPDH	0.857503	0.0140524
40	9	GAPDH	0.884187	0.0387698
40	10	GAPDH	0.935921	0.0885367
40	11	GAPDH	1.03348	0.184125
40	12	GAPDH	1.2036	0.352287
40	13	GAPDH	1.493	0.639719
40	14	GAPDH	1.93924	1.08399
40	15	GAPDH	2.54136	1.68415
40	16	GAPDH	3.22919	2.37001
40	17	GAPDH	3.86805	3.0069
40	18	GAPDH	4.37955	3.51643
40	19	GAPDH	4.78323	3.91815
40	20	GAPDH	5.12381	4.25676
40	21	GAPDH	5.40988	4.54086
40	22	GAPDH	5.64605	4.77506
40	23	GAPDH	5.84068	4.96773
40	24	GAPDH	6.00676	5.13184
40	25	GAPDH	6.13798	5.26109
40	26	GAPDH	6.241	5.36215
40	27	GAPDH	6.34011	5.4593
40	28	GAPDH	6.43326	5.55048
40	29	GAPDH	6.50173	5.61698
40	30	GAPDH	6.56505	5.67834
40	31	GAPDH	6.61947	5.73079
40	32	GAPDH	6.66209	5.77144
40	33	GAPDH	6.70255	5.80993
40	34	GAPDH	6.72819	5.83361
40	35	GAPDH	6.75876	5.86222
40	36	GAPDH	6.78537	5.88685
40	37	GAPDH	6.81145	5.91097
40	38	GAPDH	6.8399	5.93745
40	39	GAPDH	6.85749	5.95308
40	40	GAPDH	6.86251	5.95613
41	1	GAPDH	0.77459	-0.0181981
41	2	GAPDH	0.786449	-0.00932206
41	3	GAPDH	0.799457	0.000703883
41	4	GAPDH	0.802283	0.000547868
41	5	GAPDH	0.803315	-0.00140213
41	6	GAPDH	0.806044	-0.00165488
41	7	GAPDH	0.812486	0.00180526
41	8	GAPDH	0.82129	0.00762693
41	9	GAPDH	0.839496	0.0228511
41	10	GAPDH	0.867985	0.0483576
41	11	GAPDH	0.918612	0.0960025
41	12	GAPDH	1.01185	0.186259
41	13	GAPDH	1.17504	0.346469
41	14	GAPDH	1.45226	0.620706
41	15	GAPDH	1.88482	1.05029
41	16	GAPDH	2.47483	1.63731
41	17	GAPDH	3.14902	2.30852
41	18	GAPDH	3.78855	2.94507
41	19	GAPDH	4.29931	3.45285
41	20	GAPDH	4.69789	3.84844
41	21	GAPDH	5.04305	4.19062
41	22	GAPDH	5.34457	4.48916
41	23	GAPDH	5.58728	4.72888
41	24	GAPDH	5.78056	4.91919
41	25	GAPDH	5.94375	5.07939
41	26	GAPDH	6.08665	5.21931
41	27	GAPDH	6.2151	5.34478
41	28	GAPDH	6.31359	5.44028
41	29	GAPDH	6.40152	5.52523
41	30	GAPDH	6.47629	5.59702
41	31	GAPDH	6.53428	5.65203
41	32	GAPDH	6.58415	5.69891
41	33	GAPDH	6.63856	5.75034
41	34	GAPDH	6.68801	5.79681
41	35	GAPDH	6.72383	5.82965
41	36	GAPDH	6.75096	5.8538
41	37	GAPDH	6.78338	5.88324
41	38	GAPDH	6.81639	5.91326
41	39	GAPDH	6.84105	5.93494
41	40	GAPDH	6.84686	5.93777
42	1	GAPDH	0.854357	-0.0236636
42	2	GAPDH	0.872983	-0.0165469
42	3	GAPDH	0.899702	-0.00133708
42	4	GAPDH	0.914758	0.00221045
42	5	GAPDH	0.924667	0.000609925
42	6	GAPDH	0.934295	-0.00127038
42	7	GAPDH	0.945629	-0.0014454
42	8	GAPDH	0.959816	0.00123249
42	9	GAPDH	0.978739	0.00864634
42	10	GAPDH	1.00782	0.0262175
42	11	GAPDH	1.06178	0.0686728
42	12	GAPDH	1.15788	0.153256
42	13	GAPDH	1.32486	0.308734
42	14	GAPDH	1.61143	0.583791
42	15	GAPDH	2.05181	1.01266
42	16	GAPDH	2.64733	1.59667
42	17	GAPDH	3.32735	2.26518
42	18	GAPDH	3.9627	2.88903
42	19	GAPDH	4.47265	3.38747
42	20	GAPDH	4.88361	3.78692
42	21	GAPDH	5.23554	4.12734
42	22	GAPDH	5.53482	4.41511
42	23	GAPDH	5.77782	4.6466
42	24	GAPDH	5.97552	4.83279
42	25	GAPDH	6.1364	4.98217
42	26	GAPDH	6.26571	5.09996
42	27	GAPDH	6.38697	5.20972
42	28	GAPDH	6.49157	5.3028
42	29	GAPDH	6.5759	5.37563
42	30	GAPDH	6.65127	5.43949
42	31	GAPDH	6.72348	5.50019
42	32	GAPDH	6.78036	5.54556
42	33	GAPDH	6.83282	5.58651
42	34	GAPDH	6.87586	5.61804
42	35	GAPDH	6.90821	5.63888
42	36	GAPDH	6.93735	5.65652
42	37	GAPDH	6.9661	5.67375
42	38	GAPDH	6.9941	5.69025
42	39	GAPDH	7.01766	5.7023
42	40	GAPDH	7.03395	5.70708
43	1	GAPDH	0.77744	-0.0133873
43	2	GAPDH	0.788553	-0.00515535
43	3	GAPDH	0.797261	0.000671816
43	4	GAPDH	0.799835	0.000366265
43	5	GAPDH	0.801209	-0.00114056
43	6	GAPDH	0.803725	-0.00150494
43	7	GAPDH	0.809718	0.00160742
43	8	GAPDH	0.822028	0.0110373
43	9	GAPDH	0.840729	0.0268573
43	10	GAPDH	0.874435	0.0576829
43	11	GAPDH	0.939618	0.119986
43	12	GAPDH	1.05726	0.234746
43	13	GAPDH	1.25938	0.433982
43	14	GAPDH	1.59257	0.764295
43	15	GAPDH	2.09284	1.26169
43	16	GAPDH	2.73225	1.89821
43	17	GAPDH	3.41464	2.57772
43	18	GAPDH	4.01844	3.17864
43	19	GAPDH	4.48766	3.64498
43	20	GAPDH	4.87396	4.0284
43	21	GAPDH	5.20886	4.36042
43	22	GAPDH	5.49029	4.63897
43	23	GAPDH	5.71323	4.85903
43	24	GAPDH	5.8869	5.02982
43	25	GAPDH	6.03847	5.17851
43	26	GAPDH	6.16972	5.30688
43	27	GAPDH	6.27875	5.41303
43	28	GAPDH	6.37194	5.50334
43	29	GAPDH	6.45531	5.58383
43	30	GAPDH	6.53573	5.66137
43	31	GAPDH	6.59557	5.71833
43	32	GAPDH	6.63331	5.75319
43	33	GAPDH	6.6801	5.79709
43	34	GAPDH	6.72833	5.84245
43	35	GAPDH	6.76551	5.87675
43	36	GAPDH	6.79017	5.89853
43	37	GAPDH	6.8194	5.92488
43	38	GAPDH	6.84406	5.94666
43	39	GAPDH	6.85528	5.95499
43	40	GAPDH	6.86074	5.95758
44	1	GAPDH	0.725249	0.0218695
44	2	GAPDH	0.743373	0.0204304
44	3	GAPDH	0.754231	0.0117256
44	4	GAPDH	0.752751	-0.00931762
44	5	GAPDH	0.764447	-0.017185
44	6	GAPDH	0.813348	0.012153
44	7	GAPDH	0.826649	0.0058914
44	8	GAPDH	0.837054	-0.00326739
44	9	GAPDH	0.854283	-0.00560109
44	10	GAPDH	0.888563	0.00911583
44	11	GAPDH	0.950133	0.0511224
44	12	GAPDH	1.05384	0.135268
44	13	GAPDH	1.24084	0.3027
44	14	GAPDH	1.55437	0.596668
44	15	GAPDH	2.02136	1.04409
44	16	GAPDH	2.62114	1.62432
44	17	GAPDH	3.2717	2.25531
44	18	GAPDH	3.85182	2.81587
44	19	GAPDH	4.30535	3.24983
44	20	GAPDH	4.6726	3.59752
44	21	GAPDH	4.99168	3.89704
44	22	GAPDH	5.25942	4.14521
44	23	GAPDH	5.47145	4.33769
44	24	GAPDH	5.64461	4.49128
44	25	GAPDH	5.79203	4.61913
44	26	GAPDH	5.91752	4.72506
44	27	GAPDH	6.01473	4.80271
44	28	GAPDH	6.10436	4.87277
44	29	GAPDH	6.1792	4.92806
44	30	GAPDH	6.24004	4.96933
44	31	GAPDH	6.29862	5.00835
44	32	GAPDH	6.35482	5.04498
44	33	GAPDH	6.39285	5.06346
44	34	GAPDH	6.42204	5.07308
44	35	GAPDH	6.45606	5.08753
44	36	GAPDH	6.48669	5.0986
44	37	GAPDH	6.51283	5.10518
44	38	GAPDH	6.5307	5.10349
44	39	GAPDH	6.55068	5.1039
44	40	GAPDH	6.56789	5.10155
45	1	GAPDH	0.905911	0.0355255
45	2	GAPDH	0.914886	0.043952
45	3	GAPDH	0.898465	0.0269832
45	4	GAPDH	0.850438	-0.0215924
45	5	GAPDH	0.848808	-0.0237704
45	6	GAPDH	0.877512	0.00438503
45	7	GAPDH	0.887669	0.0139945
45	8	GAPDH	0.906499	0.0322759
45	9	GAPDH	0.936395	0.0616241
45	10	GAPDH	0.988463	0.113144
45	11	GAPDH	1.08008	0.204217
45	12	GAPDH	1.23922	0.362805
45	13	GAPDH	1.50701	0.630051
45	14	GAPDH	1.92165	1.04414
45	15	GAPDH	2.49134	1.61328
45	16	GAPDH	3.14861	2.27
45	17	GAPDH	3.78172	2.90257
45	18	GAPDH	4.30501	3.42531
45	19	GAPDH	4.72289	3.84264
45	20	GAPDH	5.07539	4.19459
45	21	GAPDH	5.37397	4.49262
45	22	GAPDH	5.61575	4.73385
45	23	GAPDH	5.81288	4.93044
45	24	GAPDH	5.9791	5.09611
45	25	GAPDH	6.11931	5.23577
45	26	GAPDH	6.23821	5.35413
45	27	GAPDH	6.34247	5.45783
45	28	GAPDH	6.43244	5.54726
45	29	GAPDH	6.50799	5.62226
45	30	GAPDH	6.57354	5.68726
45	31	GAPDH	6.63162	5.74479
45	32	GAPDH	6.67847	5.79109
45	33	GAPDH	6.71734	5.82942
45	34	GAPDH	6.75162	5.86315
45	35	GAPDH	6.78046	5.89144
45	36	GAPDH	6.81207	5.9225
45	37	GAPDH	6.84758	5.95746
45	38	GAPDH	6.86911	5.97845
45	39	GAPDH	6.88112	5.9899
45	40	GAPDH	6.89407	6.00231
46	1	GAPDH	0.658664	-0.00176582
46	2	GAPDH	0.661187	-0.00168863
46	3	GAPDH	0.665746	0.000424176
46	4	GAPDH	0.667155	-0.000612885
46	5	GAPDH	0.670167	-4.67598e-05
46	6	GAPDH	0.672895	0.000235468
46	7	GAPDH	0.678146	0.00304076
46	8	GAPDH	0.691571	0.0140199
46	9	GAPDH	0.715764	0.0357663
46	10	GAPDH	0.762287	0.0798437
46	11	GAPDH	0.84802	0.163131
46	12	GAPDH	1.0013	0.313968
46	13	GAPDH	1.26266	0.572878
46	14	GAPDH	1.67353	0.981302
46	15	GAPDH	2.23788	1.54321
46	16	GAPDH	2.88988	2.19276
46	17	GAPDH	3.51399	2.81442
46	18	GAPDH	4.02304	3.32103
46	19	GAPDH	4.42257	3.71812
46	20	GAPDH	4.75884	4.05194
46	21	GAPDH	5.04329	4.33394
46	22	GAPDH	5.27321	4.56141
46	23	GAPDH	5.45645	4.74221
46	24	GAPDH	5.61358	4.89689
46	25	GAPDH	5.73887	5.01973
46	26	GAPDH	5.85001	5.12843
46	27	GAPDH	5.93988	5.21586
46	28	GAPDH	6.02518	5.29871
46	29	GAPDH	6.09384	5.36493
46	30	GAPDH	6.1523	5.42094
46	31	GAPDH	6.19785	5.46405
46	32	GAPDH	6.24448	5.50822
46	33	GAPDH	6.28231	5.54361
46	34	GAPDH	6.31616	5.57501
46	35	GAPDH	6.34561	5.60202
46	36	GAPDH	6.36929	5.62325
46	37	GAPDH	6.39986	5.65138
46	38	GAPDH	6.41849	5.66756
46	39	GAPDH	6.43361	5.68023
46	40	GAPDH	6.42713	5.6713
47	1	GAPDH	1.04336	0.0189579
47	2	GAPDH	1.04592	0.00729226
47	3	GAPDH	1.05318	0.000332787
47	4	GAPDH	1.06541	-0.00165542
47	5	GAPDH	1.08248	0.00119686
47	6	GAPDH	1.0964	0.000891051
47	7	GAPDH	1.10931	-0.000414924
47	8	GAPDH	1.1236	-0.00035035
47	9	GAPDH	1.14498	0.00681361
47	10	GAPDH	1.18183	0.0294452
47	11	GAPDH	1.24692	0.0803147
47	12	GAPDH	1.36071	0.179878
47	13	GAPDH	1.55817	0.363117
47	14	GAPDH	1.88231	0.673046
47	15	GAPDH	2.35566	1.13218
47	16	GAPDH	2.95453	1.71682
47	17	GAPDH	3.5789	2.32697
47	18	GAPDH	4.12244	2.85629
47	19	GAPDH	4.5481	3.26773
47	20	GAPDH	4.89368	3.59909
47	21	GAPDH	5.19953	3.89071
47	22	GAPDH	5.45666	4.13362
47	23	GAPDH	5.65853	4.32127
47	24	GAPDH	5.82442	4.47295
47	25	GAPDH	5.96103	4.59534
47	26	GAPDH	6.07861	4.69869
47	27	GAPDH	6.17192	4.77779
47	28	GAPDH	6.25763	4.84927
47	29	GAPDH	6.33225	4.90967
47	30	GAPDH	6.39837	4.96158
47	31	GAPDH	6.45056	4.99954
47	32	GAPDH	6.49706	5.03183
47	33	GAPDH	6.54186	5.06241
47	34	GAPDH	6.57198	5.07831
47	35	GAPDH	6.60463	5.09674
47	36	GAPDH	6.63935	5.11723
47	37	GAPDH	6.66716	5.13082
47	38	GAPDH	6.68908	5.13853
47	39	GAPDH	6.70309	5.13831
47	40	GAPDH	6.71426	5.13526
48	1	GAPDH	0.743127	-0.00582174
48	2	GAPDH	0.7501	-0.00210688
48	3	GAPDH	0.757079	0.00161471
48	4	GAPDH	0.758278	-0.000443971
48	5	GAPDH	0.759722	-0.00225798
48	6	GAPDH	0.764627	-0.000610983
48	7	GAPDH	0.770194	0.00169822
48	8	GAPDH	0.780748	0.00899371
48	9	GAPDH	0.800377	0.025365
48	10	GAPDH	0.837172	0.058902
48	11	GAPDH	0.903864	0.122337
48	12	GAPDH	1.02598	0.241197
48	13	GAPDH	1.24052	0.452476
48	14	GAPDH	1.59022	0.798916
48	15	GAPDH	2.10454	1.30999
48	16	GAPDH	2.75564	1.95782
48	17	GAPDH	3.43747	2.6364
48	18	GAPDH	4.02539	3.22106
48	19	GAPDH	4.49293	3.68534
48	20	GAPDH	4.88366	4.07282
48	21	GAPDH	5.21239	4.39828
48	22	GAPDH	5.48361	4.66625
48	23	GAPDH	5.70277	4.88215
48	24	GAPDH	5.88368	5.0598
48	25	GAPDH	6.03527	5.20814
48	26	GAPDH	6.16348	5.33308
48	27	GAPDH	6.26649	5.43283
48	28	GAPDH	6.35826	5.52135
48	29	GAPDH	6.44412	5.60395
48	30	GAPDH	6.51442	5.67099
48	31	GAPDH	6.57125	5.72457
48	32	GAPDH	6.61913	5.76919
48	33	GAPDH	6.66431	5.81111
48	34	GAPDH	6.7025	5.84604
48	35	GAPDH	6.73658	5.87686
48	36	GAPDH	6.76577	5.90279
48	37	GAPDH	6.80075	5.93452
48	38	GAPDH	6.82604	5.95655
48	39	GAPDH	6.83892	5.96617
48	40	GAPDH	6.85069	5.97468
49	1	s-XBP1	0.710541	-0.0231964
49	2	s-XBP1	0.722205	-0.0159414
49	3	s-XBP1	0.740875	-0.00168116
49	4	s-XBP1	0.749178	0.00221262
49	5	s-XBP1	0.752748	0.00137373
49	6	s-XBP1	0.757554	0.0017705
49	7	s-XBP1	0.761511	0.00131756
49	8	s-XBP1	0.766221	0.00161807
49	9	s-XBP1	0.768373	-0.000638872
49	10	s-XBP1	0.771815	-0.00160645
49	11	s-XBP1	0.776831	-0.0010001
49	12	s-XBP1	0.780539	-0.00170124
49	13	s-XBP1	0.784865	-0.00178482
49	14	s-XBP1	0.789051	-0.00200805
49	15	s-XBP1	0.793173	-0.0022956
49	16	s-XBP1	0.797846	-0.00203228
49	17	s-XBP1	0.802664	-0.0016234
49	18	s-XBP1	0.810229	0.00153236
49	19	s-XBP1	0.816003	0.00289741
49	20	s-XBP1	0.821165	0.00364973
49	21	s-XBP1	0.828667	0.00674194
49	22	s-XBP1	0.841885	0.0155504
49	23	s-XBP1	0.864266	0.0335222
49	24	s-XBP1	0.901364	0.0662111
49	25	s-XBP1	0.9678	0.128238
49	26	s-XBP1	1.08701	0.243041
49	27	s-XBP1	1.28889	0.440504
49	28	s-XBP1	1.60403	0.751239
49	29	s-XBP1	2.03297	1.17577
49	30	s-XBP1	2.53187	1.67026
49	31	s-XBP1	3.04224	2.17623
49	32	s-XBP1	3.49881	2.62838
49	33	s-XBP1	3.88076	3.00592
49	34	s-XBP1	4.19328	3.31403
49	35	s-XBP1	4.43808	3.55442
49	36	s-XBP1	4.62444	3.73638
49	37	s-XBP1	4.76672	3.87424
49	38	s-XBP1	4.85978	3.9629
49	39	s-XBP1	4.90271	4.00142
49	40	s-XBP1	4.93463	4.02893
[truncated: 1,880 more rows]

## Sheet: Results
Block Type	Fast 96-Well Block (0.1mL)
Calibration Background is expired	No
Calibration Background performed on	01-28-2020
Calibration Normalization FAM-ROX is expired	No
Calibration Normalization FAM-ROX performed on	01-28-2020
Calibration Normalization VIC-ROX is expired	No
Calibration Normalization VIC-ROX performed on	01-28-2020
Calibration Pure Dye FAM is expired	No
Calibration Pure Dye FAM performed on	01-28-2020
Calibration Pure Dye NED is expired	No
Calibration Pure Dye NED performed on	01-28-2020
Calibration Pure Dye ROX is expired	No
Calibration Pure Dye ROX performed on	01-28-2020
Calibration Pure Dye SYBR is expired	No
Calibration Pure Dye SYBR performed on	01-28-2020
Calibration Pure Dye TAMRA is expired	No
Calibration Pure Dye TAMRA performed on	01-28-2020
Calibration Pure Dye VIC is expired	No
Calibration Pure Dye VIC performed on	01-28-2020
Calibration ROI is expired	No
Calibration ROI performed on	01-28-2020
Calibration Uniformity is expired	No
Calibration Uniformity performed on	01-28-2020
Chemistry	SYBR_GREEN
Date Created	2020-06-24 11:21:59 AM PDT
Experiment Barcode
Experiment Comment
Experiment File Name	D:\Claudia (MP)\24-06-2020 ER stress sfere adese 24h.eds
Experiment Name	24-06-2020 ER stress sfere adese 24h
Experiment Run End Time	2020-06-24 12:20:42 PM PDT
Experiment Type	Standard Curve
Instrument Name	278861431
Instrument Serial Number	278861431
Instrument Type	QuantStudio(TM) 6 Flex System
Passive Reference	ROX
Quantification Cycle Method	Ct
Signal Smoothing On	true
Stage/ Cycle where Analysis is performed	Stage 2, Step 2
User Name
Well	Well Position	Omit	Sample Name	Target Name	Task	Reporter	Quencher	CT	Ct Mean	Ct SD	Quantity	Quantity Mean	Quantity SD	Automatic Ct Threshold	Ct Threshold	Automatic Baseline	Baseline Start	Baseline End	Comments	Y-Intercept	R(superscript 2)	Tm1	Slope	Tm2	Efficiency	Tm3
57	E9	FALSE	U251MG NT	s-XBP1	UNKNOWN	SYBR	None	27.9577	27.9758	0.0256954				TRUE	0.436212	TRUE	1	40				81.0813
58	E10	FALSE	U251MG NT	s-XBP1	UNKNOWN	SYBR	None	27.994	27.9758	0.0256954				TRUE	0.436212	TRUE	1	40				81.1778
69	F9	FALSE	U251MG NT	XBP1	UNKNOWN	SYBR	None	20.9163	20.9674	0.0722404				TRUE	0.440537	TRUE	1	40				84.1693
70	F10	FALSE	U251MG NT	XBP1	UNKNOWN	SYBR	None	21.0185	20.9674	0.0722404				TRUE	0.440537	TRUE	1	40				84.1693
81	G9	FALSE	U251MG NT	ATF4	UNKNOWN	SYBR	None	18.848	18.8796	0.0447256				TRUE	0.453119	TRUE	1	40				85.2308
82	G10	FALSE	U251MG NT	ATF4	UNKNOWN	SYBR	None	18.9112	18.8796	0.0447256				TRUE	0.453119	TRUE	1	40				85.1343
93	H9	FALSE	U251MG NT	GAPDH	UNKNOWN	SYBR	None	12.1038	12.0643	0.0559535				TRUE	0.3821	TRUE	1	40				87.3538
94	H10	FALSE	U251MG NT	GAPDH	UNKNOWN	SYBR	None	12.0247	12.0643	0.0559535				TRUE	0.3821	TRUE	1	40				87.2573
59	E11	FALSE	U251MG CPZ	s-XBP1	UNKNOWN	SYBR	None	27.4935	27.493	0.000677047				TRUE	0.436212	TRUE	1	40				81.1778
60	E12	FALSE	U251MG CPZ	s-XBP1	UNKNOWN	SYBR	None	27.4926	27.493	0.000677047				TRUE	0.436212	TRUE	1	40				81.1778
71	F11	FALSE	U251MG CPZ	XBP1	UNKNOWN	SYBR	None	20.9718	20.9526	0.0271466				TRUE	0.440537	TRUE	1	40				84.1693
72	F12	FALSE	U251MG CPZ	XBP1	UNKNOWN	SYBR	None	20.9335	20.9526	0.0271466				TRUE	0.440537	TRUE	1	40				84.1693
83	G11	FALSE	U251MG CPZ	ATF4	UNKNOWN	SYBR	None	19.1298	18.9799	0.211898				TRUE	0.453119	TRUE	1	40				85.1343
84	G12	FALSE	U251MG CPZ	ATF4	UNKNOWN	SYBR	None	18.8301	18.9799	0.211898				TRUE	0.453119	TRUE	1	40				85.2308
95	H11	FALSE	U251MG CPZ	GAPDH	UNKNOWN	SYBR	None	12.1466	12.1378	0.0124836				TRUE	0.3821	TRUE	1	40				87.2573
96	H12	FALSE	U251MG CPZ	GAPDH	UNKNOWN	SYBR	None	12.129	12.1378	0.0124836				TRUE	0.3821	TRUE	1	40				87.2573
49	E1	FALSE	U87MG NT	s-XBP1	UNKNOWN	SYBR	None	26.9702	26.9068	0.0896062				TRUE	0.436212	TRUE	1	40				80.9848
50	E2	FALSE	U87MG NT	s-XBP1	UNKNOWN	SYBR	None	26.8434	26.9068	0.0896062				TRUE	0.436212	TRUE	1	40				80.9848
61	F1	FALSE	U87MG NT	XBP1	UNKNOWN	SYBR	None	20.8881	20.9384	0.071094				TRUE	0.440537	TRUE	1	40				84.0728
62	F2	FALSE	U87MG NT	XBP1	UNKNOWN	SYBR	None	20.9886	20.9384	0.071094				TRUE	0.440537	TRUE	1	40				84.0728
73	G1	FALSE	U87MG NT	ATF4	UNKNOWN	SYBR	None	19.879	19.8506	0.0401602				TRUE	0.453119	TRUE	1	40				85.1343
74	G2	FALSE	U87MG NT	ATF4	UNKNOWN	SYBR	None	19.8222	19.8506	0.0401602				TRUE	0.453119	TRUE	1	40				85.1343
85	H1	FALSE	U87MG NT	GAPDH	UNKNOWN	SYBR	None	12.618	12.716	0.138696				TRUE	0.3821	TRUE	1	40				87.1608
86	H2	FALSE	U87MG NT	GAPDH	UNKNOWN	SYBR	None	12.8141	12.716	0.138696				TRUE	0.3821	TRUE	1	40				87.1608
51	E3	FALSE	U87MG CPZ	s-XBP1	UNKNOWN	SYBR	None	25.9247	25.9562	0.0445179				TRUE	0.436212	TRUE	1	40				80.9848
52	E4	FALSE	U87MG CPZ	s-XBP1	UNKNOWN	SYBR	None	25.9877	25.9562	0.0445179				TRUE	0.436212	TRUE	1	40				80.9848
63	F3	FALSE	U87MG CPZ	XBP1	UNKNOWN	SYBR	None	20.1006	20.1084	0.0109946				TRUE	0.440537	TRUE	1	40				84.0728
64	F4	FALSE	U87MG CPZ	XBP1	UNKNOWN	SYBR	None	20.1162	20.1084	0.0109946				TRUE	0.440537	TRUE	1	40				84.0728
75	G3	FALSE	U87MG CPZ	ATF4	UNKNOWN	SYBR	None	18.6598	18.6405	0.0273166				TRUE	0.453119	TRUE	1	40				85.0378
76	G4	FALSE	U87MG CPZ	ATF4	UNKNOWN	SYBR	None	18.6212	18.6405	0.0273166				TRUE	0.453119	TRUE	1	40				85.1343
87	H3	FALSE	U87MG CPZ	GAPDH	UNKNOWN	SYBR	None	12.4043	12.4574	0.0750558				TRUE	0.3821	TRUE	1	40				87.1608
88	H4	FALSE	U87MG CPZ	GAPDH	UNKNOWN	SYBR	None	12.5105	12.4574	0.0750558				TRUE	0.3821	TRUE	1	40				87.2573
53	E5	FALSE	T98G NT	s-XBP1	UNKNOWN	SYBR	None	25.8894	25.8987	0.0131458				TRUE	0.436212	TRUE	1	40				81.0813
54	E6	FALSE	T98G NT	s-XBP1	UNKNOWN	SYBR	None	25.908	25.8987	0.0131458				TRUE	0.436212	TRUE	1	40				81.0813
65	F5	FALSE	T98G NT	XBP1	UNKNOWN	SYBR	None	20.5943	20.5061	0.124756				TRUE	0.440537	TRUE	1	40				84.1693
66	F6	FALSE	T98G NT	XBP1	UNKNOWN	SYBR	None	20.4179	20.5061	0.124756				TRUE	0.440537	TRUE	1	40				84.1693
77	G5	FALSE	T98G NT	ATF4	UNKNOWN	SYBR	None	18.4996	18.5173	0.0250656				TRUE	0.453119	TRUE	1	40				85.1343
78	G6	FALSE	T98G NT	ATF4	UNKNOWN	SYBR	None	18.535	18.5173	0.0250656				TRUE	0.453119	TRUE	1	40				85.2308
89	H5	FALSE	T98G NT	GAPDH	UNKNOWN	SYBR	None	12.7849	12.8682	0.117812				TRUE	0.3821	TRUE	1	40				87.3538
90	H6	FALSE	T98G NT	GAPDH	UNKNOWN	SYBR	None	12.9515	12.8682	0.117812				TRUE	0.3821	TRUE	1	40				87.4503
55	E7	FALSE	T98G CPZ	s-XBP1	UNKNOWN	SYBR	None	24.5943	24.7647	0.240994				TRUE	0.436212	TRUE	1	40				81.1778
56	E8	FALSE	T98G CPZ	s-XBP1	UNKNOWN	SYBR	None	24.9351	24.7647	0.240994				TRUE	0.436212	TRUE	1	40				81.0813
67	F7	FALSE	T98G CPZ	XBP1	UNKNOWN	SYBR	None	19.9311	19.9339	0.00396652				TRUE	0.440537	TRUE	1	40				84.1693
68	F8	FALSE	T98G CPZ	XBP1	UNKNOWN	SYBR	None	19.9367	19.9339	0.00396652				TRUE	0.440537	TRUE	1	40				84.1693
79	G7	FALSE	T98G CPZ	ATF4	UNKNOWN	SYBR	None	17.751	17.7459	0.00717373				TRUE	0.453119	TRUE	1	40				85.2308
80	G8	FALSE	T98G CPZ	ATF4	UNKNOWN	SYBR	None	17.7409	17.7459	0.00717373				TRUE	0.453119	TRUE	1	40				85.2308
91	H7	FALSE	T98G CPZ	GAPDH	UNKNOWN	SYBR	None	12.6571	12.6321	0.0352907				TRUE	0.3821	TRUE	1	40				87.4503
92	H8	FALSE	T98G CPZ	GAPDH	UNKNOWN	SYBR	None	12.6072	12.6321	0.0352907				TRUE	0.3821	TRUE	1	40				87.3538
9	A9	FALSE	BTSC #163 NT	s-XBP1	UNKNOWN	SYBR	None	28.2888	28.2537	0.0495269				TRUE	0.436212	TRUE	1	40				80.9848
10	A10	FALSE	BTSC #163 NT	s-XBP1	UNKNOWN	SYBR	None	28.2187	28.2537	0.0495269				TRUE	0.436212	TRUE	1	40				80.9848
21	B9	FALSE	BTSC #163 NT	XBP1	UNKNOWN	SYBR	None	19.2001	19.2128	0.0178999				TRUE	0.440537	TRUE	1	40				84.1693
22	B10	FALSE	BTSC #163 NT	XBP1	UNKNOWN	SYBR	None	19.2255	19.2128	0.0178999				TRUE	0.440537	TRUE	1	40				84.1693
33	C9	FALSE	BTSC #163 NT	ATF4	UNKNOWN	SYBR	None	17.743	17.7662	0.0327599				TRUE	0.453119	TRUE	1	40				85.2308
34	C10	FALSE	BTSC #163 NT	ATF4	UNKNOWN	SYBR	None	17.7894	17.7662	0.0327599				TRUE	0.453119	TRUE	1	40				85.2308
45	D9	FALSE	BTSC #163 NT	GAPDH	UNKNOWN	SYBR	None	12.0793	12.1904	0.157061				TRUE	0.3821	TRUE	1	40				87.4503
46	D10	FALSE	BTSC #163 NT	GAPDH	UNKNOWN	SYBR	None	12.3014	12.1904	0.157061				TRUE	0.3821	TRUE	1	40				87.4503
11	A11	FALSE	BTSC #163 CPZ	s-XBP1	UNKNOWN	SYBR	None	27.3581	27.3147	0.0614467				TRUE	0.436212	TRUE	1	40				80.9848
12	A12	FALSE	BTSC #163 CPZ	s-XBP1	UNKNOWN	SYBR	None	27.2712	27.3147	0.0614467				TRUE	0.436212	TRUE	1	40				80.9848
23	B11	FALSE	BTSC #163 CPZ	XBP1	UNKNOWN	SYBR	None	19.1297	19.1134	0.0231531				TRUE	0.440537	TRUE	1	40				84.1693
24	B12	FALSE	BTSC #163 CPZ	XBP1	UNKNOWN	SYBR	None	19.097	19.1134	0.0231531				TRUE	0.440537	TRUE	1	40				84.1693
35	C11	FALSE	BTSC #163 CPZ	ATF4	UNKNOWN	SYBR	None	17.5134	17.6637	0.212597				TRUE	0.453119	TRUE	1	40				85.2308
36	C12	FALSE	BTSC #163 CPZ	ATF4	UNKNOWN	SYBR	None	17.814	17.6637	0.212597				TRUE	0.453119	TRUE	1	40				85.2308
47	D11	FALSE	BTSC #163 CPZ	GAPDH	UNKNOWN	SYBR	None	13.0422	12.8803	0.228857				TRUE	0.3821	TRUE	1	40				87.4503
48	D12	FALSE	BTSC #163 CPZ	GAPDH	UNKNOWN	SYBR	None	12.7185	12.8803	0.228857				TRUE	0.3821	TRUE	1	40				87.4503
5	A5	FALSE	BTSC #83 NT	s-XBP1	UNKNOWN	SYBR	None	30.5414	30.3593	0.257402				TRUE	0.436212	TRUE	1	40				81.0813
6	A6	FALSE	BTSC #83 NT	s-XBP1	UNKNOWN	SYBR	None	30.1773	30.3593	0.257402				TRUE	0.436212	TRUE	1	40				81.1778
17	B5	FALSE	BTSC #83 NT	XBP1	UNKNOWN	SYBR	None	21.2938	21.2193	0.105285				TRUE	0.440537	TRUE	1	40				84.1693
18	B6	FALSE	BTSC #83 NT	XBP1	UNKNOWN	SYBR	None	21.1449	21.2193	0.105285				TRUE	0.440537	TRUE	1	40				84.2658
29	C5	FALSE	BTSC #83 NT	ATF4	UNKNOWN	SYBR	None	20.0928	20.0883	0.00624583				TRUE	0.453119	TRUE	1	40				85.2308
30	C6	FALSE	BTSC #83 NT	ATF4	UNKNOWN	SYBR	None	20.0839	20.0883	0.00624583				TRUE	0.453119	TRUE	1	40				85.2308
41	D5	FALSE	BTSC #83 NT	GAPDH	UNKNOWN	SYBR	None	13.1471	13.2228	0.107114				TRUE	0.3821	TRUE	1	40				87.3538
42	D6	FALSE	BTSC #83 NT	GAPDH	UNKNOWN	SYBR	None	13.2986	13.2228	0.107114				TRUE	0.3821	TRUE	1	40				87.4503
7	A7	FALSE	BTSC #83 CPZ	s-XBP1	UNKNOWN	SYBR	None	28.6268	28.6011	0.036311				TRUE	0.436212	TRUE	1	40				81.1778
8	A8	FALSE	BTSC #83 CPZ	s-XBP1	UNKNOWN	SYBR	None	28.5754	28.6011	0.036311				TRUE	0.436212	TRUE	1	40				81.0813
19	B7	FALSE	BTSC #83 CPZ	XBP1	UNKNOWN	SYBR	None	20.1055	20.1223	0.0237587				TRUE	0.440537	TRUE	1	40				84.2658
20	B8	FALSE	BTSC #83 CPZ	XBP1	UNKNOWN	SYBR	None	20.1391	20.1223	0.0237587				TRUE	0.440537	TRUE	1	40				84.2658
31	C7	FALSE	BTSC #83 CPZ	ATF4	UNKNOWN	SYBR	None	19.1352	19.054	0.114768				TRUE	0.453119	TRUE	1	40				85.3273
32	C8	FALSE	BTSC #83 CPZ	ATF4	UNKNOWN	SYBR	None	18.9729	19.054	0.114768				TRUE	0.453119	TRUE	1	40				85.3273
43	D7	FALSE	BTSC #83 CPZ	GAPDH	UNKNOWN	SYBR	None	12.7859	13.0377	0.355994				TRUE	0.3821	TRUE	1	40				87.4503
44	D8	FALSE	BTSC #83 CPZ	GAPDH	UNKNOWN	SYBR	None	13.2894	13.0377	0.355994				TRUE	0.3821	TRUE	1	40				87.4503
1	A1	FALSE	BTSC #1 NT	s-XBP1	UNKNOWN	SYBR	None	25.9256	25.7279	0.279525				TRUE	0.436212	TRUE	1	40				80.9848
2	A2	FALSE	BTSC #1 NT	s-XBP1	UNKNOWN	SYBR	None	25.5302	25.7279	0.279525				TRUE	0.436212	TRUE	1	40				81.0813
13	B1	FALSE	BTSC #1 NT	XBP1	UNKNOWN	SYBR	None	19.1955	19.2827	0.123291				TRUE	0.440537	TRUE	1	40				84.1693
14	B2	FALSE	BTSC #1 NT	XBP1	UNKNOWN	SYBR	None	19.3698	19.2827	0.123291				TRUE	0.440537	TRUE	1	40				84.1693
25	C1	FALSE	BTSC #1 NT	ATF4	UNKNOWN	SYBR	None	16.3521	16.454	0.143994				TRUE	0.453119	TRUE	1	40				85.2308
26	C2	FALSE	BTSC #1 NT	ATF4	UNKNOWN	SYBR	None	16.5558	16.454	0.143994				TRUE	0.453119	TRUE	1	40				85.2308
37	D1	FALSE	BTSC #1 NT	GAPDH	UNKNOWN	SYBR	None	11.7069	11.6051	0.144025				TRUE	0.3821	TRUE	1	40				87.7398
38	D2	FALSE	BTSC #1 NT	GAPDH	UNKNOWN	SYBR	None	11.5032	11.6051	0.144025				TRUE	0.3821	TRUE	1	40				87.3538
3	A3	FALSE	BTSC #1 CPZ	s-XBP1	UNKNOWN	SYBR	None	25.6663	25.6361	0.0426041				TRUE	0.436212	TRUE	1	40				80.9848
4	A4	FALSE	BTSC #1 CPZ	s-XBP1	UNKNOWN	SYBR	None	25.606	25.6361	0.0426041				TRUE	0.436212	TRUE	1	40				81.0813
15	B3	FALSE	BTSC #1 CPZ	XBP1	UNKNOWN	SYBR	None	19.3778	19.4565	0.111351				TRUE	0.440537	TRUE	1	40				84.1693
16	B4	FALSE	BTSC #1 CPZ	XBP1	UNKNOWN	SYBR	None	19.5353	19.4565	0.111351				TRUE	0.440537	TRUE	1	40				84.1693
27	C3	FALSE	BTSC #1 CPZ	ATF4	UNKNOWN	SYBR	None	16.6248	16.6258	0.001404				TRUE	0.453119	TRUE	1	40				85.2308
28	C4	FALSE	BTSC #1 CPZ	ATF4	UNKNOWN	SYBR	None	16.6268	16.6258	0.001404				TRUE	0.453119	TRUE	1	40				85.2308
39	D3	FALSE	BTSC #1 CPZ	GAPDH	UNKNOWN	SYBR	None	12.3167	12.214	0.145154				TRUE	0.3821	TRUE	1	40				87.3538
40	D4	FALSE	BTSC #1 CPZ	GAPDH	UNKNOWN	SYBR	None	12.1114	12.214	0.145154				TRUE	0.3821	TRUE	1	40				87.3538

## Sheet: Melt Curve Raw Data
Block Type	Fast 96-Well Block (0.1mL)
Calibration Background is expired	No
Calibration Background performed on	01-28-2020
Calibration Normalization FAM-ROX is expired	No
Calibration Normalization FAM-ROX performed on	01-28-2020
Calibration Normalization VIC-ROX is expired	No
Calibration Normalization VIC-ROX performed on	01-28-2020
Calibration Pure Dye FAM is expired	No
Calibration Pure Dye FAM performed on	01-28-2020
Calibration Pure Dye NED is expired	No
Calibration Pure Dye NED performed on	01-28-2020
Calibration Pure Dye ROX is expired	No
Calibration Pure Dye ROX performed on	01-28-2020
Calibration Pure Dye SYBR is expired	No
Calibration Pure Dye SYBR performed on	01-28-2020
Calibration Pure Dye TAMRA is expired	No
Calibration Pure Dye TAMRA performed on	01-28-2020
Calibration Pure Dye VIC is expired	No
Calibration Pure Dye VIC performed on	01-28-2020
Calibration ROI is expired	No
Calibration ROI performed on	01-28-2020
Calibration Uniformity is expired	No
Calibration Uniformity performed on	01-28-2020
Chemistry	SYBR_GREEN
Date Created	2020-06-24 11:21:59 AM PDT
Experiment Barcode
Experiment Comment
Experiment File Name	D:\Claudia (MP)\24-06-2020 ER stress sfere adese 24h.eds
Experiment Name	24-06-2020 ER stress sfere adese 24h
Experiment Run End Time	2020-06-24 12:20:42 PM PDT
Experiment Type	Standard Curve
Instrument Name	278861431
Instrument Serial Number	278861431
Instrument Type	QuantStudio(TM) 6 Flex System
Passive Reference	ROX
Quantification Cycle Method	Ct
Signal Smoothing On	true
Stage/ Cycle where Analysis is performed	Stage 2, Step 2
User Name
Well	Well Position	Reading	Temperature	Fluorescence	Derivative
1	A1	1	60.141	4.70932	0.29316
1	A1	2	60.334	4.72276	0.282797
1	A1	3	60.527	4.7094	0.273199
1	A1	4	60.72	4.69193	0.266878
1	A1	5	60.913	4.67193	0.265573
1	A1	6	61.106	4.65956	0.269785
1	A1	7	61.299	4.63929	0.278759
1	A1	8	61.492	4.62072	0.290826
1	A1	9	61.685	4.60123	0.303901
1	A1	10	61.878	4.57104	0.316021
1	A1	11	62.071	4.55113	0.325728
1	A1	12	62.264	4.52731	0.332369
1	A1	13	62.457	4.49392	0.3361
1	A1	14	62.65	4.47259	0.337708
1	A1	15	62.843	4.44817	0.338209
1	A1	16	63.036	4.42782	0.338433
1	A1	17	63.229	4.40018	0.338799
1	A1	18	63.422	4.37718	0.339348
1	A1	19	63.615	4.34885	0.339979
1	A1	20	63.808	4.32925	0.340716
1	A1	21	64.001	4.30264	0.341813
1	A1	22	64.194	4.27374	0.343617
1	A1	23	64.387	4.25508	0.34631
1	A1	24	64.58	4.23619	0.349681
1	A1	25	64.773	4.20123	0.353141
1	A1	26	64.966	4.18382	0.35597
1	A1	27	65.159	4.14444	0.357665
1	A1	28	65.352	4.12645	0.358093
1	A1	29	65.545	4.1053	0.357428
1	A1	30	65.738	4.06981	0.355924
1	A1	31	65.931	4.05256	0.353797
1	A1	32	66.1239	4.02153	0.351231
1	A1	33	66.3169	3.99669	0.348509
1	A1	34	66.5099	3.97302	0.346096
1	A1	35	66.7029	3.94937	0.344583
1	A1	36	66.8959	3.92081	0.344491
1	A1	37	67.0889	3.90352	0.346017
1	A1	38	67.2819	3.87251	0.348871
1	A1	39	67.4749	3.85341	0.352273
1	A1	40	67.6679	3.82639	0.355211
1	A1	41	67.8609	3.79327	0.356822
1	A1	42	68.0539	3.7722	0.35673
1	A1	43	68.2469	3.74091	0.355179
1	A1	44	68.4399	3.71981	0.352857
1	A1	45	68.6329	3.6938	0.350532
1	A1	46	68.8259	3.67003	0.348704
1	A1	47	69.0189	3.64578	0.34744
1	A1	48	69.2119	3.61763	0.346449
1	A1	49	69.4049	3.59634	0.345334
1	A1	50	69.5979	3.57047	0.343868
1	A1	51	69.7909	3.54113	0.342196
1	A1	52	69.9839	3.52069	0.340825
1	A1	53	70.1769	3.49388	0.34038
1	A1	54	70.3699	3.47569	0.341266
1	A1	55	70.5629	3.45312	0.343429
1	A1	56	70.7559	3.42288	0.346372
1	A1	57	70.9489	3.3977	0.349463
1	A1	58	71.1419	3.37259	0.35227
1	A1	59	71.3349	3.34656	0.354746
1	A1	60	71.5279	3.3197	0.357122
1	A1	61	71.7209	3.29701	0.359636
1	A1	62	71.9139	3.27636	0.362298
1	A1	63	72.1069	3.24025	0.364858
1	A1	64	72.2999	3.22141	0.366971
1	A1	65	72.4929	3.18753	0.368438
1	A1	66	72.6859	3.16196	0.369284
1	A1	67	72.8789	3.14116	0.369702
1	A1	68	73.0719	3.10999	0.369858
1	A1	69	73.2649	3.08344	0.369785
1	A1	70	73.4579	3.05702	0.369408
1	A1	71	73.6509	3.0293	0.368632
1	A1	72	73.8439	3.00265	0.367494
1	A1	73	74.0369	2.97731	0.366175
1	A1	74	74.2299	2.94513	0.364948
1	A1	75	74.4229	2.925	0.363998
1	A1	76	74.6159	2.90102	0.363286
1	A1	77	74.8089	2.87638	0.362557
1	A1	78	75.0019	2.84294	0.361544
1	A1	79	75.1949	2.81589	0.360226
1	A1	80	75.3879	2.79527	0.358911
1	A1	81	75.5809	2.77149	0.358114
1	A1	82	75.7739	2.73991	0.358247
1	A1	83	75.9669	2.72279	0.359411
1	A1	84	76.1599	2.68945	0.361399
1	A1	85	76.3529	2.67122	0.36391
1	A1	86	76.5459	2.63655	0.366846
1	A1	87	76.7389	2.61223	0.37054
1	A1	88	76.9319	2.5863	0.375729
1	A1	89	77.1249	2.55847	0.383333
1	A1	90	77.3179	2.53508	0.39412
1	A1	91	77.5108	2.50596	0.408497
1	A1	92	77.7038	2.47791	0.426566
1	A1	93	77.8969	2.44199	0.448459
1	A1	94	78.0898	2.41066	0.47477
1	A1	95	78.2828	2.3784	0.50689
1	A1	96	78.4758	2.34031	0.5471
1	A1	97	78.6688	2.30008	0.598383
1	A1	98	78.8618	2.25659	0.663974
1	A1	99	79.0548	2.2205	0.746748
1	A1	100	79.2478	2.15879	0.84856
1	A1	101	79.4408	2.09885	0.969605
1	A1	102	79.6338	2.02782	1.10789
1	A1	103	79.8268	1.94473	1.25884
1	A1	104	80.0198	1.84245	1.41518
1	A1	105	80.2128	1.7262	1.56714
1	A1	106	80.4058	1.59271	1.70315
1	A1	107	80.5988	1.44716	1.81097
1	A1	108	80.7918	1.29096	1.87914
1	A1	109	80.9848	1.12852	1.89858
1	A1	110	81.1778	0.967119	1.86417
1	A1	111	81.3708	0.816392	1.77598
1	A1	112	81.5638	0.676958	1.63971
1	A1	113	81.7568	0.567007	1.46617
1	A1	114	81.9498	0.477885	1.26962
1	A1	115	82.1428	0.410303	1.06549
1	A1	116	82.3358	0.359814	0.867933
1	A1	117	82.5288	0.323572	0.687944
1	A1	118	82.7218	0.299093	0.532405
1	A1	119	82.9148	0.28025	0.404112
1	A1	120	83.1078	0.266082	0.302551
1	A1	121	83.3008	0.256564	0.225015
1	A1	122	83.4938	0.248921	0.167706
1	A1	123	83.6868	0.24523	0.126554
1	A1	124	83.8798	0.239752	0.0977228
1	A1	125	84.0728	0.236494	0.07787
1	A1	126	84.2658	0.232207	0.0642712
1	A1	127	84.4588	0.227154	0.0548705
1	A1	128	84.6518	0.225654	0.0482506
1	A1	129	84.8448	0.223195	0.0435187
1	A1	130	85.0378	0.220004	0.0401318
1	A1	131	85.2308	0.218424	0.0377322
1	A1	132	85.4238	0.214513	0.036045
1	A1	133	85.6168	0.213298	0.0348483
1	A1	134	85.8098	0.21005	0.0339842
1	A1	135	86.0028	0.207938	0.0333618
1	A1	136	86.1958	0.20618	0.0329363
1	A1	137	86.3888	0.202703	0.0326647
1	A1	138	86.5818	0.201812	0.0324694
1	A1	139	86.7748	0.199311	0.0322306
1	A1	140	86.9678	0.194983	0.0318207
1	A1	141	87.1608	0.194414	0.0311644
1	A1	142	87.3538	0.191617	0.0302912
1	A1	143	87.5468	0.188834	0.0293376
1	A1	144	87.7398	0.186716	0.0284861
1	A1	145	87.9328	0.188106	0.027866
1	A1	146	88.1258	0.184621	0.0274793
1	A1	147	88.3188	0.181403	0.0272028
1	A1	148	88.5118	0.179492	0.0268642
1	A1	149	88.7048	0.177983	0.0263347
1	A1	150	88.8978	0.175659	0.0255737
1	A1	151	89.0908	0.174025	0.0246109
1	A1	152	89.2838	0.171064	0.0235058
1	A1	153	89.4768	0.169919	0.0223327
1	A1	154	89.6698	0.168555	0.0211922
1	A1	155	89.8627	0.167554	0.0202121
1	A1	156	90.0557	0.166817	0.0195086
1	A1	157	90.2487	0.165732	0.0191263
1	A1	158	90.4417	0.162901	0.0190064
1	A1	159	90.6347	0.161846	0.0190081
1	A1	160	90.8277	0.160984	0.018971
1	A1	161	91.0207	0.159896	0.018778
1	A1	162	91.2137	0.157613	0.0183928
1	A1	163	91.4067	0.155481	0.0178661
1	A1	164	91.5997	0.155967	0.0173076
1	A1	165	91.7927	0.155546	0.0168263
1	A1	166	91.9857	0.153434	0.0164591
1	A1	167	92.1787	0.152472	0.01614
1	A1	168	92.3717	0.14974	0.0157437
1	A1	169	92.5647	0.149643	0.0151864
1	A1	170	92.7577	0.149401	0.0145059
1	A1	171	92.9507	0.147077	0.0138588
1	A1	172	93.1437	0.147943	0.0134271
1	A1	173	93.3367	0.147776	0.0133006
1	A1	174	93.5297	0.144746	0.0134145
1	A1	175	93.7227	0.143333	0.0135745
1	A1	176	93.9157	0.143396	0.0135406
1	A1	177	94.1087	0.142371	0.0131078
1	A1	178	94.3017	0.140984	0.0121496
1	A1	179	94.4947	0.139925	0.0106353
1	A1	180	94.6877	0.138846	0.00864881
1	A1	181	94.8807	0.138177	0.00639804
2	A2	1	60.141	5.21187	0.326728
2	A2	2	60.334	5.20234	0.31505
2	A2	3	60.527	5.19839	0.305702
2	A2	4	60.72	5.18882	0.301849
2	A2	5	60.913	5.1675	0.304883
2	A2	6	61.106	5.14718	0.313837
2	A2	7	61.299	5.12587	0.325999
2	A2	8	61.492	5.09738	0.338222
2	A2	9	61.685	5.05782	0.348195
2	A2	10	61.878	5.05291	0.355023
2	A2	11	62.071	5.0072	0.359097
2	A2	12	62.264	4.99448	0.361569
2	A2	13	62.457	4.96249	0.363767
2	A2	14	62.65	4.93674	0.366702
2	A2	15	62.843	4.90522	0.370753
2	A2	16	63.036	4.89433	0.375509
2	A2	17	63.229	4.85864	0.379912
2	A2	18	63.422	4.83134	0.382728
2	A2	19	63.615	4.7893	0.383178
2	A2	20	63.808	4.77409	0.381335
2	A2	21	64.001	4.74132	0.378132
2	A2	22	64.194	4.71864	0.374942
2	A2	23	64.387	4.6889	0.373071
2	A2	24	64.58	4.66556	0.373302
2	A2	25	64.773	4.64321	0.375718
2	A2	26	64.966	4.61241	0.379736
2	A2	27	65.159	4.58725	0.384342
2	A2	28	65.352	4.5588	0.388386
2	A2	29	65.545	4.52817	0.390915
2	A2	30	65.738	4.49574	0.391371
2	A2	31	65.931	4.47659	0.389741
2	A2	32	66.1239	4.44014	0.38652
2	A2	33	66.3169	4.40894	0.382625
2	A2	34	66.5099	4.38839	0.37911
2	A2	35	66.7029	4.36482	0.376871
2	A2	36	66.8959	4.3325	0.376357
2	A2	37	67.0889	4.3093	0.377459
2	A2	38	67.2819	4.28051	0.379624
2	A2	39	67.4749	4.25254	0.382143
2	A2	40	67.6679	4.22676	0.384397
2	A2	41	67.8609	4.19436	0.386028
2	A2	42	68.0539	4.16675	0.38694
2	A2	43	68.2469	4.14307	0.387126
2	A2	44	68.4399	4.11336	0.386561
2	A2	45	68.6329	4.08503	0.385167
2	A2	46	68.8259	4.05435	0.382945
2	A2	47	69.0189	4.02925	0.380136
2	A2	48	69.2119	3.99718	0.377232
2	A2	49	69.4049	3.97506	0.37479
2	A2	50	69.5979	3.9535	0.373189
2	A2	51	69.7909	3.92327	0.372506
2	A2	52	69.9839	3.89193	0.372557
2	A2	53	70.1769	3.8694	0.373097
2	A2	54	70.3699	3.8446	0.373966
2	A2	55	70.5629	3.81634	0.375146
2	A2	56	70.7559	3.78673	0.376742
2	A2	57	70.9489	3.76326	0.378939
2	A2	58	71.1419	3.72944	0.381932
2	A2	59	71.3349	3.71096	0.385833
2	A2	60	71.5279	3.68315	0.390582
2	A2	61	71.7209	3.64516	0.395891
2	A2	62	71.9139	3.62663	0.401301
2	A2	63	72.1069	3.5942	0.406299
2	A2	64	72.2999	3.56735	0.410549
2	A2	65	72.4929	3.5281	0.414049
2	A2	66	72.6859	3.50113	0.417135
2	A2	67	72.8789	3.47505	0.420237
2	A2	68	73.0719	3.44514	0.423469
2	A2	69	73.2649	3.41522	0.426374
2	A2	70	73.4579	3.37891	0.428012
2	A2	71	73.6509	3.35369	0.427416
2	A2	72	73.8439	3.30783	0.424147
2	A2	73	74.0369	3.2823	0.418564
2	A2	74	74.2299	3.25639	0.411699
2	A2	75	74.4229	3.22609	0.404817
2	A2	76	74.6159	3.19948	0.398948
2	A2	77	74.8089	3.1704	0.394651
2	A2	78	75.0019	3.14488	0.392024
2	A2	79	75.1949	3.11369	0.390859
2	A2	80	75.3879	3.09004	0.390785
2	A2	81	75.5809	3.06186	0.39137
2	A2	82	75.7739	3.02952	0.392215
2	A2	83	75.9669	3.00263	0.393032
2	A2	84	76.1599	2.97547	0.393721
2	A2	85	76.3529	2.9472	0.394399
2	A2	86	76.5459	2.91928	0.395426
2	A2	87	76.7389	2.88752	0.397419
2	A2	88	76.9319	2.86012	0.401188
2	A2	89	77.1249	2.83511	0.407634
2	A2	90	77.3179	2.80274	0.417573
2	A2	91	77.5108	2.77641	0.4316
2	A2	92	77.7038	2.74464	0.450087
2	A2	93	77.8969	2.71455	0.473361
2	A2	94	78.0898	2.67309	0.501949
2	A2	95	78.2828	2.64314	0.536846
2	A2	96	78.4758	2.60591	0.579691
2	A2	97	78.6688	2.55477	0.632807
2	A2	98	78.8618	2.51306	0.699093
2	A2	99	79.0548	2.46996	0.781697
2	A2	100	79.2478	2.40683	0.88347
2	A2	101	79.4408	2.34645	1.0062
2	A2	102	79.6338	2.27536	1.1497
2	A2	103	79.8268	2.18922	1.31094
2	A2	104	80.0198	2.08868	1.48341
2	A2	105	80.2128	1.96742	1.65711
2	A2	106	80.4058	1.82772	1.8192
2	A2	107	80.5988	1.66891	1.95535
2	A2	108	80.7918	1.49922	2.05163
2	A2	109	80.9848	1.32134	2.09642
2	A2	110	81.1778	1.14354	2.08225
2	A2	111	81.3708	0.968951	2.00724
2	A2	112	81.5638	0.809364	1.87577
2	A2	113	81.7568	0.679896	1.69807
2	A2	114	81.9498	0.570669	1.48882
2	A2	115	82.1428	0.487404	1.26478
2	A2	116	82.3358	0.42346	1.04218
2	A2	117	82.5288	0.378826	0.834535
2	A2	118	82.7218	0.345822	0.651255
2	A2	119	82.9148	0.32294	0.497272
2	A2	120	83.1078	0.306586	0.373511
2	A2	121	83.3008	0.295501	0.277895
2	A2	122	83.4938	0.286418	0.206526
2	A2	123	83.6868	0.280182	0.154781
2	A2	124	83.8798	0.272862	0.118144
2	A2	125	84.0728	0.269123	0.0927152
2	A2	126	84.2658	0.265471	0.0753888
2	A2	127	84.4588	0.262962	0.0638009
2	A2	128	84.6518	0.258533	0.0561694
2	A2	129	84.8448	0.25538	0.0511429
2	A2	130	85.0378	0.251656	0.047713
2	A2	131	85.2308	0.24835	0.0451769
2	A2	132	85.4238	0.245574	0.0431076
2	A2	133	85.6168	0.243071	0.0413087
2	A2	134	85.8098	0.239862	0.0397487
2	A2	135	86.0028	0.23627	0.0384852
2	A2	136	86.1958	0.235049	0.0375871
2	A2	137	86.3888	0.233386	0.0370647
2	A2	138	86.5818	0.229583	0.0368303
2	A2	139	86.7748	0.226316	0.0367074
2	A2	140	86.9678	0.224004	0.0364864
2	A2	141	87.1608	0.22187	0.0359998
2	A2	142	87.3538	0.219188	0.0351851
2	A2	143	87.5468	0.214638	0.0341091
2	A2	144	87.7398	0.213683	0.0329381
2	A2	145	87.9328	0.212927	0.0318604
2	A2	146	88.1258	0.210164	0.0309948
2	A2	147	88.3188	0.207525	0.0303342
2	A2	148	88.5118	0.206303	0.0297669
2	A2	149	88.7048	0.202909	0.0291594
2	A2	150	88.8978	0.199847	0.0284417
2	A2	151	89.0908	0.198697	0.0276332
2	A2	152	89.2838	0.197114	0.0268003
2	A2	153	89.4768	0.194348	0.0259929
2	A2	154	89.6698	0.19187	0.0252165
2	A2	155	89.8627	0.191497	0.0244544
2	A2	156	90.0557	0.189624	0.0237048
2	A2	157	90.2487	0.187656	0.0229977
2	A2	158	90.4417	0.185948	0.0223798
2	A2	159	90.6347	0.185277	0.0218879
2	A2	160	90.8277	0.183148	0.0215312
2	A2	161	91.0207	0.181931	0.0212883
2	A2	162	91.2137	0.179959	0.0211146
2	A2	163	91.4067	0.178763	0.0209522
2	A2	164	91.5997	0.1777	0.0207427
2	A2	165	91.7927	0.17542	0.0204427
2	A2	166	91.9857	0.173757	0.0200401
2	A2	167	92.1787	0.173218	0.0195597
2	A2	168	92.3717	0.171338	0.0190443
2	A2	169	92.5647	0.170924	0.0185172
2	A2	170	92.7577	0.169461	0.0179555
2	A2	171	92.9507	0.167044	0.0173038
2	A2	172	93.1437	0.165853	0.0165284
2	A2	173	93.3367	0.165687	0.0156655
2	A2	174	93.5297	0.16481	0.0148131
2	A2	175	93.7227	0.164269	0.014058
2	A2	176	93.9157	0.16264	0.0133855
2	A2	177	94.1087	0.162091	0.0126477
2	A2	178	94.3017	0.160312	0.0116228
2	A2	179	94.4947	0.159322	0.0101404
2	A2	180	94.6877	0.158458	0.00819838
2	A2	181	94.8807	0.158961	0.00599429
3	A3	1	60.141	5.17375	0.339959
3	A3	2	60.334	5.17139	0.331241
3	A3	3	60.527	5.15675	0.323685
3	A3	4	60.72	5.14497	0.319382
3	A3	5	60.913	5.11946	0.319452
3	A3	6	61.106	5.09366	0.323773
3	A3	7	61.299	5.0743	0.331252
3	A3	8	61.492	5.04667	0.340418
3	A3	9	61.685	5.02506	0.349867
3	A3	10	61.878	4.99301	0.358544
3	A3	11	62.071	4.97491	0.365812
3	A3	12	62.264	4.94145	0.371487
3	A3	13	62.457	4.90773	0.375769
3	A3	14	62.65	4.88478	0.379029
3	A3	15	62.843	4.86368	0.381539
3	A3	16	63.036	4.82838	0.383267
3	A3	17	63.229	4.80065	0.38395
3	A3	18	63.422	4.77315	0.383369
3	A3	19	63.615	4.74122	0.381659
3	A3	20	63.808	4.71613	0.379366
3	A3	21	64.001	4.68866	0.377229
3	A3	22	64.194	4.66314	0.375803
3	A3	23	64.387	4.63684	0.375167
3	A3	24	64.58	4.61458	0.374933
3	A3	25	64.773	4.57784	0.374561
3	A3	26	64.966	4.55589	0.373743
3	A3	27	65.159	4.52253	0.372634
3	A3	28	65.352	4.50088	0.371725
3	A3	29	65.545	4.47603	0.371497
3	A3	30	65.738	4.44898	0.372052
3	A3	31	65.931	4.42221	0.373074
3	A3	32	66.1239	4.39546	0.374017
3	A3	33	66.3169	4.36079	0.374457
3	A3	34	66.5099	4.34008	0.374261
3	A3	35	66.7029	4.30858	0.373563
3	A3	36	66.8959	4.28687	0.372577
3	A3	37	67.0889	4.25745	0.371482
3	A3	38	67.2819	4.22518	0.370415
3	A3	39	67.4749	4.20361	0.369555
3	A3	40	67.6679	4.17167	0.369119
3	A3	41	67.8609	4.15335	0.369262
3	A3	42	68.0539	4.12413	0.369954
3	A3	43	68.2469	4.09496	0.370941
3	A3	44	68.4399	4.06355	0.371813
3	A3	45	68.6329	4.04885	0.372165
3	A3	46	68.8259	4.01368	0.371786
3	A3	47	69.0189	3.98064	0.370811
3	A3	48	69.2119	3.9577	0.369702
3	A3	49	69.4049	3.93666	0.369055
3	A3	50	69.5979	3.90319	0.369261
3	A3	51	69.7909	3.88788	0.370292
3	A3	52	69.9839	3.85401	0.371724
3	A3	53	70.1769	3.82246	0.373021
3	A3	54	70.3699	3.79918	0.373866
3	A3	55	70.5629	3.77634	0.374306
3	A3	56	70.7559	3.74019	0.374726
3	A3	57	70.9489	3.7174	0.375624
3	A3	58	71.1419	3.69249	0.377413
3	A3	59	71.3349	3.66654	0.380258
3	A3	60	71.5279	3.63188	0.384027
3	A3	61	71.7209	3.61104	0.388302
3	A3	62	71.9139	3.58296	0.392479
3	A3	63	72.1069	3.55015	0.395905
3	A3	64	72.2999	3.52391	0.39807
3	A3	65	72.4929	3.48866	0.398755
3	A3	66	72.6859	3.46222	0.398054
3	A3	67	72.8789	3.43483	0.39629
3	A3	68	73.0719	3.40661	0.393869
3	A3	69	73.2649	3.37345	0.391194
3	A3	70	73.4579	3.34777	0.38865
3	A3	71	73.6509	3.31974	0.386604
3	A3	72	73.8439	3.28897	0.38534
3	A3	73	74.0369	3.26827	0.384954
3	A3	74	74.2299	3.23375	0.38528
3	A3	75	74.4229	3.2091	0.385917
3	A3	76	74.6159	3.18147	0.386371
3	A3	77	74.8089	3.1498	0.386232
3	A3	78	75.0019	3.12458	0.385312
3	A3	79	75.1949	3.09667	0.383694
3	A3	80	75.3879	3.0643	0.381695
3	A3	81	75.5809	3.04495	0.379774
3	A3	82	75.7739	3.00832	0.37844
3	A3	83	75.9669	2.98779	0.378167
3	A3	84	76.1599	2.96223	0.379343
3	A3	85	76.3529	2.9304	0.382242
3	A3	86	76.5459	2.90546	0.38699
3	A3	87	76.7389	2.87716	0.393581
3	A3	88	76.9319	2.85096	0.401902
3	A3	89	77.1249	2.81761	0.411856
3	A3	90	77.3179	2.78814	0.423569
3	A3	91	77.5108	2.75484	0.437582
3	A3	92	77.7038	2.72424	0.454931
3	A3	93	77.8969	2.6928	0.477051
3	A3	94	78.0898	2.66241	0.505561
3	A3	95	78.2828	2.62129	0.542122
3	A3	96	78.4758	2.58648	0.588422
3	A3	97	78.6688	2.539	0.646332
3	A3	98	78.8618	2.49335	0.718075
3	A3	99	79.0548	2.44088	0.806166
3	A3	100	79.2478	2.38162	0.913005
3	A3	101	79.4408	2.31542	1.04003
3	A3	102	79.6338	2.2433	1.18661
3	A3	103	79.8268	2.15411	1.34905
3	A3	104	80.0198	2.04497	1.52002
3	A3	105	80.2128	1.91807	1.68881
3	A3	106	80.4058	1.77386	1.84239
3	A3	107	80.5988	1.61282	1.96705
3	A3	108	80.7918	1.44082	2.05018
3	A3	109	80.9848	1.2624	2.082
3	A3	110	81.1778	1.08677	2.05693
3	A3	111	81.3708	0.918659	1.97446
3	A3	112	81.5638	0.763083	1.83944
3	A3	113	81.7568	0.634884	1.66171
3	A3	114	81.9498	0.524754	1.45484
3	A3	115	82.1428	0.441744	1.23436
3	A3	116	82.3358	0.380696	1.01555
3	A3	117	82.5288	0.3356	0.811445
3	A3	118	82.7218	0.305075	0.631349
3	A3	119	82.9148	0.284371	0.480256
3	A3	120	83.1078	0.267332	0.359136
3	A3	121	83.3008	0.25619	0.265883
3	A3	122	83.4938	0.248366	0.196542
3	A3	123	83.6868	0.242366	0.146451
3	A3	124	83.8798	0.235666	0.111087
3	A3	125	84.0728	0.233016	0.086547
3	A3	126	84.2658	0.228239	0.0697276
3	A3	127	84.4588	0.225578	0.0582911
3	A3	128	84.6518	0.222455	0.0505364
3	A3	129	84.8448	0.219596	0.04525
3	A3	130	85.0378	0.216334	0.041582
3	A3	131	85.2308	0.213766	0.0389588
3	A3	132	85.4238	0.21108	0.0370163
3	A3	133	85.6168	0.209528	0.0355451
3	A3	134	85.8098	0.206327	0.0344407
3	A3	135	86.0028	0.2035	0.0336591
3	A3	136	86.1958	0.201969	0.0331762
3	A3	137	86.3888	0.199928	0.0329516
3	A3	138	86.5818	0.197268	0.0329039
3	A3	139	86.7748	0.194427	0.0329099
3	A3	140	86.9678	0.191884	0.0328311
3	A3	141	87.1608	0.18998	0.0325567
3	A3	142	87.3538	0.187415	0.0320376
3	A3	143	87.5468	0.184076	0.031296
3	A3	144	87.7398	0.18295	0.0304013
3	A3	145	87.9328	0.180969	0.0294288
3	A3	146	88.1258	0.179275	0.0284247
3	A3	147	88.3188	0.176292	0.0274043
3	A3	148	88.5118	0.174778	0.0263855
3	A3	149	88.7048	0.172535	0.0254276
3	A3	150	88.8978	0.171074	0.0246352
3	A3	151	89.0908	0.169119	0.0241109
3	A3	152	89.2838	0.167666	0.0238835
3	A3	153	89.4768	0.165684	0.0238654
3	A3	154	89.6698	0.162897	0.0238754
3	A3	155	89.8627	0.161646	0.0237127
3	A3	156	90.0557	0.160105	0.0232383
3	A3	157	90.2487	0.158261	0.0224189
3	A3	158	90.4417	0.156129	0.0213263
3	A3	159	90.6347	0.155651	0.0201055
3	A3	160	90.8277	0.154233	0.0189321
3	A3	161	91.0207	0.153169	0.017966
3	A3	162	91.2137	0.152077	0.0173072
3	A3	163	91.4067	0.15148	0.0169655
3	A3	164	91.5997	0.149162	0.0168594
3	A3	165	91.7927	0.148494	0.0168513
3	A3	166	91.9857	0.147296	0.0168099
3	A3	167	92.1787	0.145024	0.0166704
3	A3	168	92.3717	0.144571	0.0164614
3	A3	169	92.5647	0.143777	0.0162757
3	A3	170	92.7577	0.143119	0.0161966
3	A3	171	92.9507	0.141474	0.0162233
3	A3	172	93.1437	0.140124	0.0162473
3	A3	173	93.3367	0.138174	0.0160997
3	A3	174	93.5297	0.137025	0.0156391
3	A3	175	93.7227	0.136457	0.014815
3	A3	176	93.9157	0.135599	0.0136655
3	A3	177	94.1087	0.134898	0.0122611
3	A3	178	94.3017	0.133913	0.0106509
3	A3	179	94.4947	0.132881	0.00885896
3	A3	180	94.6877	0.132479	0.00693089
3	A3	181	94.8807	0.132046	0.00498091
4	A4	1	60.141	4.94598	0.324426
4	A4	2	60.334	4.94117	0.318314
4	A4	3	60.527	4.93471	0.313003
4	A4	4	60.72	4.90133	0.310032
4	A4	5	60.913	4.88951	0.310304
4	A4	6	61.106	4.86881	0.313734
4	A4	7	61.299	4.84609	0.319368
4	A4	8	61.492	4.82026	0.325852
4	A4	9	61.685	4.79528	0.331988
4	A4	10	61.878	4.77256	0.337132
4	A4	11	62.071	4.7455	0.341292
4	A4	12	62.264	4.72349	0.344961
4	A4	13	62.457	4.69798	0.348809
4	A4	14	62.65	4.66914	0.353309
4	A4	15	62.843	4.65034	0.358462
4	A4	16	63.036	4.62363	0.363687
4	A4	17	63.229	4.5935	0.36801
4	A4	18	63.422	4.57197	0.37049
4	A4	19	63.615	4.53365	0.370742
4	A4	20	63.808	4.51066	0.369194
4	A4	21	64.001	4.48132	0.366946
4	A4	22	64.194	4.46522	0.365243
4	A4	23	64.387	4.43624	0.364902
4	A4	24	64.58	4.41146	0.365988
4	A4	25	64.773	4.38324	0.367902
4	A4	26	64.966	4.36158	0.369759
4	A4	27	65.159	4.33009	0.370816
4	A4	28	65.352	4.29944	0.370751
4	A4	29	65.545	4.27911	0.369672
4	A4	30	65.738	4.25142	0.36799
4	A4	31	65.931	4.2267	0.366192
4	A4	32	66.1239	4.1949	0.364687
4	A4	33	66.3169	4.17348	0.363712
4	A4	34	66.5099	4.14984	0.363276
4	A4	35	66.7029	4.12221	0.363147
4	A4	36	66.8959	4.09491	0.36298
4	A4	37	67.0889	4.06656	0.362502
4	A4	38	67.2819	4.04525	0.361707
4	A4	39	67.4749	4.01299	0.360884
4	A4	40	67.6679	3.98489	0.360435
4	A4	41	67.8609	3.97204	0.360546
4	A4	42	68.0539	3.94321	0.360978
4	A4	43	68.2469	3.91331	0.361169
4	A4	44	68.4399	3.88758	0.360587
4	A4	45	68.6329	3.85671	0.359129
4	A4	46	68.8259	3.83346	0.357242
4	A4	47	69.0189	3.8136	0.355655
4	A4	48	69.2119	3.78371	0.354939
4	A4	49	69.4049	3.76195	0.355149
4	A4	50	69.5979	3.73966	0.355824
4	A4	51	69.7909	3.70887	0.356297
4	A4	52	69.9839	3.68377	0.356164
4	A4	53	70.1769	3.65235	0.355544
4	A4	54	70.3699	3.63456	0.35504
4	A4	55	70.5629	3.61254	0.355431
4	A4	56	70.7559	3.58213	0.357326
4	A4	57	70.9489	3.55954	0.360957
4	A4	58	71.1419	3.53073	0.366102
4	A4	59	71.3349	3.50786	0.3721
4	A4	60	71.5279	3.48333	0.37793
4	A4	61	71.7209	3.45385	0.382417
4	A4	62	71.9139	3.42308	0.384617
4	A4	63	72.1069	3.39343	0.384237
4	A4	64	72.2999	3.36179	0.381809
4	A4	65	72.4929	3.34129	0.378472
4	A4	66	72.6859	3.31175	0.375419
4	A4	67	72.8789	3.29258	0.373375
4	A4	68	73.0719	3.26315	0.372401
4	A4	69	73.2649	3.23055	0.372061
4	A4	70	73.4579	3.2072	0.37182
4	A4	71	73.6509	3.1819	0.371329
4	A4	72	73.8439	3.15229	0.370513
4	A4	73	74.0369	3.12475	0.36948
4	A4	74	74.2299	3.10404	0.368394
4	A4	75	74.4229	3.07132	0.367396
4	A4	76	74.6159	3.04802	0.366631
4	A4	77	74.8089	3.02525	0.36624
4	A4	78	75.0019	2.99364	0.366381
4	A4	79	75.1949	2.97028	0.367132
4	A4	80	75.3879	2.9499	0.368437
4	A4	81	75.5809	2.91673	0.370088
4	A4	82	75.7739	2.88996	0.371806
4	A4	83	75.9669	2.86624	0.373372
4	A4	84	76.1599	2.83805	0.374744
4	A4	85	76.3529	2.81203	0.376113
4	A4	86	76.5459	2.78318	0.377927
4	A4	87	76.7389	2.75786	0.380792
4	A4	88	76.9319	2.72907	0.385373
4	A4	89	77.1249	2.70514	0.392227
4	A4	90	77.3179	2.67548	0.401708
4	A4	91	77.5108	2.64888	0.414046
4	A4	92	77.7038	2.61564	0.429531
4	A4	93	77.8969	2.58397	0.448794
4	A4	94	78.0898	2.55701	0.47297
4	A4	95	78.2828	2.51988	0.503692
4	A4	96	78.4758	2.48547	0.542956
4	A4	97	78.6688	2.44813	0.592917
4	A4	98	78.8618	2.40542	0.655774
4	A4	99	79.0548	2.35849	0.733648
4	A4	100	79.2478	2.30401	0.82842
4	A4	101	79.4408	2.24547	0.941352
4	A4	102	79.6338	2.17923	1.07244
4	A4	103	79.8268	2.09939	1.2196
4	A4	104	80.0198	2.00739	1.37796
4	A4	105	80.2128	1.89487	1.53953
4	A4	106	80.4058	1.77097	1.69346
4	A4	107	80.5988	1.62656	1.82699
4	A4	108	80.7918	1.46746	1.92694
4	A4	109	80.9848	1.3031	1.9815
4	A4	110	81.1778	1.13305	1.98212
4	A4	111	81.3708	0.967399	1.92518
4	A4	112	81.5638	0.814351	1.81295
4	A4	113	81.7568	0.685301	1.65365
4	A4	114	81.9498	0.57567	1.46031
4	A4	115	82.1428	0.491902	1.24874
4	A4	116	82.3358	0.428738	1.03505
4	A4	117	82.5288	0.384168	0.833216
4	A4	118	82.7218	0.351489	0.653409
4	A4	119	82.9148	0.327901	0.50133
4	A4	120	83.1078	0.311931	0.378498
4	A4	121	83.3008	0.298711	0.283261
4	A4	122	83.4938	0.289776	0.212065
4	A4	123	83.6868	0.283896	0.160613
4	A4	124	83.8798	0.276472	0.12467
4	A4	125	84.0728	0.271921	0.100453
4	A4	126	84.2658	0.269382	0.084694
4	A4	127	84.4588	0.26619	0.0745777
4	A4	128	84.6518	0.259522	0.0677159
4	A4	129	84.8448	0.252032	0.062256
4	A4	130	85.0378	0.248521	0.0570412
4	A4	131	85.2308	0.244404	0.0516677
4	A4	132	85.4238	0.243102	0.0463376
4	A4	133	85.6168	0.240848	0.0415483
4	A4	134	85.8098	0.238646	0.0377635
4	A4	135	86.0028	0.235954	0.0352034
4	A4	136	86.1958	0.234707	0.0337984
4	A4	137	86.3888	0.232049	0.033264
4	A4	138	86.5818	0.229622	0.0332216
4	A4	139	86.7748	0.226802	0.0333153
4	A4	140	86.9678	0.223847	0.0332945
4	A4	141	87.1608	0.222143	0.0330508
4	A4	142	87.3538	0.21927	0.0326046
4	A4	143	87.5468	0.217257	0.032048
4	A4	144	87.7398	0.215168	0.0314687
4	A4	145	87.9328	0.213714	0.0308924
4	A4	146	88.1258	0.21105	0.0302746
4	A4	147	88.3188	0.20834	0.0295479
4	A4	148	88.5118	0.206112	0.0286895
4	A4	149	88.7048	0.203858	0.0277583
4	A4	150	88.8978	0.203285	0.0268692
4	A4	151	89.0908	0.20027	0.0261214
4	A4	152	89.2838	0.19847	0.0255363
4	A4	153	89.4768	0.195605	0.0250534
4	A4	154	89.6698	0.194548	0.0245775
4	A4	155	89.8627	0.193453	0.0240347
4	A4	156	90.0557	0.191385	0.0233971
4	A4	157	90.2487	0.189569	0.0226727
4	A4	158	90.4417	0.187587	0.0218878
4	A4	159	90.6347	0.186897	0.0210759
4	A4	160	90.8277	0.185846	0.0202731
4	A4	161	91.0207	0.183864	0.019512
4	A4	162	91.2137	0.182187	0.0188155
4	A4	163	91.4067	0.182141	0.0181979
4	A4	164	91.5997	0.179745	0.0176677
4	A4	165	91.7927	0.1794	0.0172293
4	A4	166	91.9857	0.178181	0.0168783
4	A4	167	92.1787	0.176584	0.0166005
4	A4	168	92.3717	0.175229	0.0163759
4	A4	169	92.5647	0.174873	0.0161811
4	A4	170	92.7577	0.173544	0.0159856
4	A4	171	92.9507	0.17211	0.0157452
4	A4	172	93.1437	0.171275	0.0154071
4	A4	173	93.3367	0.16914	0.0149313
4	A4	174	93.5297	0.169248	0.0143117
4	A4	175	93.7227	0.16826	0.0135737
4	A4	176	93.9157	0.167099	0.0127399
4	A4	177	94.1087	0.166581	0.0117894
4	A4	178	94.3017	0.165504	0.0106482
4	A4	179	94.4947	0.164765	0.00923047
4	A4	180	94.6877	0.163874	0.00751465
4	A4	181	94.8807	0.162492	0.00560067
5	A5	1	60.141	4.84953	0.343674
5	A5	2	60.334	4.8449	0.338221
5	A5	3	60.527	4.82666	0.333144
5	A5	4	60.72	4.80519	0.329722
5	A5	5	60.913	4.78424	0.328784
5	A5	6	61.106	4.76232	0.33048
5	A5	7	61.299	4.73901	0.334388
5	A5	8	61.492	4.70728	0.339805
5	A5	9	61.685	4.69218	0.346012
5	A5	10	61.878	4.66777	0.352422
5	A5	11	62.071	4.63623	0.358658
5	A5	12	62.264	4.61346	0.364571
5	A5	13	62.457	4.58368	0.370174
5	A5	14	62.65	4.55569	0.375473
5	A5	15	62.843	4.53582	0.380256
5	A5	16	63.036	4.51002	0.384122
5	A5	17	63.229	4.46975	0.386712
5	A5	18	63.422	4.44264	0.388003
5	A5	19	63.615	4.41728	0.388401
5	A5	20	63.808	4.39495	0.38845
5	A5	21	64.001	4.36479	0.388475
5	A5	22	64.194	4.33916	0.388417
5	A5	23	64.387	4.30654	0.388008
5	A5	24	64.58	4.28136	0.387131
5	A5	25	64.773	4.25036	0.386033
5	A5	26	64.966	4.223	0.38519
5	A5	27	65.159	4.20587	0.384963
5	A5	28	65.352	4.17036	0.385286
5	A5	29	65.545	4.14907	0.385664
5	A5	30	65.738	4.11627	0.38546
5	A5	31	65.931	4.08683	0.384278
5	A5	32	66.1239	4.06059	0.382184
5	A5	33	66.3169	4.03507	0.379668
5	A5	34	66.5099	4.00668	0.377338
5	A5	35	66.7029	3.98094	0.375577
5	A5	36	66.8959	3.95455	0.37432
5	A5	37	67.0889	3.93054	0.373094
5	A5	38	67.2819	3.90041	0.371334
5	A5	39	67.4749	3.87271	0.368797
5	A5	40	67.6679	3.83911	0.365808
5	A5	41	67.8609	3.82147	0.363155
5	A5	42	68.0539	3.7989	0.361647
5	A5	43	68.2469	3.77345	0.361664
5	A5	44	68.4399	3.7467	0.362953
5	A5	45	68.6329	3.71873	0.364795
5	A5	46	68.8259	3.69123	0.366361
5	A5	47	69.0189	3.66719	0.367047
5	A5	48	69.2119	3.64146	0.366637
5	A5	49	69.4049	3.61216	0.365329
5	A5	50	69.5979	3.58275	0.363599
5	A5	51	69.7909	3.56469	0.36198
5	A5	52	69.9839	3.53629	0.360803
5	A5	53	70.1769	3.51476	0.360068
5	A5	54	70.3699	3.48697	0.3595
5	A5	55	70.5629	3.45992	0.358798
5	A5	56	70.7559	3.42837	0.357857
5	A5	57	70.9489	3.41133	0.35681
5	A5	58	71.1419	3.38605	0.355929
5	A5	59	71.3349	3.35803	0.355514
5	A5	60	71.5279	3.33265	0.355875
5	A5	61	71.7209	3.30553	0.357361
5	A5	62	71.9139	3.28369	0.36029
5	A5	63	72.1069	3.26183	0.364773
5	A5	64	72.2999	3.23491	0.370544
5	A5	65	72.4929	3.20595	0.376955
5	A5	66	72.6859	3.17759	0.383152
5	A5	67	72.8789	3.1506	0.388313
5	A5	68	73.0719	3.12275	0.391844
5	A5	69	73.2649	3.09258	0.393456
5	A5	70	73.4579	3.06229	0.393154
5	A5	71	73.6509	3.03127	0.391182
5	A5	72	73.8439	3.01097	0.387938
5	A5	73	74.0369	2.97781	0.38389
5	A5	74	74.2299	2.94917	0.379537
5	A5	75	74.4229	2.9242	0.375371
5	A5	76	74.6159	2.89911	0.371798
5	A5	77	74.8089	2.87565	0.369083
5	A5	78	75.0019	2.84818	0.367278
5	A5	79	75.1949	2.82109	0.366284
5	A5	80	75.3879	2.79522	0.36593
5	A5	81	75.5809	2.77022	0.366052
5	A5	82	75.7739	2.74467	0.366521
5	A5	83	75.9669	2.71779	0.367262
5	A5	84	76.1599	2.6925	0.368259
5	A5	85	76.3529	2.66296	0.36959
5	A5	86	76.5459	2.63961	0.371424
5	A5	87	76.7389	2.61509	0.373965
5	A5	88	76.9319	2.58494	0.377426
5	A5	89	77.1249	2.55891	0.382038
5	A5	90	77.3179	2.53045	0.38812
5	A5	91	77.5108	2.50233	0.396141
5	A5	92	77.7038	2.47911	0.406775
5	A5	93	77.8969	2.44444	0.420918
5	A5	94	78.0898	2.41974	0.439734
5	A5	95	78.2828	2.38598	0.464772
5	A5	96	78.4758	2.35444	0.498051
5	A5	97	78.6688	2.31834	0.542114
5	A5	98	78.8618	2.28177	0.599928
5	A5	99	79.0548	2.24132	0.674598
5	A5	100	79.2478	2.19199	0.768872
5	A5	101	79.4408	2.14167	0.884412
5	A5	102	79.6338	2.07688	1.02093
5	A5	103	79.8268	2.00428	1.17534
5	A5	104	80.0198	1.91398	1.34127
5	A5	105	80.2128	1.80187	1.50913
5	A5	106	80.4058	1.67494	1.66673
5	A5	107	80.5988	1.53363	1.80061
5	A5	108	80.7918	1.37737	1.89751
5	A5	109	80.9848	1.21414	1.94622
5	A5	110	81.1778	1.04528	1.9392
5	A5	111	81.3708	0.887099	1.87413
5	A5	112	81.5638	0.738163	1.75464
5	A5	113	81.7568	0.61411	1.59017
5	A5	114	81.9498	0.514245	1.39462
5	A5	115	82.1428	0.436798	1.18411
5	A5	116	82.3358	0.377583	0.974471
5	A5	117	82.5288	0.336801	0.778936
5	A5	118	82.7218	0.306959	0.60674
5	A5	119	82.9148	0.287643	0.462652
5	A5	120	83.1078	0.271602	0.347428
5	A5	121	83.3008	0.260919	0.258857
5	A5	122	83.4938	0.252107	0.193003
5	A5	123	83.6868	0.246025	0.145335
5	A5	124	83.8798	0.240278	0.111534
5	A5	125	84.0728	0.23683	0.0879345
5	A5	126	84.2658	0.231969	0.0716629
5	A5	127	84.4588	0.229263	0.0605799
5	A5	128	84.6518	0.225708	0.0531291
5	A5	129	84.8448	0.223656	0.0481757
5	A5	130	85.0378	0.220052	0.0448821
5	A5	131	85.2308	0.216759	0.0426362
5	A5	132	85.4238	0.213641	0.041019
5	A5	133	85.6168	0.211669	0.0397795
5	A5	134	85.8098	0.208923	0.0387938
5	A5	135	86.0028	0.20538	0.0380104
5	A5	136	86.1958	0.204248	0.0373995
5	A5	137	86.3888	0.200602	0.0369268
5	A5	138	86.5818	0.197585	0.0365466
5	A5	139	86.7748	0.195587	0.0362039
5	A5	140	86.9678	0.193587	0.0358343
5	A5	141	87.1608	0.190503	0.0353712
5	A5	142	87.3538	0.187523	0.0347653
5	A5	143	87.5468	0.185197	0.0340116
5	A5	144	87.7398	0.18247	0.033157
5	A5	145	87.9328	0.181226	0.0322727
5	A5	146	88.1258	0.179781	0.0314086
5	A5	147	88.3188	0.176004	0.0305669
5	A5	148	88.5118	0.174292	0.0297204
5	A5	149	88.7048	0.172059	0.0288607
5	A5	150	88.8978	0.170131	0.0280306
5	A5	151	89.0908	0.167515	0.0273108
5	A5	152	89.2838	0.166188	0.0267689
5	A5	153	89.4768	0.163242	0.0264109
5	A5	154	89.6698	0.16288	0.0261713
5	A5	155	89.8627	0.15924	0.0259394
5	A5	156	90.0557	0.158378	0.0256009
5	A5	157	90.2487	0.156772	0.0250681
5	A5	158	90.4417	0.154266	0.0242963
5	A5	159	90.6347	0.152668	0.0232917
5	A5	160	90.8277	0.150902	0.0221198
5	A5	161	91.0207	0.150809	0.0208994
5	A5	162	91.2137	0.148386	0.019777
5	A5	163	91.4067	0.148024	0.0188816
5	A5	164	91.5997	0.146385	0.0182864
5	A5	165	91.7927	0.145467	0.0179886
5	A5	166	91.9857	0.144355	0.0179206
5	A5	167	92.1787	0.141995	0.0179775
5	A5	168	92.3717	0.141852	0.0180509
5	A5	169	92.5647	0.140036	0.0180559
5	A5	170	92.7577	0.138124	0.0179444
5	A5	171	92.9507	0.137778	0.0177052
5	A5	172	93.1437	0.13635	0.0173545
5	A5	173	93.3367	0.134845	0.0169214
5	A5	174	93.5297	0.133727	0.0164313
5	A5	175	93.7227	0.132711	0.0158835
5	A5	176	93.9157	0.132358	0.0152252
5	A5	177	94.1087	0.130421	0.0143409
5	A5	178	94.3017	0.129623	0.0130805
5	A5	179	94.4947	0.128104	0.0113378
5	A5	180	94.6877	0.126425	0.00914205
5	A5	181	94.8807	0.127958	0.00669926
6	A6	1	60.141	5.07847	0.357396
6	A6	2	60.334	5.07294	0.351915
6	A6	3	60.527	5.05253	0.346717
6	A6	4	60.72	5.03149	0.343215
6	A6	5	60.913	5.00741	0.342545
6	A6	6	61.106	4.98272	0.345181
6	A6	7	61.299	4.96107	0.350768
6	A6	8	61.492	4.93828	0.358219
6	A6	9	61.685	4.9091	0.36607
6	A6	10	61.878	4.8849	0.372973
6	A6	11	62.071	4.85285	0.378167
6	A6	12	62.264	4.81951	0.38168
6	A6	13	62.457	4.79872	0.384151
6	A6	14	62.65	4.76935	0.386358
6	A6	15	62.843	4.74772	0.388798
6	A6	16	63.036	4.71184	0.391492
6	A6	17	63.229	4.68479	0.394135
6	A6	18	63.422	4.65546	0.396366
6	A6	19	63.615	4.63068	0.397939
6	A6	20	63.808	4.59971	0.398743
6	A6	21	64.001	4.56804	0.39874
6	A6	22	64.194	4.544	0.397902
6	A6	23	64.387	4.51553	0.396229
6	A6	24	64.58	4.48226	0.393871
6	A6	25	64.773	4.45799	0.391205
6	A6	26	64.966	4.42691	0.388798
6	A6	27	65.159	4.40127	0.387232
6	A6	28	65.352	4.37862	0.386841
6	A6	29	65.545	4.34804	0.387559
6	A6	30	65.738	4.32375	0.388948
6	A6	31	65.931	4.29028	0.390406
6	A6	32	66.1239	4.26293	0.391408
6	A6	33	66.3169	4.2369	0.391634
6	A6	34	66.5099	4.20767	0.390969
6	A6	35	66.7029	4.18067	0.389451
6	A6	36	66.8959	4.14727	0.387247
6	A6	37	67.0889	4.12366	0.384639
6	A6	38	67.2819	4.09425	0.381995
6	A6	39	67.4749	4.06692	0.379673
6	A6	40	67.6679	4.04175	0.377921
6	A6	41	67.8609	4.01653	0.376814
6	A6	42	68.0539	3.98421	0.376269
6	A6	43	68.2469	3.96432	0.376147
6	A6	44	68.4399	3.93282	0.376327
6	A6	45	68.6329	3.90636	0.376754
6	A6	46	68.8259	3.87511	0.377366
6	A6	47	69.0189	3.85814	0.377993
6	A6	48	69.2119	3.82727	0.378327
6	A6	49	69.4049	3.797	0.378005
6	A6	50	69.5979	3.76654	0.376805
6	A6	51	69.7909	3.74527	0.374755
6	A6	52	69.9839	3.71905	0.372151
6	A6	53	70.1769	3.68811	0.369413
6	A6	54	70.3699	3.66502	0.366968
6	A6	55	70.5629	3.64036	0.365143
6	A6	56	70.7559	3.61132	0.364146
6	A6	57	70.9489	3.58932	0.364096
6	A6	58	71.1419	3.55952	0.365042
6	A6	59	71.3349	3.53562	0.366995
6	A6	60	71.5279	3.50911	0.369945
6	A6	61	71.7209	3.48475	0.373819
6	A6	62	71.9139	3.45699	0.378462
6	A6	63	72.1069	3.42947	0.383598
6	A6	64	72.2999	3.4006	0.388788
6	A6	65	72.4929	3.37669	0.393427
6	A6	66	72.6859	3.34581	0.396832
6	A6	67	72.8789	3.31385	0.398432
6	A6	68	73.0719	3.28429	0.398015
6	A6	69	73.2649	3.25648	0.395897
6	A6	70	73.4579	3.22279	0.392863
6	A6	71	73.6509	3.20268	0.389882
6	A6	72	73.8439	3.17153	0.38772
6	A6	73	74.0369	3.14615	0.386632
6	A6	74	74.2299	3.11727	0.386311
6	A6	75	74.4229	3.09356	0.386108
6	A6	76	74.6159	3.05864	0.385399
6	A6	77	74.8089	3.03207	0.383887
6	A6	78	75.0019	3.00693	0.381719
6	A6	79	75.1949	2.98017	0.379336
6	A6	80	75.3879	2.95243	0.377212
6	A6	81	75.5809	2.92809	0.375665
6	A6	82	75.7739	2.89938	0.374766
6	A6	83	75.9669	2.87089	0.374452
6	A6	84	76.1599	2.84767	0.374633
6	A6	85	76.3529	2.82231	0.375307
6	A6	86	76.5459	2.78961	0.376583
6	A6	87	76.7389	2.76461	0.378652
6	A6	88	76.9319	2.74262	0.381735
6	A6	89	77.1249	2.71099	0.386049
6	A6	90	77.3179	2.68094	0.391849
6	A6	91	77.5108	2.6561	0.399519
6	A6	92	77.7038	2.62729	0.409678
6	A6	93	77.8969	2.59772	0.423223
6	A6	94	78.0898	2.56729	0.44134
6	A6	95	78.2828	2.53933	0.465489
6	A6	96	78.4758	2.50436	0.497435
6	A6	97	78.6688	2.46878	0.539323
6	A6	98	78.8618	2.4303	0.593743
6	A6	99	79.0548	2.38888	0.663636
6	A6	100	79.2478	2.34326	0.751958
6	A6	101	79.4408	2.2911	0.861033
6	A6	102	79.6338	2.23016	0.991705
6	A6	103	79.8268	2.15972	1.14244
6	A6	104	80.0198	2.07109	1.30867
6	A6	105	80.2128	1.96865	1.48254
6	A6	106	80.4058	1.84165	1.65322
6	A6	107	80.5988	1.70592	1.80777
6	A6	108	80.7918	1.54599	1.93232
6	A6	109	80.9848	1.38137	2.01376
6	A6	110	81.1778	1.20474	2.04153
6	A6	111	81.3708	1.03196	2.00949
6	A6	112	81.5638	0.865348	1.91743
6	A6	113	81.7568	0.722169	1.77159
6	A6	114	81.9498	0.603101	1.58402
6	A6	115	82.1428	0.506145	1.37071
6	A6	116	82.3358	0.433847	1.14891
6	A6	117	82.5288	0.380168	0.934441
6	A6	118	82.7218	0.343305	0.739529
6	A6	119	82.9148	0.316265	0.57174
6	A6	120	83.1078	0.296604	0.433993
6	A6	121	83.3008	0.281251	0.325454
6	A6	122	83.4938	0.270484	0.242848
6	A6	123	83.6868	0.263519	0.181757
6	A6	124	83.8798	0.257543	0.13761
6	A6	125	84.0728	0.25126	0.10629
6	A6	126	84.2658	0.247668	0.0843926
6	A6	127	84.4588	0.244137	0.0692733
6	A6	128	84.6518	0.240739	0.0589652
6	A6	129	84.8448	0.236745	0.052051
6	A6	130	85.0378	0.234753	0.047522
6	A6	131	85.2308	0.232087	0.044655
6	A6	132	85.4238	0.228386	0.0429198
6	A6	133	85.6168	0.225692	0.0419226
6	A6	134	85.8098	0.222816	0.0413719
6	A6	135	86.0028	0.219853	0.0410567
6	A6	136	86.1958	0.217651	0.0408272
6	A6	137	86.3888	0.213014	0.0405772
6	A6	138	86.5818	0.21109	0.04023
6	A6	139	86.7748	0.208149	0.039728
6	A6	140	86.9678	0.205578	0.0390305
6	A6	141	87.1608	0.202237	0.0381228
6	A6	142	87.3538	0.199005	0.0370349
6	A6	143	87.5468	0.19724	0.0358499
6	A6	144	87.7398	0.194775	0.0346838
6	A6	145	87.9328	0.192659	0.0336369
6	A6	146	88.1258	0.19083	0.0327477
6	A6	147	88.3188	0.188181	0.0319852
6	A6	148	88.5118	0.185594	0.0312886
6	A6	149	88.7048	0.183112	0.0306281
6	A6	150	88.8978	0.180975	0.0300358
6	A6	151	89.0908	0.178911	0.029579
6	A6	152	89.2838	0.17583	0.0292946
6	A6	153	89.4768	0.174914	0.0291331
6	A6	154	89.6698	0.17239	0.02896
6	A6	155	89.8627	0.168745	0.0286161
6	A6	156	90.0557	0.16801	0.028
6	A6	157	90.2487	0.165668	0.0271129
6	A6	158	90.4417	0.163925	0.0260381
6	A6	159	90.6347	0.163547	0.0248785
6	A6	160	90.8277	0.160115	0.0237007
6	A6	161	91.0207	0.158839	0.0225272
6	A6	162	91.2137	0.157999	0.0213721
6	A6	163	91.4067	0.156388	0.0202816
6	A6	164	91.5997	0.154882	0.0193407
6	A6	165	91.7927	0.154427	0.0186406
6	A6	166	91.9857	0.1532	0.0182295
6	A6	167	92.1787	0.151249	0.0180801
6	A6	168	92.3717	0.150616	0.018094
6	A6	169	92.5647	0.149006	0.0181412
6	A6	170	92.7577	0.146587	0.018115
6	A6	171	92.9507	0.146668	0.0179697
6	A6	172	93.1437	0.144826	0.0177177
6	A6	173	93.3367	0.144072	0.0173873
6	A6	174	93.5297	0.142575	0.0169657
6	A6	175	93.7227	0.141552	0.0163687
6	A6	176	93.9157	0.139744	0.0154605
6	A6	177	94.1087	0.138747	0.0141163
6	A6	178	94.3017	0.137578	0.0122954
6	A6	179	94.4947	0.137532	0.0100838
6	A6	180	94.6877	0.137198	0.00768568
6	A6	181	94.8807	0.13669	0.00536506
7	A7	1	60.141	5.05924	0.360709
7	A7	2	60.334	5.04648	0.356616
7	A7	3	60.527	5.02939	0.352983
7	A7	4	60.72	5.00303	0.3508
7	A7	5	60.913	4.98954	0.350643
7	A7	6	61.106	4.95748	0.352519
7	A7	7	61.299	4.9273	0.355978
7	A7	8	61.492	4.91018	0.36041
7	A7	9	61.685	4.88095	0.365252
7	A7	10	61.878	4.85342	0.370103
7	A7	11	62.071	4.83529	0.374766
7	A7	12	62.264	4.7956	0.379203
7	A7	13	62.457	4.76609	0.383396
7	A7	14	62.65	4.75336	0.387147
7	A7	15	62.843	4.72131	0.389954
7	A7	16	63.036	4.68731	0.391171
7	A7	17	63.229	4.65037	0.390384
7	A7	18	63.422	4.63734	0.387763
7	A7	19	63.615	4.59514	0.384107
7	A7	20	63.808	4.57888	0.380542
7	A7	21	64.001	4.54557	0.378059
7	A7	22	64.194	4.53207	0.377192
7	A7	23	64.387	4.49194	0.377906
7	A7	24	64.58	4.47163	0.37973
7	A7	25	64.773	4.4451	0.381942
7	A7	26	64.966	4.4183	0.383806
7	A7	27	65.159	4.3871	0.384784
7	A7	28	65.352	4.36178	0.384706
7	A7	29	65.545	4.32833	0.383766
7	A7	30	65.738	4.30504	0.382394
7	A7	31	65.931	4.28372	0.380974
7	A7	32	66.1239	4.25024	0.379664
7	A7	33	66.3169	4.22269	0.37838
7	A7	34	66.5099	4.20298	0.376961
7	A7	35	66.7029	4.16359	0.375332
7	A7	36	66.8959	4.14536	0.373564
7	A7	37	67.0889	4.11738	0.371792
7	A7	38	67.2819	4.08885	0.37013
7	A7	39	67.4749	4.06474	0.368617
7	A7	40	67.6679	4.03643	0.36731
7	A7	41	67.8609	4.01014	0.366339
7	A7	42	68.0539	3.98587	0.365944
7	A7	43	68.2469	3.9591	0.366347
7	A7	44	68.4399	3.93386	0.367592
7	A7	45	68.6329	3.91078	0.369439
7	A7	46	68.8259	3.87859	0.371371
7	A7	47	69.0189	3.85461	0.372774
7	A7	48	69.2119	3.82865	0.373188
7	A7	49	69.4049	3.79863	0.372517
7	A7	50	69.5979	3.76905	0.371077
7	A7	51	69.7909	3.74575	0.369443
7	A7	52	69.9839	3.72716	0.368155
7	A7	53	70.1769	3.69479	0.367487
7	A7	54	70.3699	3.66571	0.36737
7	A7	55	70.5629	3.64844	0.367532
7	A7	56	70.7559	3.61518	0.367739
7	A7	57	70.9489	3.59083	0.368025
7	A7	58	71.1419	3.56126	0.368782
7	A7	59	71.3349	3.53749	0.370625
7	A7	60	71.5279	3.51263	0.37408
7	A7	61	71.7209	3.48937	0.379213
7	A7	62	71.9139	3.46325	0.385442
7	A7	63	72.1069	3.43134	0.391626
7	A7	64	72.2999	3.40301	0.396439
7	A7	65	72.4929	3.37519	0.39881
7	A7	66	72.6859	3.33976	0.398288
7	A7	67	72.8789	3.31494	0.395149
7	A7	68	73.0719	3.28349	0.390291
7	A7	69	73.2649	3.25797	0.384921
7	A7	70	73.4579	3.23063	0.380176
7	A7	71	73.6509	3.2042	0.376797
7	A7	72	73.8439	3.18294	0.374978
7	A7	73	74.0369	3.15187	0.374463
7	A7	74	74.2299	3.12235	0.37478
7	A7	75	74.4229	3.09595	0.375475
7	A7	76	74.6159	3.07508	0.37621
7	A7	77	74.8089	3.04679	0.376753
7	A7	78	75.0019	3.01639	0.376982
7	A7	79	75.1949	2.99155	0.376895
7	A7	80	75.3879	2.96208	0.376631
7	A7	81	75.5809	2.93593	0.376386
7	A7	82	75.7739	2.9149	0.376268
7	A7	83	75.9669	2.8864	0.376243
7	A7	84	76.1599	2.85275	0.376247
7	A7	85	76.3529	2.8293	0.376376
7	A7	86	76.5459	2.80489	0.376995
7	A7	87	76.7389	2.77567	0.37867
7	A7	88	76.9319	2.75129	0.381959
7	A7	89	77.1249	2.72239	0.387248
7	A7	90	77.3179	2.69687	0.394724
7	A7	91	77.5108	2.66671	0.404526
7	A7	92	77.7038	2.63765	0.416981
7	A7	93	77.8969	2.60835	0.4328
7	A7	94	78.0898	2.57738	0.453133
7	A7	95	78.2828	2.54546	0.47951
7	A7	96	78.4758	2.51673	0.513739
7	A7	97	78.6688	2.4751	0.557891
7	A7	98	78.8618	2.43371	0.614313
7	A7	99	79.0548	2.39424	0.685602
7	A7	100	79.2478	2.34413	0.774328
7	A7	101	79.4408	2.29245	0.882497
7	A7	102	79.6338	2.2278	1.01077
7	A7	103	79.8268	2.15472	1.15769
7	A7	104	80.0198	2.06757	1.31904
7	A7	105	80.2128	1.96117	1.48756
7	A7	106	80.4058	1.84263	1.65307
7	A7	107	80.5988	1.70198	1.8032
7	A7	108	80.7918	1.54727	1.92454
7	A7	109	80.9848	1.38204	2.00428
7	A7	110	81.1778	1.20716	2.0321
7	A7	111	81.3708	1.03806	2.00196
7	A7	112	81.5638	0.873252	1.91347
7	A7	113	81.7568	0.732657	1.77235
7	A7	114	81.9498	0.61051	1.5898
7	A7	115	82.1428	0.51188	1.38083
7	A7	116	82.3358	0.437556	1.16195
7	A7	117	82.5288	0.383767	0.9486
7	A7	118	82.7218	0.344431	0.753077
7	A7	119	82.9148	0.317772	0.583343
7	A7	120	83.1078	0.295931	0.44287
7	A7	121	83.3008	0.281384	0.331391
7	A7	122	83.4938	0.271083	0.246099
7	A7	123	83.6868	0.264472	0.18289
7	A7	124	83.8798	0.257727	0.137335
7	A7	125	84.0728	0.253683	0.105291
7	A7	126	84.2658	0.248789	0.0832054
7	A7	127	84.4588	0.245478	0.0682145
7	A7	128	84.6518	0.242595	0.0581178
7	A7	129	84.8448	0.238418	0.0512971
7	A7	130	85.0378	0.236067	0.0466179
7	A7	131	85.2308	0.232656	0.0433309
7	A7	132	85.4238	0.230197	0.040976
7	A7	133	85.6168	0.227158	0.0392863
7	A7	134	85.8098	0.225181	0.0380967
7	A7	135	86.0028	0.22304	0.037277
7	A7	136	86.1958	0.220203	0.0367122
7	A7	137	86.3888	0.215653	0.0363174
7	A7	138	86.5818	0.21497	0.0360566
7	A7	139	86.7748	0.211886	0.0359209
7	A7	140	86.9678	0.209577	0.0358699
7	A7	141	87.1608	0.209544	0.0357859
7	A7	142	87.3538	0.202368	0.0354932
7	A7	143	87.5468	0.20121	0.034843
7	A7	144	87.7398	0.198637	0.0338013
7	A7	145	87.9328	0.196755	0.0324717
7	A7	146	88.1258	0.19528	0.0310384
7	A7	147	88.3188	0.19279	0.0296805
7	A7	148	88.5118	0.190816	0.0285159
7	A7	149	88.7048	0.188259	0.0275971
7	A7	150	88.8978	0.186901	0.0269258
7	A7	151	89.0908	0.185092	0.026463
7	A7	152	89.2838	0.181468	0.0261265
7	A7	153	89.4768	0.180514	0.0258047
7	A7	154	89.6698	0.178843	0.0253924
7	A7	155	89.8627	0.176619	0.0248351
7	A7	156	90.0557	0.174764	0.0241504
7	A7	157	90.2487	0.17374	0.0234135
7	A7	158	90.4417	0.172028	0.0227124
7	A7	159	90.6347	0.170715	0.0221005
7	A7	160	90.8277	0.169217	0.0215719
7	A7	161	91.0207	0.167001	0.0210701
7	A7	162	91.2137	0.165876	0.0205211
7	A7	163	91.4067	0.164879	0.0198681
7	A7	164	91.5997	0.163072	0.0190898
7	A7	165	91.7927	0.161957	0.018203
7	A7	166	91.9857	0.160404	0.0172597
7	A7	167	92.1787	0.15986	0.0163415
7	A7	168	92.3717	0.159286	0.0155466
7	A7	169	92.5647	0.157057	0.0149647
7	A7	170	92.7577	0.157358	0.0146431
7	A7	171	92.9507	0.156182	0.0145572
7	A7	172	93.1437	0.15521	0.014604
7	A7	173	93.3367	0.153247	0.0146328
7	A7	174	93.5297	0.152073	0.014501
7	A7	175	93.7227	0.15147	0.0141269
7	A7	176	93.9157	0.150453	0.0134965
7	A7	177	94.1087	0.149951	0.0126219
7	A7	178	94.3017	0.149311	0.0114858
7	A7	179	94.4947	0.148083	0.0100354
7	A7	180	94.6877	0.145915	0.00824428
7	A7	181	94.8807	0.145626	0.00619641
8	A8	1	60.141	5.1415	0.360391
8	A8	2	60.334	5.12019	0.353599
8	A8	3	60.527	5.10183	0.347501
8	A8	4	60.72	5.09263	0.344116
8	A8	5	60.913	5.06325	0.344743
8	A8	6	61.106	5.0449	0.349441
8	A8	7	61.299	5.01813	0.357101
8	A8	8	61.492	4.98412	0.366023
8	A8	9	61.685	4.96173	0.374538
8	A8	10	61.878	4.93984	0.38145
8	A8	11	62.071	4.90534	0.386203
8	A8	12	62.264	4.87183	0.388828
8	A8	13	62.457	4.84393	0.389802
8	A8	14	62.65	4.82382	0.389765
8	A8	15	62.843	4.79017	0.389257
8	A8	16	63.036	4.76263	0.388586
8	A8	17	63.229	4.73199	0.387864
8	A8	18	63.422	4.70587	0.387113
8	A8	19	63.615	4.67839	0.386325
8	A8	20	63.808	4.65471	0.385511
8	A8	21	64.001	4.62215	0.384701
8	A8	22	64.194	4.58917	0.383942
8	A8	23	64.387	4.57347	0.383263
8	A8	24	64.58	4.54146	0.382585
8	A8	25	64.773	4.51116	0.381695
8	A8	26	64.966	4.48818	0.380343
8	A8	27	65.159	4.4582	0.378422
8	A8	28	65.352	4.42877	0.376122
8	A8	29	65.545	4.40453	0.37386
8	A8	30	65.738	4.37321	0.372065
8	A8	31	65.931	4.3591	0.370925
8	A8	32	66.1239	4.32724	0.370341
8	A8	33	66.3169	4.29463	0.370087
8	A8	34	66.5099	4.26884	0.370053
8	A8	35	66.7029	4.24629	0.370315
8	A8	36	66.8959	4.21717	0.370993
8	A8	37	67.0889	4.19834	0.372045
8	A8	38	67.2819	4.15821	0.373187
8	A8	39	67.4749	4.1382	0.373984
8	A8	40	67.6679	4.10769	0.374034
8	A8	41	67.8609	4.08935	0.373133
8	A8	42	68.0539	4.04984	0.371406
8	A8	43	68.2469	4.02878	0.369312
8	A8	44	68.4399	3.99901	0.367492
8	A8	45	68.6329	3.97804	0.366474
8	A8	46	68.8259	3.9536	0.36638
8	A8	47	69.0189	3.92425	0.366838
8	A8	48	69.2119	3.89936	0.367195
8	A8	49	69.4049	3.86788	0.366909
8	A8	50	69.5979	3.84039	0.365821
8	A8	51	69.7909	3.81999	0.364192
8	A8	52	69.9839	3.79189	0.362486
8	A8	53	70.1769	3.7677	0.361138
8	A8	54	70.3699	3.73967	0.360411
8	A8	55	70.5629	3.71397	0.360388
8	A8	56	70.7559	3.69045	0.361042
8	A8	57	70.9489	3.66518	0.362337
8	A8	58	71.1419	3.63589	0.364312
8	A8	59	71.3349	3.60738	0.36712
8	A8	60	71.5279	3.587	0.37097
8	A8	61	71.7209	3.55916	0.375938
8	A8	62	71.9139	3.53285	0.381788
8	A8	63	72.1069	3.50572	0.387898
8	A8	64	72.2999	3.47838	0.393389
8	A8	65	72.4929	3.44191	0.397394
8	A8	66	72.6859	3.41827	0.399327
8	A8	67	72.8789	3.38855	0.399046
8	A8	68	73.0719	3.3533	0.396866
8	A8	69	73.2649	3.32804	0.393426
8	A8	70	73.4579	3.3031	0.389513
8	A8	71	73.6509	3.26967	0.385847
8	A8	72	73.8439	3.24433	0.382906
8	A8	73	74.0369	3.2216	0.380844
8	A8	74	74.2299	3.18793	0.379507
8	A8	75	74.4229	3.16349	0.378548
8	A8	76	74.6159	3.13791	0.377615
8	A8	77	74.8089	3.10895	0.37654
8	A8	78	75.0019	3.08127	0.375428
8	A8	79	75.1949	3.05325	0.374609
8	A8	80	75.3879	3.02991	0.374412
8	A8	81	75.5809	3.00464	0.374936
8	A8	82	75.7739	2.97801	0.375936
8	A8	83	75.9669	2.94637	0.376956
8	A8	84	76.1599	2.91945	0.377642
8	A8	85	76.3529	2.89447	0.378026
8	A8	86	76.5459	2.86433	0.378629
8	A8	87	76.7389	2.83941	0.380332
8	A8	88	76.9319	2.81115	0.384045
8	A8	89	77.1249	2.7863	0.390414
8	A8	90	77.3179	2.75986	0.3997
8	A8	91	77.5108	2.73045	0.411934
8	A8	92	77.7038	2.69564	0.427307
8	A8	93	77.8969	2.66592	0.446535
8	A8	94	78.0898	2.63509	0.470998
8	A8	95	78.2828	2.605	0.502604
8	A8	96	78.4758	2.56968	0.543523
8	A8	97	78.6688	2.52872	0.596018
8	A8	98	78.8618	2.48341	0.662423
8	A8	99	79.0548	2.43804	0.745117
8	A8	100	79.2478	2.38703	0.846299
8	A8	101	79.4408	2.32386	0.967399
8	A8	102	79.6338	2.25348	1.10824
8	A8	103	79.8268	2.17225	1.26613
8	A8	104	80.0198	2.07625	1.43523
8	A8	105	80.2128	1.95691	1.60637
8	A8	106	80.4058	1.82172	1.76765
8	A8	107	80.5988	1.67099	1.90553
8	A8	108	80.7918	1.50322	2.00649
8	A8	109	80.9848	1.33266	2.05879
8	A8	110	81.1778	1.153	2.05429
8	A8	111	81.3708	0.982961	1.98998
8	A8	112	81.5638	0.822407	1.86888
8	A8	113	81.7568	0.689285	1.70004
8	A8	114	81.9498	0.578066	1.49729
8	A8	115	82.1428	0.492807	1.27711
8	A8	116	82.3358	0.428635	1.05602
8	A8	117	82.5288	0.381162	0.848173
8	A8	118	82.7218	0.348055	0.663744
8	A8	119	82.9148	0.326022	0.508295
8	A8	120	83.1078	0.309168	0.383127
8	A8	121	83.3008	0.295517	0.286282
8	A8	122	83.4938	0.286667	0.213812
8	A8	123	83.6868	0.280133	0.160992
8	A8	124	83.8798	0.272665	0.12322
8	A8	125	84.0728	0.268606	0.0965515
8	A8	126	84.2658	0.263724	0.0778816
8	A8	127	84.4588	0.262229	0.0648953
8	A8	128	84.6518	0.257618	0.0559182
8	A8	129	84.8448	0.253463	0.0497546
8	A8	130	85.0378	0.25166	0.045561
8	A8	131	85.2308	0.249431	0.0427445
8	A8	132	85.4238	0.245461	0.0408756
8	A8	133	85.6168	0.243545	0.0396218
8	A8	134	85.8098	0.240917	0.038713
8	A8	135	86.0028	0.237239	0.0379444
8	A8	136	86.1958	0.234697	0.0371975
8	A8	137	86.3888	0.232012	0.0364464
8	A8	138	86.5818	0.230069	0.0357308
8	A8	139	86.7748	0.226911	0.0351031
8	A8	140	86.9678	0.225228	0.0345753
8	A8	141	87.1608	0.223055	0.0340985
8	A8	142	87.3538	0.218998	0.0335832
8	A8	143	87.5468	0.217787	0.0329434
8	A8	144	87.7398	0.214895	0.0321342
8	A8	145	87.9328	0.212628	0.031161
8	A8	146	88.1258	0.211258	0.0300667
8	A8	147	88.3188	0.208788	0.0289181
8	A8	148	88.5118	0.206454	0.0278072
8	A8	149	88.7048	0.204352	0.0268545
8	A8	150	88.8978	0.202931	0.0261867
8	A8	151	89.0908	0.201257	0.0258825
8	A8	152	89.2838	0.198939	0.0259143
8	A8	153	89.4768	0.196432	0.0261373
8	A8	154	89.6698	0.194583	0.0263433
8	A8	155	89.8627	0.192129	0.0263488
8	A8	156	90.0557	0.191016	0.0260572
8	A8	157	90.2487	0.18919	0.025463
8	A8	158	90.4417	0.186623	0.0246113
8	A8	159	90.6347	0.185331	0.0235566
8	A8	160	90.8277	0.184434	0.0223513
8	A8	161	91.0207	0.181519	0.0210578
8	A8	162	91.2137	0.181466	0.0197625
8	A8	163	91.4067	0.180204	0.0185726
8	A8	164	91.5997	0.17888	0.0175942
8	A8	165	91.7927	0.177265	0.0169041
8	A8	166	91.9857	0.177361	0.0165261
8	A8	167	92.1787	0.175942	0.0164216
8	A8	168	92.3717	0.17409	0.0165019
8	A8	169	92.5647	0.172775	0.0166602
8	A8	170	92.7577	0.171862	0.0168077
8	A8	171	92.9507	0.170624	0.0168934
8	A8	172	93.1437	0.169787	0.0168925
8	A8	173	93.3367	0.16811	0.0167777
8	A8	174	93.5297	0.16685	0.016501
8	A8	175	93.7227	0.164906	0.0159981
8	A8	176	93.9157	0.165504	0.0152045
8	A8	177	94.1087	0.162924	0.014068
8	A8	178	94.3017	0.162802	0.0125581
8	A8	179	94.4947	0.161654	0.0106842
8	A8	180	94.6877	0.160948	0.00852828
8	A8	181	94.8807	0.159905	0.00626265
9	A9	1	60.141	5.08299	0.364315
9	A9	2	60.334	5.07302	0.360843
9	A9	3	60.527	5.04397	0.35736
9	A9	4	60.72	5.03192	0.35483
9	A9	5	60.913	4.99765	0.354184
9	A9	6	61.106	4.97779	0.355985
9	A9	7	61.299	4.9503	0.360188
9	A9	8	61.492	4.93086	0.366107
9	A9	9	61.685	4.90197	0.372636
9	A9	10	61.878	4.87082	0.37862
9	A9	11	62.071	4.84441	0.383237
9	A9	12	62.264	4.81425	0.386197
9	A9	13	62.457	4.78491	0.387689
9	A9	14	62.65	4.75952	0.388168
9	A9	15	62.843	4.73279	0.388131
9	A9	16	63.036	4.69842	0.387974
9	A9	17	63.229	4.6739	0.387936
9	A9	18	63.422	4.64291	0.388056
9	A9	19	63.615	4.62419	0.388115
9	A9	20	63.808	4.59146	0.387733
9	A9	21	64.001	4.56175	0.386576
9	A9	22	64.194	4.52996	0.384623
9	A9	23	64.387	4.50493	0.38226
9	A9	24	64.58	4.48089	0.38006
9	A9	25	64.773	4.45205	0.378447
9	A9	26	64.966	4.43117	0.377477
9	A9	27	65.159	4.39596	0.376926
9	A9	28	65.352	4.37682	0.376601
9	A9	29	65.545	4.3398	0.376585
9	A9	30	65.738	4.31387	0.377175
9	A9	31	65.931	4.29488	0.378541
9	A9	32	66.1239	4.27291	0.380404
9	A9	33	66.3169	4.23547	0.382007
9	A9	34	66.5099	4.20706	0.382461
9	A9	35	66.7029	4.17772	0.381185
9	A9	36	66.8959	4.15146	0.378137
9	A9	37	67.0889	4.12746	0.373778
9	A9	38	67.2819	4.09539	0.368916
9	A9	39	67.4749	4.07212	0.364503
9	A9	40	67.6679	4.0381	0.361426
9	A9	41	67.8609	4.02467	0.360237
9	A9	42	68.0539	4.00323	0.3609
9	A9	43	68.2469	3.96716	0.362764
9	A9	44	68.4399	3.94644	0.364818
9	A9	45	68.6329	3.9152	0.366175
9	A9	46	68.8259	3.8872	0.366455
9	A9	47	69.0189	3.86253	0.365884
9	A9	48	69.2119	3.83607	0.365059
9	A9	49	69.4049	3.81216	0.364591
9	A9	50	69.5979	3.78753	0.364801
9	A9	51	69.7909	3.75724	0.365606
9	A9	52	69.9839	3.73678	0.366647
9	A9	53	70.1769	3.70435	0.367475
9	A9	54	70.3699	3.6812	0.367776
9	A9	55	70.5629	3.65553	0.36751
9	A9	56	70.7559	3.62156	0.366946
9	A9	57	70.9489	3.60328	0.366579
9	A9	58	71.1419	3.57313	0.366974
9	A9	59	71.3349	3.54998	0.368593
9	A9	60	71.5279	3.52294	0.371648
9	A9	61	71.7209	3.49621	0.37602
9	A9	62	71.9139	3.46863	0.381211
9	A9	63	72.1069	3.44637	0.386395
9	A9	64	72.2999	3.41546	0.390604
9	A9	65	72.4929	3.3822	0.393004
9	A9	66	72.6859	3.35245	0.393213
9	A9	67	72.8789	3.32557	0.391424
9	A9	68	73.0719	3.29816	0.388327
9	A9	69	73.2649	3.26817	0.384827
9	A9	70	73.4579	3.24214	0.381771
9	A9	71	73.6509	3.21644	0.37972
9	A9	72	73.8439	3.18849	0.378848
9	A9	73	74.0369	3.1599	0.378936
9	A9	74	74.2299	3.13501	0.379444
9	A9	75	74.4229	3.10836	0.379677
9	A9	76	74.6159	3.07902	0.37906
9	A9	77	74.8089	3.04772	0.377405
9	A9	78	75.0019	3.02418	0.375048
9	A9	79	75.1949	2.99646	0.372753
9	A9	80	75.3879	2.9707	0.37135
9	A9	81	75.5809	2.94767	0.371329
9	A9	82	75.7739	2.92243	0.37262
9	A9	83	75.9669	2.89298	0.374708
9	A9	84	76.1599	2.86332	0.376987
9	A9	85	76.3529	2.83742	0.379153
9	A9	86	76.5459	2.80953	0.381361
9	A9	87	76.7389	2.78177	0.384132
9	A9	88	76.9319	2.75968	0.388137
9	A9	89	77.1249	2.72505	0.394006
9	A9	90	77.3179	2.69968	0.402315
9	A9	91	77.5108	2.66963	0.413677
9	A9	92	77.7038	2.6413	0.42884
9	A9	93	77.8969	2.61315	0.448782
9	A9	94	78.0898	2.57851	0.474757
9	A9	95	78.2828	2.54573	0.508383
9	A9	96	78.4758	2.509	0.551731
9	A9	97	78.6688	2.46982	0.607315
9	A9	98	78.8618	2.42725	0.677936
9	A9	99	79.0548	2.37774	0.766313
9	A9	100	79.2478	2.32641	0.874516
9	A9	101	79.4408	2.26302	1.00325
9	A9	102	79.6338	2.18688	1.15111
9	A9	103	79.8268	2.10183	1.31389
9	A9	104	80.0198	1.99815	1.48427
9	A9	105	80.2128	1.87719	1.65194
9	A9	106	80.4058	1.73309	1.80437
9	A9	107	80.5988	1.58032	1.92812
9	A9	108	80.7918	1.41127	2.0105
9	A9	109	80.9848	1.24037	2.04125
9	A9	110	81.1778	1.06554	2.01423
9	A9	111	81.3708	0.901862	1.92871
9	A9	112	81.5638	0.748037	1.78992
9	A9	113	81.7568	0.625662	1.60871
9	A9	114	81.9498	0.526368	1.39998
9	A9	115	82.1428	0.450953	1.18029
9	A9	116	82.3358	0.393543	0.965233
9	A9	117	82.5288	0.353017	0.767261
9	A9	118	82.7218	0.323345	0.594532
9	A9	119	82.9148	0.303628	0.450776
9	A9	120	83.1078	0.289076	0.336013
9	A9	121	83.3008	0.277122	0.247686
9	A9	122	83.4938	0.271207	0.181855
9	A9	123	83.6868	0.265309	0.134158
9	A9	124	83.8798	0.260387	0.10046
9	A9	125	84.0728	0.257881	0.0771975
9	A9	126	84.2658	0.253975	0.061485
9	A9	127	84.4588	0.25167	0.0510876
9	A9	128	84.6518	0.248429	0.0443164
9	A9	129	84.8448	0.247667	0.0399186
9	A9	130	85.0378	0.243515	0.0369901
9	A9	131	85.2308	0.240243	0.0349182
9	A9	132	85.4238	0.238754	0.0333315
9	A9	133	85.6168	0.237687	0.0320419
9	A9	134	85.8098	0.234613	0.0309781
9	A9	135	86.0028	0.232286	0.0301318
9	A9	136	86.1958	0.229766	0.0295235
9	A9	137	86.3888	0.22854	0.0291726
9	A9	138	86.5818	0.22692	0.0290574
9	A9	139	86.7748	0.224712	0.0290767
9	A9	140	86.9678	0.222339	0.0290487
9	A9	141	87.1608	0.219444	0.0287696
9	A9	142	87.3538	0.217757	0.0281047
9	A9	143	87.5468	0.214585	0.0270584
9	A9	144	87.7398	0.213872	0.0257638
9	A9	145	87.9328	0.212116	0.0244021
9	A9	146	88.1258	0.211833	0.0231011
9	A9	147	88.3188	0.209398	0.0218914
9	A9	148	88.5118	0.207044	0.0207463
9	A9	149	88.7048	0.2053	0.0196692
9	A9	150	88.8978	0.204901	0.0187476
9	A9	151	89.0908	0.203629	0.018125
9	A9	152	89.2838	0.202713	0.0179106
9	A9	153	89.4768	0.200667	0.0180971
9	A9	154	89.6698	0.199306	0.0185461
9	A9	155	89.8627	0.19828	0.0190427
9	A9	156	90.0557	0.196169	0.0193805
9	A9	157	90.2487	0.194806	0.0194272
9	A9	158	90.4417	0.192984	0.0191491
9	A9	159	90.6347	0.192445	0.0186007
9	A9	160	90.8277	0.190713	0.0178921
9	A9	161	91.0207	0.189787	0.0171497
9	A9	162	91.2137	0.188799	0.0164846
9	A9	163	91.4067	0.18759	0.0159728
9	A9	164	91.5997	0.186548	0.015648
9	A9	165	91.7927	0.185516	0.0155
9	A9	166	91.9857	0.184718	0.0154772
9	A9	167	92.1787	0.183343	0.0154956
9	A9	168	92.3717	0.18171	0.0154633
9	A9	169	92.5647	0.180783	0.015314
9	A9	170	92.7577	0.179639	0.0150341
9	A9	171	92.9507	0.179063	0.0146629
9	A9	172	93.1437	0.177956	0.0142634
9	A9	173	93.3367	0.176921	0.0138837
9	A9	174	93.5297	0.175959	0.0135294
9	A9	175	93.7227	0.17469	0.0131592
9	A9	176	93.9157	0.174509	0.0126912
9	A9	177	94.1087	0.17279	0.0120152
9	A9	178	94.3017	0.172719	0.0110157
9	A9	179	94.4947	0.171079	0.00961603
9	A9	180	94.6877	0.169991	0.00783578
9	A9	181	94.8807	0.169859	0.00582538
10	A10	1	60.141	5.17571	0.374944
10	A10	2	60.334	5.14923	0.370952
10	A10	3	60.527	5.13903	0.366964
10	A10	4	60.72	5.1162	0.363967
10	A10	5	60.913	5.08456	0.362632
10	A10	6	61.106	5.06368	0.363057
10	A10	7	61.299	5.03765	0.364922
10	A10	8	61.492	5.01058	0.367843
10	A10	9	61.685	4.9787	0.371705
10	A10	10	61.878	4.95033	0.376656
10	A10	11	62.071	4.93558	0.382813
10	A10	12	62.264	4.90769	0.389887
10	A10	13	62.457	4.86795	0.397031
10	A10	14	62.65	4.84317	0.403007
10	A10	15	62.843	4.81636	0.4066
10	A10	16	63.036	4.77919	0.407057
10	A10	17	63.229	4.7483	0.404404
10	A10	18	63.422	4.71592	0.399493
10	A10	19	63.615	4.69241	0.393748
10	A10	20	63.808	4.66219	0.388664
10	A10	21	64.001	4.64294	0.385273
10	A10	22	64.194	4.60689	0.383838
10	A10	23	64.387	4.5903	0.383916
10	A10	24	64.58	4.55393	0.384693
10	A10	25	64.773	4.52797	0.385469
10	A10	26	64.966	4.49705	0.385896
10	A10	27	65.159	4.47346	0.38601
10	A10	28	65.352	4.44288	0.386024
10	A10	29	65.545	4.42211	0.386095
10	A10	30	65.738	4.38668	0.38622
10	A10	31	65.931	4.3592	0.386235
10	A10	32	66.1239	4.33564	0.385941
10	A10	33	66.3169	4.30577	0.385165
10	A10	34	66.5099	4.2756	0.383818
10	A10	35	66.7029	4.24872	0.381917
10	A10	36	66.8959	4.22067	0.379584
10	A10	37	67.0889	4.19369	0.377004
10	A10	38	67.2819	4.16555	0.374447
10	A10	39	67.4749	4.14255	0.372242
10	A10	40	67.6679	4.10424	0.370722
10	A10	41	67.8609	4.08875	0.370098
10	A10	42	68.0539	4.06553	0.370311
10	A10	43	68.2469	4.03221	0.370996
10	A10	44	68.4399	4.00687	0.371637
10	A10	45	68.6329	3.97668	0.371847
10	A10	46	68.8259	3.95281	0.371585
10	A10	47	69.0189	3.92097	0.371164
10	A10	48	69.2119	3.90141	0.371049
10	A10	49	69.4049	3.87155	0.371594
10	A10	50	69.5979	3.84598	0.372811
10	A10	51	69.7909	3.81838	0.374329
10	A10	52	69.9839	3.79493	0.375524
10	A10	53	70.1769	3.76483	0.375771
10	A10	54	70.3699	3.73258	0.374748
10	A10	55	70.5629	3.71041	0.372632
10	A10	56	70.7559	3.68027	0.370117
10	A10	57	70.9489	3.65496	0.368222
10	A10	58	71.1419	3.63036	0.367959
10	A10	59	71.3349	3.6023	0.369974
10	A10	60	71.5279	3.58363	0.374302
10	A10	61	71.7209	3.55311	0.380351
10	A10	62	71.9139	3.52324	0.387086
10	A10	63	72.1069	3.49812	0.39337
10	A10	64	72.2999	3.46458	0.398275
10	A10	65	72.4929	3.43627	0.40127
10	A10	66	72.6859	3.40584	0.402248
10	A10	67	72.8789	3.37907	0.401458
10	A10	68	73.0719	3.34516	0.399368
10	A10	69	73.2649	3.31655	0.396528
10	A10	70	73.4579	3.29051	0.393424
10	A10	71	73.6509	3.26508	0.39036
10	A10	72	73.8439	3.23101	0.387479
10	A10	73	74.0369	3.20567	0.384838
10	A10	74	74.2299	3.17466	0.382521
10	A10	75	74.4229	3.14998	0.380634
10	A10	76	74.6159	3.1261	0.379238
10	A10	77	74.8089	3.09911	0.378286
10	A10	78	75.0019	3.06603	0.377683
10	A10	79	75.1949	3.04208	0.37738
10	A10	80	75.3879	3.01511	0.377437
10	A10	81	75.5809	2.98832	0.377958
10	A10	82	75.7739	2.9616	0.378996
10	A10	83	75.9669	2.93574	0.380494
10	A10	84	76.1599	2.90347	0.382354
10	A10	85	76.3529	2.87786	0.384539
10	A10	86	76.5459	2.85278	0.387167
10	A10	87	76.7389	2.822	0.39052
10	A10	88	76.9319	2.79496	0.395076
10	A10	89	77.1249	2.76392	0.401509
10	A10	90	77.3179	2.73509	0.410672
10	A10	91	77.5108	2.70888	0.423507
10	A10	92	77.7038	2.67917	0.440933
10	A10	93	77.8969	2.64788	0.46383
10	A10	94	78.0898	2.61343	0.493141
10	A10	95	78.2828	2.57607	0.5301
10	A10	96	78.4758	2.54168	0.57647
10	A10	97	78.6688	2.49712	0.634639
10	A10	98	78.8618	2.44946	0.707485
10	A10	99	79.0548	2.40288	0.797983
10	A10	100	79.2478	2.34525	0.908525
10	A10	101	79.4408	2.27872	1.04005
10	A10	102	79.6338	2.20686	1.1911
10	A10	103	79.8268	2.11037	1.35717
10	A10	104	80.0198	2.00703	1.53034
10	A10	105	80.2128	1.87746	1.69968
10	A10	106	80.4058	1.73157	1.85208
10	A10	107	80.5988	1.57332	1.97377
10	A10	108	80.7918	1.39791	2.05197
10	A10	109	80.9848	1.2239	2.07669
10	A10	110	81.1778	1.04546	2.04232
10	A10	111	81.3708	0.879891	1.94882
10	A10	112	81.5638	0.725916	1.80224
10	A10	113	81.7568	0.603029	1.61406
10	A10	114	81.9498	0.503967	1.39965
10	A10	115	82.1428	0.428937	1.17578
10	A10	116	82.3358	0.371959	0.958043
10	A10	117	82.5288	0.332735	0.758807
10	A10	118	82.7218	0.303871	0.586035
10	A10	119	82.9148	0.285565	0.443206
10	A10	120	83.1078	0.269253	0.330041
10	A10	121	83.3008	0.26031	0.24367
10	A10	122	83.4938	0.25302	0.179839
10	A10	123	83.6868	0.245482	0.133917
10	A10	124	83.8798	0.242811	0.10156
10	A10	125	84.0728	0.238422	0.0790703
10	A10	126	84.2658	0.234747	0.0635259
10	A10	127	84.4588	0.230462	0.0527602
10	A10	128	84.6518	0.228941	0.0452605
10	A10	129	84.8448	0.226951	0.040015
10	A10	130	85.0378	0.224112	0.0363483
10	A10	131	85.2308	0.22118	0.0337853
10	A10	132	85.4238	0.220353	0.0319724
10	A10	133	85.6168	0.217634	0.0306553
10	A10	134	85.8098	0.214811	0.0296829
10	A10	135	86.0028	0.212826	0.0289984
10	A10	136	86.1958	0.212064	0.0285978
10	A10	137	86.3888	0.209389	0.0284626
10	A10	138	86.5818	0.20824	0.028507
10	A10	139	86.7748	0.204947	0.0285712
10	A10	140	86.9678	0.202726	0.0284688
10	A10	141	87.1608	0.200784	0.0280584
10	A10	142	87.3538	0.198803	0.0272965
10	A10	143	87.5468	0.196721	0.026249
10	A10	144	87.7398	0.19442	0.0250597
10	A10	145	87.9328	0.194267	0.0238951
10	A10	146	88.1258	0.191684	0.0228908
10	A10	147	88.3188	0.190899	0.0221205
10	A10	148	88.5118	0.189261	0.021593
10	A10	149	88.7048	0.186893	0.0212692
10	A10	150	88.8978	0.186061	0.0210814
10	A10	151	89.0908	0.184247	0.0209464
10	A10	152	89.2838	0.181415	0.020777
10	A10	153	89.4768	0.180308	0.0205004
10	A10	154	89.6698	0.179306	0.0200797
10	A10	155	89.8627	0.177685	0.0195241
10	A10	156	90.0557	0.176974	0.0188794
10	A10	157	90.2487	0.174057	0.0182074
10	A10	158	90.4417	0.174599	0.0175674
10	A10	159	90.6347	0.172813	0.0170068
10	A10	160	90.8277	0.171399	0.0165548
10	A10	161	91.0207	0.171123	0.0162212
10	A10	162	91.2137	0.168656	0.0159967
10	A10	163	91.4067	0.168379	0.015859
10	A10	164	91.5997	0.167765	0.0157773
10	A10	165	91.7927	0.166033	0.0157214
10	A10	166	91.9857	0.163996	0.0156723
10	A10	167	92.1787	0.163945	0.0156324
10	A10	168	92.3717	0.162861	0.0156179
10	A10	169	92.5647	0.161666	0.0156331
10	A10	170	92.7577	0.160995	0.0156421
10	A10	171	92.9507	0.158486	0.0155689
10	A10	172	93.1437	0.157114	0.0153289
10	A10	173	93.3367	0.157951	0.0148685
10	A10	174	93.5297	0.15595	0.0141812
10	A10	175	93.7227	0.154187	0.0132941
10	A10	176	93.9157	0.154067	0.0122406
10	A10	177	94.1087	0.153564	0.0110377
10	A10	178	94.3017	0.152991	0.00968021
10	A10	179	94.4947	0.152373	0.00815515
10	A10	180	94.6877	0.15029	0.00647796
10	A10	181	94.8807	0.150819	0.00473139
11	A11	1	60.141	5.32009	0.392853
11	A11	2	60.334	5.30322	0.388518
11	A11	3	60.527	5.28177	0.384872
11	A11	4	60.72	5.25508	0.383159
11	A11	5	60.913	5.24339	0.384091
11	A11	6	61.106	5.2042	0.387553
11	A11	7	61.299	5.17858	0.392728
11	A11	8	61.492	5.14943	0.398564
11	A11	9	61.685	5.11936	0.40417
11	A11	10	61.878	5.09298	0.409016
11	A11	11	62.071	5.06308	0.412869
11	A11	12	62.264	5.02724	0.415639
11	A11	13	62.457	5.0021	0.417263
11	A11	14	62.65	4.97206	0.417683
11	A11	15	62.843	4.93893	0.416913
11	A11	16	63.036	4.9037	0.41514
11	A11	17	63.229	4.8791	0.412722
11	A11	18	63.422	4.84969	0.410114
11	A11	19	63.615	4.82285	0.407743
11	A11	20	63.808	4.78678	0.405925
11	A11	21	64.001	4.7666	0.404803
11	A11	22	64.194	4.73027	0.404317
11	A11	23	64.387	4.70775	0.404191
11	A11	24	64.58	4.67861	0.403977
11	A11	25	64.773	4.64648	0.403233
11	A11	26	64.966	4.61777	0.401748
11	A11	27	65.159	4.58745	0.399694
11	A11	28	65.352	4.55964	0.397576
11	A11	29	65.545	4.53342	0.395967
11	A11	30	65.738	4.5076	0.395184
11	A11	31	65.931	4.47905	0.395134
11	A11	32	66.1239	4.44695	0.395381
11	A11	33	66.3169	4.42195	0.395407
11	A11	34	66.5099	4.3922	0.394868
11	A11	35	66.7029	4.36165	0.393745
11	A11	36	66.8959	4.33232	0.392272
11	A11	37	67.0889	4.3066	0.39076
11	A11	38	67.2819	4.28049	0.389392
11	A11	39	67.4749	4.25128	0.388172
11	A11	40	67.6679	4.21922	0.387038
11	A11	41	67.8609	4.19663	0.38602
11	A11	42	68.0539	4.16507	0.385318
11	A11	43	68.2469	4.13983	0.385182
11	A11	44	68.4399	4.11584	0.385703
11	A11	45	68.6329	4.08325	0.386659
11	A11	46	68.8259	4.05866	0.38755
11	A11	47	69.0189	4.03199	0.38785
11	A11	48	69.2119	3.99598	0.387286
11	A11	49	69.4049	3.97163	0.38599
11	A11	50	69.5979	3.94418	0.384415
11	A11	51	69.7909	3.9206	0.38306
11	A11	52	69.9839	3.89392	0.382241
11	A11	53	70.1769	3.86193	0.382003
11	A11	54	70.3699	3.83689	0.382209
11	A11	55	70.5629	3.80971	0.382686
11	A11	56	70.7559	3.78611	0.383356
11	A11	57	70.9489	3.75109	0.384299
11	A11	58	71.1419	3.72512	0.38577
11	A11	59	71.3349	3.7023	0.3881
11	A11	60	71.5279	3.67094	0.391537
11	A11	61	71.7209	3.64563	0.396038
11	A11	62	71.9139	3.61874	0.401167
11	A11	63	72.1069	3.59006	0.406176
11	A11	64	72.2999	3.55638	0.410241
11	A11	65	72.4929	3.52679	0.412755
11	A11	66	72.6859	3.4944	0.413476
11	A11	67	72.8789	3.46911	0.41252
11	A11	68	73.0719	3.436	0.410245
11	A11	69	73.2649	3.40887	0.40716
11	A11	70	73.4579	3.37311	0.403833
11	A11	71	73.6509	3.35012	0.400809
11	A11	72	73.8439	3.3214	0.398482
11	A11	73	74.0369	3.29321	0.396961
11	A11	74	74.2299	3.26534	0.396036
11	A11	75	74.4229	3.2325	0.395288
11	A11	76	74.6159	3.20947	0.394294
11	A11	77	74.8089	3.18032	0.39284
11	A11	78	75.0019	3.14858	0.391047
11	A11	79	75.1949	3.12317	0.389343
11	A11	80	75.3879	3.0952	0.388301
11	A11	81	75.5809	3.07054	0.388389
11	A11	82	75.7739	3.04067	0.389771
11	A11	83	75.9669	3.01635	0.392264
11	A11	84	76.1599	2.98631	0.395516
11	A11	85	76.3529	2.95482	0.399242
11	A11	86	76.5459	2.92794	0.403436
11	A11	87	76.7389	2.89929	0.408401
11	A11	88	76.9319	2.8705	0.41463
11	A11	89	77.1249	2.83946	0.422653
11	A11	90	77.3179	2.8101	0.432987
11	A11	91	77.5108	2.77793	0.446221
11	A11	92	77.7038	2.74835	0.463203
11	A11	93	77.8969	2.71143	0.485202
11	A11	94	78.0898	2.67828	0.513948
11	A11	95	78.2828	2.64717	0.551546
11	A11	96	78.4758	2.60526	0.600324
11	A11	97	78.6688	2.56296	0.662712
11	A11	98	78.8618	2.5152	0.741146
11	A11	99	79.0548	2.4609	0.837907
11	A11	100	79.2478	2.40335	0.954717
11	A11	101	79.4408	2.33345	1.09204
11	A11	102	79.6338	2.25287	1.24819
11	A11	103	79.8268	2.16072	1.41853
11	A11	104	80.0198	2.04869	1.59503
11	A11	105	80.2128	1.91427	1.76654
11	A11	106	80.4058	1.76665	1.91973
11	A11	107	80.5988	1.59986	2.04056
11	A11	108	80.7918	1.42547	2.11607
11	A11	109	80.9848	1.24722	2.13619
11	A11	110	81.1778	1.06154	2.09541
11	A11	111	81.3708	0.895932	1.99407
11	A11	112	81.5638	0.740456	1.83883
11	A11	113	81.7568	0.616851	1.64201
11	A11	114	81.9498	0.518692	1.41981
11	A11	115	82.1428	0.443019	1.18959
11	A11	116	82.3358	0.388926	0.967237
11	A11	117	82.5288	0.349358	0.764957
11	A11	118	82.7218	0.319212	0.590318
11	A11	119	82.9148	0.301029	0.446314
11	A11	120	83.1078	0.284698	0.332265
11	A11	121	83.3008	0.275901	0.245084
11	A11	122	83.4938	0.268091	0.18049
11	A11	123	83.6868	0.26183	0.133944
11	A11	124	83.8798	0.258026	0.101227
11	A11	125	84.0728	0.254232	0.078721
11	A11	126	84.2658	0.252392	0.0634872
11	A11	127	84.4588	0.247088	0.0532426
11	A11	128	84.6518	0.244352	0.0463033
11	A11	129	84.8448	0.242573	0.0415052
11	A11	130	85.0378	0.240115	0.0381004
11	A11	131	85.2308	0.236809	0.0356391
11	A11	132	85.4238	0.235537	0.033858
11	A11	133	85.6168	0.232704	0.0325979
11	A11	134	85.8098	0.230934	0.031751
11	A11	135	86.0028	0.228127	0.0312269
11	A11	136	86.1958	0.227164	0.0309309
11	A11	137	86.3888	0.224386	0.0307582
11	A11	138	86.5818	0.221198	0.0306036
11	A11	139	86.7748	0.21964	0.0303817
11	A11	140	86.9678	0.217575	0.0300375
11	A11	141	87.1608	0.215556	0.0295401
11	A11	142	87.3538	0.213108	0.0288713
11	A11	143	87.5468	0.211031	0.0280227
11	A11	144	87.7398	0.209265	0.0270063
11	A11	145	87.9328	0.207063	0.0258673
11	A11	146	88.1258	0.20555	0.0246848
11	A11	147	88.3188	0.204145	0.0235551
11	A11	148	88.5118	0.202795	0.0225677
11	A11	149	88.7048	0.200794	0.0217899
11	A11	150	88.8978	0.199776	0.0212597
[truncated: 15,416 more rows]
