# Supplementary material for: Chlorpromazine induces cytotoxic autophagy in glioblastoma cells via endoplasmic reticulum stress and unfolded protein response
Source: J Exp Clin Cancer Res. 2021 Nov 5;40:347. doi: 10.1186/s13046-021-02144-w (PMC8569984; doi:10.1186/s13046-021-02144-w)
Supplement: Supplementary file 2 — Additional file 2. [file 13046_2021_2144_MOESM2_ESM.zip › Raw Data/RT-PCR/25-06-2020 BIP-ATF6 sfere-adese 20h.xls]

## Sheet: Sample Setup
Block Type	Fast 96-Well Block (0.1mL)
Calibration Background is expired	No
Calibration Background performed on	01-28-2020
Calibration Normalization FAM-ROX is expired	No
Calibration Normalization FAM-ROX performed on	01-28-2020
Calibration Normalization VIC-ROX is expired	No
Calibration Normalization VIC-ROX performed on	01-28-2020
Calibration Pure Dye FAM is expired	No
Calibration Pure Dye FAM performed on	01-28-2020
Calibration Pure Dye NED is expired	No
Calibration Pure Dye NED performed on	01-28-2020
Calibration Pure Dye ROX is expired	No
Calibration Pure Dye ROX performed on	01-28-2020
Calibration Pure Dye SYBR is expired	No
Calibration Pure Dye SYBR performed on	01-28-2020
Calibration Pure Dye TAMRA is expired	No
Calibration Pure Dye TAMRA performed on	01-28-2020
Calibration Pure Dye VIC is expired	No
Calibration Pure Dye VIC performed on	01-28-2020
Calibration ROI is expired	No
Calibration ROI performed on	01-28-2020
Calibration Uniformity is expired	No
Calibration Uniformity performed on	01-28-2020
Chemistry	SYBR_GREEN
Date Created	2020-06-25 11:44:24 AM PDT
Experiment Barcode
Experiment Comment
Experiment File Name	D:\Claudia (MP)\2020-06-25 BIP ATF6 20h.eds
Experiment Name	2020-06-25 BIP ATF6 20h
Experiment Run End Time	2020-06-25 12:42:01 PM PDT
Experiment Type	Standard Curve
Instrument Name	278861431
Instrument Serial Number	278861431
Instrument Type	QuantStudio(TM) 6 Flex System
Passive Reference	ROX
Quantification Cycle Method	Ct
Signal Smoothing On	true
Stage/ Cycle where Analysis is performed	Stage 2, Step 2
User Name
Well	Well Position	Sample Name	Sample Color	Biogroup Name	Biogroup Color	Target Name	Target Color	Task	Reporter	Quencher	Quantity	Comments
1	A1	BTSC#1 NT	RGB(176,23,31)			ATF6	RGB(176,23,31)	UNKNOWN	SYBR	None
2	A2	BTSC#1 NT	RGB(176,23,31)			ATF6	RGB(176,23,31)	UNKNOWN	SYBR	None
3	A3	BTSC#1 CPZ	RGB(0,139,69)			ATF6	RGB(176,23,31)	UNKNOWN	SYBR	None
4	A4	BTSC#1 CPZ	RGB(0,139,69)			ATF6	RGB(176,23,31)	UNKNOWN	SYBR	None
5	A5	BTSC#83 NT	RGB(255,127,0)			ATF6	RGB(176,23,31)	UNKNOWN	SYBR	None
6	A6	BTSC#83 NT	RGB(255,127,0)			ATF6	RGB(176,23,31)	UNKNOWN	SYBR	None
7	A7	BTSC#83 CPZ	RGB(139,137,112)			ATF6	RGB(176,23,31)	UNKNOWN	SYBR	None
8	A8	BTSC#83 CPZ	RGB(139,137,112)			ATF6	RGB(176,23,31)	UNKNOWN	SYBR	None
9	A9	BTSC#163NT	RGB(238,121,66)			ATF6	RGB(176,23,31)	UNKNOWN	SYBR	None
10	A10	BTSC#163NT	RGB(238,121,66)			ATF6	RGB(176,23,31)	UNKNOWN	SYBR	None
11	A11	BTSC#163 CPZ	RGB(142,56,142)			ATF6	RGB(176,23,31)	UNKNOWN	SYBR	None
12	A12	BTSC#163 CPZ	RGB(142,56,142)			ATF6	RGB(176,23,31)	UNKNOWN	SYBR	None
13	B1	BTSC#1 NT	RGB(176,23,31)			BIP	RGB(0,0,255)	UNKNOWN	SYBR	None
14	B2	BTSC#1 NT	RGB(176,23,31)			BIP	RGB(0,0,255)	UNKNOWN	SYBR	None
15	B3	BTSC#1 CPZ	RGB(0,139,69)			BIP	RGB(0,0,255)	UNKNOWN	SYBR	None
16	B4	BTSC#1 CPZ	RGB(0,139,69)			BIP	RGB(0,0,255)	UNKNOWN	SYBR	None
17	B5	BTSC#83 NT	RGB(255,127,0)			BIP	RGB(0,0,255)	UNKNOWN	SYBR	None
18	B6	BTSC#83 NT	RGB(255,127,0)			BIP	RGB(0,0,255)	UNKNOWN	SYBR	None
19	B7	BTSC#83 CPZ	RGB(139,137,112)			BIP	RGB(0,0,255)	UNKNOWN	SYBR	None
20	B8	BTSC#83 CPZ	RGB(139,137,112)			BIP	RGB(0,0,255)	UNKNOWN	SYBR	None
21	B9	BTSC#163NT	RGB(238,121,66)			BIP	RGB(0,0,255)	UNKNOWN	SYBR	None
22	B10	BTSC#163NT	RGB(238,121,66)			BIP	RGB(0,0,255)	UNKNOWN	SYBR	None
23	B11	BTSC#163 CPZ	RGB(142,56,142)			BIP	RGB(0,0,255)	UNKNOWN	SYBR	None
24	B12	BTSC#163 CPZ	RGB(142,56,142)			BIP	RGB(0,0,255)	UNKNOWN	SYBR	None
25	C1	BTSC#1 NT	RGB(176,23,31)			GAPDH	RGB(0,139,69)	UNKNOWN	SYBR	None
26	C2	BTSC#1 NT	RGB(176,23,31)			GAPDH	RGB(0,139,69)	UNKNOWN	SYBR	None
27	C3	BTSC#1 CPZ	RGB(0,139,69)			GAPDH	RGB(0,139,69)	UNKNOWN	SYBR	None
28	C4	BTSC#1 CPZ	RGB(0,139,69)			GAPDH	RGB(0,139,69)	UNKNOWN	SYBR	None
29	C5	BTSC#83 NT	RGB(255,127,0)			GAPDH	RGB(0,139,69)	UNKNOWN	SYBR	None
30	C6	BTSC#83 NT	RGB(255,127,0)			GAPDH	RGB(0,139,69)	UNKNOWN	SYBR	None
31	C7	BTSC#83 CPZ	RGB(139,137,112)			GAPDH	RGB(0,139,69)	UNKNOWN	SYBR	None
32	C8	BTSC#83 CPZ	RGB(139,137,112)			GAPDH	RGB(0,139,69)	UNKNOWN	SYBR	None
33	C9	BTSC#163NT	RGB(238,121,66)			GAPDH	RGB(0,139,69)	UNKNOWN	SYBR	None
34	C10	BTSC#163NT	RGB(238,121,66)			GAPDH	RGB(0,139,69)	UNKNOWN	SYBR	None
35	C11	BTSC#163 CPZ	RGB(142,56,142)			GAPDH	RGB(0,139,69)	UNKNOWN	SYBR	None
36	C12	BTSC#163 CPZ	RGB(142,56,142)			GAPDH	RGB(0,139,69)	UNKNOWN	SYBR	None
37	D1	U87MG NT	RGB(198,113,113)			ATF6	RGB(176,23,31)	UNKNOWN	SYBR	None
38	D2	U87MG NT	RGB(198,113,113)			ATF6	RGB(176,23,31)	UNKNOWN	SYBR	None
39	D3	U87MG CPZ	RGB(0,245,255)			ATF6	RGB(176,23,31)	UNKNOWN	SYBR	None
40	D4	U87MG CPZ	RGB(0,245,255)			ATF6	RGB(176,23,31)	UNKNOWN	SYBR	None
41	D5	T98G NT	RGB(238,220,130)			ATF6	RGB(176,23,31)	UNKNOWN	SYBR	None
42	D6	T98G NT	RGB(238,220,130)			ATF6	RGB(176,23,31)	UNKNOWN	SYBR	None
43	D7	T98G CPZ	RGB(238,238,0)			ATF6	RGB(176,23,31)	UNKNOWN	SYBR	None
44	D8	T98G CPZ	RGB(238,238,0)			ATF6	RGB(176,23,31)	UNKNOWN	SYBR	None
45	D9	U251MG NT	RGB(142,142,56)			ATF6	RGB(176,23,31)	UNKNOWN	SYBR	None
46	D10	U251MG NT	RGB(142,142,56)			ATF6	RGB(176,23,31)	UNKNOWN	SYBR	None
47	D11	U251MG CPZ	RGB(238,44,44)			ATF6	RGB(176,23,31)	UNKNOWN	SYBR	None
48	D12	U251MG CPZ	RGB(238,44,44)			ATF6	RGB(176,23,31)	UNKNOWN	SYBR	None
49	E1	U87MG NT	RGB(198,113,113)			BIP	RGB(0,0,255)	UNKNOWN	SYBR	None
50	E2	U87MG NT	RGB(198,113,113)			BIP	RGB(0,0,255)	UNKNOWN	SYBR	None
51	E3	U87MG CPZ	RGB(0,245,255)			BIP	RGB(0,0,255)	UNKNOWN	SYBR	None
52	E4	U87MG CPZ	RGB(0,245,255)			BIP	RGB(0,0,255)	UNKNOWN	SYBR	None
53	E5	T98G NT	RGB(238,220,130)			BIP	RGB(0,0,255)	UNKNOWN	SYBR	None
54	E6	T98G NT	RGB(238,220,130)			BIP	RGB(0,0,255)	UNKNOWN	SYBR	None
55	E7	T98G CPZ	RGB(238,238,0)			BIP	RGB(0,0,255)	UNKNOWN	SYBR	None
56	E8	T98G CPZ	RGB(238,238,0)			BIP	RGB(0,0,255)	UNKNOWN	SYBR	None
57	E9	U251MG NT	RGB(142,142,56)			BIP	RGB(0,0,255)	UNKNOWN	SYBR	None
58	E10	U251MG NT	RGB(142,142,56)			BIP	RGB(0,0,255)	UNKNOWN	SYBR	None
59	E11	U251MG CPZ	RGB(238,44,44)			BIP	RGB(0,0,255)	UNKNOWN	SYBR	None
60	E12	U251MG CPZ	RGB(238,44,44)			BIP	RGB(0,0,255)	UNKNOWN	SYBR	None
61	F1	U87MG NT	RGB(198,113,113)			GAPDH	RGB(0,139,69)	UNKNOWN	SYBR	None
62	F2	U87MG NT	RGB(198,113,113)			GAPDH	RGB(0,139,69)	UNKNOWN	SYBR	None
63	F3	U87MG CPZ	RGB(0,245,255)			GAPDH	RGB(0,139,69)	UNKNOWN	SYBR	None
64	F4	U87MG CPZ	RGB(0,245,255)			GAPDH	RGB(0,139,69)	UNKNOWN	SYBR	None
65	F5	T98G NT	RGB(238,220,130)			GAPDH	RGB(0,139,69)	UNKNOWN	SYBR	None
66	F6	T98G NT	RGB(238,220,130)			GAPDH	RGB(0,139,69)	UNKNOWN	SYBR	None
67	F7	T98G CPZ	RGB(238,238,0)			GAPDH	RGB(0,139,69)	UNKNOWN	SYBR	None
68	F8	T98G CPZ	RGB(238,238,0)			GAPDH	RGB(0,139,69)	UNKNOWN	SYBR	None
69	F9	U251MG NT	RGB(142,142,56)			GAPDH	RGB(0,139,69)	UNKNOWN	SYBR	None
70	F10	U251MG NT	RGB(142,142,56)			GAPDH	RGB(0,139,69)	UNKNOWN	SYBR	None
71	F11	U251MG CPZ	RGB(238,44,44)			GAPDH	RGB(0,139,69)	UNKNOWN	SYBR	None
72	F12	U251MG CPZ	RGB(238,44,44)			GAPDH	RGB(0,139,69)	UNKNOWN	SYBR	None
73	G1
74	G2
75	G3
76	G4
77	G5
78	G6
79	G7
80	G8
81	G9
82	G10
83	G11
84	G12
85	H1
86	H2
87	H3
88	H4
89	H5
90	H6
91	H7
92	H8
93	H9
94	H10
95	H11
96	H12

## Sheet: Amplification Data
Block Type	Fast 96-Well Block (0.1mL)
Calibration Background is expired	No
Calibration Background performed on	01-28-2020
Calibration Normalization FAM-ROX is expired	No
Calibration Normalization FAM-ROX performed on	01-28-2020
Calibration Normalization VIC-ROX is expired	No
Calibration Normalization VIC-ROX performed on	01-28-2020
Calibration Pure Dye FAM is expired	No
Calibration Pure Dye FAM performed on	01-28-2020
Calibration Pure Dye NED is expired	No
Calibration Pure Dye NED performed on	01-28-2020
Calibration Pure Dye ROX is expired	No
Calibration Pure Dye ROX performed on	01-28-2020
Calibration Pure Dye SYBR is expired	No
Calibration Pure Dye SYBR performed on	01-28-2020
Calibration Pure Dye TAMRA is expired	No
Calibration Pure Dye TAMRA performed on	01-28-2020
Calibration Pure Dye VIC is expired	No
Calibration Pure Dye VIC performed on	01-28-2020
Calibration ROI is expired	No
Calibration ROI performed on	01-28-2020
Calibration Uniformity is expired	No
Calibration Uniformity performed on	01-28-2020
Chemistry	SYBR_GREEN
Date Created	2020-06-25 11:44:24 AM PDT
Experiment Barcode
Experiment Comment
Experiment File Name	D:\Claudia (MP)\2020-06-25 BIP ATF6 20h.eds
Experiment Name	2020-06-25 BIP ATF6 20h
Experiment Run End Time	2020-06-25 12:42:01 PM PDT
Experiment Type	Standard Curve
Instrument Name	278861431
Instrument Serial Number	278861431
Instrument Type	QuantStudio(TM) 6 Flex System
Passive Reference	ROX
Quantification Cycle Method	Ct
Signal Smoothing On	true
Stage/ Cycle where Analysis is performed	Stage 2, Step 2
User Name
Well	Cycle	Target Name	Rn	Delta Rn
1	1	ATF6	0.642387	-0.00788488
1	2	ATF6	0.658686	-0.00399566
1	3	ATF6	0.681622	0.00653154
1	4	ATF6	0.690667	0.00316777
1	5	ATF6	0.694693	-0.00521495
1	6	ATF6	0.69685	-0.0154671
1	7	ATF6	0.702598	-0.0221272
1	8	ATF6	0.731862	-0.0052722
1	9	ATF6	0.775334	0.0257903
1	10	ATF6	0.785289	0.0233362
1	11	ATF6	0.786352	0.0119907
1	12	ATF6	0.788186	0.00141579
1	13	ATF6	0.79175	-0.0074294
1	14	ATF6	0.794867	-0.0167214
1	15	ATF6	0.807238	-0.0167588
1	16	ATF6	0.833365	-0.00304085
1	17	ATF6	0.882777	0.033962
1	18	ATF6	0.973936	0.112712
1	19	ATF6	1.13707	0.263439
1	20	ATF6	1.40911	0.52307
1	21	ATF6	1.82306	0.924612
1	22	ATF6	2.35937	1.44851
1	23	ATF6	2.94274	2.01947
1	24	ATF6	3.47821	2.54253
1	25	ATF6	3.91444	2.96635
1	26	ATF6	4.24628	3.28579
1	27	ATF6	4.50561	3.53271
1	28	ATF6	4.71615	3.73084
1	29	ATF6	4.88254	3.88482
1	30	ATF6	5.02166	4.01152
1	31	ATF6	5.13211	4.10957
1	32	ATF6	5.21599	4.18104
1	33	ATF6	5.28402	4.23666
1	34	ATF6	5.33282	4.27306
1	35	ATF6	5.36077	4.28859
1	36	ATF6	5.38309	4.29851
1	37	ATF6	5.39157	4.29458
1	38	ATF6	5.40276	4.29336
1	39	ATF6	5.41058	4.28877
1	40	ATF6	5.40955	4.27533
2	1	ATF6	0.689035	-0.0186567
2	2	ATF6	0.700473	-0.0104123
2	3	ATF6	0.714157	7.89193e-05
2	4	ATF6	0.718619	0.00134762
2	5	ATF6	0.721628	0.00116322
2	6	ATF6	0.724415	0.000756492
2	7	ATF6	0.727221	0.000369078
2	8	ATF6	0.728314	-0.00173149
2	9	ATF6	0.730329	-0.00290956
2	10	ATF6	0.733892	-0.00253946
2	11	ATF6	0.738362	-0.00126272
2	12	ATF6	0.743524	0.000706102
2	13	ATF6	0.750033	0.0040218
2	14	ATF6	0.761322	0.0121169
2	15	ATF6	0.778564	0.0261657
2	16	ATF6	0.80963	0.0540382
2	17	ATF6	0.86882	0.110035
2	18	ATF6	0.973584	0.211606
2	19	ATF6	1.16107	0.3959
2	20	ATF6	1.47545	0.707084
2	21	ATF6	1.95363	1.18208
2	22	ATF6	2.58251	1.80775
2	23	ATF6	3.26948	2.49153
2	24	ATF6	3.89506	3.11392
2	25	ATF6	4.39481	3.61048
2	26	ATF6	4.76778	3.98025
2	27	ATF6	5.06295	4.27223
2	28	ATF6	5.29878	4.50487
2	29	ATF6	5.48924	4.69213
2	30	ATF6	5.63643	4.83614
2	31	ATF6	5.74573	4.94224
2	32	ATF6	5.84095	5.03427
2	33	ATF6	5.91141	5.10154
2	34	ATF6	5.96051	5.14744
2	35	ATF6	5.99238	5.17612
2	36	ATF6	6.00733	5.18788
2	37	ATF6	6.02318	5.20053
2	38	ATF6	6.02847	5.20262
2	39	ATF6	6.0291	5.20006
2	40	ATF6	6.0329	5.20066
3	1	ATF6	0.712662	-0.0199233
3	2	ATF6	0.726465	-0.0101084
3	3	ATF6	0.739687	-0.000873327
3	4	ATF6	0.74619	0.00164207
3	5	ATF6	0.749974	0.00143789
3	6	ATF6	0.752184	-0.000339857
3	7	ATF6	0.756068	-0.00044301
3	8	ATF6	0.759692	-0.000807052
3	9	ATF6	0.763556	-0.000930769
3	10	ATF6	0.767599	-0.000875671
3	11	ATF6	0.771673	-0.000788864
3	12	ATF6	0.775901	-0.000548337
3	13	ATF6	0.782964	0.00252693
3	14	ATF6	0.790993	0.00656838
3	15	ATF6	0.803241	0.0148284
3	16	ATF6	0.824462	0.0320616
3	17	ATF6	0.863652	0.0672639
3	18	ATF6	0.934165	0.13379
3	19	ATF6	1.06276	0.258392
3	20	ATF6	1.29004	0.48169
3	21	ATF6	1.66168	0.849337
3	22	ATF6	2.20071	1.38438
3	23	ATF6	2.86712	2.0468
3	24	ATF6	3.5477	2.7234
3	25	ATF6	4.12415	3.29586
3	26	ATF6	4.56115	3.72887
3	27	ATF6	4.88359	4.04733
3	28	ATF6	5.13801	4.29776
3	29	ATF6	5.34449	4.50025
3	30	ATF6	5.50486	4.65663
3	31	ATF6	5.624	4.77178
3	32	ATF6	5.72344	4.86724
3	33	ATF6	5.80261	4.94242
3	34	ATF6	5.85842	4.99425
3	35	ATF6	5.89619	5.02803
3	36	ATF6	5.91487	5.04271
3	37	ATF6	5.92101	5.04487
3	38	ATF6	5.93117	5.05104
3	39	ATF6	5.93889	5.05477
3	40	ATF6	5.93749	5.04939
4	1	ATF6	0.729698	-0.0240878
4	2	ATF6	0.745194	-0.0130825
4	3	ATF6	0.762501	-0.000267806
4	4	ATF6	0.768336	0.00107541
4	5	ATF6	0.773379	0.00162684
4	6	ATF6	0.777104	0.00086095
4	7	ATF6	0.780965	0.000229943
4	8	ATF6	0.783846	-0.00138025
4	9	ATF6	0.787631	-0.00208761
4	10	ATF6	0.79327	-0.000939358
4	11	ATF6	0.797074	-0.00162699
4	12	ATF6	0.800994	-0.00219946
4	13	ATF6	0.808494	0.000809823
4	14	ATF6	0.816075	0.0038985
4	15	ATF6	0.827996	0.0113286
4	16	ATF6	0.849137	0.0279776
4	17	ATF6	0.888376	0.0627249
4	18	ATF6	0.957641	0.127498
4	19	ATF6	1.08161	0.246981
4	20	ATF6	1.30217	0.463042
4	21	ATF6	1.6619	0.818281
4	22	ATF6	2.18453	1.33642
4	23	ATF6	2.83353	1.98092
4	24	ATF6	3.4991	2.64201
4	25	ATF6	4.05516	3.19358
4	26	ATF6	4.4862	3.62013
4	27	ATF6	4.8101	3.93953
4	28	ATF6	5.0623	4.18724
4	29	ATF6	5.25441	4.37486
4	30	ATF6	5.40617	4.52213
4	31	ATF6	5.53226	4.64372
4	32	ATF6	5.63334	4.74031
4	33	ATF6	5.7115	4.81399
4	34	ATF6	5.76402	4.86201
4	35	ATF6	5.79852	4.89202
4	36	ATF6	5.81599	4.905
4	37	ATF6	5.83057	4.91508
4	38	ATF6	5.83591	4.91594
4	39	ATF6	5.84099	4.91652
4	40	ATF6	5.83752	4.90856
5	1	ATF6	0.699683	-0.0207854
5	2	ATF6	0.713294	-0.0123533
5	3	ATF6	0.728881	-0.00194622
5	4	ATF6	0.736904	0.000897323
5	5	ATF6	0.743181	0.00199445
5	6	ATF6	0.747151	0.000785529
5	7	ATF6	0.752749	0.00120352
5	8	ATF6	0.757791	0.00106557
5	9	ATF6	0.761177	-0.000727768
5	10	ATF6	0.765244	-0.00184043
5	11	ATF6	0.769773	-0.00249109
5	12	ATF6	0.775464	-0.00197934
5	13	ATF6	0.782003	-0.000619837
5	14	ATF6	0.787896	9.34342e-05
5	15	ATF6	0.796547	0.00356485
5	16	ATF6	0.809085	0.0109232
5	17	ATF6	0.829997	0.0266554
5	18	ATF6	0.866779	0.0582583
5	19	ATF6	0.932396	0.118695
5	20	ATF6	1.0506	0.231722
5	21	ATF6	1.25766	0.433596
5	22	ATF6	1.59797	0.76873
5	23	ATF6	2.09341	1.25899
5	24	ATF6	2.72186	1.88226
5	25	ATF6	3.38753	2.54275
5	26	ATF6	3.96852	3.11857
5	27	ATF6	4.4238	3.56867
5	28	ATF6	4.77453	3.91421
5	29	ATF6	5.05123	4.18573
5	30	ATF6	5.27244	4.40177
5	31	ATF6	5.44128	4.56542
5	32	ATF6	5.58078	4.69974
5	33	ATF6	5.69498	4.80877
5	34	ATF6	5.7795	4.8881
5	35	ATF6	5.84222	4.94565
5	36	ATF6	5.888	4.98624
5	37	ATF6	5.92888	5.02195
5	38	ATF6	5.94932	5.0372
5	39	ATF6	5.95922	5.04193
5	40	ATF6	5.97029	5.04782
6	1	ATF6	0.709654	-0.0294086
6	2	ATF6	0.728765	-0.0154551
6	3	ATF6	0.747789	-0.00158833
6	4	ATF6	0.754904	0.000369586
6	5	ATF6	0.760352	0.000659582
6	6	ATF6	0.766295	0.00144555
6	7	ATF6	0.77042	0.000412857
6	8	ATF6	0.774634	-0.000531261
6	9	ATF6	0.780353	3.07707e-05
6	10	ATF6	0.785088	-0.000391926
6	11	ATF6	0.790357	-0.00027991
6	12	ATF6	0.795414	-0.000381158
6	13	ATF6	0.800541	-0.000411418
6	14	ATF6	0.806776	0.000665657
6	15	ATF6	0.81587	0.00460209
6	16	ATF6	0.829124	0.0126989
6	17	ATF6	0.851431	0.0298487
6	18	ATF6	0.88918	0.0624397
6	19	ATF6	0.960206	0.128309
6	20	ATF6	1.08568	0.24863
6	21	ATF6	1.30079	0.458578
6	22	ATF6	1.65293	0.805559
6	23	ATF6	2.16511	1.31258
6	24	ATF6	2.80238	1.94469
6	25	ATF6	3.46081	2.59797
6	26	ATF6	4.03297	3.16497
6	27	ATF6	4.47914	3.60598
6	28	ATF6	4.82042	3.9421
6	29	ATF6	5.09	4.20653
6	30	ATF6	5.29958	4.41095
6	31	ATF6	5.47021	4.57642
6	32	ATF6	5.61127	4.71232
6	33	ATF6	5.7263	4.8222
6	34	ATF6	5.80905	4.89979
6	35	ATF6	5.8733	4.95888
6	36	ATF6	5.91634	4.99676
6	37	ATF6	5.94913	5.0244
6	38	ATF6	5.97383	5.04394
6	39	ATF6	5.98052	5.04547
6	40	ATF6	5.97851	5.0383
7	1	ATF6	0.690414	-0.0181661
7	2	ATF6	0.70312	-0.00772148
7	3	ATF6	0.716343	0.00324136
7	4	ATF6	0.718473	0.00311053
7	5	ATF6	0.718895	0.00127226
7	6	ATF6	0.718983	-0.000900266
7	7	ATF6	0.719339	-0.00280487
7	8	ATF6	0.722174	-0.00222969
7	9	ATF6	0.723137	-0.00352764
7	10	ATF6	0.725154	-0.00377071
7	11	ATF6	0.728898	-0.00228733
7	12	ATF6	0.733172	-0.000274482
7	13	ATF6	0.737842	0.00213569
7	14	ATF6	0.744002	0.00603514
7	15	ATF6	0.752976	0.0127481
7	16	ATF6	0.768017	0.0255289
7	17	ATF6	0.79651	0.0517609
7	18	ATF6	0.84654	0.0995312
7	19	ATF6	0.938245	0.188976
7	20	ATF6	1.10194	0.350408
7	21	ATF6	1.37787	0.624084
7	22	ATF6	1.79999	1.04394
7	23	ATF6	2.36473	1.60642
7	24	ATF6	3.00041	2.23984
7	25	ATF6	3.5945	2.83167
7	26	ATF6	4.07851	3.31342
7	27	ATF6	4.44851	3.68116
7	28	ATF6	4.7396	3.96999
7	29	ATF6	4.9738	4.20193
7	30	ATF6	5.15799	4.38386
7	31	ATF6	5.31098	4.53458
7	32	ATF6	5.43805	4.65939
7	33	ATF6	5.53335	4.75244
7	34	ATF6	5.60072	4.81755
7	35	ATF6	5.65687	4.87143
7	36	ATF6	5.69127	4.90358
7	37	ATF6	5.71104	4.92108
7	38	ATF6	5.7244	4.93218
7	39	ATF6	5.73276	4.93828
7	40	ATF6	5.73864	4.9419
8	1	ATF6	0.68569	-0.0159987
8	2	ATF6	0.697933	-0.00849835
8	3	ATF6	0.709902	-0.00127206
8	4	ATF6	0.716927	0.0010093
8	5	ATF6	0.722315	0.0016544
8	6	ATF6	0.727268	0.0018639
8	7	ATF6	0.72978	-0.000366988
8	8	ATF6	0.733524	-0.00136597
8	9	ATF6	0.738617	-0.00101591
8	10	ATF6	0.743743	-0.000633377
8	11	ATF6	0.747756	-0.001363
8	12	ATF6	0.752311	-0.001551
8	13	ATF6	0.758273	-0.000332271
8	14	ATF6	0.766722	0.00337299
8	15	ATF6	0.777849	0.00975694
8	16	ATF6	0.795112	0.0222772
8	17	ATF6	0.823027	0.0454488
8	18	ATF6	0.874783	0.0924618
8	19	ATF6	0.967329	0.180265
8	20	ATF6	1.13198	0.340168
8	21	ATF6	1.40709	0.610541
8	22	ATF6	1.82888	1.02759
8	23	ATF6	2.39387	1.58783
8	24	ATF6	3.03514	2.22436
8	25	ATF6	3.63882	2.8233
8	26	ATF6	4.1359	3.31563
8	27	ATF6	4.52335	3.69834
8	28	ATF6	4.82613	3.99638
8	29	ATF6	5.07242	4.23793
8	30	ATF6	5.25964	4.4204
8	31	ATF6	5.40924	4.56526
8	32	ATF6	5.53789	4.68917
8	33	ATF6	5.63875	4.78528
8	34	ATF6	5.71197	4.85376
8	35	ATF6	5.76721	4.90426
8	36	ATF6	5.80585	4.93816
8	37	ATF6	5.82704	4.9546
8	38	ATF6	5.84524	4.96806
8	39	ATF6	5.85511	4.97319
8	40	ATF6	5.85573	4.96907
9	1	ATF6	0.681003	-0.0086608
9	2	ATF6	0.689174	-0.00265048
9	3	ATF6	0.69561	0.00162456
9	4	ATF6	0.697409	0.0012629
9	5	ATF6	0.698778	0.000470594
9	6	ATF6	0.700445	-2.35677e-05
9	7	ATF6	0.701716	-0.000913385
9	8	ATF6	0.703021	-0.00176994
9	9	ATF6	0.704742	-0.00221028
9	10	ATF6	0.706819	-0.00229365
9	11	ATF6	0.710002	-0.00127189
9	12	ATF6	0.714819	0.00138441
9	13	ATF6	0.719336	0.00374025
9	14	ATF6	0.72959	0.011833
9	15	ATF6	0.746761	0.0268427
9	16	ATF6	0.775118	0.053039
9	17	ATF6	0.82829	0.104049
9	18	ATF6	0.925249	0.198848
9	19	ATF6	1.09926	0.370699
9	20	ATF6	1.39455	0.663825
9	21	ATF6	1.84578	1.1129
9	22	ATF6	2.44628	1.71123
9	23	ATF6	3.11735	2.38014
9	24	ATF6	3.73661	2.99724
9	25	ATF6	4.23391	3.49239
9	26	ATF6	4.61764	3.87395
9	27	ATF6	4.91914	4.17329
9	28	ATF6	5.1584	4.41039
9	29	ATF6	5.35086	4.60069
9	30	ATF6	5.50399	4.75165
9	31	ATF6	5.62294	4.86845
9	32	ATF6	5.72091	4.96425
9	33	ATF6	5.79518	5.03636
9	34	ATF6	5.85227	5.09129
9	35	ATF6	5.89556	5.13242
9	36	ATF6	5.91906	5.15376
9	37	ATF6	5.93474	5.16728
9	38	ATF6	5.9441	5.17448
9	39	ATF6	5.94468	5.17289
9	40	ATF6	5.94677	5.17283
10	1	ATF6	0.661845	-0.0168497
10	2	ATF6	0.673362	-0.00689835
10	3	ATF6	0.681847	2.16029e-05
10	4	ATF6	0.684271	0.000879701
10	5	ATF6	0.686449	0.00149265
10	6	ATF6	0.68607	-0.000451568
10	7	ATF6	0.686812	-0.00127551
10	8	ATF6	0.688282	-0.00137055
10	9	ATF6	0.690603	-0.000614616
10	10	ATF6	0.692114	-0.000669422
10	11	ATF6	0.69442	7.13146e-05
10	12	ATF6	0.697831	0.00191641
10	13	ATF6	0.704468	0.00698814
10	14	ATF6	0.714199	0.0151534
10	15	ATF6	0.729435	0.0288247
10	16	ATF6	0.756902	0.0547259
10	17	ATF6	0.80784	0.104099
10	18	ATF6	0.902964	0.197658
10	19	ATF6	1.07271	0.365842
10	20	ATF6	1.35935	0.650916
10	21	ATF6	1.79974	1.08974
10	22	ATF6	2.38596	1.67439
10	23	ATF6	3.04631	2.33318
10	24	ATF6	3.66192	2.94722
10	25	ATF6	4.16083	3.44456
10	26	ATF6	4.5467	3.82887
10	27	ATF6	4.84128	4.12189
10	28	ATF6	5.08155	4.36059
10	29	ATF6	5.27761	4.55509
10	30	ATF6	5.43799	4.7139
10	31	ATF6	5.55929	4.83364
10	32	ATF6	5.65989	4.93266
10	33	ATF6	5.7416	5.01281
10	34	ATF6	5.79801	5.06766
10	35	ATF6	5.84032	5.1084
10	36	ATF6	5.86057	5.12709
10	37	ATF6	5.87411	5.13906
10	38	ATF6	5.88408	5.14747
10	39	ATF6	5.88488	5.1467
10	40	ATF6	5.88807	5.14832
11	1	ATF6	0.621917	0.00100209
11	2	ATF6	0.624102	0.000416523
11	3	ATF6	0.627932	0.0014758
11	4	ATF6	0.630776	0.00154863
11	5	ATF6	0.633062	0.00106391
11	6	ATF6	0.633659	-0.0011106
11	7	ATF6	0.636492	-0.00104827
11	8	ATF6	0.638637	-0.00167431
11	9	ATF6	0.640894	-0.00218788
11	10	ATF6	0.643974	-0.00187956
11	11	ATF6	0.64812	-0.000504431
11	12	ATF6	0.652022	0.000627507
11	13	ATF6	0.657855	0.00368921
11	14	ATF6	0.66639	0.00945332
11	15	ATF6	0.677908	0.0182002
11	16	ATF6	0.698874	0.036395
11	17	ATF6	0.737066	0.0718169
11	18	ATF6	0.80857	0.14055
11	19	ATF6	0.938474	0.267683
11	20	ATF6	1.16633	0.492773
11	21	ATF6	1.53752	0.861184
11	22	ATF6	2.07422	1.39512
11	23	ATF6	2.73762	2.05574
11	24	ATF6	3.41577	2.73112
11	25	ATF6	3.9997	3.31228
11	26	ATF6	4.44861	3.75842
11	27	ATF6	4.78227	4.08931
11	28	ATF6	5.04586	4.35013
11	29	ATF6	5.26277	4.56427
11	30	ATF6	5.42996	4.72869
11	31	ATF6	5.56877	4.86473
11	32	ATF6	5.68449	4.97767
11	33	ATF6	5.76794	5.05835
11	34	ATF6	5.8305	5.11814
11	35	ATF6	5.87335	5.15822
11	36	ATF6	5.90627	5.18837
11	37	ATF6	5.92079	5.20013
11	38	ATF6	5.92464	5.2012
11	39	ATF6	5.92816	5.20195
11	40	ATF6	5.93208	5.2031
12	1	ATF6	0.623855	-0.0128848
12	2	ATF6	0.633783	-0.00592473
12	3	ATF6	0.64292	0.000242813
12	4	ATF6	0.645842	0.000197105
12	5	ATF6	0.649269	0.000654699
12	6	ATF6	0.651477	-0.000105073
12	7	ATF6	0.654012	-0.000539106
12	8	ATF6	0.657362	-0.00015727
12	9	ATF6	0.660625	0.000136828
12	10	ATF6	0.662206	-0.00125106
12	11	ATF6	0.665674	-0.000751621
12	12	ATF6	0.66942	2.59302e-05
12	13	ATF6	0.673909	0.00154675
12	14	ATF6	0.681797	0.00646569
12	15	ATF6	0.694316	0.016016
12	16	ATF6	0.714302	0.0330338
12	17	ATF6	0.751854	0.0676166
12	18	ATF6	0.819488	0.132282
12	19	ATF6	0.944231	0.254057
12	20	ATF6	1.16478	0.471635
12	21	ATF6	1.52459	0.828476
12	22	ATF6	2.04975	1.35067
12	23	ATF6	2.70477	2.00272
12	24	ATF6	3.38269	2.67767
12	25	ATF6	3.96655	3.25857
12	26	ATF6	4.42015	3.7092
12	27	ATF6	4.76619	4.05227
12	28	ATF6	5.03248	4.31559
12	29	ATF6	5.24112	4.52125
12	30	ATF6	5.41448	4.69165
12	31	ATF6	5.55138	4.82559
12	32	ATF6	5.65824	4.92947
12	33	ATF6	5.74396	5.01222
12	34	ATF6	5.80711	5.07241
12	35	ATF6	5.85341	5.11574
12	36	ATF6	5.88947	5.14883
12	37	ATF6	5.90303	5.15942
12	38	ATF6	5.91083	5.16425
12	39	ATF6	5.91745	5.1679
12	40	ATF6	5.92667	5.17415
13	1	BIP	0.696312	-0.0178097
13	2	BIP	0.705348	-0.0127804
13	3	BIP	0.719901	-0.00223441
13	4	BIP	0.72873	0.002588
13	5	BIP	0.733034	0.00288506
13	6	BIP	0.734136	-1.99741e-05
13	7	BIP	0.737291	-0.0008721
13	8	BIP	0.741532	-0.000637813
13	9	BIP	0.7451	-0.00107604
13	10	BIP	0.747903	-0.00228014
13	11	BIP	0.752223	-0.00196705
13	12	BIP	0.757808	-0.000388203
13	13	BIP	0.766206	0.00400267
13	14	BIP	0.777247	0.0110374
13	15	BIP	0.795466	0.0252495
13	16	BIP	0.827981	0.0537577
13	17	BIP	0.884195	0.105965
13	18	BIP	0.990146	0.207909
13	19	BIP	1.18082	0.394575
13	20	BIP	1.49688	0.706627
13	21	BIP	1.94365	1.14939
13	22	BIP	2.44384	1.64558
13	23	BIP	2.9061	2.10383
13	24	BIP	3.30194	2.49566
13	25	BIP	3.64813	2.83784
13	26	BIP	3.94119	3.1269
13	27	BIP	4.18642	3.36812
13	28	BIP	4.39279	3.57048
13	29	BIP	4.56675	3.74044
13	30	BIP	4.7191	3.88878
13	31	BIP	4.84919	4.01487
13	32	BIP	4.96698	4.12864
13	33	BIP	5.07151	4.22917
13	34	BIP	5.15608	4.30973
13	35	BIP	5.23021	4.37985
13	36	BIP	5.2921	4.43774
13	37	BIP	5.35477	4.4964
13	38	BIP	5.41132	4.54895
13	39	BIP	5.46519	4.59881
13	40	BIP	5.50344	4.63305
14	1	BIP	0.668131	-0.0167432
14	2	BIP	0.677465	-0.010365
14	3	BIP	0.691988	0.00120263
14	4	BIP	0.695751	0.00201006
14	5	BIP	0.698146	0.00145052
14	6	BIP	0.699424	-0.000226787
14	7	BIP	0.700474	-0.00213292
14	8	BIP	0.702323	-0.00323939
14	9	BIP	0.707168	-0.00134966
14	10	BIP	0.710151	-0.00132156
14	11	BIP	0.71326	-0.00116835
14	12	BIP	0.717944	0.000560922
14	13	BIP	0.724553	0.00421453
14	14	BIP	0.734744	0.0114501
14	15	BIP	0.753126	0.0268767
14	16	BIP	0.787695	0.0584904
14	17	BIP	0.846092	0.113932
14	18	BIP	0.956667	0.221552
14	19	BIP	1.15659	0.41852
14	20	BIP	1.48596	0.744934
14	21	BIP	1.94399	1.20001
14	22	BIP	2.4558	1.70886
14	23	BIP	2.91808	2.16819
14	24	BIP	3.31081	2.55796
14	25	BIP	3.65172	2.89591
14	26	BIP	3.94061	3.18185
14	27	BIP	4.18495	3.42323
14	28	BIP	4.39149	3.62682
14	29	BIP	4.55851	3.79089
14	30	BIP	4.70244	3.93186
14	31	BIP	4.83322	4.05969
14	32	BIP	4.95001	4.17352
14	33	BIP	5.05251	4.27306
14	34	BIP	5.13465	4.35225
14	35	BIP	5.20479	4.41944
14	36	BIP	5.26698	4.47867
14	37	BIP	5.32523	4.53397
14	38	BIP	5.377	4.58278
14	39	BIP	5.42069	4.62351
14	40	BIP	5.46042	4.66029
15	1	BIP	0.704899	-0.0129209
15	2	BIP	0.714578	-0.00835315
15	3	BIP	0.727269	-0.000773013
15	4	BIP	0.733086	-6.68385e-05
15	5	BIP	0.739435	0.0011722
15	6	BIP	0.746022	0.00264847
15	7	BIP	0.749422	0.000937971
15	8	BIP	0.751733	-0.00186228
15	9	BIP	0.756519	-0.00218702
15	10	BIP	0.762439	-0.00137732
15	11	BIP	0.767417	-0.00150936
15	12	BIP	0.774035	-2.87728e-06
15	13	BIP	0.782168	0.00302007
15	14	BIP	0.794732	0.0104732
15	15	BIP	0.817282	0.0279125
15	16	BIP	0.855148	0.0606675
15	17	BIP	0.925652	0.126061
15	18	BIP	1.05425	0.249546
15	19	BIP	1.28137	0.471563
15	20	BIP	1.647	0.832082
15	21	BIP	2.13364	1.3136
15	22	BIP	2.6521	1.82695
15	23	BIP	3.10987	2.27962
15	24	BIP	3.49741	2.66204
15	25	BIP	3.8288	2.98832
15	26	BIP	4.10738	3.2618
15	27	BIP	4.33632	3.48562
15	28	BIP	4.5268	3.67099
15	29	BIP	4.69346	3.83254
15	30	BIP	4.83348	3.96745
15	31	BIP	4.95301	4.08187
15	32	BIP	5.0627	4.18645
15	33	BIP	5.15798	4.27662
15	34	BIP	5.232	4.34553
15	35	BIP	5.2986	4.40702
15	36	BIP	5.36094	4.46425
15	37	BIP	5.4198	4.518
15	38	BIP	5.46693	4.56001
15	39	BIP	5.51228	4.60026
15	40	BIP	5.55064	4.63351
16	1	BIP	0.706493	-0.0237889
16	2	BIP	0.719427	-0.014024
16	3	BIP	0.735791	-0.000829305
16	4	BIP	0.743423	0.00363435
16	5	BIP	0.746536	0.00357841
16	6	BIP	0.74455	-0.00157663
16	7	BIP	0.74621	-0.00308501
16	8	BIP	0.749174	-0.00328966
16	9	BIP	0.752859	-0.00277434
16	10	BIP	0.757888	-0.0009138
16	11	BIP	0.763505	0.0015342
16	12	BIP	0.768861	0.00372179
16	13	BIP	0.776929	0.00862097
16	14	BIP	0.792788	0.0213104
16	15	BIP	0.815465	0.0408188
16	16	BIP	0.852674	0.0748589
16	17	BIP	0.924179	0.143195
16	18	BIP	1.05322	0.269072
16	19	BIP	1.28412	0.4968
16	20	BIP	1.65208	0.861589
16	21	BIP	2.13841	1.34475
16	22	BIP	2.65456	1.85773
16	23	BIP	3.10625	2.30625
16	24	BIP	3.49388	2.69071
16	25	BIP	3.8301	3.02377
16	26	BIP	4.11016	3.30066
16	27	BIP	4.34029	3.52762
16	28	BIP	4.53144	3.7156
16	29	BIP	4.70261	3.8836
16	30	BIP	4.84311	4.02094
16	31	BIP	4.96281	4.13747
16	32	BIP	5.07581	4.24729
16	33	BIP	5.17315	4.34146
16	34	BIP	5.25308	4.41823
16	35	BIP	5.32737	4.48934
16	36	BIP	5.38834	4.54714
16	37	BIP	5.44437	4.60001
16	38	BIP	5.49582	4.64829
16	39	BIP	5.54537	4.69467
16	40	BIP	5.58335	4.72949
17	1	BIP	0.725713	0.00973612
17	2	BIP	0.730363	0.0099094
17	3	BIP	0.731015	0.00608422
17	4	BIP	0.731746	0.00233802
17	5	BIP	0.73222	-0.00166532
17	6	BIP	0.734759	-0.00360317
17	7	BIP	0.739206	-0.00363338
17	8	BIP	0.743774	-0.00354224
17	9	BIP	0.749381	-0.00241231
17	10	BIP	0.75502	-0.00125066
17	11	BIP	0.762636	0.00188819
17	12	BIP	0.771021	0.00579665
17	13	BIP	0.782378	0.0126757
17	14	BIP	0.800738	0.0265586
17	15	BIP	0.832804	0.0541483
17	16	BIP	0.891457	0.108324
17	17	BIP	1.00013	0.212521
17	18	BIP	1.19478	0.402696
17	19	BIP	1.5194	0.722832
17	20	BIP	1.9765	1.17546
17	21	BIP	2.49426	1.68874
17	22	BIP	2.9669	2.1569
17	23	BIP	3.36955	2.55507
17	24	BIP	3.71908	2.90013
17	25	BIP	4.01654	3.19311
17	26	BIP	4.26497	3.43706
17	27	BIP	4.46863	3.63625
17	28	BIP	4.63932	3.80247
17	29	BIP	4.78882	3.94748
17	30	BIP	4.91576	4.06994
17	31	BIP	5.0246	4.17431
17	32	BIP	5.13362	4.27885
17	33	BIP	5.22687	4.36763
17	34	BIP	5.29226	4.42854
17	35	BIP	5.35815	4.48995
17	36	BIP	5.41848	4.54581
17	37	BIP	5.46689	4.58974
17	38	BIP	5.51491	4.63328
17	39	BIP	5.55169	4.66559
17	40	BIP	5.58905	4.69846
18	1	BIP	0.75605	-0.0108428
18	2	BIP	0.766233	-0.00538497
18	3	BIP	0.776876	0.000531679
18	4	BIP	0.78216	0.00108921
18	5	BIP	0.786312	0.000515684
18	6	BIP	0.789422	-0.00110039
18	7	BIP	0.794643	-0.000605381
18	8	BIP	0.799912	-6.25126e-05
18	9	BIP	0.803658	-0.00104171
18	10	BIP	0.807774	-0.00165195
18	11	BIP	0.813352	-0.000800271
18	12	BIP	0.822003	0.00312564
18	13	BIP	0.833271	0.00966706
18	14	BIP	0.849716	0.0213863
18	15	BIP	0.881342	0.0482863
18	16	BIP	0.937904	0.100123
18	17	BIP	1.04047	0.197963
18	18	BIP	1.22564	0.378406
18	19	BIP	1.53624	0.684285
18	20	BIP	1.97327	1.11659
18	21	BIP	2.46174	1.60033
18	22	BIP	2.91233	2.0462
18	23	BIP	3.2989	2.42804
18	24	BIP	3.63478	2.7592
18	25	BIP	3.92083	3.04052
18	26	BIP	4.15595	3.27091
18	27	BIP	4.35452	3.46475
18	28	BIP	4.51832	3.62382
18	29	BIP	4.65678	3.75756
18	30	BIP	4.78029	3.87634
18	31	BIP	4.88706	3.97839
18	32	BIP	4.98003	4.06663
18	33	BIP	5.07003	4.15191
18	34	BIP	5.14562	4.22277
18	35	BIP	5.21023	4.28266
18	36	BIP	5.26846	4.33616
18	37	BIP	5.31481	4.37778
18	38	BIP	5.36004	4.41829
18	39	BIP	5.40992	4.46344
18	40	BIP	5.44727	4.49607
19	1	BIP	0.673688	-0.00803476
19	2	BIP	0.681998	-0.00301231
19	3	BIP	0.689263	0.000965398
19	4	BIP	0.692872	0.00128719
19	5	BIP	0.695632	0.000760155
19	6	BIP	0.696263	-0.0018959
19	7	BIP	0.69965	-0.00179572
19	8	BIP	0.703328	-0.00140496
19	9	BIP	0.707886	-0.000133903
19	10	BIP	0.711158	-0.000149412
19	11	BIP	0.716962	0.00236714
19	12	BIP	0.725847	0.00796508
19	13	BIP	0.740524	0.0193551
19	14	BIP	0.765221	0.0407648
19	15	BIP	0.810639	0.0828961
19	16	BIP	0.894592	0.163561
19	17	BIP	1.04745	0.313134
19	18	BIP	1.31197	0.574369
19	19	BIP	1.71218	0.971288
19	20	BIP	2.21015	1.46597
19	21	BIP	2.70431	1.95685
19	22	BIP	3.1328	2.38205
19	23	BIP	3.50104	2.747
19	24	BIP	3.82035	3.06302
19	25	BIP	4.09263	3.33202
19	26	BIP	4.31562	3.55172
19	27	BIP	4.49443	3.72724
19	28	BIP	4.65278	3.8823
19	29	BIP	4.78953	4.01577
19	30	BIP	4.90913	4.13208
19	31	BIP	5.01781	4.23747
19	32	BIP	5.11107	4.32745
19	33	BIP	5.19192	4.40501
19	34	BIP	5.26306	4.47286
19	35	BIP	5.32624	4.53275
19	36	BIP	5.3844	4.58763
19	37	BIP	5.43464	4.63458
19	38	BIP	5.48151	4.67817
19	39	BIP	5.51972	4.71308
19	40	BIP	5.55405	4.74413
20	1	BIP	0.640495	-0.00787421
20	2	BIP	0.648943	-0.00220967
20	3	BIP	0.655492	0.00155616
20	4	BIP	0.658705	0.00198574
20	5	BIP	0.65973	0.000227476
20	6	BIP	0.659805	-0.00248119
20	7	BIP	0.662926	-0.00214393
20	8	BIP	0.666272	-0.00158119
20	9	BIP	0.669577	-0.00105929
20	10	BIP	0.673549	0.000129481
20	11	BIP	0.67957	0.00336674
20	12	BIP	0.688198	0.00921128
20	13	BIP	0.701429	0.0196586
20	14	BIP	0.726788	0.0422344
20	15	BIP	0.771819	0.0844817
20	16	BIP	0.855701	0.165581
20	17	BIP	1.00824	0.315332
20	18	BIP	1.27018	0.57449
20	19	BIP	1.6722	0.973734
20	20	BIP	2.17196	1.47071
20	21	BIP	2.67186	1.96782
20	22	BIP	3.10402	2.3972
20	23	BIP	3.47483	2.76522
20	24	BIP	3.79466	3.08227
20	25	BIP	4.06473	3.34956
20	26	BIP	4.29156	3.57361
20	27	BIP	4.47973	3.75899
20	28	BIP	4.6375	3.91398
20	29	BIP	4.77181	4.0455
20	30	BIP	4.89522	4.16613
20	31	BIP	4.99328	4.26141
20	32	BIP	5.086	4.35134
20	33	BIP	5.17356	4.43612
20	34	BIP	5.24615	4.50593
20	35	BIP	5.30522	4.56221
20	36	BIP	5.35665	4.61086
20	37	BIP	5.40448	4.6559
20	38	BIP	5.44927	4.69791
20	39	BIP	5.4939	4.73976
20	40	BIP	5.53672	4.7798
21	1	BIP	0.632264	-0.0125669
21	2	BIP	0.640772	-0.00564398
21	3	BIP	0.649424	0.00142224
21	4	BIP	0.650931	0.00134329
21	5	BIP	0.650822	-0.000350699
21	6	BIP	0.651824	-0.000934258
21	7	BIP	0.653154	-0.00118999
21	8	BIP	0.655568	-0.000361875
21	9	BIP	0.655886	-0.00162886
21	10	BIP	0.657456	-0.00164498
21	11	BIP	0.660774	8.79324e-05
21	12	BIP	0.665529	0.0032572
21	13	BIP	0.671696	0.00783821
21	14	BIP	0.680735	0.0152917
21	15	BIP	0.697509	0.0304808
21	16	BIP	0.728218	0.0596037
21	17	BIP	0.783821	0.113621
21	18	BIP	0.886169	0.214384
21	19	BIP	1.07151	0.398141
21	20	BIP	1.38099	0.706038
21	21	BIP	1.81952	1.14298
21	22	BIP	2.3188	1.64067
21	23	BIP	2.78671	2.10699
21	24	BIP	3.19255	2.51125
21	25	BIP	3.54688	2.864
21	26	BIP	3.84309	3.15862
21	27	BIP	4.09411	3.40806
21	28	BIP	4.30703	3.61939
21	29	BIP	4.4827	3.79347
21	30	BIP	4.63262	3.94181
21	31	BIP	4.76273	4.07034
21	32	BIP	4.88116	4.18718
21	33	BIP	4.98375	4.28818
21	34	BIP	5.07323	4.37607
21	35	BIP	5.15107	4.45233
21	36	BIP	5.22007	4.51974
21	37	BIP	5.2779	4.57599
21	38	BIP	5.33648	4.63299
21	39	BIP	5.38895	4.68387
21	40	BIP	5.42683	4.72016
22	1	BIP	0.644523	-0.00850418
22	2	BIP	0.651047	-0.00395061
22	3	BIP	0.657481	0.000513614
22	4	BIP	0.660278	0.00133987
22	5	BIP	0.661216	0.000308541
22	6	BIP	0.662238	-0.000639935
22	7	BIP	0.663686	-0.00116176
22	8	BIP	0.665666	-0.00115245
22	9	BIP	0.668233	-0.000555138
22	10	BIP	0.670184	-0.000574258
22	11	BIP	0.672299	-0.000429108
22	12	BIP	0.677049	0.00235063
22	13	BIP	0.683156	0.00648774
22	14	BIP	0.69368	0.0150415
22	15	BIP	0.710463	0.0298541
22	16	BIP	0.740293	0.0577137
22	17	BIP	0.795779	0.11123
22	18	BIP	0.899143	0.212624
22	19	BIP	1.08618	0.397693
22	20	BIP	1.39561	0.705152
22	21	BIP	1.83349	1.14107
22	22	BIP	2.32924	1.63484
22	23	BIP	2.79048	2.09411
22	24	BIP	3.19084	2.4925
22	25	BIP	3.53837	2.83806
22	26	BIP	3.83558	3.1333
22	27	BIP	4.08386	3.37961
22	28	BIP	4.29245	3.58623
22	29	BIP	4.46694	3.75875
22	30	BIP	4.61687	3.90671
22	31	BIP	4.74487	4.03274
22	32	BIP	4.86516	4.15106
22	33	BIP	4.9691	4.25303
22	34	BIP	5.05663	4.33859
22	35	BIP	5.12665	4.40664
22	36	BIP	5.19942	4.47744
22	37	BIP	5.26324	4.53929
22	38	BIP	5.32002	4.5941
22	39	BIP	5.36656	4.63867
22	40	BIP	5.3986	4.66874
23	1	BIP	0.590529	-0.00333408
23	2	BIP	0.596519	-3.65431e-06
23	3	BIP	0.600697	0.00151378
23	4	BIP	0.603225	0.00138242
23	5	BIP	0.604923	0.00042048
23	6	BIP	0.606574	-0.000589267
23	7	BIP	0.608444	-0.00137919
23	8	BIP	0.611105	-0.00137792
23	9	BIP	0.613633	-0.00150987
23	10	BIP	0.616084	-0.00171907
23	11	BIP	0.62005	-0.000413116
23	12	BIP	0.623493	0.000369151
23	13	BIP	0.629086	0.00330261
23	14	BIP	0.637946	0.00950234
23	15	BIP	0.652561	0.0214569
23	16	BIP	0.680267	0.0465032
23	17	BIP	0.72738	0.0909561
23	18	BIP	0.815959	0.176875
23	19	BIP	0.980011	0.338267
23	20	BIP	1.25695	0.612548
23	21	BIP	1.66765	1.02059
23	22	BIP	2.15952	1.5098
23	23	BIP	2.63478	1.98239
23	24	BIP	3.04845	2.3934
23	25	BIP	3.40903	2.75133
23	26	BIP	3.71686	3.05649
23	27	BIP	3.96908	3.30605
23	28	BIP	4.18088	3.51519
23	29	BIP	4.36478	3.69644
23	30	BIP	4.52194	3.85094
23	31	BIP	4.65557	3.9819
23	32	BIP	4.77432	4.098
23	33	BIP	4.87436	4.19537
23	34	BIP	4.95973	4.27808
23	35	BIP	5.03793	4.35363
23	36	BIP	5.10846	4.4215
23	37	BIP	5.17062	4.48099
23	38	BIP	5.23124	4.53896
23	39	BIP	5.28527	4.59033
23	40	BIP	5.32462	4.62702
24	1	BIP	0.621994	-0.00462535
24	2	BIP	0.627568	-0.00189637
24	3	BIP	0.63298	0.000671435
24	4	BIP	0.637019	0.00186601
24	5	BIP	0.639558	0.00156004
24	6	BIP	0.641168	0.000325494
24	7	BIP	0.641582	-0.00210526
24	8	BIP	0.644267	-0.00226484
24	9	BIP	0.647394	-0.00198251
24	10	BIP	0.650769	-0.00145163
24	11	BIP	0.653592	-0.00147364
24	12	BIP	0.658831	0.000920715
24	13	BIP	0.664689	0.00393419
24	14	BIP	0.672859	0.00925919
24	15	BIP	0.688402	0.0219581
24	16	BIP	0.71579	0.0465018
24	17	BIP	0.767411	0.0952781
24	18	BIP	0.860565	0.185587
24	19	BIP	1.03046	0.352641
24	20	BIP	1.31806	0.637396
24	21	BIP	1.74199	1.05848
24	22	BIP	2.25223	1.56587
24	23	BIP	2.74129	2.05209
24	24	BIP	3.16352	2.47147
24	25	BIP	3.52917	2.83428
24	26	BIP	3.84462	3.14688
24	27	BIP	4.11091	3.41033
24	28	BIP	4.3329	3.62947
24	29	BIP	4.52159	3.81532
24	30	BIP	4.68422	3.9751
24	31	BIP	4.81946	4.1075
24	32	BIP	4.93257	4.21777
24	33	BIP	5.03814	4.3205
24	34	BIP	5.12961	4.40912
24	35	BIP	5.20877	4.48543
24	36	BIP	5.28043	4.55425
24	37	BIP	5.34477	4.61574
24	38	BIP	5.40014	4.66827
24	39	BIP	5.45181	4.71709
24	40	BIP	5.48624	4.74868
25	1	GAPDH	0.765679	-0.0100715
25	2	GAPDH	0.777761	-0.00441426
25	3	GAPDH	0.788223	-0.000376761
25	4	GAPDH	0.795833	0.00080812
25	5	GAPDH	0.800964	-0.000485957
25	6	GAPDH	0.80793	5.45979e-05
25	7	GAPDH	0.819332	0.00503123
25	8	GAPDH	0.839813	0.0190873
25	9	GAPDH	0.876516	0.0493658
25	10	GAPDH	0.948728	0.115152
25	11	GAPDH	1.08081	0.240806
25	12	GAPDH	1.30495	0.458529
25	13	GAPDH	1.66786	0.81501
25	14	GAPDH	2.19213	1.33285
25	15	GAPDH	2.84561	1.97991
25	16	GAPDH	3.50974	2.63762
25	17	GAPDH	4.07496	3.19641
25	18	GAPDH	4.51311	3.62814
25	19	GAPDH	4.87211	3.98071
25	20	GAPDH	5.18219	4.28436
25	21	GAPDH	5.43876	4.53451
25	22	GAPDH	5.64684	4.73616
25	23	GAPDH	5.81522	4.89812
25	24	GAPDH	5.9571	5.03358
25	25	GAPDH	6.07931	5.14936
25	26	GAPDH	6.17906	5.24269
25	27	GAPDH	6.27457	5.33176
25	28	GAPDH	6.35338	5.40415
25	29	GAPDH	6.42378	5.46813
25	30	GAPDH	6.4807	5.51863
25	31	GAPDH	6.52146	5.55296
25	32	GAPDH	6.56207	5.58715
25	33	GAPDH	6.59499	5.61364
25	34	GAPDH	6.62457	5.6368
25	35	GAPDH	6.65367	5.65947
25	36	GAPDH	6.68806	5.68743
25	37	GAPDH	6.71302	5.70597
25	38	GAPDH	6.72577	5.71229
25	39	GAPDH	6.7484	5.7285
25	40	GAPDH	6.75518	5.72885
26	1	GAPDH	0.760387	-0.0068522
26	2	GAPDH	0.767088	-0.00418332
26	3	GAPDH	0.77606	0.000758225
26	4	GAPDH	0.778718	-0.000615758
26	5	GAPDH	0.782321	-0.00104316
26	6	GAPDH	0.788296	0.000900692
26	7	GAPDH	0.798601	0.00717434
26	8	GAPDH	0.817924	0.0224662
26	9	GAPDH	0.855879	0.0563894
26	10	GAPDH	0.925086	0.121566
26	11	GAPDH	1.05216	0.244613
26	12	GAPDH	1.2741	0.462517
26	13	GAPDH	1.63456	0.818943
26	14	GAPDH	2.16042	1.34077
26	15	GAPDH	2.81893	1.99525
26	16	GAPDH	3.4975	2.66979
26	17	GAPDH	4.08222	3.25048
26	18	GAPDH	4.54067	3.7049
26	19	GAPDH	4.91794	4.07814
26	20	GAPDH	5.23473	4.3909
26	21	GAPDH	5.50457	4.65671
26	22	GAPDH	5.71838	4.86649
26	23	GAPDH	5.89068	5.03475
26	24	GAPDH	6.0436	5.18364
26	25	GAPDH	6.1679	5.30391
26	26	GAPDH	6.27311	5.40509
26	27	GAPDH	6.36317	5.49112
26	28	GAPDH	6.44077	5.56469
26	29	GAPDH	6.51235	5.63224
26	30	GAPDH	6.57269	5.68854
26	31	GAPDH	6.62967	5.7415
26	32	GAPDH	6.68415	5.79194
26	33	GAPDH	6.72814	5.8319
26	34	GAPDH	6.75662	5.85635
26	35	GAPDH	6.78006	5.87576
26	36	GAPDH	6.80391	5.89558
26	37	GAPDH	6.82837	5.91601
26	38	GAPDH	6.84841	5.93202
26	39	GAPDH	6.86804	5.94762
26	40	GAPDH	6.88438	5.95992
27	1	GAPDH	0.766363	0.00142223
27	2	GAPDH	0.769369	-0.000314713
27	3	GAPDH	0.774537	0.000110024
27	4	GAPDH	0.77918	9.10759e-06
27	5	GAPDH	0.783566	-0.000348288
27	6	GAPDH	0.788886	0.000229156
27	7	GAPDH	0.798928	0.00552794
27	8	GAPDH	0.814363	0.0162192
27	9	GAPDH	0.838126	0.0352392
27	10	GAPDH	0.883928	0.076298
27	11	GAPDH	0.969594	0.157221
27	12	GAPDH	1.11975	0.302632
27	13	GAPDH	1.3765	0.554639
27	14	GAPDH	1.78118	0.954579
27	15	GAPDH	2.34914	1.5178
27	16	GAPDH	3.02281	2.18672
27	17	GAPDH	3.67608	2.83524
27	18	GAPDH	4.20393	3.35835
27	19	GAPDH	4.62194	3.77162
27	20	GAPDH	4.98056	4.1255
27	21	GAPDH	5.27824	4.41843
27	22	GAPDH	5.52361	4.65906
27	23	GAPDH	5.7206	4.85131
27	24	GAPDH	5.88115	5.00712
27	25	GAPDH	6.02268	5.1439
27	26	GAPDH	6.13845	5.25493
27	27	GAPDH	6.23694	5.34867
27	28	GAPDH	6.31883	5.42582
27	29	GAPDH	6.38985	5.49209
27	30	GAPDH	6.4474	5.5449
27	31	GAPDH	6.50529	5.59805
27	32	GAPDH	6.54952	5.63754
27	33	GAPDH	6.59504	5.67831
27	34	GAPDH	6.63338	5.71191
27	35	GAPDH	6.66412	5.73791
27	36	GAPDH	6.69069	5.75974
27	37	GAPDH	6.71244	5.77674
27	38	GAPDH	6.73158	5.79114
27	39	GAPDH	6.74733	5.80215
27	40	GAPDH	6.76062	5.81069
28	1	GAPDH	0.754133	-0.0157765
28	2	GAPDH	0.766364	-0.00887633
28	3	GAPDH	0.780822	0.000250208
28	4	GAPDH	0.787356	0.0014532
28	5	GAPDH	0.789634	-0.00159904
28	6	GAPDH	0.794402	-0.00216237
28	7	GAPDH	0.803953	0.00205799
28	8	GAPDH	0.819503	0.0122771
28	9	GAPDH	0.845828	0.0332711
28	10	GAPDH	0.893591	0.0757026
28	11	GAPDH	0.980565	0.157346
28	12	GAPDH	1.13835	0.309799
28	13	GAPDH	1.40567	0.571794
28	14	GAPDH	1.82541	0.986201
28	15	GAPDH	2.40311	1.55857
28	16	GAPDH	3.07967	2.22979
28	17	GAPDH	3.72141	2.86621
28	18	GAPDH	4.24073	3.3802
28	19	GAPDH	4.63948	3.77361
28	20	GAPDH	4.98177	4.11058
28	21	GAPDH	5.2744	4.39787
28	22	GAPDH	5.50095	4.61909
28	23	GAPDH	5.68619	4.799
28	24	GAPDH	5.83879	4.94627
28	25	GAPDH	5.97443	5.07658
28	26	GAPDH	6.0798	5.17661
28	27	GAPDH	6.16873	5.26022
28	28	GAPDH	6.2403	5.32645
28	29	GAPDH	6.30772	5.38855
28	30	GAPDH	6.36841	5.44391
28	31	GAPDH	6.42979	5.49996
28	32	GAPDH	6.4855	5.55033
28	33	GAPDH	6.52852	5.58802
28	34	GAPDH	6.57079	5.62496
28	35	GAPDH	6.59841	5.64725
28	36	GAPDH	6.6195	5.66301
28	37	GAPDH	6.64272	5.6809
28	38	GAPDH	6.66299	5.69584
28	39	GAPDH	6.67901	5.70652
28	40	GAPDH	6.69698	5.71917
29	1	GAPDH	0.770355	-0.0260698
29	2	GAPDH	0.79072	-0.0109628
29	3	GAPDH	0.809513	0.00257317
29	4	GAPDH	0.812959	0.000761072
29	5	GAPDH	0.815274	-0.00218131
29	6	GAPDH	0.818755	-0.00395866
29	7	GAPDH	0.826522	-0.00144889
29	8	GAPDH	0.837483	0.00425462
29	9	GAPDH	0.85335	0.0148631
29	10	GAPDH	0.881981	0.0382372
29	11	GAPDH	0.934036	0.0850342
29	12	GAPDH	1.02777	0.173514
29	13	GAPDH	1.19482	0.335303
29	14	GAPDH	1.47587	0.6111
29	15	GAPDH	1.91477	1.04473
29	16	GAPDH	2.51281	1.63751
29	17	GAPDH	3.1993	2.31875
29	18	GAPDH	3.84503	2.95922
29	19	GAPDH	4.3695	3.47843
29	20	GAPDH	4.78309	3.88677
29	21	GAPDH	5.12727	4.22569
29	22	GAPDH	5.42477	4.51793
29	23	GAPDH	5.66653	4.75443
29	24	GAPDH	5.86082	4.94347
29	25	GAPDH	6.02628	5.10367
29	26	GAPDH	6.15844	5.23057
29	27	GAPDH	6.27647	5.34334
29	28	GAPDH	6.36518	5.42679
29	29	GAPDH	6.44161	5.49797
29	30	GAPDH	6.51151	5.56261
29	31	GAPDH	6.58054	5.62638
29	32	GAPDH	6.64195	5.68254
29	33	GAPDH	6.69299	5.72832
29	34	GAPDH	6.72879	5.75886
29	35	GAPDH	6.76192	5.78673
29	36	GAPDH	6.79677	5.81632
29	37	GAPDH	6.82149	5.83579
29	38	GAPDH	6.84416	5.8532
29	39	GAPDH	6.86872	5.8725
29	40	GAPDH	6.88464	5.88316
30	1	GAPDH	0.794766	-0.00554816
30	2	GAPDH	0.802357	-0.0028673
30	3	GAPDH	0.809986	-0.000148654
30	4	GAPDH	0.815817	0.000771838
30	5	GAPDH	0.819572	-0.000383043
30	6	GAPDH	0.82391	-0.000954813
30	7	GAPDH	0.83049	0.000714672
30	8	GAPDH	0.841603	0.00691774
30	9	GAPDH	0.858474	0.0188786
30	10	GAPDH	0.888717	0.0442116
30	11	GAPDH	0.942529	0.0931134
30	12	GAPDH	1.03835	0.184029
30	13	GAPDH	1.20657	0.347331
30	14	GAPDH	1.49216	0.628016
30	15	GAPDH	1.93074	1.06168
30	16	GAPDH	2.52425	1.65028
30	17	GAPDH	3.20047	2.32159
30	18	GAPDH	3.8347	2.95091
30	19	GAPDH	4.35444	3.46575
30	20	GAPDH	4.76351	3.86991
30	21	GAPDH	5.09851	4.19999
30	22	GAPDH	5.38507	4.48164
30	23	GAPDH	5.61959	4.71125
30	24	GAPDH	5.80809	4.89484
30	25	GAPDH	5.96793	5.04978
30	26	GAPDH	6.09705	5.17398
30	27	GAPDH	6.20199	5.27401
30	28	GAPDH	6.29861	5.36572
30	29	GAPDH	6.37561	5.43781
30	30	GAPDH	6.4414	5.4987
30	31	GAPDH	6.50771	5.56009
30	32	GAPDH	6.57244	5.61991
30	33	GAPDH	6.62489	5.66745
30	34	GAPDH	6.67116	5.70882
30	35	GAPDH	6.69169	5.72443
30	36	GAPDH	6.71785	5.74568
30	37	GAPDH	6.74428	5.7672
30	38	GAPDH	6.77068	5.78869
30	39	GAPDH	6.78861	5.80171
30	40	GAPDH	6.81229	5.82049
31	1	GAPDH	0.761155	-0.00557898
31	2	GAPDH	0.769257	-0.00278374
31	3	GAPDH	0.777655	0.000307918
31	4	GAPDH	0.782427	-0.000227189
31	5	GAPDH	0.787931	-3.05891e-05
31	6	GAPDH	0.792779	-0.000488925
31	7	GAPDH	0.799014	0.000438786
31	8	GAPDH	0.808493	0.00461161
31	9	GAPDH	0.827628	0.0184391
31	10	GAPDH	0.86465	0.0501545
31	11	GAPDH	0.93038	0.110578
31	12	GAPDH	1.04923	0.22412
31	13	GAPDH	1.25599	0.425576
31	14	GAPDH	1.59413	0.758412
31	15	GAPDH	2.09508	1.25405
31	16	GAPDH	2.73256	1.88622
31	17	GAPDH	3.40935	2.55771
31	18	GAPDH	4.0065	3.14955
31	19	GAPDH	4.48021	3.61795
31	20	GAPDH	4.8689	4.00134
31	21	GAPDH	5.19516	4.32229
31	22	GAPDH	5.46064	4.58246
31	23	GAPDH	5.69088	4.80739
31	24	GAPDH	5.87454	4.98575
31	25	GAPDH	6.01568	5.12158
31	26	GAPDH	6.134	5.2346
31	27	GAPDH	6.24012	5.33541
31	28	GAPDH	6.33337	5.42335
31	29	GAPDH	6.4099	5.49457
31	30	GAPDH	6.47719	5.55656
31	31	GAPDH	6.53759	5.61165
31	32	GAPDH	6.59596	5.66471
31	33	GAPDH	6.63964	5.70308
31	34	GAPDH	6.67726	5.7354
31	35	GAPDH	6.71097	5.76381
31	36	GAPDH	6.74067	5.78819
31	37	GAPDH	6.75782	5.80005
31	38	GAPDH	6.78612	5.82303
31	39	GAPDH	6.82115	5.85276
31	40	GAPDH	6.84509	5.87139
32	1	GAPDH	0.764407	-0.0104385
32	2	GAPDH	0.771871	-0.00751275
32	3	GAPDH	0.784229	0.000307572
32	4	GAPDH	0.789149	0.000690544
32	5	GAPDH	0.791934	-0.00106283
32	6	GAPDH	0.796358	-0.00117625
32	7	GAPDH	0.803313	0.00124097
32	8	GAPDH	0.812183	0.00557269
32	9	GAPDH	0.832787	0.0216398
32	10	GAPDH	0.868028	0.0523426
32	11	GAPDH	0.92974	0.109517
32	12	GAPDH	1.04512	0.220354
32	13	GAPDH	1.2452	0.415906
32	14	GAPDH	1.5745	0.740663
32	15	GAPDH	2.05242	1.21404
32	16	GAPDH	2.66252	1.8196
32	17	GAPDH	3.31315	2.4657
32	18	GAPDH	3.88951	3.03753
32	19	GAPDH	4.34957	3.49304
32	20	GAPDH	4.7231	3.86203
32	21	GAPDH	5.03528	4.16968
32	22	GAPDH	5.29523	4.42509
32	23	GAPDH	5.51215	4.63748
32	24	GAPDH	5.69134	4.81213
32	25	GAPDH	5.83343	4.94968
32	26	GAPDH	5.95473	5.06644
32	27	GAPDH	6.06231	5.16948
32	28	GAPDH	6.14714	5.24977
32	29	GAPDH	6.21851	5.31661
32	30	GAPDH	6.28542	5.37898
32	31	GAPDH	6.34453	5.43356
32	32	GAPDH	6.40932	5.4938
32	33	GAPDH	6.45247	5.53242
32	34	GAPDH	6.48321	5.55862
32	35	GAPDH	6.51087	5.58174
32	36	GAPDH	6.54111	5.60745
32	37	GAPDH	6.56535	5.62715
32	38	GAPDH	6.59241	5.64967
32	39	GAPDH	6.62244	5.67516
32	40	GAPDH	6.64348	5.69166
33	1	GAPDH	0.704167	-0.00496967
33	2	GAPDH	0.710306	-0.00213114
33	3	GAPDH	0.717586	0.00184959
33	4	GAPDH	0.719017	-1.93954e-05
33	5	GAPDH	0.71958	-0.00275617
33	6	GAPDH	0.723808	-0.00182785
33	7	GAPDH	0.73169	0.00275382
33	8	GAPDH	0.745128	0.0128921
33	9	GAPDH	0.770784	0.0352479
33	10	GAPDH	0.819562	0.0807269
33	11	GAPDH	0.909863	0.167728
33	12	GAPDH	1.07298	0.327544
33	13	GAPDH	1.34676	0.598021
33	14	GAPDH	1.77178	1.01974
33	15	GAPDH	2.34751	1.59218
33	16	GAPDH	3.00407	2.24544
33	17	GAPDH	3.62459	2.86265
33	18	GAPDH	4.1396	3.37436
33	19	GAPDH	4.55436	3.78582
33	20	GAPDH	4.91339	4.14156
33	21	GAPDH	5.21715	4.44201
33	22	GAPDH	5.46243	4.684
33	23	GAPDH	5.65424	4.8725
33	24	GAPDH	5.82564	5.04061
33	25	GAPDH	5.97067	5.18233
33	26	GAPDH	6.08846	5.29683
33	27	GAPDH	6.18789	5.39296
33	28	GAPDH	6.27211	5.47388
33	29	GAPDH	6.34871	5.54718
33	30	GAPDH	6.41882	5.61399
33	31	GAPDH	6.47455	5.66642
33	32	GAPDH	6.53022	5.71879
33	33	GAPDH	6.57941	5.76468
33	34	GAPDH	6.61738	5.79934
33	35	GAPDH	6.64236	5.82103
33	36	GAPDH	6.67096	5.84633
33	37	GAPDH	6.70099	5.87306
33	38	GAPDH	6.7242	5.89297
33	39	GAPDH	6.75041	5.91588
33	40	GAPDH	6.7703	5.93247
34	1	GAPDH	0.700358	-0.0125161
34	2	GAPDH	0.709577	-0.00482038
34	3	GAPDH	0.716475	0.000554377
34	4	GAPDH	0.717208	-0.000235599
34	5	GAPDH	0.717775	-0.00119193
34	6	GAPDH	0.721364	0.000873154
34	7	GAPDH	0.727916	0.00590196
34	8	GAPDH	0.741714	0.0181768
34	9	GAPDH	0.769246	0.0441853
34	10	GAPDH	0.819956	0.093372
34	11	GAPDH	0.913096	0.184989
34	12	GAPDH	1.07965	0.350023
34	13	GAPDH	1.3614	0.63025
34	14	GAPDH	1.79475	1.06207
34	15	GAPDH	2.37694	1.64274
34	16	GAPDH	3.03569	2.29997
34	17	GAPDH	3.65925	2.92201
34	18	GAPDH	4.17302	3.43425
34	19	GAPDH	4.58946	3.84917
34	20	GAPDH	4.94515	4.20333
34	21	GAPDH	5.24521	4.50186
34	22	GAPDH	5.48371	4.73884
34	23	GAPDH	5.68119	4.93481
34	24	GAPDH	5.84714	5.09922
34	25	GAPDH	5.98488	5.23544
34	26	GAPDH	6.10566	5.3547
34	27	GAPDH	6.20721	5.45473
34	28	GAPDH	6.29716	5.54316
34	29	GAPDH	6.36052	5.60499
34	30	GAPDH	6.43601	5.67896
34	31	GAPDH	6.48694	5.72837
34	32	GAPDH	6.53857	5.77847
34	33	GAPDH	6.58529	5.82367
34	34	GAPDH	6.62553	5.86238
34	35	GAPDH	6.6645	5.89983
34	36	GAPDH	6.69144	5.92525
34	37	GAPDH	6.71658	5.94887
34	38	GAPDH	6.73651	5.96727
34	39	GAPDH	6.76207	5.99131
34	40	GAPDH	6.77664	6.00435
35	1	GAPDH	0.682491	-0.00992805
35	2	GAPDH	0.691869	-0.0044903
35	3	GAPDH	0.700886	0.000587189
35	4	GAPDH	0.704278	3.96729e-05
35	5	GAPDH	0.7075	-0.000677896
35	6	GAPDH	0.711006	-0.00111198
35	7	GAPDH	0.71722	0.00116302
35	8	GAPDH	0.72862	0.00862303
35	9	GAPDH	0.748039	0.0241024
35	10	GAPDH	0.782394	0.0545184
35	11	GAPDH	0.845035	0.113219
35	12	GAPDH	0.9601	0.224345
35	13	GAPDH	1.15888	0.419187
35	14	GAPDH	1.4849	0.741269
35	15	GAPDH	1.96252	1.21495
35	16	GAPDH	2.56771	1.8162
35	17	GAPDH	3.21227	2.45682
35	18	GAPDH	3.78311	3.02372
35	19	GAPDH	4.24183	3.4785
35	20	GAPDH	4.61985	3.85258
35	21	GAPDH	4.94012	4.16891
35	22	GAPDH	5.20847	4.43332
35	23	GAPDH	5.42357	4.64448
35	24	GAPDH	5.60666	4.82363
35	25	GAPDH	5.75855	4.97158
35	26	GAPDH	5.8828	5.09189
35	27	GAPDH	5.98874	5.19389
35	28	GAPDH	6.08787	5.28908
35	29	GAPDH	6.16881	5.36609
35	30	GAPDH	6.2343	5.42763
35	31	GAPDH	6.28966	5.47905
35	32	GAPDH	6.35359	5.53904
35	33	GAPDH	6.4066	5.58812
35	34	GAPDH	6.44183	5.61941
35	35	GAPDH	6.47084	5.64447
35	36	GAPDH	6.49842	5.66811
35	37	GAPDH	6.53396	5.69972
35	38	GAPDH	6.56147	5.72328
35	39	GAPDH	6.58638	5.74425
35	40	GAPDH	6.60348	5.75742
36	1	GAPDH	0.670242	-0.0102554
36	2	GAPDH	0.679898	-0.00516341
36	3	GAPDH	0.68994	0.000314713
36	4	GAPDH	0.69469	0.000501609
36	5	GAPDH	0.698175	-0.000577736
36	6	GAPDH	0.701708	-0.0016082
36	7	GAPDH	0.709249	0.00136962
36	8	GAPDH	0.720491	0.00804752
36	9	GAPDH	0.741374	0.0243675
36	10	GAPDH	0.778552	0.0569813
36	11	GAPDH	0.847231	0.121096
36	12	GAPDH	0.971014	0.240316
36	13	GAPDH	1.18755	0.452288
36	14	GAPDH	1.53807	0.798249
36	15	GAPDH	2.0488	1.30441
36	16	GAPDH	2.68751	1.93855
36	17	GAPDH	3.35024	2.59673
36	18	GAPDH	3.93	3.17192
36	19	GAPDH	4.3941	3.63145
36	20	GAPDH	4.78092	4.01371
36	21	GAPDH	5.10981	4.33804
36	22	GAPDH	5.37863	4.6023
36	23	GAPDH	5.60274	4.82184
36	24	GAPDH	5.78238	4.99691
36	25	GAPDH	5.93115	5.14113
36	26	GAPDH	6.05551	5.26092
36	27	GAPDH	6.15972	5.36056
36	28	GAPDH	6.25071	5.44699
36	29	GAPDH	6.33361	5.52533
36	30	GAPDH	6.39855	5.58571
36	31	GAPDH	6.45548	5.63808
36	32	GAPDH	6.5071	5.68513
36	33	GAPDH	6.54978	5.72324
36	34	GAPDH	6.58856	5.75746
36	35	GAPDH	6.62435	5.78869
36	36	GAPDH	6.6539	5.81367
36	37	GAPDH	6.6827	5.83791
36	38	GAPDH	6.71006	5.86071
36	39	GAPDH	6.73312	5.87921
36	40	GAPDH	6.74812	5.88964
37	1	ATF6	0.787356	-0.0208156
37	2	ATF6	0.798474	-0.0165821
37	3	ATF6	0.815673	-0.0062672
37	4	ATF6	0.828268	-0.000556441
37	5	ATF6	0.838298	0.00258864
37	6	ATF6	0.845375	0.00278174
37	7	ATF6	0.852618	0.00313994
37	8	ATF6	0.858897	0.00253541
37	9	ATF6	0.863837	0.000590369
37	10	ATF6	0.86963	-0.000501132
37	11	ATF6	0.875613	-0.00140214
37	12	ATF6	0.881828	-0.00207176
37	13	ATF6	0.889946	-0.000837424
37	14	ATF6	0.89989	0.00222176
37	15	ATF6	0.921929	0.0173763
37	16	ATF6	0.949983	0.0385462
37	17	ATF6	0.98174	0.0634183
37	18	ATF6	1.03226	0.107055
37	19	ATF6	1.11618	0.184095
37	20	ATF6	1.2635	0.324521
37	21	ATF6	1.51699	0.571132
37	22	ATF6	1.90609	0.953343
37	23	ATF6	2.43994	1.48031
37	24	ATF6	3.05984	2.09333
37	25	ATF6	3.65772	2.68432
37	26	ATF6	4.14228	3.162
37	27	ATF6	4.51356	3.52639
37	28	ATF6	4.79801	3.80396
37	29	ATF6	5.02709	4.02615
37	30	ATF6	5.21198	4.20416
37	31	ATF6	5.35155	4.33685
37	32	ATF6	5.46501	4.44342
37	33	ATF6	5.55764	4.52916
37	34	ATF6	5.6299	4.59454
37	35	ATF6	5.68483	4.64259
37	36	ATF6	5.72558	4.67646
37	37	ATF6	5.74591	4.6899
37	38	ATF6	5.75885	4.69596
37	39	ATF6	5.77076	4.70098
37	40	ATF6	5.77997	4.70331
38	1	ATF6	0.680217	-0.0108563
38	2	ATF6	0.689479	-0.00601056
38	3	ATF6	0.699328	-0.000576835
38	4	ATF6	0.704913	0.000591819
38	5	ATF6	0.70977	0.00103246
38	6	ATF6	0.714393	0.00123904
38	7	ATF6	0.717771	0.000201247
38	8	ATF6	0.721873	-0.000113659
38	9	ATF6	0.725284	-0.00111819
38	10	ATF6	0.729054	-0.00176456
38	11	ATF6	0.733516	-0.00171915
38	12	ATF6	0.738796	-0.000854482
38	13	ATF6	0.744079	1.13803e-05
38	14	ATF6	0.751554	0.00307093
38	15	ATF6	0.761123	0.00822368
38	16	ATF6	0.775551	0.018235
38	17	ATF6	0.799932	0.0382
38	18	ATF6	0.845719	0.0795705
38	19	ATF6	0.927829	0.157265
38	20	ATF6	1.07403	0.29905
38	21	ATF6	1.32734	0.547947
38	22	ATF6	1.72584	0.942027
38	23	ATF6	2.27803	1.4898
38	24	ATF6	2.92421	2.13157
38	25	ATF6	3.55575	2.75868
38	26	ATF6	4.07468	3.2732
38	27	ATF6	4.47265	3.66675
38	28	ATF6	4.78298	3.97267
38	29	ATF6	5.02414	4.20942
38	30	ATF6	5.21147	4.39233
38	31	ATF6	5.36671	4.54315
38	32	ATF6	5.49097	4.663
38	33	ATF6	5.59191	4.75951
38	34	ATF6	5.67331	4.8365
38	35	ATF6	5.72838	4.88716
38	36	ATF6	5.76226	4.91663
38	37	ATF6	5.78755	4.9375
38	38	ATF6	5.79975	4.94527
38	39	ATF6	5.80585	4.94696
38	40	ATF6	5.79975	4.93644
39	1	ATF6	0.708882	-0.0130373
39	2	ATF6	0.720643	-0.00547593
39	3	ATF6	0.731482	0.00116434
39	4	ATF6	0.735973	0.00145688
39	5	ATF6	0.739242	0.000526818
39	6	ATF6	0.743171	0.000256875
39	7	ATF6	0.746445	-0.000667706
39	8	ATF6	0.749572	-0.00173951
39	9	ATF6	0.753185	-0.00232524
39	10	ATF6	0.758566	-0.00114327
39	11	ATF6	0.763573	-0.000335027
39	12	ATF6	0.767281	-0.000825745
39	13	ATF6	0.7721	-0.000206029
39	14	ATF6	0.780342	0.00383762
39	15	ATF6	0.790832	0.0101289
39	16	ATF6	0.808173	0.0232709
39	17	ATF6	0.837164	0.0480624
39	18	ATF6	0.890409	0.0971091
39	19	ATF6	0.991218	0.193719
39	20	ATF6	1.16776	0.366061
39	21	ATF6	1.46067	0.654777
39	22	ATF6	1.90943	1.09933
39	23	ATF6	2.50532	1.69103
39	24	ATF6	3.1681	2.34961
39	25	ATF6	3.77854	2.95584
39	26	ATF6	4.27842	3.45153
39	27	ATF6	4.66013	3.82904
39	28	ATF6	4.95049	4.1152
39	29	ATF6	5.1808	4.34131
39	30	ATF6	5.35529	4.5116
39	31	ATF6	5.4998	4.65191
39	32	ATF6	5.62638	4.7743
39	33	ATF6	5.72009	4.8638
39	34	ATF6	5.79691	4.93643
39	35	ATF6	5.84976	4.98508
39	36	ATF6	5.87467	5.00579
39	37	ATF6	5.90033	5.02725
39	38	ATF6	5.92007	5.04279
39	39	ATF6	5.9287	5.04723
39	40	ATF6	5.93175	5.04608
40	1	ATF6	0.720063	-0.0127905
40	2	ATF6	0.730498	-0.00632717
40	3	ATF6	0.743209	0.00241224
40	4	ATF6	0.745661	0.000893213
40	5	ATF6	0.749419	0.000680247
40	6	ATF6	0.752835	0.000124553
40	7	ATF6	0.755664	-0.00101705
40	8	ATF6	0.758979	-0.00167402
40	9	ATF6	0.762217	-0.00240668
40	10	ATF6	0.765912	-0.00268342
40	11	ATF6	0.771798	-0.000768382
40	12	ATF6	0.775791	-0.000746447
40	13	ATF6	0.781652	0.0011432
40	14	ATF6	0.788523	0.00404255
40	15	ATF6	0.800222	0.0117702
40	16	ATF6	0.818152	0.0257293
40	17	ATF6	0.84955	0.0531554
40	18	ATF6	0.907686	0.107321
40	19	ATF6	1.01298	0.208644
40	20	ATF6	1.19935	0.391038
40	21	ATF6	1.50918	0.6969
40	22	ATF6	1.97719	1.16094
40	23	ATF6	2.58339	1.76317
40	24	ATF6	3.24435	2.42016
40	25	ATF6	3.84212	3.01395
40	26	ATF6	4.32239	3.49025
40	27	ATF6	4.69161	3.85551
40	28	ATF6	4.97239	4.13231
40	29	ATF6	5.19731	4.35326
40	30	ATF6	5.37407	4.52605
40	31	ATF6	5.51784	4.66585
40	32	ATF6	5.63763	4.78167
40	33	ATF6	5.7331	4.87317
40	34	ATF6	5.80046	4.93655
40	35	ATF6	5.84851	4.98063
40	36	ATF6	5.88672	5.01487
40	37	ATF6	5.91042	5.0346
40	38	ATF6	5.92209	5.0423
40	39	ATF6	5.9292	5.04544
40	40	ATF6	5.93345	5.04572
41	1	ATF6	0.672752	-0.0123488
41	2	ATF6	0.682267	-0.00988462
41	3	ATF6	0.697185	-0.00201613
41	4	ATF6	0.704114	-0.00213688
41	5	ATF6	0.70711	-0.00619152
41	6	ATF6	0.71351	-0.00684108
41	7	ATF6	0.736889	0.00948764
41	8	ATF6	0.743822	0.00937119
41	9	ATF6	0.746841	0.00533973
41	10	ATF6	0.751715	0.00316447
41	11	ATF6	0.755528	-7.28749e-05
41	12	ATF6	0.760334	-0.00231685
41	13	ATF6	0.766555	-0.00314623
41	14	ATF6	0.772109	-0.00464146
41	15	ATF6	0.781453	-0.00234737
41	16	ATF6	0.795586	0.00473552
41	17	ATF6	0.819416	0.0215153
41	18	ATF6	0.860829	0.0558784
41	19	ATF6	0.937823	0.125823
41	20	ATF6	1.07328	0.254228
41	21	ATF6	1.30903	0.482925
41	22	ATF6	1.68215	0.848997
41	23	ATF6	2.20923	1.36903
41	24	ATF6	2.84192	1.99467
41	25	ATF6	3.4736	2.6193
41	26	ATF6	4.01672	3.15537
41	27	ATF6	4.4399	3.5715
41	28	ATF6	4.771	3.89555
41	29	ATF6	5.03506	4.15256
41	30	ATF6	5.23922	4.34967
41	31	ATF6	5.40429	4.50769
41	32	ATF6	5.54644	4.64279
41	33	ATF6	5.65903	4.74833
41	34	ATF6	5.74716	4.82941
41	35	ATF6	5.80217	4.87737
41	36	ATF6	5.84941	4.91756
41	37	ATF6	5.88441	4.94551
41	38	ATF6	5.90461	4.95866
41	39	ATF6	5.91114	4.95814
41	40	ATF6	5.91806	4.95801
42	1	ATF6	0.706282	-0.00352353
42	2	ATF6	0.716788	-0.00333295
42	3	ATF6	0.728152	-0.00228342
42	4	ATF6	0.731681	-0.00906945
42	5	ATF6	0.733312	-0.0177535
42	6	ATF6	0.747755	-0.0136255
42	7	ATF6	0.790155	0.0184596
42	8	ATF6	0.802751	0.0207408
42	9	ATF6	0.807825	0.0154999
42	10	ATF6	0.811881	0.00924097
42	11	ATF6	0.817177	0.00422227
42	12	ATF6	0.82257	-0.000699921
42	13	ATF6	0.828488	-0.00509682
42	14	ATF6	0.834567	-0.00933308
42	15	ATF6	0.843913	-0.0103019
42	16	ATF6	0.859238	-0.00529167
42	17	ATF6	0.882265	0.00742035
42	18	ATF6	0.921134	0.035974
42	19	ATF6	0.990339	0.0948642
42	20	ATF6	1.1137	0.207914
42	21	ATF6	1.32497	0.408862
42	22	ATF6	1.66461	0.73819
42	23	ATF6	2.14467	1.20794
42	24	ATF6	2.72802	1.78097
42	25	ATF6	3.32816	2.3708
42	26	ATF6	3.85809	2.89041
42	27	ATF6	4.28312	3.30513
42	28	ATF6	4.6219	3.63359
42	29	ATF6	4.89504	3.89642
42	30	ATF6	5.11174	4.1028
42	31	ATF6	5.29007	4.27082
42	32	ATF6	5.44124	4.41167
42	33	ATF6	5.56221	4.52232
42	34	ATF6	5.65176	4.60157
42	35	ATF6	5.71104	4.65053
42	36	ATF6	5.75457	4.68374
42	37	ATF6	5.78883	4.70769
42	38	ATF6	5.81254	4.72108
42	39	ATF6	5.82118	4.71941
42	40	ATF6	5.82563	4.71354
43	1	ATF6	0.708285	-0.0223034
43	2	ATF6	0.720039	-0.0146273
43	3	ATF6	0.735397	-0.00334817
43	4	ATF6	0.744206	0.00138212
43	5	ATF6	0.750046	0.0031435
43	6	ATF6	0.752346	0.00136567
43	7	ATF6	0.755371	0.000312402
43	8	ATF6	0.75907	-6.72757e-05
43	9	ATF6	0.762307	-0.000909068
43	10	ATF6	0.766438	-0.000855838
43	11	ATF6	0.769582	-0.00179049
43	12	ATF6	0.773519	-0.00193253
43	13	ATF6	0.778744	-0.000786029
43	14	ATF6	0.787094	0.00348572
43	15	ATF6	0.796537	0.00885056
43	16	ATF6	0.814292	0.0225267
43	17	ATF6	0.839601	0.0437571
43	18	ATF6	0.884083	0.0841612
43	19	ATF6	0.968949	0.164949
43	20	ATF6	1.12016	0.312083
43	21	ATF6	1.36981	0.557657
43	22	ATF6	1.74994	0.933702
43	23	ATF6	2.25803	1.43772
43	24	ATF6	2.83732	2.01292
43	25	ATF6	3.39891	2.57043
43	26	ATF6	3.87908	3.04653
43	27	ATF6	4.27213	3.4355
43	28	ATF6	4.58472	3.74402
43	29	ATF6	4.83246	3.98767
43	30	ATF6	5.04352	4.19466
43	31	ATF6	5.20838	4.35544
43	32	ATF6	5.3491	4.49208
43	33	ATF6	5.46577	4.60467
43	34	ATF6	5.56059	4.69541
43	35	ATF6	5.63003	4.76077
43	36	ATF6	5.68095	4.80762
43	37	ATF6	5.71876	4.84135
43	38	ATF6	5.73705	4.85556
43	39	ATF6	5.75069	4.86512
43	40	ATF6	5.76056	4.87091
44	1	ATF6	0.719096	-0.00696926
44	2	ATF6	0.728633	-0.00155419
44	3	ATF6	0.736151	0.00184094
44	4	ATF6	0.740565	0.00213264
44	5	ATF6	0.743689	0.00113431
44	6	ATF6	0.746784	0.000106177
44	7	ATF6	0.749137	-0.00166272
44	8	ATF6	0.753109	-0.00181371
44	9	ATF6	0.757063	-0.00198204
44	10	ATF6	0.760193	-0.00297489
44	11	ATF6	0.764813	-0.00247702
44	12	ATF6	0.769995	-0.0014181
44	13	ATF6	0.777499	0.00196338
44	14	ATF6	0.784809	0.00515103
44	15	ATF6	0.795209	0.0114287
44	16	ATF6	0.81315	0.025247
44	17	ATF6	0.842227	0.0502016
44	18	ATF6	0.89279	0.0966423
44	19	ATF6	0.986506	0.186236
44	20	ATF6	1.15172	0.347323
44	21	ATF6	1.42875	0.620239
44	22	ATF6	1.84828	1.03564
44	23	ATF6	2.40438	1.58762
44	24	ATF6	3.02678	2.2059
44	25	ATF6	3.61714	2.79213
44	26	ATF6	4.11778	3.28866
44	27	ATF6	4.5162	3.68295
44	28	ATF6	4.83447	3.9971
44	29	ATF6	5.08646	4.24496
44	30	ATF6	5.28695	4.44134
44	31	ATF6	5.46244	4.6127
44	32	ATF6	5.60574	4.75187
44	33	ATF6	5.71842	4.86043
44	34	ATF6	5.79907	4.93696
44	35	ATF6	5.86418	4.99795
44	36	ATF6	5.9157	5.04535
44	37	ATF6	5.94517	5.0707
44	38	ATF6	5.97041	5.09181
44	39	ATF6	5.98846	5.10574
44	40	ATF6	5.99856	5.11172
45	1	ATF6	0.694248	-0.0272425
45	2	ATF6	0.71052	-0.0146025
45	3	ATF6	0.728369	-0.000386282
45	4	ATF6	0.73368	0.00129236
45	5	ATF6	0.737532	0.00151165
45	6	ATF6	0.741015	0.00136186
45	7	ATF6	0.742446	-0.000839933
45	8	ATF6	0.746429	-0.000488981
45	9	ATF6	0.747809	-0.00274168
45	10	ATF6	0.752872	-0.00131111
45	11	ATF6	0.756174	-0.0016418
45	12	ATF6	0.760973	-0.00047581
45	13	ATF6	0.76555	0.000468983
45	14	ATF6	0.771965	0.00325073
45	15	ATF6	0.782617	0.0102707
45	16	ATF6	0.799662	0.023683
45	17	ATF6	0.826265	0.0466535
45	18	ATF6	0.873961	0.0907163
45	19	ATF6	0.959743	0.172866
45	20	ATF6	1.11672	0.326214
45	21	ATF6	1.38036	0.586218
45	22	ATF6	1.78454	0.986762
45	23	ATF6	2.3285	1.52709
45	24	ATF6	2.95074	2.1457
45	25	ATF6	3.55306	2.74439
45	26	ATF6	4.05862	3.24632
45	27	ATF6	4.46017	3.64424
45	28	ATF6	4.7772	3.95763
45	29	ATF6	5.03261	4.20941
45	30	ATF6	5.24569	4.41885
45	31	ATF6	5.41839	4.58792
45	32	ATF6	5.54869	4.71459
45	33	ATF6	5.66085	4.82311
45	34	ATF6	5.75279	4.91142
45	35	ATF6	5.82468	4.97968
45	36	ATF6	5.87547	5.02684
45	37	ATF6	5.91623	5.06397
45	38	ATF6	5.94065	5.08475
45	39	ATF6	5.96118	5.10166
45	40	ATF6	5.97144	5.10828
46	1	ATF6	0.653317	-0.0157355
46	2	ATF6	0.664459	-0.00805517
46	3	ATF6	0.676199	0.000221709
46	4	ATF6	0.681492	0.00205318
46	5	ATF6	0.683856	0.000954366
46	6	ATF6	0.685805	-0.000558879
46	7	ATF6	0.689114	-0.000711886
46	8	ATF6	0.691944	-0.00134447
46	9	ATF6	0.695754	-0.000996322
46	10	ATF6	0.698679	-0.00153384
46	11	ATF6	0.703012	-0.000663493
46	12	ATF6	0.706617	-0.00052098
46	13	ATF6	0.710711	0.000110589
46	14	ATF6	0.717052	0.00299003
46	15	ATF6	0.72622	0.00869568
46	16	ATF6	0.742048	0.021061
46	17	ATF6	0.767728	0.0432786
46	18	ATF6	0.812302	0.0843907
46	19	ATF6	0.893172	0.161798
46	20	ATF6	1.03841	0.303571
46	21	ATF6	1.28375	0.545453
46	22	ATF6	1.66358	0.921821
46	23	ATF6	2.1796	1.43438
46	24	ATF6	2.77669	2.028
46	25	ATF6	3.35486	2.60271
46	26	ATF6	3.8469	3.09129
46	27	ATF6	4.23849	3.47942
46	28	ATF6	4.55182	3.78929
46	29	ATF6	4.79986	4.03386
46	30	ATF6	5.00512	4.23566
46	31	ATF6	5.16992	4.397
46	32	ATF6	5.30701	4.53063
46	33	ATF6	5.4138	4.63395
46	34	ATF6	5.49941	4.7161
46	35	ATF6	5.57075	4.78398
46	36	ATF6	5.62656	4.83633
46	37	ATF6	5.66508	4.87138
46	38	ATF6	5.69478	4.89763
46	39	ATF6	5.70898	4.90836
46	40	ATF6	5.71676	4.91268
47	1	ATF6	0.870259	-0.0283229
47	2	ATF6	0.877932	-0.0274088
47	3	ATF6	0.902307	-0.00979334
47	4	ATF6	0.919138	0.000279002
47	5	ATF6	0.929228	0.00360941
47	6	ATF6	0.936695	0.0043178
47	7	ATF6	0.94298	0.00384287
47	8	ATF6	0.948618	0.00272176
47	9	ATF6	0.954056	0.00140139
47	10	ATF6	0.95904	-0.000374116
47	11	ATF6	0.964643	-0.00153051
47	12	ATF6	0.970915	-0.00201749
47	13	ATF6	0.977487	-0.00220495
47	14	ATF6	0.986199	-0.000251827
47	15	ATF6	0.998654	0.00544429
47	16	ATF6	1.0173	0.0173356
47	17	ATF6	1.04749	0.0407625
47	18	ATF6	1.10049	0.0869983
47	19	ATF6	1.19514	0.174894
47	20	ATF6	1.36319	0.336187
47	21	ATF6	1.63995	0.606187
47	22	ATF6	2.05735	1.01682
47	23	ATF6	2.60273	1.55545
47	24	ATF6	3.20122	2.14717
47	25	ATF6	3.76057	2.69976
47	26	ATF6	4.22593	3.15837
47	27	ATF6	4.59485	3.52053
47	28	ATF6	4.88082	3.79974
47	29	ATF6	5.11701	4.02917
47	30	ATF6	5.30678	4.21218
47	31	ATF6	5.46398	4.36262
47	32	ATF6	5.5889	4.48079
47	33	ATF6	5.68859	4.57371
47	34	ATF6	5.76444	4.64281
47	35	ATF6	5.82451	4.69612
47	36	ATF6	5.87179	4.73663
47	37	ATF6	5.90287	4.76096
47	38	ATF6	5.92561	4.77694
47	39	ATF6	5.93811	4.78268
47	40	ATF6	5.94156	4.77937
48	1	ATF6	0.716122	-0.0142633
48	2	ATF6	0.727446	-0.00722471
48	3	ATF6	0.739414	0.000458406
48	4	ATF6	0.745356	0.00211639
48	5	ATF6	0.748425	0.000899761
48	6	ATF6	0.751977	0.00016754
48	7	ATF6	0.755443	-0.000651764
48	8	ATF6	0.758958	-0.00142142
48	9	ATF6	0.76226	-0.00240428
48	10	ATF6	0.767258	-0.00169067
48	11	ATF6	0.771943	-0.00129022
48	12	ATF6	0.777334	-0.000184714
48	13	ATF6	0.782274	0.000470482
48	14	ATF6	0.789618	0.00353049
48	15	ATF6	0.801036	0.0106636
48	16	ATF6	0.819858	0.0252011
48	17	ATF6	0.85142	0.0524779
48	18	ATF6	0.908183	0.104956
48	19	ATF6	1.00943	0.201913
48	20	ATF6	1.18842	0.376627
48	21	ATF6	1.48618	0.670103
48	22	ATF6	1.93706	1.1167
48	23	ATF6	2.52878	1.70413
48	24	ATF6	3.17883	2.34989
48	25	ATF6	3.77973	2.94651
48	26	ATF6	4.2693	3.4318
48	27	ATF6	4.6494	3.80761
48	28	ATF6	4.9403	4.09423
48	29	ATF6	5.17546	4.3251
48	30	ATF6	5.36362	4.50898
48	31	ATF6	5.51698	4.65806
48	32	ATF6	5.63875	4.77553
48	33	ATF6	5.73796	4.87046
48	34	ATF6	5.81713	4.94535
48	35	ATF6	5.88001	5.00394
48	36	ATF6	5.92496	5.0446
48	37	ATF6	5.95014	5.0655
48	38	ATF6	5.96498	5.07605
48	39	ATF6	5.97471	5.08151
48	40	ATF6	5.97329	5.0758
49	1	BIP	0.657937	-0.00741128
49	2	BIP	0.663514	-0.00684143
49	3	BIP	0.674384	-0.000978317
49	4	BIP	0.681373	0.00100387
49	5	BIP	0.686185	0.000809301
49	6	BIP	0.690759	0.000375536
49	7	BIP	0.695384	-6.55145e-06
49	8	BIP	0.700275	-0.000121789
49	9	BIP	0.704223	-0.00118164
49	10	BIP	0.708839	-0.00157178
49	11	BIP	0.715482	6.39323e-05
49	12	BIP	0.722033	0.00160743
49	13	BIP	0.730944	0.0055114
49	14	BIP	0.746593	0.016154
49	15	BIP	0.771012	0.0355654
49	16	BIP	0.815697	0.0752442
49	17	BIP	0.898621	0.153161
49	18	BIP	1.05039	0.299927
49	19	BIP	1.31017	0.554692
49	20	BIP	1.70776	0.947277
49	21	BIP	2.19949	1.434
49	22	BIP	2.68142	1.91092
49	23	BIP	3.09251	2.31701
49	24	BIP	3.44826	2.66776
49	25	BIP	3.75063	2.96512
49	26	BIP	3.99743	3.20691
49	27	BIP	4.21546	3.41993
49	28	BIP	4.39493	3.5944
49	29	BIP	4.54993	3.74438
49	30	BIP	4.68093	3.87038
49	31	BIP	4.79349	3.97793
49	32	BIP	4.88871	4.06814
49	33	BIP	4.97506	4.14949
49	34	BIP	5.05086	4.22028
49	35	BIP	5.11883	4.28324
49	36	BIP	5.1741	4.3335
49	37	BIP	5.22765	4.38205
49	38	BIP	5.27625	4.42564
49	39	BIP	5.31819	4.46258
49	40	BIP	5.3475	4.48688
[truncated: 1,880 more rows]

## Sheet: Results
Block Type	Fast 96-Well Block (0.1mL)
Calibration Background is expired	No
Calibration Background performed on	01-28-2020
Calibration Normalization FAM-ROX is expired	No
Calibration Normalization FAM-ROX performed on	01-28-2020
Calibration Normalization VIC-ROX is expired	No
Calibration Normalization VIC-ROX performed on	01-28-2020
Calibration Pure Dye FAM is expired	No
Calibration Pure Dye FAM performed on	01-28-2020
Calibration Pure Dye NED is expired	No
Calibration Pure Dye NED performed on	01-28-2020
Calibration Pure Dye ROX is expired	No
Calibration Pure Dye ROX performed on	01-28-2020
Calibration Pure Dye SYBR is expired	No
Calibration Pure Dye SYBR performed on	01-28-2020
Calibration Pure Dye TAMRA is expired	No
Calibration Pure Dye TAMRA performed on	01-28-2020
Calibration Pure Dye VIC is expired	No
Calibration Pure Dye VIC performed on	01-28-2020
Calibration ROI is expired	No
Calibration ROI performed on	01-28-2020
Calibration Uniformity is expired	No
Calibration Uniformity performed on	01-28-2020
Chemistry	SYBR_GREEN
Date Created	2020-06-25 11:44:24 AM PDT
Experiment Barcode
Experiment Comment
Experiment File Name	D:\Claudia (MP)\2020-06-25 BIP ATF6 20h.eds
Experiment Name	2020-06-25 BIP ATF6 20h
Experiment Run End Time	2020-06-25 12:42:01 PM PDT
Experiment Type	Standard Curve
Instrument Name	278861431
Instrument Serial Number	278861431
Instrument Type	QuantStudio(TM) 6 Flex System
Passive Reference	ROX
Quantification Cycle Method	Ct
Signal Smoothing On	true
Stage/ Cycle where Analysis is performed	Stage 2, Step 2
User Name
Well	Well Position	Omit	Sample Name	Target Name	Task	Reporter	Quencher	CT	Ct Mean	Ct SD	Quantity	Quantity Mean	Quantity SD	Automatic Ct Threshold	Ct Threshold	Automatic Baseline	Baseline Start	Baseline End	Comments	Y-Intercept	R(superscript 2)	Tm1	Slope	Tm2	Efficiency	Tm3
1	A1	FALSE	BTSC#1 NT	ATF6	UNKNOWN	SYBR	None	19.4821	19.2047	0.392362				TRUE	0.379618	TRUE	1	40				78.7616
2	A2	FALSE	BTSC#1 NT	ATF6	UNKNOWN	SYBR	None	18.9272	19.2047	0.392362				TRUE	0.379618	TRUE	1	40				78.6651
3	A3	FALSE	BTSC#1 CPZ	ATF6	UNKNOWN	SYBR	None	19.6012	19.6342	0.0466326				TRUE	0.379618	TRUE	1	40				78.7616
4	A4	FALSE	BTSC#1 CPZ	ATF6	UNKNOWN	SYBR	None	19.6671	19.6342	0.0466326				TRUE	0.379618	TRUE	1	40				78.7616
5	A5	FALSE	BTSC#83 NT	ATF6	UNKNOWN	SYBR	None	20.773	20.7252	0.0675523				TRUE	0.379618	TRUE	1	40				78.9546
6	A6	FALSE	BTSC#83 NT	ATF6	UNKNOWN	SYBR	None	20.6775	20.7252	0.0675523				TRUE	0.379618	TRUE	1	40				79.0511
7	A7	FALSE	BTSC#83 CPZ	ATF6	UNKNOWN	SYBR	None	20.1132	20.1374	0.0342489				TRUE	0.379618	TRUE	1	40				79.0511
8	A8	FALSE	BTSC#83 CPZ	ATF6	UNKNOWN	SYBR	None	20.1616	20.1374	0.0342489				TRUE	0.379618	TRUE	1	40				78.9546
9	A9	FALSE	BTSC#163NT	ATF6	UNKNOWN	SYBR	None	19.0162	19.0287	0.0176369				TRUE	0.379618	TRUE	1	40				78.8581
10	A10	FALSE	BTSC#163NT	ATF6	UNKNOWN	SYBR	None	19.0411	19.0287	0.0176369				TRUE	0.379618	TRUE	1	40				78.8581
11	A11	FALSE	BTSC#163 CPZ	ATF6	UNKNOWN	SYBR	None	19.557	19.5959	0.0550391				TRUE	0.379618	TRUE	1	40				78.7616
12	A12	FALSE	BTSC#163 CPZ	ATF6	UNKNOWN	SYBR	None	19.6348	19.5959	0.0550391				TRUE	0.379618	TRUE	1	40				78.7616
13	B1	FALSE	BTSC#1 NT	BIP	UNKNOWN	SYBR	None	18.6233	18.5732	0.0708337				TRUE	0.315098	TRUE	1	40				79.3406
14	B2	FALSE	BTSC#1 NT	BIP	UNKNOWN	SYBR	None	18.5231	18.5732	0.0708337				TRUE	0.315098	TRUE	1	40				79.3406
15	B3	FALSE	BTSC#1 CPZ	BIP	UNKNOWN	SYBR	None	18.3264	18.272	0.0768812				TRUE	0.315098	TRUE	1	40				79.3406
16	B4	FALSE	BTSC#1 CPZ	BIP	UNKNOWN	SYBR	None	18.2177	18.272	0.0768812				TRUE	0.315098	TRUE	1	40				79.437
17	B5	FALSE	BTSC#83 NT	BIP	UNKNOWN	SYBR	None	17.5898	17.6397	0.0706691				TRUE	0.315098	TRUE	1	40				79.437
18	B6	FALSE	BTSC#83 NT	BIP	UNKNOWN	SYBR	None	17.6897	17.6397	0.0706691				TRUE	0.315098	TRUE	1	40				79.5335
19	B7	FALSE	BTSC#83 CPZ	BIP	UNKNOWN	SYBR	None	16.9647	16.9788	0.0198434				TRUE	0.315098	TRUE	1	40				79.5335
20	B8	FALSE	BTSC#83 CPZ	BIP	UNKNOWN	SYBR	None	16.9928	16.9788	0.0198434				TRUE	0.315098	TRUE	1	40				79.5335
21	B9	FALSE	BTSC#163NT	BIP	UNKNOWN	SYBR	None	18.5984	18.6011	0.00385998				TRUE	0.315098	TRUE	1	40				79.437
22	B10	FALSE	BTSC#163NT	BIP	UNKNOWN	SYBR	None	18.6038	18.6011	0.00385998				TRUE	0.315098	TRUE	1	40				79.437
23	B11	FALSE	BTSC#163 CPZ	BIP	UNKNOWN	SYBR	None	18.8784	18.8438	0.0488944				TRUE	0.315098	TRUE	1	40				79.437
24	B12	FALSE	BTSC#163 CPZ	BIP	UNKNOWN	SYBR	None	18.8092	18.8438	0.0488944				TRUE	0.315098	TRUE	1	40				79.437
25	C1	FALSE	BTSC#1 NT	GAPDH	UNKNOWN	SYBR	None	12.0002	11.9941	0.00854131				TRUE	0.468148	TRUE	1	40				87.3494
26	C2	FALSE	BTSC#1 NT	GAPDH	UNKNOWN	SYBR	None	11.9881	11.9941	0.00854131				TRUE	0.468148	TRUE	1	40				87.3494
27	C3	FALSE	BTSC#1 CPZ	GAPDH	UNKNOWN	SYBR	None	12.6996	12.6736	0.0367406				TRUE	0.468148	TRUE	1	40				87.2529
28	C4	FALSE	BTSC#1 CPZ	GAPDH	UNKNOWN	SYBR	None	12.6476	12.6736	0.0367406				TRUE	0.468148	TRUE	1	40				87.3494
29	C5	FALSE	BTSC#83 NT	GAPDH	UNKNOWN	SYBR	None	13.5275	13.5002	0.0385128				TRUE	0.468148	TRUE	1	40				87.4459
30	C6	FALSE	BTSC#83 NT	GAPDH	UNKNOWN	SYBR	None	13.473	13.5002	0.0385128				TRUE	0.468148	TRUE	1	40				87.4459
31	C7	FALSE	BTSC#83 CPZ	GAPDH	UNKNOWN	SYBR	None	13.1277	13.146	0.0258923				TRUE	0.468148	TRUE	1	40				87.4459
32	C8	FALSE	BTSC#83 CPZ	GAPDH	UNKNOWN	SYBR	None	13.1643	13.146	0.0258923				TRUE	0.468148	TRUE	1	40				87.5424
33	C9	FALSE	BTSC#163NT	GAPDH	UNKNOWN	SYBR	None	12.5635	12.513	0.0714918				TRUE	0.468148	TRUE	1	40				87.4459
34	C10	FALSE	BTSC#163NT	GAPDH	UNKNOWN	SYBR	None	12.4624	12.513	0.0714918				TRUE	0.468148	TRUE	1	40				87.4459
35	C11	FALSE	BTSC#163 CPZ	GAPDH	UNKNOWN	SYBR	None	13.1534	13.0893	0.0906838				TRUE	0.468148	TRUE	1	40				87.4459
36	C12	FALSE	BTSC#163 CPZ	GAPDH	UNKNOWN	SYBR	None	13.0252	13.0893	0.0906838				TRUE	0.468148	TRUE	1	40				87.4459
37	D1	FALSE	U87MG NT	ATF6	UNKNOWN	SYBR	None	20.252	20.3099	0.0818256				TRUE	0.379618	TRUE	1	40				78.8581
38	D2	FALSE	U87MG NT	ATF6	UNKNOWN	SYBR	None	20.3677	20.3099	0.0818256				TRUE	0.379618	TRUE	1	40				78.8581
39	D3	FALSE	U87MG CPZ	ATF6	UNKNOWN	SYBR	None	20.0427	19.995	0.0673325				TRUE	0.379618	TRUE	1	40				78.8581
40	D4	FALSE	U87MG CPZ	ATF6	UNKNOWN	SYBR	None	19.9474	19.995	0.0673325				TRUE	0.379618	TRUE	1	40				78.8581
41	D5	FALSE	T98G NT	ATF6	UNKNOWN	SYBR	None	20.6003	20.736	0.19191				TRUE	0.379618	TRUE	1	40				78.9546
42	D6	FALSE	T98G NT	ATF6	UNKNOWN	SYBR	None	20.8717	20.736	0.19191				TRUE	0.379618	TRUE	1	40				78.9546
43	D7	FALSE	T98G CPZ	ATF6	UNKNOWN	SYBR	None	20.3092	20.2169	0.130491				TRUE	0.379618	TRUE	1	40				79.0511
44	D8	FALSE	T98G CPZ	ATF6	UNKNOWN	SYBR	None	20.1246	20.2169	0.130491				TRUE	0.379618	TRUE	1	40				79.0511
45	D9	FALSE	U251MG NT	ATF6	UNKNOWN	SYBR	None	20.2311	20.2925	0.0869169				TRUE	0.379618	TRUE	1	40				79.0511
46	D10	FALSE	U251MG NT	ATF6	UNKNOWN	SYBR	None	20.354	20.2925	0.0869169				TRUE	0.379618	TRUE	1	40				79.0511
47	D11	FALSE	U251MG CPZ	ATF6	UNKNOWN	SYBR	None	20.1734	20.0818	0.129649				TRUE	0.379618	TRUE	1	40				79.0511
48	D12	FALSE	U251MG CPZ	ATF6	UNKNOWN	SYBR	None	19.9901	20.0818	0.129649				TRUE	0.379618	TRUE	1	40				79.0511
49	E1	FALSE	U87MG NT	BIP	UNKNOWN	SYBR	None	18.0332	17.9724	0.085985				TRUE	0.315098	TRUE	1	40				79.3406
50	E2	FALSE	U87MG NT	BIP	UNKNOWN	SYBR	None	17.9116	17.9724	0.085985				TRUE	0.315098	TRUE	1	40				79.437
51	E3	FALSE	U87MG CPZ	BIP	UNKNOWN	SYBR	None	17.3233	17.2782	0.0637719				TRUE	0.315098	TRUE	1	40				79.3406
52	E4	FALSE	U87MG CPZ	BIP	UNKNOWN	SYBR	None	17.2331	17.2782	0.0637719				TRUE	0.315098	TRUE	1	40				79.437
53	E5	FALSE	T98G NT	BIP	UNKNOWN	SYBR	None	17.9758	17.9403	0.0502957				TRUE	0.315098	TRUE	1	40				79.437
54	E6	FALSE	T98G NT	BIP	UNKNOWN	SYBR	None	17.9047	17.9403	0.0502957				TRUE	0.315098	TRUE	1	40				79.5335
55	E7	FALSE	T98G CPZ	BIP	UNKNOWN	SYBR	None	18.0619	18.1458	0.118699				TRUE	0.315098	TRUE	1	40				79.5335
56	E8	FALSE	T98G CPZ	BIP	UNKNOWN	SYBR	None	18.2297	18.1458	0.118699				TRUE	0.315098	TRUE	1	40				79.5335
57	E9	FALSE	U251MG NT	BIP	UNKNOWN	SYBR	None	17.7845	17.7875	0.00421738				TRUE	0.315098	TRUE	1	40				79.5335
58	E10	FALSE	U251MG NT	BIP	UNKNOWN	SYBR	None	17.7905	17.7875	0.00421738				TRUE	0.315098	TRUE	1	40				79.5335
59	E11	FALSE	U251MG CPZ	BIP	UNKNOWN	SYBR	None	17.5341	17.5336	0.000717508				TRUE	0.315098	TRUE	1	40				79.5335
60	E12	FALSE	U251MG CPZ	BIP	UNKNOWN	SYBR	None	17.5331	17.5336	0.000717508				TRUE	0.315098	TRUE	1	40				79.5335
61	F1	FALSE	U87MG NT	GAPDH	UNKNOWN	SYBR	None	13.1169	13.2111	0.133146				TRUE	0.468148	TRUE	1	40				87.2529
62	F2	FALSE	U87MG NT	GAPDH	UNKNOWN	SYBR	None	13.3052	13.2111	0.133146				TRUE	0.468148	TRUE	1	40				87.2529
63	F3	FALSE	U87MG CPZ	GAPDH	UNKNOWN	SYBR	None	12.8512	12.8044	0.0661503				TRUE	0.468148	TRUE	1	40				87.2529
64	F4	FALSE	U87MG CPZ	GAPDH	UNKNOWN	SYBR	None	12.7576	12.8044	0.0661503				TRUE	0.468148	TRUE	1	40				87.3494
65	F5	FALSE	T98G NT	GAPDH	UNKNOWN	SYBR	None	13.22	13.2527	0.0462907				TRUE	0.468148	TRUE	1	40				87.3494
66	F6	FALSE	T98G NT	GAPDH	UNKNOWN	SYBR	None	13.2854	13.2527	0.0462907				TRUE	0.468148	TRUE	1	40				87.3494
67	F7	FALSE	T98G CPZ	GAPDH	UNKNOWN	SYBR	None	13.1879	13.2123	0.0345004				TRUE	0.468148	TRUE	1	40				87.4459
68	F8	FALSE	T98G CPZ	GAPDH	UNKNOWN	SYBR	None	13.2367	13.2123	0.0345004				TRUE	0.468148	TRUE	1	40				87.4459
69	F9	FALSE	U251MG NT	GAPDH	UNKNOWN	SYBR	None	12.7357	12.7443	0.0121868				TRUE	0.468148	TRUE	1	40				87.4459
70	F10	FALSE	U251MG NT	GAPDH	UNKNOWN	SYBR	None	12.753	12.7443	0.0121868				TRUE	0.468148	TRUE	1	40				87.4459
71	F11	FALSE	U251MG CPZ	GAPDH	UNKNOWN	SYBR	None	12.8479	12.7883	0.0843449				TRUE	0.468148	TRUE	1	40				87.5424
72	F12	FALSE	U251MG CPZ	GAPDH	UNKNOWN	SYBR	None	12.7286	12.7883	0.0843449				TRUE	0.468148	TRUE	1	40				87.4459

## Sheet: Melt Curve Raw Data
Block Type	Fast 96-Well Block (0.1mL)
Calibration Background is expired	No
Calibration Background performed on	01-28-2020
Calibration Normalization FAM-ROX is expired	No
Calibration Normalization FAM-ROX performed on	01-28-2020
Calibration Normalization VIC-ROX is expired	No
Calibration Normalization VIC-ROX performed on	01-28-2020
Calibration Pure Dye FAM is expired	No
Calibration Pure Dye FAM performed on	01-28-2020
Calibration Pure Dye NED is expired	No
Calibration Pure Dye NED performed on	01-28-2020
Calibration Pure Dye ROX is expired	No
Calibration Pure Dye ROX performed on	01-28-2020
Calibration Pure Dye SYBR is expired	No
Calibration Pure Dye SYBR performed on	01-28-2020
Calibration Pure Dye TAMRA is expired	No
Calibration Pure Dye TAMRA performed on	01-28-2020
Calibration Pure Dye VIC is expired	No
Calibration Pure Dye VIC performed on	01-28-2020
Calibration ROI is expired	No
Calibration ROI performed on	01-28-2020
Calibration Uniformity is expired	No
Calibration Uniformity performed on	01-28-2020
Chemistry	SYBR_GREEN
Date Created	2020-06-25 11:44:24 AM PDT
Experiment Barcode
Experiment Comment
Experiment File Name	D:\Claudia (MP)\2020-06-25 BIP ATF6 20h.eds
Experiment Name	2020-06-25 BIP ATF6 20h
Experiment Run End Time	2020-06-25 12:42:01 PM PDT
Experiment Type	Standard Curve
Instrument Name	278861431
Instrument Serial Number	278861431
Instrument Type	QuantStudio(TM) 6 Flex System
Passive Reference	ROX
Quantification Cycle Method	Ct
Signal Smoothing On	true
Stage/ Cycle where Analysis is performed	Stage 2, Step 2
User Name
Well	Well Position	Reading	Temperature	Fluorescence	Derivative
1	A1	1	60.1386	5.11424	0.152878
1	A1	2	60.3316	5.11804	0.148529
1	A1	3	60.5246	5.10774	0.145054
1	A1	4	60.7176	5.09233	0.143541
1	A1	5	60.9105	5.07928	0.144498
1	A1	6	61.1035	5.05778	0.147681
1	A1	7	61.2965	5.04526	0.152284
1	A1	8	61.4895	5.01689	0.157309
1	A1	9	61.6825	4.99573	0.161892
1	A1	10	61.8755	4.97716	0.165464
1	A1	11	62.0684	4.9608	0.16777
1	A1	12	62.2614	4.93285	0.168883
1	A1	13	62.4544	4.90562	0.169194
1	A1	14	62.6474	4.88685	0.169336
1	A1	15	62.8404	4.86735	0.169959
1	A1	16	63.0334	4.85318	0.171435
1	A1	17	63.2263	4.82746	0.173667
1	A1	18	63.4193	4.80554	0.176164
1	A1	19	63.6123	4.78349	0.178326
1	A1	20	63.8053	4.75176	0.179741
1	A1	21	63.9983	4.7333	0.18034
1	A1	22	64.1913	4.71388	0.180332
1	A1	23	64.3843	4.68912	0.180008
1	A1	24	64.5772	4.66469	0.179602
1	A1	25	64.7702	4.64239	0.1792
1	A1	26	64.9632	4.61969	0.178741
1	A1	27	65.1562	4.60383	0.178074
1	A1	28	65.3492	4.5774	0.177016
1	A1	29	65.5422	4.54649	0.17547
1	A1	30	65.7351	4.5353	0.173503
1	A1	31	65.9281	4.51063	0.17136
1	A1	32	66.1211	4.48588	0.169401
1	A1	33	66.3141	4.46958	0.167979
1	A1	34	66.5071	4.44696	0.167307
1	A1	35	66.7001	4.429	0.167407
1	A1	36	66.8931	4.40972	0.168129
1	A1	37	67.086	4.38382	0.169255
1	A1	38	67.279	4.35857	0.170591
1	A1	39	67.472	4.34003	0.171976
1	A1	40	67.665	4.32874	0.173234
1	A1	41	67.858	4.29837	0.174152
1	A1	42	68.051	4.27036	0.17453
1	A1	43	68.2439	4.25431	0.174276
1	A1	44	68.4369	4.23214	0.173465
1	A1	45	68.6299	4.20709	0.17229
1	A1	46	68.8229	4.18968	0.170972
1	A1	47	69.0159	4.16632	0.169689
1	A1	48	69.2089	4.14272	0.168565
1	A1	49	69.4019	4.12434	0.167696
1	A1	50	69.5948	4.10392	0.16719
1	A1	51	69.7878	4.08318	0.167165
1	A1	52	69.9808	4.05697	0.167717
1	A1	53	70.1738	4.04129	0.168845
1	A1	54	70.3668	4.02591	0.170428
1	A1	55	70.5598	3.99989	0.172268
1	A1	56	70.7527	3.97419	0.174216
1	A1	57	70.9457	3.95062	0.176257
1	A1	58	71.1387	3.93035	0.178443
1	A1	59	71.3317	3.91439	0.180698
1	A1	60	71.5247	3.89	0.18268
1	A1	61	71.7177	3.86627	0.183858
1	A1	62	71.9107	3.8349	0.183826
1	A1	63	72.1036	3.81022	0.182611
1	A1	64	72.2966	3.78791	0.180739
1	A1	65	72.4896	3.77151	0.178979
1	A1	66	72.6826	3.75137	0.177956
1	A1	67	72.8756	3.72744	0.177873
1	A1	68	73.0686	3.70533	0.178521
1	A1	69	73.2615	3.68062	0.179493
1	A1	70	73.4545	3.65978	0.180432
1	A1	71	73.6475	3.63098	0.181177
1	A1	72	73.8405	3.61693	0.181741
1	A1	73	74.0335	3.58558	0.182239
1	A1	74	74.2265	3.57107	0.182808
1	A1	75	74.4194	3.53694	0.183603
1	A1	76	74.6124	3.52492	0.184818
1	A1	77	74.8054	3.49702	0.186755
1	A1	78	74.9984	3.47649	0.189922
1	A1	79	75.1914	3.44918	0.195173
1	A1	80	75.3844	3.42897	0.203797
1	A1	81	75.5774	3.39877	0.217523
1	A1	82	75.7703	3.37934	0.238339
1	A1	83	75.9633	3.35613	0.268165
1	A1	84	76.1563	3.32343	0.308472
1	A1	85	76.3493	3.28568	0.360004
1	A1	86	76.5423	3.24797	0.422743
1	A1	87	76.7353	3.18714	0.496284
1	A1	88	76.9282	3.12149	0.580636
1	A1	89	77.1212	3.03886	0.677387
1	A1	90	77.3142	2.94001	0.790659
1	A1	91	77.5072	2.83218	0.926985
1	A1	92	77.7002	2.7252	1.09309
1	A1	93	77.8932	2.60355	1.29129
1	A1	94	78.0862	2.46174	1.51359
1	A1	95	78.2791	2.29336	1.73748
1	A1	96	78.4721	2.02948	1.92688
1	A1	97	78.6651	1.63551	2.04012
1	A1	98	78.8581	1.17644	2.04329
1	A1	99	79.0511	0.773549	1.92329
1	A1	100	79.2441	0.509079	1.6942
1	A1	101	79.437	0.379436	1.39337
1	A1	102	79.63	0.322611	1.06914
1	A1	103	79.823	0.296996	0.766043
1	A1	104	80.016	0.285496	0.514035
1	A1	105	80.209	0.280617	0.324992
1	A1	106	80.402	0.276976	0.195817
1	A1	107	80.595	0.272288	0.114806
1	A1	108	80.7879	0.270256	0.06786
1	A1	109	80.9809	0.26747	0.0425593
1	A1	110	81.1739	0.265679	0.0298203
1	A1	111	81.3669	0.262356	0.0238409
1	A1	112	81.5599	0.261518	0.0212779
1	A1	113	81.7529	0.258715	0.0203323
1	A1	114	81.9458	0.255665	0.0200604
1	A1	115	82.1388	0.25284	0.0199649
1	A1	116	82.3318	0.250944	0.0197918
1	A1	117	82.5248	0.246958	0.0194406
1	A1	118	82.7178	0.245468	0.0189226
1	A1	119	82.9108	0.243561	0.0183276
1	A1	120	83.1038	0.239578	0.0177887
1	A1	121	83.2967	0.239315	0.0174372
1	A1	122	83.4897	0.236397	0.017351
1	A1	123	83.6827	0.236292	0.0175155
1	A1	124	83.8757	0.233416	0.0178219
1	A1	125	84.0687	0.228682	0.0181114
1	A1	126	84.2617	0.227566	0.0182473
1	A1	127	84.4546	0.224986	0.0181716
1	A1	128	84.6476	0.221439	0.0179153
1	A1	129	84.8406	0.222117	0.0175591
1	A1	130	85.0336	0.218584	0.0171816
1	A1	131	85.2266	0.215816	0.0168253
1	A1	132	85.4196	0.214198	0.016496
1	A1	133	85.6125	0.212348	0.0161808
1	A1	134	85.8055	0.211004	0.0158678
1	A1	135	85.9985	0.207838	0.015558
1	A1	136	86.1915	0.205928	0.0152671
1	A1	137	86.3845	0.205166	0.0150202
1	A1	138	86.5775	0.202248	0.0148354
1	A1	139	86.7705	0.201111	0.0147058
1	A1	140	86.9634	0.200021	0.0145897
1	A1	141	87.1564	0.196864	0.0144263
1	A1	142	87.3494	0.195349	0.0141711
1	A1	143	87.5424	0.192832	0.0138298
1	A1	144	87.7354	0.190772	0.013461
1	A1	145	87.9284	0.192257	0.01314
1	A1	146	88.1213	0.188644	0.0129066
1	A1	147	88.3143	0.187453	0.0127358
1	A1	148	88.5073	0.186067	0.0125589
1	A1	149	88.7003	0.183283	0.0123176
1	A1	150	88.8933	0.181058	0.0120136
1	A1	151	89.0863	0.181165	0.0117148
1	A1	152	89.2793	0.178621	0.0115143
1	A1	153	89.4722	0.177804	0.0114693
1	A1	154	89.6652	0.176993	0.0115614
1	A1	155	89.8582	0.174606	0.0117007
1	A1	156	90.0512	0.172413	0.0117723
1	A1	157	90.2442	0.171115	0.0116946
1	A1	158	90.4372	0.169558	0.0114547
1	A1	159	90.6301	0.168798	0.0111021
1	A1	160	90.8231	0.168571	0.0107111
1	A1	161	91.0161	0.165164	0.0103397
1	A1	162	91.2091	0.164428	0.0100096
1	A1	163	91.4021	0.164442	0.00970944
1	A1	164	91.5951	0.163008	0.009408
1	A1	165	91.7881	0.161047	0.00907244
1	A1	166	91.981	0.159297	0.00868838
1	A1	167	92.174	0.159857	0.0082791
1	A1	168	92.367	0.158259	0.00790804
1	A1	169	92.56	0.157344	0.00765644
1	A1	170	92.753	0.15787	0.00758279
1	A1	171	92.946	0.155825	0.00768912
1	A1	172	93.1389	0.154222	0.00791384
1	A1	173	93.3319	0.154299	0.00815378
1	A1	174	93.5249	0.152734	0.00829983
1	A1	175	93.7179	0.149934	0.00826602
1	A1	176	93.9109	0.1511	0.00800036
1	A1	177	94.1039	0.149014	0.00747918
1	A1	178	94.2969	0.148556	0.00669944
1	A1	179	94.4898	0.147263	0.00568256
1	A1	180	94.6828	0.146183	0.0044907
1	A1	181	94.8758	0.146419	0.0032363
2	A2	1	60.1386	5.72045	0.17791
2	A2	2	60.3316	5.7263	0.176303
2	A2	3	60.5246	5.71823	0.175879
2	A2	4	60.7176	5.69343	0.176704
2	A2	5	60.9105	5.6687	0.17838
2	A2	6	61.1035	5.64005	0.180314
2	A2	7	61.2965	5.61728	0.182098
2	A2	8	61.4895	5.59693	0.18367
2	A2	9	61.6825	5.56877	0.185235
2	A2	10	61.8755	5.55287	0.186993
2	A2	11	62.0684	5.52328	0.188942
2	A2	12	62.2614	5.50517	0.190853
2	A2	13	62.4544	5.47464	0.192398
2	A2	14	62.6474	5.44686	0.193368
2	A2	15	62.8404	5.42397	0.193756
2	A2	16	63.0334	5.3963	0.193724
2	A2	17	63.2263	5.37913	0.193462
2	A2	18	63.4193	5.34902	0.193084
2	A2	19	63.6123	5.32179	0.192602
2	A2	20	63.8053	5.3032	0.191975
2	A2	21	63.9983	5.27453	0.191177
2	A2	22	64.1913	5.24667	0.190201
2	A2	23	64.3843	5.23293	0.189069
2	A2	24	64.5772	5.19924	0.187852
2	A2	25	64.7702	5.17565	0.186715
2	A2	26	64.9632	5.15982	0.185951
2	A2	27	65.1562	5.12555	0.185917
2	A2	28	65.3492	5.10768	0.186848
2	A2	29	65.5422	5.094	0.188684
2	A2	30	65.7351	5.0659	0.190958
2	A2	31	65.9281	5.03514	0.192911
2	A2	32	66.1211	5.01058	0.193771
2	A2	33	66.3141	4.98889	0.193055
2	A2	34	66.5071	4.95883	0.190781
2	A2	35	66.7001	4.93209	0.187475
2	A2	36	66.8931	4.90921	0.184014
2	A2	37	67.086	4.88975	0.181324
2	A2	38	67.279	4.87039	0.18007
2	A2	39	67.472	4.84421	0.180454
2	A2	40	67.665	4.82737	0.182205
2	A2	41	67.858	4.80327	0.184739
2	A2	42	68.051	4.77062	0.187394
2	A2	43	68.2439	4.75621	0.189618
2	A2	44	68.4369	4.72764	0.191049
2	A2	45	68.6299	4.69758	0.191509
2	A2	46	68.8229	4.68031	0.190964
2	A2	47	69.0159	4.64903	0.189522
2	A2	48	69.2089	4.6321	0.187478
2	A2	49	69.4019	4.59728	0.185319
2	A2	50	69.5948	4.57137	0.183607
2	A2	51	69.7878	4.56777	0.182763
2	A2	52	69.9808	4.5394	0.182871
2	A2	53	70.1738	4.51334	0.18366
2	A2	54	70.3668	4.48472	0.184692
2	A2	55	70.5598	4.46469	0.185621
2	A2	56	70.7527	4.44324	0.18636
2	A2	57	70.9457	4.4175	0.187084
2	A2	58	71.1387	4.39131	0.188093
2	A2	59	71.3317	4.36726	0.189634
2	A2	60	71.5247	4.35299	0.191768
2	A2	61	71.7177	4.31973	0.194305
2	A2	62	71.9107	4.29796	0.196869
2	A2	63	72.1036	4.27386	0.199058
2	A2	64	72.2966	4.23976	0.2006
2	A2	65	72.4896	4.21779	0.201442
2	A2	66	72.6826	4.19312	0.20171
2	A2	67	72.8756	4.17134	0.201606
2	A2	68	73.0686	4.13541	0.201302
2	A2	69	73.2615	4.1168	0.2009
2	A2	70	73.4545	4.09096	0.200425
2	A2	71	73.6475	4.06423	0.199877
2	A2	72	73.8405	4.03901	0.199299
2	A2	73	74.0335	4.00809	0.198844
2	A2	74	74.2265	3.9874	0.198788
2	A2	75	74.4194	3.96411	0.199498
2	A2	76	74.6124	3.93896	0.201371
2	A2	77	74.8054	3.91316	0.204842
2	A2	78	74.9984	3.89035	0.210494
2	A2	79	75.1914	3.8588	0.219221
2	A2	80	75.3844	3.83421	0.23235
2	A2	81	75.5774	3.80559	0.251609
2	A2	82	75.7703	3.78144	0.278959
2	A2	83	75.9633	3.7421	0.316278
2	A2	84	76.1563	3.71164	0.365036
2	A2	85	76.3493	3.66566	0.426032
2	A2	86	76.5423	3.61171	0.499412
2	A2	87	76.7353	3.54962	0.585146
2	A2	88	76.9282	3.46817	0.684072
2	A2	89	77.1212	3.36081	0.799188
2	A2	90	77.3142	3.24984	0.936362
2	A2	91	77.5072	3.12528	1.10329
2	A2	92	77.7002	3.00654	1.30579
2	A2	93	77.8932	2.86451	1.54193
2	A2	94	78.0862	2.68423	1.79606
2	A2	95	78.2791	2.44604	2.03635
2	A2	96	78.4721	2.10157	2.21916
2	A2	97	78.6651	1.61633	2.30042
2	A2	98	78.8581	1.11095	2.25072
2	A2	99	79.0511	0.705391	2.06715
2	A2	100	79.2441	0.466673	1.77611
2	A2	101	79.437	0.352252	1.42508
2	A2	102	79.63	0.304886	1.0675
2	A2	103	79.823	0.283896	0.747569
2	A2	104	80.016	0.272996	0.491199
2	A2	105	80.209	0.266867	0.305031
2	A2	106	80.402	0.264815	0.181524
2	A2	107	80.595	0.25938	0.106195
2	A2	108	80.7879	0.257746	0.0637333
2	A2	109	80.9809	0.255483	0.0414915
2	A2	110	81.1739	0.253373	0.0305738
2	A2	111	81.3669	0.247822	0.0254443
2	A2	112	81.5599	0.246015	0.0230012
2	A2	113	81.7529	0.243032	0.0216734
2	A2	114	81.9458	0.241488	0.020752
2	A2	115	82.1388	0.23845	0.0199688
2	A2	116	82.3318	0.235215	0.0192624
2	A2	117	82.5248	0.232513	0.0186585
2	A2	118	82.7178	0.23217	0.018206
2	A2	119	82.9108	0.229238	0.0179344
2	A2	120	83.1038	0.227322	0.017828
2	A2	121	83.2967	0.224507	0.0178284
2	A2	122	83.4897	0.222267	0.0178616
2	A2	123	83.6827	0.219437	0.0178749
2	A2	124	83.8757	0.217647	0.0178563
2	A2	125	84.0687	0.214821	0.0178278
2	A2	126	84.2617	0.21351	0.0178192
2	A2	127	84.4546	0.210822	0.0178421
2	A2	128	84.6476	0.208851	0.0178811
2	A2	129	84.8406	0.205282	0.0179041
2	A2	130	85.0336	0.204062	0.0178804
2	A2	131	85.2266	0.201775	0.0177934
2	A2	132	85.4196	0.198569	0.0176433
2	A2	133	85.6125	0.197535	0.0174431
2	A2	134	85.8055	0.194861	0.0172145
2	A2	135	85.9985	0.191717	0.0169842
2	A2	136	86.1915	0.19077	0.0167767
2	A2	137	86.3845	0.189162	0.0166028
2	A2	138	86.5775	0.185567	0.01645
2	A2	139	86.7705	0.18463	0.0162823
2	A2	140	86.9634	0.181953	0.016055
2	A2	141	87.1564	0.180167	0.0157366
2	A2	142	87.3494	0.17756	0.0153286
2	A2	143	87.5424	0.175812	0.0148702
2	A2	144	87.7354	0.174761	0.0144251
2	A2	145	87.9284	0.172839	0.0140544
2	A2	146	88.1213	0.169999	0.0137873
2	A2	147	88.3143	0.170917	0.0136078
2	A2	148	88.5073	0.167731	0.0134648
2	A2	149	88.7003	0.164972	0.0133028
2	A2	150	88.8933	0.16337	0.0130922
2	A2	151	89.0863	0.161837	0.0128383
2	A2	152	89.2793	0.160947	0.0125664
2	A2	153	89.4722	0.157406	0.0122988
2	A2	154	89.6652	0.157037	0.0120444
2	A2	155	89.8582	0.155258	0.0118037
2	A2	156	90.0512	0.154751	0.0115745
2	A2	157	90.2442	0.152441	0.0113508
2	A2	158	90.4372	0.15134	0.0111197
2	A2	159	90.6301	0.149901	0.0108677
2	A2	160	90.8231	0.146938	0.0105916
2	A2	161	91.0161	0.148968	0.0103023
2	A2	162	91.2091	0.145337	0.0100113
2	A2	163	91.4021	0.145434	0.00971516
2	A2	164	91.5951	0.142806	0.00939425
2	A2	165	91.7881	0.142102	0.00903231
2	A2	166	91.981	0.141204	0.00863808
2	A2	167	92.174	0.141433	0.00825078
2	A2	168	92.367	0.138489	0.00792341
2	A2	169	92.56	0.138825	0.00769863
2	A2	170	92.753	0.138284	0.0075913
2	A2	171	92.946	0.136548	0.00758522
2	A2	172	93.1389	0.135604	0.00763985
2	A2	173	93.3319	0.134975	0.00770316
2	A2	174	93.5249	0.133416	0.00772418
2	A2	175	93.7179	0.132728	0.00766015
2	A2	176	93.9109	0.131437	0.00747421
2	A2	177	94.1039	0.130165	0.00712545
2	A2	178	94.2969	0.131439	0.00656516
2	A2	179	94.4898	0.127799	0.0057536
2	A2	180	94.6828	0.126966	0.00469695
2	A2	181	94.8758	0.12695	0.00347941
3	A3	1	60.1386	5.70146	0.177334
3	A3	2	60.3316	5.69262	0.176708
3	A3	3	60.5246	5.66804	0.176665
3	A3	4	60.7176	5.64794	0.177438
3	A3	5	60.9105	5.63474	0.178999
3	A3	6	61.1035	5.60833	0.18102
3	A3	7	61.2965	5.57198	0.18295
3	A3	8	61.4895	5.56086	0.18425
3	A3	9	61.6825	5.53249	0.184626
3	A3	10	61.8755	5.50666	0.184171
3	A3	11	62.0684	5.47372	0.183331
3	A3	12	62.2614	5.45958	0.182672
3	A3	13	62.4544	5.43751	0.18261
3	A3	14	62.6474	5.42186	0.183225
3	A3	15	62.8404	5.38482	0.184299
3	A3	16	63.0334	5.35908	0.1855
3	A3	17	63.2263	5.33691	0.186568
3	A3	18	63.4193	5.32739	0.187351
3	A3	19	63.6123	5.28389	0.187792
3	A3	20	63.8053	5.26616	0.187886
3	A3	21	63.9983	5.24078	0.187698
3	A3	22	64.1913	5.21641	0.187346
3	A3	23	64.3843	5.19501	0.186951
3	A3	24	64.5772	5.16521	0.186576
3	A3	25	64.7702	5.14783	0.186195
3	A3	26	64.9632	5.12328	0.185768
3	A3	27	65.1562	5.09143	0.185337
3	A3	28	65.3492	5.07502	0.185041
3	A3	29	65.5422	5.04278	0.185002
3	A3	30	65.7351	5.03466	0.185165
3	A3	31	65.9281	5.00631	0.185214
3	A3	32	66.1211	4.97485	0.184696
3	A3	33	66.3141	4.95196	0.183308
3	A3	34	66.5071	4.92829	0.181137
3	A3	35	66.7001	4.90574	0.178727
3	A3	36	66.8931	4.87605	0.17685
3	A3	37	67.086	4.86667	0.176149
3	A3	38	67.279	4.84067	0.176813
3	A3	39	67.472	4.81973	0.178479
3	A3	40	67.665	4.79866	0.1804
3	A3	41	67.858	4.76515	0.181793
3	A3	42	68.051	4.7447	0.18215
3	A3	43	68.2439	4.71796	0.18138
3	A3	44	68.4369	4.70371	0.179776
3	A3	45	68.6299	4.6715	0.177872
3	A3	46	68.8229	4.64605	0.176271
3	A3	47	69.0159	4.63105	0.175482
3	A3	48	69.2089	4.61218	0.175766
3	A3	49	69.4019	4.58393	0.177036
3	A3	50	69.5948	4.56357	0.178874
3	A3	51	69.7878	4.54172	0.180693
3	A3	52	69.9808	4.51344	0.181961
3	A3	53	70.1738	4.49156	0.182411
3	A3	54	70.3668	4.46119	0.182136
3	A3	55	70.5598	4.44729	0.181518
3	A3	56	70.7527	4.41872	0.18106
3	A3	57	70.9457	4.39541	0.181193
3	A3	58	71.1387	4.37833	0.18212
3	A3	59	71.3317	4.35237	0.1838
3	A3	60	71.5247	4.32804	0.185982
3	A3	61	71.7177	4.29959	0.188291
3	A3	62	71.9107	4.28452	0.190304
3	A3	63	72.1036	4.24952	0.191621
3	A3	64	72.2966	4.23275	0.191964
3	A3	65	72.4896	4.19911	0.19129
3	A3	66	72.6826	4.17114	0.189855
3	A3	67	72.8756	4.15536	0.18815
3	A3	68	73.0686	4.1297	0.186728
3	A3	69	73.2615	4.10483	0.185987
3	A3	70	73.4545	4.08231	0.186045
3	A3	71	73.6475	4.06375	0.186774
3	A3	72	73.8405	4.02961	0.187937
3	A3	73	74.0335	4.00669	0.189356
3	A3	74	74.2265	3.9876	0.190991
3	A3	75	74.4194	3.95744	0.192942
3	A3	76	74.6124	3.93752	0.19542
3	A3	77	74.8054	3.91211	0.198751
3	A3	78	74.9984	3.88174	0.203474
3	A3	79	75.1914	3.86085	0.210436
3	A3	80	75.3844	3.83142	0.220885
3	A3	81	75.5774	3.8053	0.236459
3	A3	82	75.7703	3.77845	0.259073
3	A3	83	75.9633	3.74719	0.290707
3	A3	84	76.1563	3.7112	0.333087
3	A3	85	76.3493	3.67648	0.387387
3	A3	86	76.5423	3.63033	0.454103
3	A3	87	76.7353	3.56638	0.533374
3	A3	88	76.9282	3.4962	0.625889
3	A3	89	77.1212	3.3969	0.73417
3	A3	90	77.3142	3.29424	0.863528
3	A3	91	77.5072	3.17877	1.02156
3	A3	92	77.7002	3.05775	1.21524
3	A3	93	77.8932	2.91956	1.44542
3	A3	94	78.0862	2.76112	1.7005
3	A3	95	78.2791	2.55059	1.95255
3	A3	96	78.4721	2.23305	2.15953
3	A3	97	78.6651	1.76767	2.27524
3	A3	98	78.8581	1.24659	2.26432
3	A3	99	79.0511	0.800828	2.11604
3	A3	100	79.2441	0.517992	1.84987
3	A3	101	79.437	0.381277	1.50979
3	A3	102	79.63	0.322002	1.14989
3	A3	103	79.823	0.296205	0.818264
3	A3	104	80.016	0.285139	0.545856
3	A3	105	80.209	0.277453	0.343648
3	A3	106	80.402	0.271889	0.20672
3	A3	107	80.595	0.268153	0.121486
3	A3	108	80.7879	0.265838	0.0723774
3	A3	109	80.9809	0.263503	0.0460128
3	A3	110	81.1739	0.259683	0.0327353
3	A3	111	81.3669	0.257237	0.0264144
3	A3	112	81.5599	0.255177	0.0235279
3	A3	113	81.7529	0.251706	0.0222097
3	A3	114	81.9458	0.248095	0.0215408
3	A3	115	82.1388	0.246323	0.0211069
3	A3	116	82.3318	0.243388	0.0207469
3	A3	117	82.5248	0.240993	0.0204145
3	A3	118	82.7178	0.238665	0.0201085
3	A3	119	82.9108	0.234658	0.0198421
3	A3	120	83.1038	0.233602	0.0196326
3	A3	121	83.2967	0.230646	0.0194967
3	A3	122	83.4897	0.228097	0.0194422
3	A3	123	83.6827	0.225832	0.01946
3	A3	124	83.8757	0.222596	0.0195217
3	A3	125	84.0687	0.220913	0.0195855
3	A3	126	84.2617	0.218254	0.0196093
3	A3	127	84.4546	0.214541	0.0195673
3	A3	128	84.6476	0.212312	0.0194597
3	A3	129	84.8406	0.210858	0.019312
3	A3	130	85.0336	0.207377	0.0191604
3	A3	131	85.2266	0.205247	0.019031
3	A3	132	85.4196	0.202918	0.0189252
3	A3	133	85.6125	0.201246	0.01882
3	A3	134	85.8055	0.197768	0.0186836
3	A3	135	85.9985	0.194691	0.0184976
3	A3	136	86.1915	0.193224	0.0182685
3	A3	137	86.3845	0.191019	0.0180222
3	A3	138	86.5775	0.188788	0.017787
3	A3	139	86.7705	0.186267	0.0175792
3	A3	140	86.9634	0.183986	0.0174033
3	A3	141	87.1564	0.181514	0.017259
3	A3	142	87.3494	0.179458	0.0171416
3	A3	143	87.5424	0.178388	0.0170321
3	A3	144	87.7354	0.175275	0.016887
3	A3	145	87.9284	0.173038	0.0166435
3	A3	146	88.1213	0.17084	0.016248
3	A3	147	88.3143	0.167547	0.0156904
3	A3	148	88.5073	0.166975	0.0150214
3	A3	149	88.7003	0.165078	0.0143393
3	A3	150	88.8933	0.162897	0.01375
3	A3	151	89.0863	0.161084	0.0133226
3	A3	152	89.2793	0.159844	0.0130632
3	A3	153	89.4722	0.157163	0.0129197
3	A3	154	89.6652	0.155646	0.0128127
3	A3	155	89.8582	0.154004	0.0126726
3	A3	156	90.0512	0.152785	0.0124606
3	A3	157	90.2442	0.151061	0.0121668
3	A3	158	90.4372	0.149723	0.0117952
3	A3	159	90.6301	0.147432	0.0113557
3	A3	160	90.8231	0.146887	0.010868
3	A3	161	91.0161	0.144933	0.0103689
3	A3	162	91.2091	0.14432	0.00990858
3	A3	163	91.4021	0.144034	0.0095325
3	A3	164	91.5951	0.141394	0.0092625
3	A3	165	91.7881	0.140658	0.00909049
3	A3	166	91.981	0.139952	0.00898773
3	A3	167	92.174	0.138856	0.00892037
3	A3	168	92.367	0.136945	0.00886065
3	A3	169	92.56	0.136346	0.00879025
3	A3	170	92.753	0.135216	0.00869857
3	A3	171	92.946	0.13402	0.00858063
3	A3	172	93.1389	0.132819	0.00843529
3	A3	173	93.3319	0.131876	0.00826385
3	A3	174	93.5249	0.130787	0.00806674
3	A3	175	93.7179	0.129587	0.00783527
3	A3	176	93.9109	0.129244	0.00753983
3	A3	177	94.1039	0.128175	0.00712389
3	A3	178	94.2969	0.126337	0.00651631
3	A3	179	94.4898	0.126031	0.0056662
3	A3	180	94.6828	0.124979	0.00458565
3	A3	181	94.8758	0.123788	0.00337111
4	A4	1	60.1386	5.64231	0.17818
4	A4	2	60.3316	5.64113	0.175742
4	A4	3	60.5246	5.62482	0.17447
4	A4	4	60.7176	5.61416	0.174992
4	A4	5	60.9105	5.58065	0.177447
4	A4	6	61.1035	5.56087	0.181413
4	A4	7	61.2965	5.54152	0.186021
4	A4	8	61.4895	5.51833	0.190227
4	A4	9	61.6825	5.48343	0.193138
4	A4	10	61.8755	5.46213	0.194265
4	A4	11	62.0684	5.43258	0.193681
4	A4	12	62.2614	5.40533	0.191953
4	A4	13	62.4544	5.38726	0.189896
4	A4	14	62.6474	5.35857	0.188262
4	A4	15	62.8404	5.34152	0.187471
4	A4	16	63.0334	5.31353	0.18752
4	A4	17	63.2263	5.29057	0.188072
4	A4	18	63.4193	5.26874	0.18869
4	A4	19	63.6123	5.23792	0.189072
4	A4	20	63.8053	5.21689	0.189159
4	A4	21	63.9983	5.18475	0.189097
4	A4	22	64.1913	5.17609	0.189033
4	A4	23	64.3843	5.14031	0.188953
4	A4	24	64.5772	5.12534	0.188659
4	A4	25	64.7702	5.09265	0.1879
4	A4	26	64.9632	5.0664	0.186579
4	A4	27	65.1562	5.04448	0.184827
4	A4	28	65.3492	5.02738	0.182913
4	A4	29	65.5422	5.00189	0.181102
4	A4	30	65.7351	4.97583	0.179554
4	A4	31	65.9281	4.95937	0.178359
4	A4	32	66.1211	4.929	0.177606
4	A4	33	66.3141	4.90944	0.177406
4	A4	34	66.5071	4.88939	0.177822
4	A4	35	66.7001	4.87296	0.178766
4	A4	36	66.8931	4.83886	0.179974
4	A4	37	67.086	4.81963	0.181084
4	A4	38	67.279	4.79683	0.181761
4	A4	39	67.472	4.76933	0.181815
4	A4	40	67.665	4.75193	0.181231
4	A4	41	67.858	4.72042	0.180144
4	A4	42	68.051	4.70277	0.178754
4	A4	43	68.2439	4.67982	0.177275
4	A4	44	68.4369	4.66272	0.175913
4	A4	45	68.6299	4.63023	0.174895
4	A4	46	68.8229	4.60936	0.174473
4	A4	47	69.0159	4.59251	0.174838
4	A4	48	69.2089	4.57084	0.175995
4	A4	49	69.4019	4.5504	0.177672
4	A4	50	69.5948	4.52533	0.179412
4	A4	51	69.7878	4.49639	0.180773
4	A4	52	69.9808	4.47073	0.181521
4	A4	53	70.1738	4.45862	0.181681
4	A4	54	70.3668	4.42923	0.181471
4	A4	55	70.5598	4.40517	0.18118
4	A4	56	70.7527	4.38627	0.181122
4	A4	57	70.9457	4.35812	0.181616
4	A4	58	71.1387	4.33419	0.182907
4	A4	59	71.3317	4.31973	0.185038
4	A4	60	71.5247	4.29417	0.187719
4	A4	61	71.7177	4.26898	0.190361
4	A4	62	71.9107	4.24565	0.192294
4	A4	63	72.1036	4.20999	0.193057
4	A4	64	72.2966	4.18738	0.192603
4	A4	65	72.4896	4.16739	0.191263
4	A4	66	72.6826	4.14453	0.189538
4	A4	67	72.8756	4.11581	0.187881
4	A4	68	73.0686	4.09277	0.186575
4	A4	69	73.2615	4.07422	0.185746
4	A4	70	73.4545	4.04703	0.185439
4	A4	71	73.6475	4.02131	0.185671
4	A4	72	73.8405	3.99965	0.186446
4	A4	73	74.0335	3.97837	0.187732
4	A4	74	74.2265	3.95135	0.189457
4	A4	75	74.4194	3.93092	0.191557
4	A4	76	74.6124	3.89975	0.194086
4	A4	77	74.8054	3.8797	0.197327
4	A4	78	74.9984	3.85446	0.201878
4	A4	79	75.1914	3.82951	0.208683
4	A4	80	75.3844	3.80088	0.219035
4	A4	81	75.5774	3.77703	0.234563
4	A4	82	75.7703	3.75168	0.257134
4	A4	83	75.9633	3.71339	0.288657
4	A4	84	76.1563	3.68777	0.330765
4	A4	85	76.3493	3.65027	0.38448
4	A4	86	76.5423	3.60335	0.450104
4	A4	87	76.7353	3.54131	0.527594
4	A4	88	76.9282	3.46838	0.617506
4	A4	89	77.1212	3.37604	0.722273
4	A4	90	77.3142	3.27618	0.84714
4	A4	91	77.5072	3.16104	0.999723
4	A4	92	77.7002	3.0478	1.18726
4	A4	93	77.8932	2.91151	1.41142
4	A4	94	78.0862	2.75427	1.66207
4	A4	95	78.2791	2.55799	1.91313
4	A4	96	78.4721	2.25921	2.12409
4	A4	97	78.6651	1.81486	2.2491
4	A4	98	78.8581	1.30586	2.25151
4	A4	99	79.0511	0.856682	2.11786
4	A4	100	79.2441	0.563271	1.86444
4	A4	101	79.437	0.416475	1.53276
4	A4	102	79.63	0.352126	1.17603
4	A4	103	79.823	0.325729	0.842993
4	A4	104	80.016	0.312271	0.566319
4	A4	105	80.209	0.305097	0.358861
4	A4	106	80.402	0.299722	0.217108
4	A4	107	80.595	0.297249	0.128161
4	A4	108	80.7879	0.293117	0.0765136
4	A4	109	80.9809	0.290267	0.0485044
4	A4	110	81.1739	0.286477	0.0341346
4	A4	111	81.3669	0.284231	0.0270375
4	A4	112	81.5599	0.281525	0.0235973
4	A4	113	81.7529	0.279321	0.0219433
4	A4	114	81.9458	0.276751	0.0211618
4	A4	115	82.1388	0.273981	0.020803
4	A4	116	82.3318	0.271204	0.0206267
4	A4	117	82.5248	0.268677	0.0204964
4	A4	118	82.7178	0.265733	0.020346
4	A4	119	82.9108	0.263495	0.0201678
4	A4	120	83.1038	0.260062	0.0199967
4	A4	121	83.2967	0.258142	0.0198816
4	A4	122	83.4897	0.256146	0.0198549
4	A4	123	83.6827	0.254128	0.0199121
4	A4	124	83.8757	0.249494	0.0200158
4	A4	125	84.0687	0.248016	0.0201183
4	A4	126	84.2617	0.245464	0.0201857
4	A4	127	84.4546	0.242413	0.0202072
4	A4	128	84.6476	0.239959	0.0201847
4	A4	129	84.8406	0.238029	0.0201206
4	A4	130	85.0336	0.234671	0.0200138
4	A4	131	85.2266	0.232292	0.0198707
4	A4	132	85.4196	0.229043	0.0197156
4	A4	133	85.6125	0.227298	0.0195858
4	A4	134	85.8055	0.225329	0.0195071
4	A4	135	85.9985	0.223394	0.0194703
4	A4	136	86.1915	0.219636	0.019427
4	A4	137	86.3845	0.216492	0.0193143
4	A4	138	86.5775	0.21467	0.0190891
4	A4	139	86.7705	0.212682	0.0187492
4	A4	140	86.9634	0.20971	0.0183281
4	A4	141	87.1564	0.207864	0.0178747
4	A4	142	87.3494	0.205155	0.0174318
4	A4	143	87.5424	0.203802	0.0170246
4	A4	144	87.7354	0.201202	0.016656
4	A4	145	87.9284	0.199656	0.0163097
4	A4	146	88.1213	0.196818	0.0159575
4	A4	147	88.3143	0.194968	0.0155704
4	A4	148	88.5073	0.193678	0.0151346
4	A4	149	88.7003	0.191249	0.0146637
4	A4	150	88.8933	0.188808	0.0142028
4	A4	151	89.0863	0.186715	0.0138136
4	A4	152	89.2793	0.186023	0.0135432
4	A4	153	89.4722	0.184473	0.0133916
4	A4	154	89.6652	0.181459	0.0133045
4	A4	155	89.8582	0.179606	0.0131989
4	A4	156	90.0512	0.17847	0.013007
4	A4	157	90.2442	0.176892	0.0127055
4	A4	158	90.4372	0.175444	0.0123122
4	A4	159	90.6301	0.173985	0.0118598
4	A4	160	90.8231	0.171877	0.0113748
4	A4	161	91.0161	0.171827	0.0108778
4	A4	162	91.2091	0.168825	0.0103984
4	A4	163	91.4021	0.168475	0.00998346
4	A4	164	91.5951	0.167938	0.00968076
4	A4	165	91.7881	0.167246	0.00950527
4	A4	166	91.981	0.165856	0.00941622
4	A4	167	92.174	0.162428	0.00933063
4	A4	168	92.367	0.162634	0.00917188
4	A4	169	92.56	0.161975	0.0089211
4	A4	170	92.753	0.159549	0.00863369
4	A4	171	92.946	0.160196	0.00840781
4	A4	172	93.1389	0.159156	0.00832648
4	A4	173	93.3319	0.157757	0.0084084
4	A4	174	93.5249	0.15631	0.00859204
4	A4	175	93.7179	0.155089	0.00875481
4	A4	176	93.9109	0.1542	0.00875029
4	A4	177	94.1039	0.152307	0.00844775
4	A4	178	94.2969	0.151271	0.00776729
4	A4	179	94.4898	0.149987	0.00670691
4	A4	180	94.6828	0.149956	0.00535634
4	A4	181	94.8758	0.148369	0.00388425
5	A5	1	60.1386	5.83629	0.162319
5	A5	2	60.3316	5.82162	0.16036
5	A5	3	60.5246	5.80925	0.158356
5	A5	4	60.7176	5.78746	0.156743
5	A5	5	60.9105	5.76572	0.155882
5	A5	6	61.1035	5.74146	0.155988
5	A5	7	61.2965	5.7189	0.157099
5	A5	8	61.4895	5.69664	0.159091
5	A5	9	61.6825	5.68043	0.161696
5	A5	10	61.8755	5.65652	0.164582
5	A5	11	62.0684	5.61973	0.16745
5	A5	12	62.2614	5.60374	0.17013
5	A5	13	62.4544	5.58006	0.172578
5	A5	14	62.6474	5.55252	0.174784
5	A5	15	62.8404	5.52252	0.176692
5	A5	16	63.0334	5.50879	0.178154
5	A5	17	63.2263	5.47119	0.179008
5	A5	18	63.4193	5.44203	0.179151
5	A5	19	63.6123	5.42752	0.178613
5	A5	20	63.8053	5.39295	0.177536
5	A5	21	63.9983	5.36717	0.176109
5	A5	22	64.1913	5.34735	0.174487
5	A5	23	64.3843	5.31926	0.172777
5	A5	24	64.5772	5.29366	0.171064
5	A5	25	64.7702	5.27026	0.169455
5	A5	26	64.9632	5.24508	0.168125
5	A5	27	65.1562	5.22402	0.167251
5	A5	28	65.3492	5.19337	0.166908
5	A5	29	65.5422	5.18678	0.167006
5	A5	30	65.7351	5.1533	0.167309
5	A5	31	65.9281	5.12437	0.167587
5	A5	32	66.1211	5.10299	0.167776
5	A5	33	66.3141	5.07874	0.167996
5	A5	34	66.5071	5.05555	0.168399
5	A5	35	66.7001	5.03412	0.16898
5	A5	36	66.8931	5.01344	0.169473
5	A5	37	67.086	4.98197	0.169493
5	A5	38	67.279	4.95147	0.168761
5	A5	39	67.472	4.92737	0.167306
5	A5	40	67.665	4.9147	0.165463
5	A5	41	67.858	4.88381	0.16371
5	A5	42	68.051	4.85852	0.162455
5	A5	43	68.2439	4.84269	0.161891
5	A5	44	68.4369	4.82381	0.161998
5	A5	45	68.6299	4.78785	0.162606
5	A5	46	68.8229	4.77171	0.163496
5	A5	47	69.0159	4.74424	0.164441
5	A5	48	69.2089	4.72703	0.165186
5	A5	49	69.4019	4.70011	0.165472
5	A5	50	69.5948	4.67189	0.165109
5	A5	51	69.7878	4.64761	0.164075
5	A5	52	69.9808	4.62487	0.162586
5	A5	53	70.1738	4.60214	0.161031
5	A5	54	70.3668	4.58307	0.159815
5	A5	55	70.5598	4.55885	0.15921
5	A5	56	70.7527	4.53681	0.159287
5	A5	57	70.9457	4.51529	0.159928
5	A5	58	71.1387	4.48801	0.160927
5	A5	59	71.3317	4.46896	0.162062
5	A5	60	71.5247	4.44616	0.163171
5	A5	61	71.7177	4.41893	0.164206
5	A5	62	71.9107	4.39421	0.165243
5	A5	63	72.1036	4.37289	0.166451
5	A5	64	72.2966	4.35084	0.167989
5	A5	65	72.4896	4.32321	0.1699
5	A5	66	72.6826	4.30711	0.172034
5	A5	67	72.8756	4.27271	0.174079
5	A5	68	73.0686	4.24959	0.175663
5	A5	69	73.2615	4.22693	0.176478
5	A5	70	73.4545	4.19724	0.176409
5	A5	71	73.6475	4.16737	0.17559
5	A5	72	73.8405	4.14765	0.174391
5	A5	73	74.0335	4.11962	0.17331
5	A5	74	74.2265	4.09485	0.172799
5	A5	75	74.4194	4.07854	0.173072
5	A5	76	74.6124	4.04717	0.174002
5	A5	77	74.8054	4.02782	0.175162
5	A5	78	74.9984	4.00287	0.176042
5	A5	79	75.1914	3.96668	0.176337
5	A5	80	75.3844	3.94561	0.176171
5	A5	81	75.5774	3.9158	0.176132
5	A5	82	75.7703	3.89437	0.177102
5	A5	83	75.9633	3.87925	0.180057
5	A5	84	76.1563	3.8473	0.186012
5	A5	85	76.3493	3.81996	0.196222
5	A5	86	76.5423	3.79185	0.212609
5	A5	87	76.7353	3.76771	0.238267
5	A5	88	76.9282	3.74055	0.277981
5	A5	89	77.1212	3.69896	0.33866
5	A5	90	77.3142	3.66303	0.429449
5	A5	91	77.5072	3.61438	0.561032
5	A5	92	77.7002	3.55527	0.743428
5	A5	93	77.8932	3.47314	0.98189
5	A5	94	78.0862	3.36131	1.27138
5	A5	95	78.2791	3.19566	1.59155
5	A5	96	78.4721	2.93802	1.90527
5	A5	97	78.6651	2.54078	2.16344
5	A5	98	78.8581	2.00921	2.31646
5	A5	99	79.0511	1.43653	2.32924
5	A5	100	79.2441	0.942494	2.19345
5	A5	101	79.437	0.609954	1.93136
5	A5	102	79.63	0.431277	1.58904
5	A5	103	79.823	0.350494	1.22202
5	A5	104	80.016	0.312174	0.879634
5	A5	105	80.209	0.293418	0.594448
5	A5	106	80.402	0.285252	0.379251
5	A5	107	80.595	0.279343	0.230735
5	A5	108	80.7879	0.276052	0.13631
5	A5	109	80.9809	0.272092	0.0806512
5	A5	110	81.1739	0.269662	0.050037
5	A5	111	81.3669	0.266382	0.034199
5	A5	112	81.5599	0.263662	0.0264019
5	A5	113	81.7529	0.25919	0.0226802
5	A5	114	81.9458	0.257644	0.0209061
5	A5	115	82.1388	0.255432	0.020023
5	A5	116	82.3318	0.252266	0.0195307
5	A5	117	82.5248	0.248983	0.0191941
5	A5	118	82.7178	0.246563	0.0189081
5	A5	119	82.9108	0.242887	0.0186431
5	A5	120	83.1038	0.241669	0.0184188
5	A5	121	83.2967	0.238327	0.0182776
5	A5	122	83.4897	0.236678	0.0182564
5	A5	123	83.6827	0.232494	0.018366
5	A5	124	83.8757	0.231047	0.0185818
5	A5	125	84.0687	0.228813	0.0188508
5	A5	126	84.2617	0.225314	0.0191058
5	A5	127	84.4546	0.221501	0.0192889
5	A5	128	84.6476	0.218749	0.0193669
5	A5	129	84.8406	0.217484	0.0193364
5	A5	130	85.0336	0.213772	0.0192137
5	A5	131	85.2266	0.210653	0.0190236
5	A5	132	85.4196	0.207836	0.018794
5	A5	133	85.6125	0.206117	0.018557
5	A5	134	85.8055	0.202833	0.0183492
5	A5	135	85.9985	0.200554	0.0182022
5	A5	136	86.1915	0.197542	0.0181268
5	A5	137	86.3845	0.196181	0.0180998
5	A5	138	86.5775	0.192916	0.0180646
5	A5	139	86.7705	0.189491	0.0179484
5	A5	140	86.9634	0.187173	0.0176917
5	A5	141	87.1564	0.184592	0.0172762
5	A5	142	87.3494	0.18229	0.0167353
5	A5	143	87.5424	0.179743	0.016144
5	A5	144	87.7354	0.177477	0.0155893
5	A5	145	87.9284	0.176658	0.0151365
5	A5	146	88.1213	0.174078	0.0148063
5	A5	147	88.3143	0.171744	0.0145733
5	A5	148	88.5073	0.169694	0.014386
5	A5	149	88.7003	0.167352	0.0141962
5	A5	150	88.8933	0.165455	0.0139794
5	A5	151	89.0863	0.16245	0.0137377
5	A5	152	89.2793	0.160512	0.0134874
5	A5	153	89.4722	0.158569	0.0132409
5	A5	154	89.6652	0.157621	0.0129975
5	A5	155	89.8582	0.154545	0.0127425
5	A5	156	90.0512	0.153605	0.0124568
5	A5	157	90.2442	0.151144	0.0121261
5	A5	158	90.4372	0.150366	0.0117482
5	A5	159	90.6301	0.147794	0.011333
5	A5	160	90.8231	0.147512	0.0109009
5	A5	161	91.0161	0.144665	0.0104801
5	A5	162	91.2091	0.144369	0.0101037
5	A5	163	91.4021	0.142374	0.00980272
5	A5	164	91.5951	0.141845	0.00959236
5	A5	165	91.7881	0.14047	0.00945831
5	A5	166	91.981	0.13857	0.00935567
5	A5	167	92.174	0.137772	0.00922753
5	A5	168	92.367	0.134504	0.00903599
5	A5	169	92.56	0.1352	0.00878384
5	A5	170	92.753	0.134039	0.00851002
5	A5	171	92.946	0.132792	0.00826063
5	A5	172	93.1389	0.131314	0.0080583
5	A5	173	93.3319	0.130107	0.00789228
5	A5	174	93.5249	0.129197	0.0077303
5	A5	175	93.7179	0.127646	0.00753508
5	A5	176	93.9109	0.127181	0.00726604
5	A5	177	94.1039	0.126748	0.00687031
5	A5	178	94.2969	0.124785	0.00628299
5	A5	179	94.4898	0.122841	0.00545459
5	A5	180	94.6828	0.123366	0.00439504
5	A5	181	94.8758	0.121634	0.00320039
6	A6	1	60.1386	5.88658	0.164472
6	A6	2	60.3316	5.87375	0.164049
6	A6	3	60.5246	5.84331	0.163805
6	A6	4	60.7176	5.83695	0.163816
6	A6	5	60.9105	5.80911	0.164026
6	A6	6	61.1035	5.78186	0.164249
6	A6	7	61.2965	5.76343	0.164319
6	A6	8	61.4895	5.72759	0.164242
6	A6	9	61.6825	5.70806	0.164256
6	A6	10	61.8755	5.69415	0.164697
6	A6	11	62.0684	5.66471	0.165822
6	A6	12	62.2614	5.64349	0.167659
6	A6	13	62.4544	5.61652	0.17003
6	A6	14	62.6474	5.59739	0.172654
6	A6	15	62.8404	5.56246	0.175273
6	A6	16	63.0334	5.54309	0.177687
6	A6	17	63.2263	5.51615	0.179705
6	A6	18	63.4193	5.49166	0.181109
6	A6	19	63.6123	5.46297	0.18167
6	A6	20	63.8053	5.43685	0.181247
6	A6	21	63.9983	5.40605	0.179931
6	A6	22	64.1913	5.3816	0.178061
6	A6	23	64.3843	5.35512	0.176129
6	A6	24	64.5772	5.33718	0.174558
6	A6	25	64.7702	5.30936	0.173522
6	A6	26	64.9632	5.28744	0.172909
6	A6	27	65.1562	5.26158	0.172439
6	A6	28	65.3492	5.23299	0.171868
6	A6	29	65.5422	5.20964	0.171093
6	A6	30	65.7351	5.18683	0.170167
6	A6	31	65.9281	5.16663	0.1692
6	A6	32	66.1211	5.13813	0.168288
6	A6	33	66.3141	5.11648	0.16751
6	A6	34	66.5071	5.08538	0.166944
6	A6	35	66.7001	5.07249	0.166675
6	A6	36	66.8931	5.04597	0.166741
6	A6	37	67.086	5.01448	0.167069
6	A6	38	67.279	5.00257	0.167456
6	A6	39	67.472	4.96931	0.167615
6	A6	40	67.665	4.94746	0.167283
6	A6	41	67.858	4.92518	0.166345
6	A6	42	68.051	4.89545	0.164915
6	A6	43	68.2439	4.87625	0.163327
6	A6	44	68.4369	4.85168	0.162026
6	A6	45	68.6299	4.83299	0.161398
6	A6	46	68.8229	4.80666	0.161615
6	A6	47	69.0159	4.78932	0.162585
6	A6	48	69.2089	4.76319	0.164
6	A6	49	69.4019	4.73514	0.165457
6	A6	50	69.5948	4.71542	0.166571
6	A6	51	69.7878	4.69074	0.167052
6	A6	52	69.9808	4.66394	0.166734
6	A6	53	70.1738	4.64094	0.16561
6	A6	54	70.3668	4.61857	0.163862
6	A6	55	70.5598	4.59436	0.161886
6	A6	56	70.7527	4.56234	0.160227
6	A6	57	70.9457	4.55557	0.159417
6	A6	58	71.1387	4.53038	0.159784
6	A6	59	71.3317	4.50364	0.161303
6	A6	60	71.5247	4.48615	0.163634
6	A6	61	71.7177	4.46105	0.166273
6	A6	62	71.9107	4.43297	0.168802
6	A6	63	72.1036	4.41075	0.171031
6	A6	64	72.2966	4.37974	0.172992
6	A6	65	72.4896	4.36306	0.174776
6	A6	66	72.6826	4.33677	0.176339
6	A6	67	72.8756	4.31714	0.177454
6	A6	68	73.0686	4.27776	0.177835
6	A6	69	73.2615	4.2568	0.177375
6	A6	70	73.4545	4.22728	0.176273
6	A6	71	73.6475	4.20857	0.17498
6	A6	72	73.8405	4.18078	0.173962
6	A6	73	74.0335	4.15769	0.173468
6	A6	74	74.2265	4.1363	0.173438
6	A6	75	74.4194	4.11101	0.173591
6	A6	76	74.6124	4.07656	0.173622
6	A6	77	74.8054	4.06159	0.173388
6	A6	78	74.9984	4.03344	0.172997
6	A6	79	75.1914	4.008	0.172768
6	A6	80	75.3844	3.98223	0.173113
6	A6	81	75.5774	3.96138	0.174395
6	A6	82	75.7703	3.93847	0.176858
6	A6	83	75.9633	3.90937	0.180683
6	A6	84	76.1563	3.88624	0.186202
6	A6	85	76.3493	3.85883	0.194212
6	A6	86	76.5423	3.82524	0.206347
6	A6	87	76.7353	3.80516	0.225395
6	A6	88	76.9282	3.77616	0.25561
6	A6	89	77.1212	3.7411	0.303001
6	A6	90	77.3142	3.70894	0.375554
6	A6	91	77.5072	3.66764	0.483099
6	A6	92	77.7002	3.61453	0.636167
6	A6	93	77.8932	3.53969	0.843203
6	A6	94	78.0862	3.44749	1.10586
6	A6	95	78.2791	3.31587	1.41335
6	A6	96	78.4721	3.12374	1.73837
6	A6	97	78.6651	2.80388	2.03778
6	A6	98	78.8581	2.34713	2.26029
6	A6	99	79.0511	1.78591	2.36007
6	A6	100	79.2441	1.23095	2.31154
6	A6	101	79.437	0.798841	2.11892
6	A6	102	79.63	0.530985	1.81567
6	A6	103	79.823	0.398333	1.45396
6	A6	104	80.016	0.336874	1.08888
6	A6	105	80.209	0.309593	0.764209
6	A6	106	80.402	0.296069	0.50463
6	A6	107	80.595	0.289234	0.315797
6	A6	108	80.7879	0.283488	0.189732
6	A6	109	80.9809	0.278687	0.11195
6	A6	110	81.1739	0.277073	0.0673089
6	A6	111	81.3669	0.273773	0.0433202
6	A6	112	81.5599	0.270215	0.0311608
6	A6	113	81.7529	0.267479	0.0252798
6	A6	114	81.9458	0.264894	0.0224956
6	A6	115	82.1388	0.261684	0.0211286
6	A6	116	82.3318	0.257865	0.020368
6	A6	117	82.5248	0.255588	0.019872
6	A6	118	82.7178	0.253268	0.0195286
6	A6	119	82.9108	0.250286	0.0193128
6	A6	120	83.1038	0.248556	0.0192078
6	A6	121	83.2967	0.244914	0.0191781
6	A6	122	83.4897	0.241472	0.0191775
6	A6	123	83.6827	0.239138	0.0191688
6	A6	124	83.8757	0.236241	0.0191358
6	A6	125	84.0687	0.235256	0.0190827
6	A6	126	84.2617	0.229794	0.0190283
6	A6	127	84.4546	0.227683	0.0190009
6	A6	128	84.6476	0.226385	0.0190313
6	A6	129	84.8406	0.222908	0.0191393
6	A6	130	85.0336	0.220081	0.019318
6	A6	131	85.2266	0.218302	0.0195281
6	A6	132	85.4196	0.21402	0.0197116
6	A6	133	85.6125	0.211625	0.0198185
6	A6	134	85.8055	0.208304	0.0198285
6	A6	135	85.9985	0.205886	0.0197514
6	A6	136	86.1915	0.202788	0.0196081
6	A6	137	86.3845	0.200907	0.0194065
6	A6	138	86.5775	0.197627	0.0191337
6	A6	139	86.7705	0.193933	0.0187701
6	A6	140	86.9634	0.191301	0.0183159
6	A6	141	87.1564	0.189971	0.0178053
6	A6	142	87.3494	0.186784	0.017297
6	A6	143	87.5424	0.184665	0.0168455
6	A6	144	87.7354	0.182952	0.0164719
6	A6	145	87.9284	0.180463	0.0161543
6	A6	146	88.1213	0.177852	0.0158437
6	A6	147	88.3143	0.175186	0.0154964
6	A6	148	88.5073	0.173019	0.0151027
6	A6	149	88.7003	0.171501	0.0146958
6	A6	150	88.8933	0.169338	0.0143354
6	A6	151	89.0863	0.166299	0.0140769
6	A6	152	89.2793	0.164713	0.0139415
6	A6	153	89.4722	0.162406	0.0139016
6	A6	154	89.6652	0.161073	0.0138875
6	A6	155	89.8582	0.158149	0.0138131
6	A6	156	90.0512	0.156217	0.0136122
6	A6	157	90.2442	0.153553	0.0132662
6	A6	158	90.4372	0.153227	0.0128105
6	A6	159	90.6301	0.151164	0.0123121
6	A6	160	90.8231	0.149345	0.0118309
6	A6	161	91.0161	0.148657	0.0113903
6	A6	162	91.2091	0.145661	0.0109741
6	A6	163	91.4021	0.144756	0.0105511
6	A6	164	91.5951	0.143457	0.0101087
6	A6	165	91.7881	0.141506	0.00967129
6	A6	166	91.981	0.141554	0.00928974
6	A6	167	92.174	0.139766	0.00901076
6	A6	168	92.367	0.139053	0.00884594
6	A6	169	92.56	0.137557	0.00876226
6	A6	170	92.753	0.135304	0.00870139
6	A6	171	92.946	0.134826	0.00861319
6	A6	172	93.1389	0.133114	0.00847954
6	A6	173	93.3319	0.133013	0.00831258
6	A6	174	93.5249	0.131594	0.00813133
6	A6	175	93.7179	0.12963	0.0079347
6	A6	176	93.9109	0.128575	0.00768621
6	A6	177	94.1039	0.128965	0.00731601
6	A6	178	94.2969	0.126576	0.00674023
6	A6	179	94.4898	0.125462	0.0058972
6	A6	180	94.6828	0.124182	0.0047907
6	A6	181	94.8758	0.122941	0.00351659
7	A7	1	60.1386	5.67585	0.165541
7	A7	2	60.3316	5.65788	0.163975
7	A7	3	60.5246	5.65012	0.162384
7	A7	4	60.7176	5.61928	0.161176
7	A7	5	60.9105	5.60392	0.16079
7	A7	6	61.1035	5.57371	0.16156
7	A7	7	61.2965	5.55686	0.163543
7	A7	8	61.4895	5.53101	0.166395
7	A7	9	61.6825	5.52302	0.169405
7	A7	10	61.8755	5.48349	0.171763
7	A7	11	62.0684	5.45426	0.172956
7	A7	12	62.2614	5.427	0.173056
7	A7	13	62.4544	5.40438	0.172645
7	A7	14	62.6474	5.38545	0.172433
7	A7	15	62.8404	5.36594	0.172788
7	A7	16	63.0334	5.3369	0.173564
7	A7	17	63.2263	5.3134	0.174269
7	A7	18	63.4193	5.2765	0.174446
7	A7	19	63.6123	5.26269	0.173952
7	A7	20	63.8053	5.22771	0.172959
7	A7	21	63.9983	5.21534	0.171733
7	A7	22	64.1913	5.19005	0.170438
7	A7	23	64.3843	5.15933	0.169095
7	A7	24	64.5772	5.13554	0.167707
7	A7	25	64.7702	5.11289	0.16639
7	A7	26	64.9632	5.08748	0.165352
7	A7	27	65.1562	5.07388	0.164769
7	A7	28	65.3492	5.04754	0.164658
7	A7	29	65.5422	5.02275	0.164887
7	A7	30	65.7351	4.99986	0.165296
7	A7	31	65.9281	4.97048	0.16579
7	A7	32	66.1211	4.95468	0.166345
7	A7	33	66.3141	4.93372	0.166923
7	A7	34	66.5071	4.90758	0.167423
7	A7	35	66.7001	4.88009	0.167722
7	A7	36	66.8931	4.85111	0.167744
7	A7	37	67.086	4.83648	0.167493
7	A7	38	67.279	4.81322	0.16701
7	A7	39	67.472	4.78235	0.166312
7	A7	40	67.665	4.76065	0.165393
7	A7	41	67.858	4.74177	0.164268
7	A7	42	68.051	4.7132	0.163029
7	A7	43	68.2439	4.69346	0.161829
7	A7	44	68.4369	4.66864	0.160836
7	A7	45	68.6299	4.65196	0.160152
7	A7	46	68.8229	4.62199	0.159782
7	A7	47	69.0159	4.60642	0.159634
7	A7	48	69.2089	4.57704	0.159574
7	A7	49	69.4019	4.55832	0.15949
7	A7	50	69.5948	4.53706	0.159345
7	A7	51	69.7878	4.50755	0.159202
7	A7	52	69.9808	4.48922	0.159191
7	A7	53	70.1738	4.46998	0.159432
7	A7	54	70.3668	4.44483	0.159957
7	A7	55	70.5598	4.42459	0.160685
7	A7	56	70.7527	4.40158	0.161464
7	A7	57	70.9457	4.37453	0.162187
7	A7	58	71.1387	4.35268	0.16285
7	A7	59	71.3317	4.33078	0.163555
7	A7	60	71.5247	4.30588	0.164417
7	A7	61	71.7177	4.29205	0.16549
7	A7	62	71.9107	4.25488	0.16673
7	A7	63	72.1036	4.23939	0.168044
7	A7	64	72.2966	4.2138	0.169344
7	A7	65	72.4896	4.19112	0.170588
7	A7	66	72.6826	4.16252	0.171776
7	A7	67	72.8756	4.13928	0.172889
7	A7	68	73.0686	4.1196	0.173842
7	A7	69	73.2615	4.09059	0.174462
7	A7	70	73.4545	4.0685	0.174552
7	A7	71	73.6475	4.0368	0.174005
7	A7	72	73.8405	4.01479	0.172896
7	A7	73	74.0335	3.98705	0.171491
7	A7	74	74.2265	3.96836	0.17016
7	A7	75	74.4194	3.94698	0.169254
7	A7	76	74.6124	3.91653	0.169009
7	A7	77	74.8054	3.8974	0.169523
7	A7	78	74.9984	3.8751	0.17076
7	A7	79	75.1914	3.84902	0.172562
7	A7	80	75.3844	3.82647	0.174696
7	A7	81	75.5774	3.8001	0.176964
7	A7	82	75.7703	3.77181	0.179362
7	A7	83	75.9633	3.74461	0.182238
7	A7	84	76.1563	3.72101	0.186402
7	A7	85	76.3493	3.69658	0.193134
7	A7	86	76.5423	3.67226	0.204258
7	A7	87	76.7353	3.64543	0.222339
7	A7	88	76.9282	3.61342	0.251083
7	A7	89	77.1212	3.58164	0.29588
7	A7	90	77.3142	3.5507	0.364249
7	A7	91	77.5072	3.50732	0.465772
7	A7	92	77.7002	3.45916	0.610947
7	A7	93	77.8932	3.38909	0.808345
7	A7	94	78.0862	3.30435	1.05996
7	A7	95	78.2791	3.17966	1.3557
7	A7	96	78.4721	2.99586	1.66946
7	A7	97	78.6651	2.69067	1.95973
7	A7	98	78.8581	2.26192	2.17695
7	A7	99	79.0511	1.72666	2.27657
7	A7	100	79.2441	1.194	2.23331
7	A7	101	79.437	0.777664	2.05052
7	A7	102	79.63	0.516796	1.75988
7	A7	103	79.823	0.389033	1.41146
7	A7	104	80.016	0.329466	1.05855
7	A7	105	80.209	0.302248	0.743759
7	A7	106	80.402	0.289219	0.491427
7	A7	107	80.595	0.281849	0.307419
7	A7	108	80.7879	0.278285	0.184289
7	A7	109	80.9809	0.274294	0.108133
7	A7	110	81.1739	0.271198	0.0642912
7	A7	111	81.3669	0.267864	0.0406179
7	A7	112	81.5599	0.266232	0.0285214
7	A7	113	81.7529	0.263571	0.022613
7	A7	114	81.9458	0.261252	0.0198274
7	A7	115	82.1388	0.257225	0.0185533
7	A7	116	82.3318	0.25687	0.0179907
7	A7	117	82.5248	0.253709	0.0177514
7	A7	118	82.7178	0.250559	0.0176408
7	A7	119	82.9108	0.248762	0.0175558
7	A7	120	83.1038	0.245937	0.0174471
7	A7	121	83.2967	0.243016	0.0173074
7	A7	122	83.4897	0.240221	0.0171606
7	A7	123	83.6827	0.239133	0.0170402
7	A7	124	83.8757	0.236115	0.0169661
7	A7	125	84.0687	0.234474	0.0169324
7	A7	126	84.2617	0.230659	0.0169176
7	A7	127	84.4546	0.22864	0.0169054
7	A7	128	84.6476	0.226069	0.0168986
7	A7	129	84.8406	0.224506	0.0169116
7	A7	130	85.0336	0.222242	0.0169477
7	A7	131	85.2266	0.219334	0.0169814
7	A7	132	85.4196	0.216548	0.0169648
7	A7	133	85.6125	0.214878	0.0168536
7	A7	134	85.8055	0.210923	0.0166367
7	A7	135	85.9985	0.209931	0.016348
7	A7	136	86.1915	0.206699	0.01605
7	A7	137	86.3845	0.205872	0.0158037
7	A7	138	86.5775	0.203443	0.0156368
7	A7	139	86.7705	0.200816	0.0155334
7	A7	140	86.9634	0.198058	0.0154446
7	A7	141	87.1564	0.197036	0.0153123
7	A7	142	87.3494	0.194609	0.0150938
7	A7	143	87.5424	0.191118	0.0147777
7	A7	144	87.7354	0.190206	0.0143861
7	A7	145	87.9284	0.188224	0.0139653
7	A7	146	88.1213	0.185735	0.0135658
7	A7	147	88.3143	0.185251	0.013223
7	A7	148	88.5073	0.182428	0.0129459
7	A7	149	88.7003	0.181074	0.0127221
7	A7	150	88.8933	0.178657	0.0125335
7	A7	151	89.0863	0.176443	0.0123713
7	A7	152	89.2793	0.174277	0.012239
7	A7	153	89.4722	0.173353	0.0121416
7	A7	154	89.6652	0.171756	0.0120685
7	A7	155	89.8582	0.169673	0.011984
7	A7	156	90.0512	0.167592	0.0118332
7	A7	157	90.2442	0.165965	0.0115629
7	A7	158	90.4372	0.164665	0.0111471
7	A7	159	90.6301	0.162999	0.010605
7	A7	160	90.8231	0.161007	0.0100023
7	A7	161	91.0161	0.160818	0.00943235
7	A7	162	91.2091	0.160119	0.00898427
7	A7	163	91.4021	0.158405	0.00870832
7	A7	164	91.5951	0.157388	0.00859644
7	A7	165	91.7881	0.15623	0.00858862
7	A7	166	91.981	0.154404	0.00860119
7	A7	167	92.174	0.153441	0.00856266
7	A7	168	92.367	0.152178	0.00844031
7	A7	169	92.56	0.150939	0.00824836
7	A7	170	92.753	0.149838	0.00803655
7	A7	171	92.946	0.148899	0.007866
7	A7	172	93.1389	0.148565	0.00777907
7	A7	173	93.3319	0.147229	0.0077754
7	A7	174	93.5249	0.145523	0.00780532
7	A7	175	93.7179	0.144077	0.00778295
7	A7	176	93.9109	0.143643	0.00761197
7	A7	177	94.1039	0.142194	0.00721132
7	A7	178	94.2969	0.140588	0.00653555
7	A7	179	94.4898	0.140509	0.00559037
7	A7	180	94.6828	0.139236	0.00444266
7	A7	181	94.8758	0.13834	0.00321591
8	A8	1	60.1386	5.75475	0.16757
8	A8	2	60.3316	5.74475	0.165532
8	A8	3	60.5246	5.72224	0.163331
8	A8	4	60.7176	5.71182	0.161467
8	A8	5	60.9105	5.67457	0.160432
8	A8	6	61.1035	5.66332	0.160544
8	A8	7	61.2965	5.64276	0.161861
8	A8	8	61.4895	5.61339	0.164198
8	A8	9	61.6825	5.59597	0.167204
8	A8	10	61.8755	5.57034	0.170482
8	A8	11	62.0684	5.54389	0.173665
8	A8	12	62.2614	5.51947	0.176463
8	A8	13	62.4544	5.4972	0.178673
8	A8	14	62.6474	5.47012	0.180189
8	A8	15	62.8404	5.43513	0.180984
8	A8	16	63.0334	5.41755	0.181109
8	A8	17	63.2263	5.3945	0.180645
8	A8	18	63.4193	5.36164	0.179714
8	A8	19	63.6123	5.34012	0.17848
8	A8	20	63.8053	5.31224	0.1772
8	A8	21	63.9983	5.28851	0.176195
8	A8	22	64.1913	5.2657	0.175764
8	A8	23	64.3843	5.24228	0.176036
8	A8	24	64.5772	5.21795	0.176891
8	A8	25	64.7702	5.19327	0.177972
8	A8	26	64.9632	5.16657	0.178829
8	A8	27	65.1562	5.14283	0.179124
8	A8	28	65.3492	5.11297	0.178783
8	A8	29	65.5422	5.08914	0.178027
8	A8	30	65.7351	5.06396	0.177245
8	A8	31	65.9281	5.04536	0.176753
8	A8	32	66.1211	5.01678	0.176625
8	A8	33	66.3141	4.99883	0.176671
8	A8	34	66.5071	4.96754	0.176584
8	A8	35	66.7001	4.94064	0.176154
8	A8	36	66.8931	4.91153	0.175369
8	A8	37	67.086	4.89585	0.174341
8	A8	38	67.279	4.87331	0.173186
8	A8	39	67.472	4.84209	0.171944
8	A8	40	67.665	4.82168	0.17067
8	A8	41	67.858	4.79029	0.169518
8	A8	42	68.051	4.77209	0.168738
8	A8	43	68.2439	4.75338	0.168521
8	A8	44	68.4369	4.73316	0.168834
8	A8	45	68.6299	4.70176	0.169406
8	A8	46	68.8229	4.68072	0.169872
8	A8	47	69.0159	4.64898	0.169974
8	A8	48	69.2089	4.63068	0.169654
8	A8	49	69.4019	4.6108	0.16902
8	A8	50	69.5948	4.58227	0.168231
8	A8	51	69.7878	4.55811	0.167433
8	A8	52	69.9808	4.53114	0.166731
8	A8	53	70.1738	4.5201	0.166191
8	A8	54	70.3668	4.48866	0.165841
8	A8	55	70.5598	4.46905	0.165719
8	A8	56	70.7527	4.44474	0.165913
8	A8	57	70.9457	4.41348	0.166581
8	A8	58	71.1387	4.40015	0.167859
8	A8	59	71.3317	4.38162	0.169746
8	A8	60	71.5247	4.35181	0.172042
8	A8	61	71.7177	4.32672	0.174418
8	A8	62	71.9107	4.29598	0.176565
8	A8	63	72.1036	4.27949	0.178303
8	A8	64	72.2966	4.25495	0.179593
8	A8	65	72.4896	4.22014	0.180489
8	A8	66	72.6826	4.20298	0.181081
8	A8	67	72.8756	4.17606	0.181464
8	A8	68	73.0686	4.14366	0.181716
8	A8	69	73.2615	4.12575	0.181843
8	A8	70	73.4545	4.10289	0.181748
8	A8	71	73.6475	4.0708	0.18127
8	A8	72	73.8405	4.04344	0.180296
8	A8	73	74.0335	4.01695	0.178867
8	A8	74	74.2265	3.99974	0.177226
8	A8	75	74.4194	3.96609	0.17574
8	A8	76	74.6124	3.94709	0.17476
8	A8	77	74.8054	3.92874	0.174483
8	A8	78	74.9984	3.8947	0.1749
8	A8	79	75.1914	3.88143	0.175841
8	A8	80	75.3844	3.84968	0.177132
8	A8	81	75.5774	3.82085	0.17876
8	A8	82	75.7703	3.7981	0.180988
8	A8	83	75.9633	3.77581	0.184398
8	A8	84	76.1563	3.74815	0.189905
8	A8	85	76.3493	3.72701	0.198842
8	A8	86	76.5423	3.69511	0.213216
8	A8	87	76.7353	3.66749	0.236105
8	A8	88	76.9282	3.6393	0.272134
8	A8	89	77.1212	3.60929	0.327913
8	A8	90	77.3142	3.5705	0.412192
8	A8	91	77.5072	3.52488	0.535318
8	A8	92	77.7002	3.4675	0.707363
8	A8	93	77.8932	3.39328	0.934426
8	A8	94	78.0862	3.2881	1.21336
8	A8	95	78.2791	3.13968	1.52655
8	A8	96	78.4721	2.90757	1.8397
8	A8	97	78.6651	2.54515	2.1055
8	A8	98	78.8581	2.04793	2.27413
8	A8	99	79.0511	1.49411	2.30793
8	A8	100	79.2441	1.00113	2.19431
8	A8	101	79.437	0.659559	1.95105
8	A8	102	79.63	0.466571	1.62103
8	A8	103	79.823	0.376986	1.25875
8	A8	104	80.016	0.338065	0.914692
8	A8	105	80.209	0.319912	0.62377
8	A8	106	80.402	0.30994	0.401312
8	A8	107	80.595	0.302459	0.245902
8	A8	108	80.7879	0.299214	0.145924
8	A8	109	80.9809	0.295943	0.0862721
8	A8	110	81.1739	0.293395	0.0530156
8	A8	111	81.3669	0.289754	0.0355452
8	A8	112	81.5599	0.286571	0.0268126
8	A8	113	81.7529	0.284662	0.0226137
8	A8	114	81.9458	0.281729	0.0206442
8	A8	115	82.1388	0.279821	0.0197115
8	A8	116	82.3318	0.276887	0.0192162
8	A8	117	82.5248	0.273267	0.0188679
8	A8	118	82.7178	0.270177	0.0185497
8	A8	119	82.9108	0.268764	0.0182486
8	A8	120	83.1038	0.266519	0.0180021
8	A8	121	83.2967	0.263595	0.0178488
8	A8	122	83.4897	0.260871	0.0177946
8	A8	123	83.6827	0.258901	0.0178044
8	A8	124	83.8757	0.256561	0.0178184
8	A8	125	84.0687	0.253089	0.0177817
8	A8	126	84.2617	0.250547	0.0176726
8	A8	127	84.4546	0.247743	0.0175125
8	A8	128	84.6476	0.246251	0.0173528
8	A8	129	84.8406	0.244234	0.0172438
8	A8	130	85.0336	0.24127	0.0172063
8	A8	131	85.2266	0.239096	0.0172211
8	A8	132	85.4196	0.235775	0.0172412
8	A8	133	85.6125	0.234672	0.0172147
8	A8	134	85.8055	0.23163	0.0171065
8	A8	135	85.9985	0.228302	0.0169088
8	A8	136	86.1915	0.227006	0.0166415
8	A8	137	86.3845	0.2237	0.0163414
8	A8	138	86.5775	0.22289	0.0160443
8	A8	139	86.7705	0.220226	0.0157691
8	A8	140	86.9634	0.217649	0.0155123
8	A8	141	87.1564	0.215411	0.0152562
8	A8	142	87.3494	0.213929	0.0149827
8	A8	143	87.5424	0.211358	0.014685
8	A8	144	87.7354	0.209618	0.0143694
8	A8	145	87.9284	0.207431	0.0140507
8	A8	146	88.1213	0.205842	0.0137445
8	A8	147	88.3143	0.203291	0.0134609
8	A8	148	88.5073	0.202814	0.0132014
8	A8	149	88.7003	0.200178	0.0129603
8	A8	150	88.8933	0.197484	0.0127296
8	A8	151	89.0863	0.196134	0.0125031
8	A8	152	89.2793	0.193725	0.0122781
8	A8	153	89.4722	0.192323	0.0120538
8	A8	154	89.6652	0.190661	0.0118283
8	A8	155	89.8582	0.189208	0.011597
8	A8	156	90.0512	0.187363	0.0113511
8	A8	157	90.2442	0.186573	0.0110781
8	A8	158	90.4372	0.18393	0.0107675
8	A8	159	90.6301	0.182689	0.0104191
8	A8	160	90.8231	0.181807	0.0100506
8	A8	161	91.0161	0.180692	0.00969474
8	A8	162	91.2091	0.178918	0.00938678
8	A8	163	91.4021	0.178252	0.00914808
8	A8	164	91.5951	0.176282	0.00897629
8	A8	165	91.7881	0.176044	0.00884634
8	A8	166	91.981	0.17459	0.00872307
8	A8	167	92.174	0.17215	0.00858073
8	A8	168	92.367	0.171699	0.00841733
8	A8	169	92.56	0.170944	0.00825446
8	A8	170	92.753	0.17047	0.00811811
8	A8	171	92.946	0.168298	0.00801433
8	A8	172	93.1389	0.167606	0.00791837
8	A8	173	93.3319	0.165745	0.00778742
8	A8	174	93.5249	0.165684	0.00758498
8	A8	175	93.7179	0.163276	0.00729605
8	A8	176	93.9109	0.164045	0.00691952
8	A8	177	94.1039	0.162419	0.00644649
8	A8	178	94.2969	0.16109	0.00584726
8	A8	179	94.4898	0.161273	0.00508482
8	A8	180	94.6828	0.159184	0.00415123
8	A8	181	94.8758	0.157955	0.0031006
9	A9	1	60.1386	5.85353	0.186081
9	A9	2	60.3316	5.83608	0.184708
9	A9	3	60.5246	5.82109	0.18333
9	A9	4	60.7176	5.79298	0.182374
9	A9	5	60.9105	5.77075	0.182228
9	A9	6	61.1035	5.75397	0.183066
9	A9	7	61.2965	5.72886	0.184766
9	A9	8	61.4895	5.7003	0.186975
9	A9	9	61.6825	5.67245	0.189285
9	A9	10	61.8755	5.65899	0.191372
9	A9	11	62.0684	5.62179	0.193063
9	A9	12	62.2614	5.59728	0.194282
9	A9	13	62.4544	5.57911	0.194999
9	A9	14	62.6474	5.54851	0.195192
9	A9	15	62.8404	5.52112	0.19489
9	A9	16	63.0334	5.49088	0.194204
9	A9	17	63.2263	5.47172	0.193334
9	A9	18	63.4193	5.44961	0.19251
9	A9	19	63.6123	5.41709	0.191882
9	A9	20	63.8053	5.39278	0.191465
9	A9	21	63.9983	5.37677	0.191141
9	A9	22	64.1913	5.34415	0.190726
9	A9	23	64.3843	5.31787	0.190091
9	A9	24	64.5772	5.29228	0.189262
9	A9	25	64.7702	5.27489	0.188443
9	A9	26	64.9632	5.2401	0.187938
9	A9	27	65.1562	5.22333	0.187991
9	A9	28	65.3492	5.20195	0.188614
9	A9	29	65.5422	5.17399	0.189543
9	A9	30	65.7351	5.15358	0.190318
9	A9	31	65.9281	5.12093	0.190493
9	A9	32	66.1211	5.09724	0.189847
9	A9	33	66.3141	5.07187	0.188455
9	A9	34	66.5071	5.04958	0.186619
9	A9	35	66.7001	5.02209	0.184679
9	A9	36	66.8931	5.0037	0.182852
9	A9	37	67.086	4.97987	0.181203
9	A9	38	67.279	4.94534	0.179725
9	A9	39	67.472	4.93528	0.178461
9	A9	40	67.665	4.90452	0.177582
9	A9	41	67.858	4.88216	0.177305
9	A9	42	68.051	4.86249	0.177742
9	A9	43	68.2439	4.84143	0.17876
9	A9	44	68.4369	4.82	0.179952
9	A9	45	68.6299	4.79142	0.18082
9	A9	46	68.8229	4.76507	0.181024
9	A9	47	69.0159	4.73885	0.180572
9	A9	48	69.2089	4.71878	0.179813
9	A9	49	69.4019	4.69546	0.179198
9	A9	50	69.5948	4.67426	0.179006
9	A9	51	69.7878	4.65432	0.179203
9	A9	52	69.9808	4.62647	0.179497
9	A9	53	70.1738	4.60083	0.179546
9	A9	54	70.3668	4.57539	0.179148
9	A9	55	70.5598	4.55765	0.178319
9	A9	56	70.7527	4.5386	0.177269
9	A9	57	70.9457	4.50072	0.176357
9	A9	58	71.1387	4.48835	0.176037
9	A9	59	71.3317	4.46296	0.176723
9	A9	60	71.5247	4.44357	0.178623
9	A9	61	71.7177	4.42353	0.181595
9	A9	62	71.9107	4.39796	0.185149
9	A9	63	72.1036	4.3726	0.188642
9	A9	64	72.2966	4.34142	0.191546
9	A9	65	72.4896	4.31883	0.193621
9	A9	66	72.6826	4.2901	0.19488
9	A9	67	72.8756	4.27314	0.195413
9	A9	68	73.0686	4.24205	0.195248
9	A9	69	73.2615	4.21936	0.194384
9	A9	70	73.4545	4.18561	0.192923
9	A9	71	73.6475	4.15999	0.191183
9	A9	72	73.8405	4.13985	0.18962
9	A9	73	74.0335	4.12046	0.188625
9	A9	74	74.2265	4.09428	0.188352
9	A9	75	74.4194	4.06708	0.188752
9	A9	76	74.6124	4.04073	0.189764
9	A9	77	74.8054	4.01735	0.191524
9	A9	78	74.9984	3.99654	0.19447
9	A9	79	75.1914	3.96923	0.199297
9	A9	80	75.3844	3.94479	0.206902
9	A9	81	75.5774	3.91851	0.218403
9	A9	82	75.7703	3.89052	0.235221
9	A9	83	75.9633	3.86429	0.259162
9	A9	84	76.1563	3.82607	0.292313
9	A9	85	76.3493	3.79864	0.336719
9	A9	86	76.5423	3.75886	0.393943
9	A9	87	76.7353	3.71393	0.464816
9	A9	88	76.9282	3.65124	0.54978
9	A9	89	77.1212	3.56816	0.64994
9	A9	90	77.3142	3.47016	0.768495
9	A9	91	77.5072	3.35652	0.911545
9	A9	92	77.7002	3.24635	1.08701
9	A9	93	77.8932	3.11714	1.30076
9	A9	94	78.0862	2.96618	1.55035
9	A9	95	78.2791	2.79228	1.81878
9	A9	96	78.4721	2.54742	2.07198
9	A9	97	78.6651	2.16712	2.26356
9	A9	98	78.8581	1.65376	2.34728
9	A9	99	79.0511	1.11892	2.29309
9	A9	100	79.2441	0.706813	2.09948
9	A9	101	79.437	0.468159	1.79571
9	A9	102	79.63	0.358914	1.43252
9	A9	103	79.823	0.314526	1.06575
9	A9	104	80.016	0.294891	0.740578
9	A9	105	80.209	0.28444	0.482505
9	A9	106	80.402	0.279592	0.296999
9	A9	107	80.595	0.275613	0.175228
9	A9	108	80.7879	0.272238	0.101744
9	A9	109	80.9809	0.269458	0.0607308
9	A9	110	81.1739	0.266276	0.0394325
9	A9	111	81.3669	0.265187	0.0290612
9	A9	112	81.5599	0.261025	0.0242511
9	A9	113	81.7529	0.258417	0.0220341
9	A9	114	81.9458	0.255133	0.0209132
9	A9	115	82.1388	0.253726	0.0202152
9	A9	116	82.3318	0.249251	0.0196929
9	A9	117	82.5248	0.248372	0.0192894
9	A9	118	82.7178	0.246256	0.0190015
9	A9	119	82.9108	0.243752	0.0188146
9	A9	120	83.1038	0.240746	0.0186918
9	A9	121	83.2967	0.237312	0.0185963
9	A9	122	83.4897	0.235741	0.0185089
9	A9	123	83.6827	0.233893	0.0184251
9	A9	124	83.8757	0.231309	0.0183358
9	A9	125	84.0687	0.22865	0.0182154
9	A9	126	84.2617	0.225746	0.0180335
9	A9	127	84.4546	0.223207	0.0177807
9	A9	128	84.6476	0.221193	0.0174844
9	A9	129	84.8406	0.219866	0.0171996
9	A9	130	85.0336	0.216422	0.0169788
9	A9	131	85.2266	0.215718	0.0168424
9	A9	132	85.4196	0.212607	0.0167686
9	A9	133	85.6125	0.210971	0.0167064
9	A9	134	85.8055	0.207738	0.0166013
9	A9	135	85.9985	0.206328	0.0164192
9	A9	136	86.1915	0.203852	0.0161575
9	A9	137	86.3845	0.20171	0.0158394
9	A9	138	86.5775	0.199672	0.0154977
9	A9	139	86.7705	0.197921	0.0151573
9	A9	140	86.9634	0.196887	0.0148277
9	A9	141	87.1564	0.193563	0.0145096
9	A9	142	87.3494	0.191892	0.0142102
9	A9	143	87.5424	0.190207	0.0139518
9	A9	144	87.7354	0.189231	0.0137634
9	A9	145	87.9284	0.187697	0.0136592
9	A9	146	88.1213	0.184625	0.0136213
9	A9	147	88.3143	0.184276	0.0136014
9	A9	148	88.5073	0.181485	0.0135415
9	A9	149	88.7003	0.179283	0.0133981
9	A9	150	88.8933	0.177908	0.0131561
9	A9	151	89.0863	0.175864	0.0128268
9	A9	152	89.2793	0.173371	0.0124389
9	A9	153	89.4722	0.171788	0.0120319
9	A9	154	89.6652	0.170971	0.0116498
9	A9	155	89.8582	0.170738	0.0113305
9	A9	156	90.0512	0.167526	0.0110914
9	A9	157	90.2442	0.16687	0.0109182
9	A9	158	90.4372	0.165209	0.0107693
9	A9	159	90.6301	0.164404	0.0105921
9	A9	160	90.8231	0.162311	0.010345
9	A9	161	91.0161	0.160896	0.0100165
9	A9	162	91.2091	0.159356	0.00963094
9	A9	163	91.4021	0.159842	0.00923967
9	A9	164	91.5951	0.157924	0.00889837
9	A9	165	91.7881	0.156185	0.0086441
9	A9	166	91.981	0.15634	0.00848584
9	A9	167	92.174	0.154561	0.00841084
9	A9	168	92.367	0.153396	0.0083981
9	A9	169	92.56	0.151963	0.00842526
9	A9	170	92.753	0.15273	0.00846538
9	A9	171	92.946	0.149571	0.00848281
9	A9	172	93.1389	0.149224	0.00843992
9	A9	173	93.3319	0.147081	0.00831313
9	A9	174	93.5249	0.146643	0.00810483
9	A9	175	93.7179	0.147095	0.00783302
9	A9	176	93.9109	0.144429	0.00750201
9	A9	177	94.1039	0.143658	0.00707688
9	A9	178	94.2969	0.143863	0.00648763
9	A9	179	94.4898	0.141292	0.00566909
9	A9	180	94.6828	0.140872	0.00461504
9	A9	181	94.8758	0.13986	0.00340998
10	A10	1	60.1386	5.80995	0.18415
10	A10	2	60.3316	5.79566	0.184005
10	A10	3	60.5246	5.78606	0.184242
10	A10	4	60.7176	5.75536	0.184713
10	A10	5	60.9105	5.73254	0.185121
10	A10	6	61.1035	5.71248	0.1852
10	A10	7	61.2965	5.67469	0.18491
10	A10	8	61.4895	5.65421	0.184496
10	A10	9	61.6825	5.63866	0.184389
10	A10	10	61.8755	5.6124	0.184975
10	A10	11	62.0684	5.5864	0.186422
10	A10	12	62.2614	5.56291	0.188609
10	A10	13	62.4544	5.5403	0.191191
10	A10	14	62.6474	5.51542	0.193719
10	A10	15	62.8404	5.48343	0.195774
10	A10	16	63.0334	5.45824	0.197041
10	A10	17	63.2263	5.43764	0.197382
10	A10	18	63.4193	5.40706	0.196873
10	A10	19	63.6123	5.37434	0.195788
10	A10	20	63.8053	5.35858	0.19454
10	A10	21	63.9983	5.33266	0.193544
10	A10	22	64.1913	5.30084	0.193063
10	A10	23	64.3843	5.2863	0.193083
10	A10	24	64.5772	5.25669	0.193317
10	A10	25	64.7702	5.23206	0.193337
10	A10	26	64.9632	5.20111	0.192759
10	A10	27	65.1562	5.1807	0.191428
10	A10	28	65.3492	5.15283	0.189491
10	A10	29	65.5422	5.13085	0.187338
10	A10	30	65.7351	5.10485	0.185442
10	A10	31	65.9281	5.08232	0.184185
10	A10	32	66.1211	5.06469	0.183695
10	A10	33	66.3141	5.03315	0.183808
10	A10	34	66.5071	5.02098	0.184161
10	A10	35	66.7001	4.98299	0.18436
10	A10	36	66.8931	4.962	0.184165
10	A10	37	67.086	4.93936	0.183565
10	A10	38	67.279	4.91891	0.182759
10	A10	39	67.472	4.88455	0.182007
10	A10	40	67.665	4.86723	0.181504
10	A10	41	67.858	4.85274	0.181281
10	A10	42	68.051	4.82166	0.181218
10	A10	43	68.2439	4.79498	0.181157
10	A10	44	68.4369	4.77441	0.181009
10	A10	45	68.6299	4.74829	0.180801
10	A10	46	68.8229	4.72985	0.180637
10	A10	47	69.0159	4.70723	0.18062
10	A10	48	69.2089	4.6732	0.180799
10	A10	49	69.4019	4.65866	0.18115
10	A10	50	69.5948	4.63559	0.181584
10	A10	51	69.7878	4.60704	0.181953
10	A10	52	69.9808	4.58697	0.182104
10	A10	53	70.1738	4.56113	0.18196
10	A10	54	70.3668	4.53721	0.18159
10	A10	55	70.5598	4.51178	0.181216
10	A10	56	70.7527	4.4919	0.181147
10	A10	57	70.9457	4.46946	0.181652
10	A10	58	71.1387	4.4442	0.182865
10	A10	59	71.3317	4.42202	0.184753
10	A10	60	71.5247	4.39864	0.187143
10	A10	61	71.7177	4.36879	0.189768
10	A10	62	71.9107	4.35244	0.192307
10	A10	63	72.1036	4.31984	0.194424
10	A10	64	72.2966	4.3005	0.195832
10	A10	65	72.4896	4.2645	0.196373
10	A10	66	72.6826	4.24278	0.196051
10	A10	67	72.8756	4.21742	0.194986
10	A10	68	73.0686	4.19662	0.193355
10	A10	69	73.2615	4.16704	0.191373
10	A10	70	73.4545	4.14152	0.189329
10	A10	71	73.6475	4.10902	0.187611
10	A10	72	73.8405	4.1009	0.18663
10	A10	73	74.0335	4.07085	0.186665
10	A10	74	74.2265	4.04479	0.187736
10	A10	75	74.4194	4.02804	0.18963
10	A10	76	74.6124	3.99725	0.19208
10	A10	77	74.8054	3.96963	0.195002
10	A10	78	74.9984	3.94893	0.198668
10	A10	79	75.1914	3.92097	0.20376
10	A10	80	75.3844	3.89657	0.211347
10	A10	81	75.5774	3.87006	0.222856
10	A10	82	75.7703	3.84078	0.240058
10	A10	83	75.9633	3.81392	0.265001
10	A10	84	76.1563	3.77823	0.29982
10	A10	85	76.3493	3.75367	0.3464
10	A10	86	76.5423	3.70717	0.406037
10	A10	87	76.7353	3.65651	0.479358
10	A10	88	76.9282	3.59464	0.566797
10	A10	89	77.1212	3.51151	0.669665
10	A10	90	77.3142	3.41382	0.791477
10	A10	91	77.5072	3.29242	0.938527
10	A10	92	77.7002	3.17769	1.11851
10	A10	93	77.8932	3.04865	1.33632
10	A10	94	78.0862	2.89997	1.58766
10	A10	95	78.2791	2.71687	1.85302
10	A10	96	78.4721	2.45664	2.09618
10	A10	97	78.6651	2.05437	2.27016
10	A10	98	78.8581	1.53555	2.33066
10	A10	99	79.0511	1.01466	2.25197
10	A10	100	79.2441	0.634303	2.03789
10	A10	101	79.437	0.427334	1.72204
10	A10	102	79.63	0.334725	1.35692
10	A10	103	79.823	0.296372	0.997161
10	A10	104	80.016	0.27982	0.68468
10	A10	105	80.209	0.272068	0.441192
10	A10	106	80.402	0.265893	0.269137
10	A10	107	80.595	0.262362	0.158025
10	A10	108	80.7879	0.26055	0.0920206
10	A10	109	80.9809	0.256908	0.0557177
10	A10	110	81.1739	0.254002	0.0370744
10	A10	111	81.3669	0.25057	0.028012
10	A10	112	81.5599	0.24813	0.0237382
10	A10	113	81.7529	0.245827	0.0216996
10	A10	114	81.9458	0.242616	0.0206606
10	A10	115	82.1388	0.240757	0.0200698
10	A10	116	82.3318	0.238327	0.0196922
10	A10	117	82.5248	0.234746	0.0194268
10	A10	118	82.7178	0.233247	0.0192268
10	A10	119	82.9108	0.230433	0.019067
10	A10	120	83.1038	0.228062	0.0189286
10	A10	121	83.2967	0.225025	0.018792
10	A10	122	83.4897	0.224003	0.0186384
10	A10	123	83.6827	0.219493	0.0184572
10	A10	124	83.8757	0.217749	0.0182498
10	A10	125	84.0687	0.215901	0.0180262
10	A10	126	84.2617	0.214304	0.0177919
10	A10	127	84.4546	0.210259	0.0175397
10	A10	128	84.6476	0.209162	0.0172534
10	A10	129	84.8406	0.206233	0.0169235
10	A10	130	85.0336	0.203993	0.0165607
10	A10	131	85.2266	0.202735	0.0161991
10	A10	132	85.4196	0.200088	0.0158859
10	A10	133	85.6125	0.198172	0.015664
10	A10	134	85.8055	0.196697	0.0155545
10	A10	135	85.9985	0.19452	0.0155459
10	A10	136	86.1915	0.192623	0.0155938
10	A10	137	86.3845	0.190664	0.0156351
10	A10	138	86.5775	0.187393	0.0156106
10	A10	139	86.7705	0.18579	0.0154869
10	A10	140	86.9634	0.184681	0.0152649
10	A10	141	87.1564	0.181563	0.0149728
10	A10	142	87.3494	0.180316	0.0146485
10	A10	143	87.5424	0.178505	0.0143221
10	A10	144	87.7354	0.176349	0.0140035
10	A10	145	87.9284	0.175284	0.0136817
10	A10	146	88.1213	0.172926	0.0133342
10	A10	147	88.3143	0.171436	0.0129477
10	A10	148	88.5073	0.169243	0.0125378
10	A10	149	88.7003	0.167473	0.0121527
10	A10	150	88.8933	0.166972	0.0118523
10	A10	151	89.0863	0.165162	0.0116722
10	A10	152	89.2793	0.162731	0.0115969
10	A10	153	89.4722	0.161227	0.0115646
10	A10	154	89.6652	0.159584	0.0114998
10	A10	155	89.8582	0.158435	0.0113502
10	A10	156	90.0512	0.157119	0.0111054
10	A10	157	90.2442	0.15544	0.0107898
10	A10	158	90.4372	0.153911	0.0104436
10	A10	159	90.6301	0.153165	0.0101052
10	A10	160	90.8231	0.151876	0.00979972
10	A10	161	91.0161	0.15089	0.00953599
10	A10	162	91.2091	0.149065	0.00931064
10	A10	163	91.4021	0.148006	0.00911761
10	A10	164	91.5951	0.14709	0.00895819
10	A10	165	91.7881	0.146609	0.00884238
10	A10	166	91.981	0.143908	0.00877893
10	A10	167	92.174	0.144925	0.00876058
10	A10	168	92.367	0.142552	0.00875692
10	A10	169	92.56	0.140669	0.00872295
10	A10	170	92.753	0.140573	0.00862024
10	A10	171	92.946	0.138811	0.00843716
10	A10	172	93.1389	0.138064	0.0081951
10	A10	173	93.3319	0.137193	0.00793505
10	A10	174	93.5249	0.136251	0.00769128
10	A10	175	93.7179	0.13531	0.00746401
10	A10	176	93.9109	0.134302	0.00720545
10	A10	177	94.1039	0.133695	0.00682809
10	A10	178	94.2969	0.131837	0.00623828
10	A10	179	94.4898	0.130758	0.00538473
10	A10	180	94.6828	0.131031	0.00429908
10	A10	181	94.8758	0.129802	0.00310117
11	A11	1	60.1386	5.89962	0.184628
11	A11	2	60.3316	5.8822	0.182561
11	A11	3	60.5246	5.87046	0.180643
11	A11	4	60.7176	5.84367	0.179518
11	A11	5	60.9105	5.81955	0.179764
11	A11	6	61.1035	5.805	0.181648
11	A11	7	61.2965	5.77805	0.184974
11	A11	8	61.4895	5.75365	0.189093
11	A11	9	61.6825	5.73176	0.193091
11	A11	10	61.8755	5.69766	0.196076
11	A11	11	62.0684	5.67784	0.197499
11	A11	12	62.2614	5.64729	0.197364
11	A11	13	62.4544	5.61075	0.196221
11	A11	14	62.6474	5.59172	0.194885
11	A11	15	62.8404	5.57492	0.19407
11	A11	16	63.0334	5.55362	0.19407
11	A11	17	63.2263	5.51806	0.194765
11	A11	18	63.4193	5.48594	0.195807
11	A11	19	63.6123	5.47045	0.196853
11	A11	20	63.8053	5.45098	0.197651
11	A11	21	63.9983	5.40517	0.198023
11	A11	22	64.1913	5.40166	0.197813
11	A11	23	64.3843	5.35255	0.196946
11	A11	24	64.5772	5.34242	0.19551
11	A11	25	64.7702	5.3133	0.193792
11	A11	26	64.9632	5.27607	0.192172
11	A11	27	65.1562	5.26952	0.190947
11	A11	28	65.3492	5.24188	0.19018
11	A11	29	65.5422	5.21685	0.189679
11	A11	30	65.7351	5.18797	0.189177
11	A11	31	65.9281	5.15997	0.188518
11	A11	32	66.1211	5.14212	0.187751
11	A11	33	66.3141	5.11476	0.187051
11	A11	34	66.5071	5.09825	0.186561
11	A11	35	66.7001	5.06331	0.186293
11	A11	36	66.8931	5.04355	0.186127
11	A11	37	67.086	5.02136	0.185902
11	A11	38	67.279	4.99238	0.185545
11	A11	39	67.472	4.96997	0.18512
11	A11	40	67.665	4.9437	0.184823
11	A11	41	67.858	4.92038	0.184852
11	A11	42	68.051	4.90347	0.185263
11	A11	43	68.2439	4.87433	0.185878
11	A11	44	68.4369	4.85629	0.186356
11	A11	45	68.6299	4.81936	0.186366
11	A11	46	68.8229	4.80035	0.185818
11	A11	47	69.0159	4.77426	0.1849
11	A11	48	69.2089	4.75172	0.183989
11	A11	49	69.4019	4.72929	0.183437
11	A11	50	69.5948	4.70739	0.183382
11	A11	51	69.7878	4.6768	0.183686
11	A11	52	69.9808	4.66488	0.184029
11	A11	53	70.1738	4.62956	0.184074
11	A11	54	70.3668	4.60833	0.183669
11	A11	55	70.5598	4.58216	0.182931
11	A11	56	70.7527	4.56157	0.182232
11	A11	57	70.9457	4.5362	0.182055
11	A11	58	71.1387	4.51777	0.182817
11	A11	59	71.3317	4.48816	0.184696
11	A11	60	71.5247	4.47295	0.187564
11	A11	61	71.7177	4.44106	0.190988
11	A11	62	71.9107	4.42413	0.194337
11	A11	63	72.1036	4.38731	0.196974
11	A11	64	72.2966	4.36747	0.198467
11	A11	65	72.4896	4.33535	0.198743
11	A11	66	72.6826	4.30822	0.1981
11	A11	67	72.8756	4.2865	0.197067
11	A11	68	73.0686	4.26102	0.196152
11	A11	69	73.2615	4.23715	0.195625
11	A11	70	73.4545	4.21076	0.195447
11	A11	71	73.6475	4.18872	0.195381
11	A11	72	73.8405	4.15311	0.195201
11	A11	73	74.0335	4.13344	0.194891
11	A11	74	74.2265	4.10418	0.194701
11	A11	75	74.4194	4.08357	0.195037
11	A11	76	74.6124	4.05931	0.196322
11	A11	77	74.8054	4.03501	0.198915
11	A11	78	74.9984	4.00971	0.2032
11	A11	79	75.1914	3.97788	0.209749
11	A11	80	75.3844	3.95574	0.219531
11	A11	81	75.5774	3.92713	0.233984
11	A11	82	75.7703	3.89982	0.254983
11	A11	83	75.9633	3.86823	0.284651
11	A11	84	76.1563	3.8352	0.325062
11	A11	85	76.3493	3.79519	0.377875
11	A11	86	76.5423	3.75512	0.444084
11	A11	87	76.7353	3.70175	0.524191
11	A11	88	76.9282	3.62225	0.618991
11	A11	89	77.1212	3.52619	0.730848
11	A11	90	77.3142	3.42478	0.864778
11	A11	91	77.5072	3.30616	1.02816
11	A11	92	77.7002	3.18498	1.22802
11	A11	93	77.8932	3.0393	1.46573
11	A11	94	78.0862	2.8719	1.73048
11	A11	95	78.2791	2.66419	1.99492
11	A11	96	78.4721	2.34377	2.21663
11	A11	97	78.6651	1.87741	2.34761
11	A11	98	78.8581	1.3291	2.34948
11	A11	99	79.0511	0.846521	2.20828
11	A11	100	79.2441	0.535311	1.94139
11	A11	101	79.437	0.383571	1.59279
11	A11	102	79.63	0.320167	1.21864
11	A11	103	79.823	0.29391	0.870232
11	A11	104	80.016	0.279996	0.581648
11	A11	105	80.209	0.272835	0.365988
11	A11	106	80.402	0.267639	0.21916
11	A11	107	80.595	0.264689	0.127373
11	A11	108	80.7879	0.261851	0.0743039
11	A11	109	80.9809	0.259824	0.0457015
11	A11	110	81.1739	0.256367	0.0311921
11	A11	111	81.3669	0.254717	0.0241693
11	A11	112	81.5599	0.251267	0.0208563
11	A11	113	81.7529	0.249734	0.0192818
11	A11	114	81.9458	0.246554	0.0184928
11	A11	115	82.1388	0.245458	0.0180539
11	A11	116	82.3318	0.242725	0.0177723
11	A11	117	82.5248	0.239663	0.0175643
11	A11	118	82.7178	0.237663	0.0173975
11	A11	119	82.9108	0.236206	0.0172617
11	A11	120	83.1038	0.233356	0.0171502
11	A11	121	83.2967	0.231403	0.0170476
11	A11	122	83.4897	0.228604	0.0169305
11	A11	123	83.6827	0.226722	0.0167781
11	A11	124	83.8757	0.224305	0.0165863
11	A11	125	84.0687	0.222181	0.0163743
11	A11	126	84.2617	0.220046	0.01618
11	A11	127	84.4546	0.217934	0.0160432
11	A11	128	84.6476	0.216644	0.0159856
11	A11	129	84.8406	0.213821	0.0159958
11	A11	130	85.0336	0.212643	0.0160288
11	A11	131	85.2266	0.20928	0.0160226
11	A11	132	85.4196	0.207601	0.0159243
11	A11	133	85.6125	0.205432	0.0157127
11	A11	134	85.8055	0.203132	0.0154069
11	A11	135	85.9985	0.201937	0.0150573
11	A11	136	86.1915	0.199104	0.0147247
11	A11	137	86.3845	0.19771	0.0144556
11	A11	138	86.5775	0.196627	0.0142644
11	A11	139	86.7705	0.194629	0.0141306
11	A11	140	86.9634	0.191782	0.0140143
11	A11	141	87.1564	0.190327	0.0138802
11	A11	142	87.3494	0.188424	0.0137164
11	A11	143	87.5424	0.187487	0.0135339
11	A11	144	87.7354	0.184862	0.0133479
11	A11	145	87.9284	0.183716	0.0131581
11	A11	146	88.1213	0.182315	0.0129394
11	A11	147	88.3143	0.179591	0.0126555
11	A11	148	88.5073	0.17845	0.0122831
11	A11	149	88.7003	0.176819	0.011835
11	A11	150	88.8933	0.174578	0.0113629
[truncated: 11,072 more rows]
