# Supplementary material for: Chlorpromazine induces cytotoxic autophagy in glioblastoma cells via endoplasmic reticulum stress and unfolded protein response
Source: J Exp Clin Cancer Res. 2021 Nov 5;40:347. doi: 10.1186/s13046-021-02144-w (PMC8569984; doi:10.1186/s13046-021-02144-w)
Supplement: Supplementary file 2 — Additional file 2. [file 13046_2021_2144_MOESM2_ESM.zip › Raw Data/RT-PCR/28-05-2020 ER stress sfere-adese.xls]

## Sheet: Sample Setup
Block Type	Fast 96-Well Block (0.1mL)
Calibration Background is expired	No
Calibration Background performed on	01-28-2020
Calibration Normalization FAM-ROX is expired	No
Calibration Normalization FAM-ROX performed on	01-28-2020
Calibration Normalization VIC-ROX is expired	No
Calibration Normalization VIC-ROX performed on	01-28-2020
Calibration Pure Dye FAM is expired	No
Calibration Pure Dye FAM performed on	01-28-2020
Calibration Pure Dye NED is expired	No
Calibration Pure Dye NED performed on	01-28-2020
Calibration Pure Dye ROX is expired	No
Calibration Pure Dye ROX performed on	01-28-2020
Calibration Pure Dye SYBR is expired	No
Calibration Pure Dye SYBR performed on	01-28-2020
Calibration Pure Dye TAMRA is expired	No
Calibration Pure Dye TAMRA performed on	01-28-2020
Calibration Pure Dye VIC is expired	No
Calibration Pure Dye VIC performed on	01-28-2020
Calibration ROI is expired	No
Calibration ROI performed on	01-28-2020
Calibration Uniformity is expired	No
Calibration Uniformity performed on	01-28-2020
Chemistry	SYBR_GREEN
Date Created	2020-05-28 10:55:51 AM PDT
Experiment Barcode
Experiment Comment
Experiment File Name	D:\Claudia (MP)\28-05-2020 ER stress sfere-adese.eds
Experiment Name	28-05-2020 ER stress sfere-adese
Experiment Run End Time	2020-05-28 11:52:25 AM PDT
Experiment Type	Standard Curve
Instrument Name	278861431
Instrument Serial Number	278861431
Instrument Type	QuantStudio(TM) 6 Flex System
Passive Reference	ROX
Quantification Cycle Method	Ct
Signal Smoothing On	true
Stage/ Cycle where Analysis is performed	Stage 2, Step 2
User Name
Well	Well Position	Sample Name	Sample Color	Biogroup Name	Biogroup Color	Target Name	Target Color	Task	Reporter	Quencher	Quantity	Comments
1	A1	BTSC #1 NT	RGB(176,23,31)			sXBP1	RGB(176,23,31)	UNKNOWN	SYBR	None
2	A2	BTSC #1 NT	RGB(176,23,31)			sXBP1	RGB(176,23,31)	UNKNOWN	SYBR	None
3	A3	BTSC #1 CPZ	RGB(0,0,255)			sXBP1	RGB(176,23,31)	UNKNOWN	SYBR	None
4	A4	BTSC #1 CPZ	RGB(0,0,255)			sXBP1	RGB(176,23,31)	UNKNOWN	SYBR	None
5	A5	BTSC #83 NT	RGB(0,139,69)			sXBP1	RGB(176,23,31)	UNKNOWN	SYBR	None
6	A6	BTSC #83 NT	RGB(0,139,69)			sXBP1	RGB(176,23,31)	UNKNOWN	SYBR	None
7	A7	BTSC #83 CPZ	RGB(255,127,0)			sXBP1	RGB(176,23,31)	UNKNOWN	SYBR	None
8	A8	BTSC #83 CPZ	RGB(255,127,0)			sXBP1	RGB(176,23,31)	UNKNOWN	SYBR	None
9	A9	BTSC #163 NT	RGB(139,137,112)			sXBP1	RGB(176,23,31)	UNKNOWN	SYBR	None
10	A10	BTSC #163 NT	RGB(139,137,112)			sXBP1	RGB(176,23,31)	UNKNOWN	SYBR	None
11	A11	BTSC #163 CPZ	RGB(238,121,66)			sXBP1	RGB(176,23,31)	UNKNOWN	SYBR	None
12	A12	BTSC #163 CPZ	RGB(238,121,66)			sXBP1	RGB(176,23,31)	UNKNOWN	SYBR	None
13	B1	BTSC #1 NT	RGB(176,23,31)			XBP1	RGB(0,0,255)	UNKNOWN	SYBR	None
14	B2	BTSC #1 NT	RGB(176,23,31)			XBP1	RGB(0,0,255)	UNKNOWN	SYBR	None
15	B3	BTSC #1 CPZ	RGB(0,0,255)			XBP1	RGB(0,0,255)	UNKNOWN	SYBR	None
16	B4	BTSC #1 CPZ	RGB(0,0,255)			XBP1	RGB(0,0,255)	UNKNOWN	SYBR	None
17	B5	BTSC #83 NT	RGB(0,139,69)			XBP1	RGB(0,0,255)	UNKNOWN	SYBR	None
18	B6	BTSC #83 NT	RGB(0,139,69)			XBP1	RGB(0,0,255)	UNKNOWN	SYBR	None
19	B7	BTSC #83 CPZ	RGB(255,127,0)			XBP1	RGB(0,0,255)	UNKNOWN	SYBR	None
20	B8	BTSC #83 CPZ	RGB(255,127,0)			XBP1	RGB(0,0,255)	UNKNOWN	SYBR	None
21	B9	BTSC #163 NT	RGB(139,137,112)			XBP1	RGB(0,0,255)	UNKNOWN	SYBR	None
22	B10	BTSC #163 NT	RGB(139,137,112)			XBP1	RGB(0,0,255)	UNKNOWN	SYBR	None
23	B11	BTSC #163 CPZ	RGB(238,121,66)			XBP1	RGB(0,0,255)	UNKNOWN	SYBR	None
24	B12	BTSC #163 CPZ	RGB(238,121,66)			XBP1	RGB(0,0,255)	UNKNOWN	SYBR	None
25	C1	BTSC #1 NT	RGB(176,23,31)			ATF4	RGB(0,139,69)	UNKNOWN	SYBR	None
26	C2	BTSC #1 NT	RGB(176,23,31)			ATF4	RGB(0,139,69)	UNKNOWN	SYBR	None
27	C3	BTSC #1 CPZ	RGB(0,0,255)			ATF4	RGB(0,139,69)	UNKNOWN	SYBR	None
28	C4	BTSC #1 CPZ	RGB(0,0,255)			ATF4	RGB(0,139,69)	UNKNOWN	SYBR	None
29	C5	BTSC #83 NT	RGB(0,139,69)			ATF4	RGB(0,139,69)	UNKNOWN	SYBR	None
30	C6	BTSC #83 NT	RGB(0,139,69)			ATF4	RGB(0,139,69)	UNKNOWN	SYBR	None
31	C7	BTSC #83 CPZ	RGB(255,127,0)			ATF4	RGB(0,139,69)	UNKNOWN	SYBR	None
32	C8	BTSC #83 CPZ	RGB(255,127,0)			ATF4	RGB(0,139,69)	UNKNOWN	SYBR	None
33	C9	BTSC #163 NT	RGB(139,137,112)			ATF4	RGB(0,139,69)	UNKNOWN	SYBR	None
34	C10	BTSC #163 NT	RGB(139,137,112)			ATF4	RGB(0,139,69)	UNKNOWN	SYBR	None
35	C11	BTSC #163 CPZ	RGB(238,121,66)			ATF4	RGB(0,139,69)	UNKNOWN	SYBR	None
36	C12	BTSC #163 CPZ	RGB(238,121,66)			ATF4	RGB(0,139,69)	UNKNOWN	SYBR	None
37	D1	BTSC #1 NT	RGB(176,23,31)			GAPDH	RGB(238,238,0)	UNKNOWN	SYBR	None
38	D2	BTSC #1 NT	RGB(176,23,31)			GAPDH	RGB(238,238,0)	UNKNOWN	SYBR	None
39	D3	BTSC #1 CPZ	RGB(0,0,255)			GAPDH	RGB(238,238,0)	UNKNOWN	SYBR	None
40	D4	BTSC #1 CPZ	RGB(0,0,255)			GAPDH	RGB(238,238,0)	UNKNOWN	SYBR	None
41	D5	BTSC #83 NT	RGB(0,139,69)			GAPDH	RGB(238,238,0)	UNKNOWN	SYBR	None
42	D6	BTSC #83 NT	RGB(0,139,69)			GAPDH	RGB(238,238,0)	UNKNOWN	SYBR	None
43	D7	BTSC #83 CPZ	RGB(255,127,0)			GAPDH	RGB(238,238,0)	UNKNOWN	SYBR	None
44	D8	BTSC #83 CPZ	RGB(255,127,0)			GAPDH	RGB(238,238,0)	UNKNOWN	SYBR	None
45	D9	BTSC #163 NT	RGB(139,137,112)			GAPDH	RGB(238,238,0)	UNKNOWN	SYBR	None
46	D10	BTSC #163 NT	RGB(139,137,112)			GAPDH	RGB(238,238,0)	UNKNOWN	SYBR	None
47	D11	BTSC #163 CPZ	RGB(238,121,66)			GAPDH	RGB(238,238,0)	UNKNOWN	SYBR	None
48	D12	BTSC #163 CPZ	RGB(238,121,66)			GAPDH	RGB(238,238,0)	UNKNOWN	SYBR	None
49	E1	U87MG NT	RGB(142,56,142)			sXBP1	RGB(176,23,31)	UNKNOWN	SYBR	None
50	E2	U87MG NT	RGB(142,56,142)			sXBP1	RGB(176,23,31)	UNKNOWN	SYBR	None
51	E3	U87MG CPZ	RGB(198,113,113)			sXBP1	RGB(176,23,31)	UNKNOWN	SYBR	None
52	E4	U87MG CPZ	RGB(198,113,113)			sXBP1	RGB(176,23,31)	UNKNOWN	SYBR	None
53	E5	T98G NT	RGB(0,245,255)			sXBP1	RGB(176,23,31)	UNKNOWN	SYBR	None
54	E6	T98G NT	RGB(0,245,255)			sXBP1	RGB(176,23,31)	UNKNOWN	SYBR	None
55	E7	T98G CPZ	RGB(238,220,130)			sXBP1	RGB(176,23,31)	UNKNOWN	SYBR	None
56	E8	T98G CPZ	RGB(238,220,130)			sXBP1	RGB(176,23,31)	UNKNOWN	SYBR	None
57	E9	U251MG NT	RGB(238,238,0)			sXBP1	RGB(176,23,31)	UNKNOWN	SYBR	None
58	E10	U251MG NT	RGB(238,238,0)			sXBP1	RGB(176,23,31)	UNKNOWN	SYBR	None
59	E11	U251MG CPZ	RGB(142,142,56)			sXBP1	RGB(176,23,31)	UNKNOWN	SYBR	None
60	E12	U251MG CPZ	RGB(142,142,56)			sXBP1	RGB(176,23,31)	UNKNOWN	SYBR	None
61	F1	U87MG NT	RGB(142,56,142)			XBP1	RGB(0,0,255)	UNKNOWN	SYBR	None
62	F2	U87MG NT	RGB(142,56,142)			XBP1	RGB(0,0,255)	UNKNOWN	SYBR	None
63	F3	U87MG CPZ	RGB(198,113,113)			XBP1	RGB(0,0,255)	UNKNOWN	SYBR	None
64	F4	U87MG CPZ	RGB(198,113,113)			XBP1	RGB(0,0,255)	UNKNOWN	SYBR	None
65	F5	T98G NT	RGB(0,245,255)			XBP1	RGB(0,0,255)	UNKNOWN	SYBR	None
66	F6	T98G NT	RGB(0,245,255)			XBP1	RGB(0,0,255)	UNKNOWN	SYBR	None
67	F7	T98G CPZ	RGB(238,220,130)			XBP1	RGB(0,0,255)	UNKNOWN	SYBR	None
68	F8	T98G CPZ	RGB(238,220,130)			XBP1	RGB(0,0,255)	UNKNOWN	SYBR	None
69	F9	U251MG NT	RGB(238,238,0)			XBP1	RGB(0,0,255)	UNKNOWN	SYBR	None
70	F10	U251MG NT	RGB(238,238,0)			XBP1	RGB(0,0,255)	UNKNOWN	SYBR	None
71	F11	U251MG CPZ	RGB(142,142,56)			XBP1	RGB(0,0,255)	UNKNOWN	SYBR	None
72	F12	U251MG CPZ	RGB(142,142,56)			XBP1	RGB(0,0,255)	UNKNOWN	SYBR	None
73	G1	U87MG NT	RGB(142,56,142)			ATF4	RGB(0,139,69)	UNKNOWN	SYBR	None
74	G2	U87MG NT	RGB(142,56,142)			ATF4	RGB(0,139,69)	UNKNOWN	SYBR	None
75	G3	U87MG CPZ	RGB(198,113,113)			ATF4	RGB(0,139,69)	UNKNOWN	SYBR	None
76	G4	U87MG CPZ	RGB(198,113,113)			ATF4	RGB(0,139,69)	UNKNOWN	SYBR	None
77	G5	T98G NT	RGB(0,245,255)			ATF4	RGB(0,139,69)	UNKNOWN	SYBR	None
78	G6	T98G NT	RGB(0,245,255)			ATF4	RGB(0,139,69)	UNKNOWN	SYBR	None
79	G7	T98G CPZ	RGB(238,220,130)			ATF4	RGB(0,139,69)	UNKNOWN	SYBR	None
80	G8	T98G CPZ	RGB(238,220,130)			ATF4	RGB(0,139,69)	UNKNOWN	SYBR	None
81	G9	U251MG NT	RGB(238,238,0)			ATF4	RGB(0,139,69)	UNKNOWN	SYBR	None
82	G10	U251MG NT	RGB(238,238,0)			ATF4	RGB(0,139,69)	UNKNOWN	SYBR	None
83	G11	U251MG CPZ	RGB(142,142,56)			ATF4	RGB(0,139,69)	UNKNOWN	SYBR	None
84	G12	U251MG CPZ	RGB(142,142,56)			ATF4	RGB(0,139,69)	UNKNOWN	SYBR	None
85	H1	U87MG NT	RGB(142,56,142)			GAPDH	RGB(238,238,0)	UNKNOWN	SYBR	None
86	H2	U87MG NT	RGB(142,56,142)			GAPDH	RGB(238,238,0)	UNKNOWN	SYBR	None
87	H3	U87MG CPZ	RGB(198,113,113)			GAPDH	RGB(238,238,0)	UNKNOWN	SYBR	None
88	H4	U87MG CPZ	RGB(198,113,113)			GAPDH	RGB(238,238,0)	UNKNOWN	SYBR	None
89	H5	T98G NT	RGB(0,245,255)			GAPDH	RGB(238,238,0)	UNKNOWN	SYBR	None
90	H6	T98G NT	RGB(0,245,255)			GAPDH	RGB(238,238,0)	UNKNOWN	SYBR	None
91	H7	T98G CPZ	RGB(238,220,130)			GAPDH	RGB(238,238,0)	UNKNOWN	SYBR	None
92	H8	T98G CPZ	RGB(238,220,130)			GAPDH	RGB(238,238,0)	UNKNOWN	SYBR	None
93	H9	U251MG NT	RGB(238,238,0)			GAPDH	RGB(238,238,0)	UNKNOWN	SYBR	None
94	H10	U251MG NT	RGB(238,238,0)			GAPDH	RGB(238,238,0)	UNKNOWN	SYBR	None
95	H11	U251MG CPZ	RGB(142,142,56)			GAPDH	RGB(238,238,0)	UNKNOWN	SYBR	None
96	H12	U251MG CPZ	RGB(142,142,56)			GAPDH	RGB(238,238,0)	UNKNOWN	SYBR	None

## Sheet: Amplification Data
Block Type	Fast 96-Well Block (0.1mL)
Calibration Background is expired	No
Calibration Background performed on	01-28-2020
Calibration Normalization FAM-ROX is expired	No
Calibration Normalization FAM-ROX performed on	01-28-2020
Calibration Normalization VIC-ROX is expired	No
Calibration Normalization VIC-ROX performed on	01-28-2020
Calibration Pure Dye FAM is expired	No
Calibration Pure Dye FAM performed on	01-28-2020
Calibration Pure Dye NED is expired	No
Calibration Pure Dye NED performed on	01-28-2020
Calibration Pure Dye ROX is expired	No
Calibration Pure Dye ROX performed on	01-28-2020
Calibration Pure Dye SYBR is expired	No
Calibration Pure Dye SYBR performed on	01-28-2020
Calibration Pure Dye TAMRA is expired	No
Calibration Pure Dye TAMRA performed on	01-28-2020
Calibration Pure Dye VIC is expired	No
Calibration Pure Dye VIC performed on	01-28-2020
Calibration ROI is expired	No
Calibration ROI performed on	01-28-2020
Calibration Uniformity is expired	No
Calibration Uniformity performed on	01-28-2020
Chemistry	SYBR_GREEN
Date Created	2020-05-28 10:55:51 AM PDT
Experiment Barcode
Experiment Comment
Experiment File Name	D:\Claudia (MP)\28-05-2020 ER stress sfere-adese.eds
Experiment Name	28-05-2020 ER stress sfere-adese
Experiment Run End Time	2020-05-28 11:52:25 AM PDT
Experiment Type	Standard Curve
Instrument Name	278861431
Instrument Serial Number	278861431
Instrument Type	QuantStudio(TM) 6 Flex System
Passive Reference	ROX
Quantification Cycle Method	Ct
Signal Smoothing On	true
Stage/ Cycle where Analysis is performed	Stage 2, Step 2
User Name
Well	Cycle	Target Name	Rn	Delta Rn
1	1	sXBP1	0.654083	-0.021272
1	2	sXBP1	0.666775	-0.011606
1	3	sXBP1	0.681457	5.11373e-05
1	4	sXBP1	0.686415	0.00198261
1	5	sXBP1	0.688959	0.00150189
1	6	sXBP1	0.690891	0.000407658
1	7	sXBP1	0.693023	-0.000485946
1	8	sXBP1	0.69609	-0.000444294
1	9	sXBP1	0.697976	-0.00158424
1	10	sXBP1	0.701204	-0.00138172
1	11	sXBP1	0.704455	-0.00115619
1	12	sXBP1	0.707339	-0.00129806
1	13	sXBP1	0.71243	0.000767769
1	14	sXBP1	0.714701	1.26265e-05
1	15	sXBP1	0.717414	-0.000299534
1	16	sXBP1	0.720204	-0.000535044
1	17	sXBP1	0.722925	-0.000839456
1	18	sXBP1	0.727052	0.000261371
1	19	sXBP1	0.732855	0.00303941
1	20	sXBP1	0.738983	0.00614135
1	21	sXBP1	0.752137	0.0162697
1	22	sXBP1	0.772643	0.0337498
1	23	sXBP1	0.805862	0.0639441
1	24	sXBP1	0.86808	0.123136
1	25	sXBP1	0.983007	0.235037
1	26	sXBP1	1.17943	0.428437
1	27	sXBP1	1.48412	0.730098
1	28	sXBP1	1.90124	1.1442
1	29	sXBP1	2.3925	1.63242
1	30	sXBP1	2.89321	2.13011
1	31	sXBP1	3.35077	2.58464
1	32	sXBP1	3.73728	2.96813
1	33	sXBP1	4.05296	3.28078
1	34	sXBP1	4.30369	3.52849
1	35	sXBP1	4.50265	3.72442
1	36	sXBP1	4.65512	3.87386
1	37	sXBP1	4.76748	3.9832
1	38	sXBP1	4.84852	4.06121
1	39	sXBP1	4.89983	4.1095
1	40	sXBP1	4.93311	4.13976
2	1	sXBP1	0.703581	-0.0201029
2	2	sXBP1	0.716043	-0.0104561
2	3	sXBP1	0.731263	0.00194979
2	4	sXBP1	0.734904	0.00277596
2	5	sXBP1	0.736214	0.00127158
2	6	sXBP1	0.738423	0.000666034
2	7	sXBP1	0.740211	-0.000360973
2	8	sXBP1	0.742208	-0.00117889
2	9	sXBP1	0.744326	-0.00187467
2	10	sXBP1	0.747914	-0.00110156
2	11	sXBP1	0.75042	-0.00141015
2	12	sXBP1	0.752115	-0.0025299
2	13	sXBP1	0.754823	-0.00263667
2	14	sXBP1	0.759082	-0.00119229
2	15	sXBP1	0.762373	-0.000715708
2	16	sXBP1	0.764741	-0.00116199
2	17	sXBP1	0.769451	0.000733244
2	18	sXBP1	0.77385	0.00231782
2	19	sXBP1	0.778796	0.00444836
2	20	sXBP1	0.787079	0.00991749
2	21	sXBP1	0.799572	0.019596
2	22	sXBP1	0.821316	0.0385246
2	23	sXBP1	0.858279	0.0726735
2	24	sXBP1	0.928525	0.140105
2	25	sXBP1	1.05408	0.26284
2	26	sXBP1	1.268	0.473949
2	27	sXBP1	1.59576	0.798891
2	28	sXBP1	2.04659	1.24691
2	29	sXBP1	2.58085	1.77836
2	30	sXBP1	3.12661	2.32131
2	31	sXBP1	3.6256	2.81748
2	32	sXBP1	4.04743	3.23649
2	33	sXBP1	4.3872	3.57345
2	34	sXBP1	4.65794	3.84137
2	35	sXBP1	4.87758	4.0582
2	36	sXBP1	5.04531	4.22312
2	37	sXBP1	5.17197	4.34696
2	38	sXBP1	5.25685	4.42902
2	39	sXBP1	5.31461	4.48397
2	40	sXBP1	5.35562	4.52217
3	1	sXBP1	0.667144	-0.008298
3	2	sXBP1	0.676131	-0.00213246
3	3	sXBP1	0.682816	0.00173156
3	4	sXBP1	0.686326	0.0024211
3	5	sXBP1	0.68801	0.00128423
3	6	sXBP1	0.689514	-3.28841e-05
3	7	sXBP1	0.691132	-0.00123621
3	8	sXBP1	0.694629	-0.000559549
3	9	sXBP1	0.698094	8.44508e-05
3	10	sXBP1	0.70022	-0.000611283
3	11	sXBP1	0.701254	-0.00239778
3	12	sXBP1	0.704034	-0.0024387
3	13	sXBP1	0.706539	-0.00275416
3	14	sXBP1	0.710571	-0.00154332
3	15	sXBP1	0.71391	-0.00102562
3	16	sXBP1	0.71753	-0.000225993
3	17	sXBP1	0.722622	0.0020445
3	18	sXBP1	0.728658	0.00525966
3	19	sXBP1	0.738316	0.0120968
3	20	sXBP1	0.752435	0.023395
3	21	sXBP1	0.780476	0.048615
3	22	sXBP1	0.82975	0.0950681
3	23	sXBP1	0.917643	0.18014
3	24	sXBP1	1.07386	0.333537
3	25	sXBP1	1.33502	0.591878
3	26	sXBP1	1.72416	0.978197
3	27	sXBP1	2.22778	1.479
3	28	sXBP1	2.78853	2.03692
3	29	sXBP1	3.33637	2.58194
3	30	sXBP1	3.81817	3.06092
3	31	sXBP1	4.21476	3.45469
3	32	sXBP1	4.52802	3.76513
3	33	sXBP1	4.78235	4.01664
3	34	sXBP1	4.9776	4.20907
3	35	sXBP1	5.11991	4.34856
3	36	sXBP1	5.22863	4.45446
3	37	sXBP1	5.30552	4.52852
3	38	sXBP1	5.3479	4.56809
3	39	sXBP1	5.37951	4.59688
3	40	sXBP1	5.39653	4.61107
4	1	sXBP1	0.66047	-0.00547195
4	2	sXBP1	0.667433	-0.00124485
4	3	sXBP1	0.674431	0.0030176
4	4	sXBP1	0.676383	0.00223308
4	5	sXBP1	0.678008	0.00112259
4	6	sXBP1	0.679763	0.000141854
4	7	sXBP1	0.68168	-0.000677651
4	8	sXBP1	0.683446	-0.00164658
4	9	sXBP1	0.685936	-0.00189269
4	10	sXBP1	0.688507	-0.00205816
4	11	sXBP1	0.690896	-0.0024047
4	12	sXBP1	0.694933	-0.00110299
4	13	sXBP1	0.69781	-0.000962087
4	14	sXBP1	0.699674	-0.0018341
4	15	sXBP1	0.703231	-0.00101263
4	16	sXBP1	0.707639	0.000658979
4	17	sXBP1	0.71163	0.00191401
4	18	sXBP1	0.716955	0.00450348
4	19	sXBP1	0.726641	0.0114537
4	20	sXBP1	0.741552	0.0236288
4	21	sXBP1	0.767768	0.047109
4	22	sXBP1	0.815772	0.0923773
4	23	sXBP1	0.902414	0.176284
4	24	sXBP1	1.05622	0.327348
4	25	sXBP1	1.31014	0.578539
4	26	sXBP1	1.689	0.954661
4	27	sXBP1	2.18021	1.44313
4	28	sXBP1	2.72892	1.98911
4	29	sXBP1	3.26075	2.51821
4	30	sXBP1	3.72952	2.98424
4	31	sXBP1	4.11649	3.36848
4	32	sXBP1	4.42317	3.67241
4	33	sXBP1	4.66481	3.91132
4	34	sXBP1	4.85966	4.10344
4	35	sXBP1	5.00604	4.24708
4	36	sXBP1	5.10967	4.34797
4	37	sXBP1	5.18173	4.4173
4	38	sXBP1	5.23044	4.46327
4	39	sXBP1	5.26472	4.49481
4	40	sXBP1	5.28463	4.51199
5	1	sXBP1	0.644063	-0.014302
5	2	sXBP1	0.65564	-0.00475194
5	3	sXBP1	0.665585	0.00316617
5	4	sXBP1	0.667828	0.00338206
5	5	sXBP1	0.668947	0.00247381
5	6	sXBP1	0.669499	0.000999008
5	7	sXBP1	0.671301	0.000774059
5	8	sXBP1	0.671848	-0.000705328
5	9	sXBP1	0.673006	-0.0015746
5	10	sXBP1	0.674346	-0.00226196
5	11	sXBP1	0.67585	-0.00278428
5	12	sXBP1	0.677698	-0.00296297
5	13	sXBP1	0.680443	-0.00224545
5	14	sXBP1	0.683428	-0.00128719
5	15	sXBP1	0.684708	-0.00203392
5	16	sXBP1	0.686341	-0.0024282
5	17	sXBP1	0.689184	-0.00161234
5	18	sXBP1	0.692284	-0.000538678
5	19	sXBP1	0.694801	-4.86681e-05
5	20	sXBP1	0.69725	0.000373094
5	21	sXBP1	0.700109	0.00120577
5	22	sXBP1	0.703825	0.00289401
5	23	sXBP1	0.708173	0.00521561
5	24	sXBP1	0.714549	0.00956449
5	25	sXBP1	0.725823	0.0188115
5	26	sXBP1	0.745572	0.0365335
5	27	sXBP1	0.779994	0.0689292
5	28	sXBP1	0.844212	0.13112
5	29	sXBP1	0.960865	0.245746
5	30	sXBP1	1.15923	0.442085
5	31	sXBP1	1.46567	0.746498
5	32	sXBP1	1.88342	1.16222
5	33	sXBP1	2.37797	1.65474
5	34	sXBP1	2.88333	2.15807
5	35	sXBP1	3.34534	2.61806
5	36	sXBP1	3.73034	3.00103
5	37	sXBP1	4.05512	3.32378
5	38	sXBP1	4.31303	3.57967
5	39	sXBP1	4.51701	3.78162
5	40	sXBP1	4.65588	3.91847
6	1	sXBP1	0.665082	-0.00949688
6	2	sXBP1	0.672907	-0.00381229
6	3	sXBP1	0.682011	0.00315099
6	4	sXBP1	0.684388	0.00338663
6	5	sXBP1	0.685229	0.00208645
6	6	sXBP1	0.68642	0.00113721
6	7	sXBP1	0.68751	8.56987e-05
6	8	sXBP1	0.688595	-0.00096981
6	9	sXBP1	0.690477	-0.00122847
6	10	sXBP1	0.691935	-0.0019118
6	11	sXBP1	0.693652	-0.00233562
6	12	sXBP1	0.696107	-0.00202148
6	13	sXBP1	0.698237	-0.00203223
6	14	sXBP1	0.701201	-0.00120954
6	15	sXBP1	0.702222	-0.00232966
6	16	sXBP1	0.704227	-0.00246559
6	17	sXBP1	0.7071	-0.0017332
6	18	sXBP1	0.709838	-0.00113563
6	19	sXBP1	0.712337	-0.000778393
6	20	sXBP1	0.715855	0.000598862
6	21	sXBP1	0.719007	0.00161044
6	22	sXBP1	0.722053	0.00251521
6	23	sXBP1	0.727259	0.00557993
6	24	sXBP1	0.734011	0.0101915
6	25	sXBP1	0.744958	0.0189973
6	26	sXBP1	0.764951	0.0368501
6	27	sXBP1	0.800852	0.0706095
6	28	sXBP1	0.867803	0.13542
6	29	sXBP1	0.987821	0.253297
6	30	sXBP1	1.19354	0.456876
6	31	sXBP1	1.51362	0.774811
6	32	sXBP1	1.95311	1.21216
6	33	sXBP1	2.47382	1.73073
6	34	sXBP1	3.00549	2.26026
6	35	sXBP1	3.49089	2.74352
6	36	sXBP1	3.90074	3.15123
6	37	sXBP1	4.23447	3.48281
6	38	sXBP1	4.50322	3.74943
6	39	sXBP1	4.70743	3.9515
6	40	sXBP1	4.85073	4.09266
7	1	sXBP1	0.673009	-0.00960878
7	2	sXBP1	0.682463	-0.00242115
7	3	sXBP1	0.691375	0.00422426
7	4	sXBP1	0.693515	0.00409786
7	5	sXBP1	0.693919	0.00223471
7	6	sXBP1	0.694578	0.000628029
7	7	sXBP1	0.695794	-0.000422953
7	8	sXBP1	0.696814	-0.00166938
7	9	sXBP1	0.698674	-0.00207562
7	10	sXBP1	0.700509	-0.00250719
7	11	sXBP1	0.70333	-0.00195278
7	12	sXBP1	0.705235	-0.00231408
7	13	sXBP1	0.707616	-0.00219955
7	14	sXBP1	0.709531	-0.00255113
7	15	sXBP1	0.711966	-0.00238266
7	16	sXBP1	0.715144	-0.00147122
7	17	sXBP1	0.717889	-0.000991855
7	18	sXBP1	0.720546	-0.000601359
7	19	sXBP1	0.722562	-0.000851612
7	20	sXBP1	0.726234	0.000553474
7	21	sXBP1	0.731816	0.00386901
7	22	sXBP1	0.736597	0.00638405
7	23	sXBP1	0.743781	0.0113009
7	24	sXBP1	0.756022	0.0212755
7	25	sXBP1	0.776094	0.0390809
7	26	sXBP1	0.81486	0.075581
7	27	sXBP1	0.884903	0.143357
7	28	sXBP1	1.00946	0.265652
7	29	sXBP1	1.21903	0.472953
7	30	sXBP1	1.54449	0.796141
7	31	sXBP1	1.98184	1.23123
7	32	sXBP1	2.48788	1.73501
7	33	sXBP1	2.99533	2.24019
7	34	sXBP1	3.45223	2.69482
7	35	sXBP1	3.83913	3.07945
7	36	sXBP1	4.15019	3.38825
7	37	sXBP1	4.39916	3.63495
7	38	sXBP1	4.59884	3.83236
7	39	sXBP1	4.75272	3.98397
7	40	sXBP1	4.851	4.07999
8	1	sXBP1	0.665831	-0.00614604
8	2	sXBP1	0.6754	0.00119942
8	3	sXBP1	0.68231	0.00588537
8	4	sXBP1	0.683141	0.00449248
8	5	sXBP1	0.683047	0.00217483
8	6	sXBP1	0.683472	0.000377107
8	7	sXBP1	0.683417	-0.00190228
8	8	sXBP1	0.684894	-0.0026481
8	9	sXBP1	0.687895	-0.00187072
8	10	sXBP1	0.689922	-0.00206722
8	11	sXBP1	0.691274	-0.0029394
8	12	sXBP1	0.692895	-0.00354193
8	13	sXBP1	0.696392	-0.00226894
8	14	sXBP1	0.699449	-0.00143488
8	15	sXBP1	0.701251	-0.00185675
8	16	sXBP1	0.704183	-0.00114839
8	17	sXBP1	0.706678	-0.00087658
8	18	sXBP1	0.70903	-0.000748595
8	19	sXBP1	0.712392	0.000390226
8	20	sXBP1	0.715318	0.00109238
8	21	sXBP1	0.719052	0.0026029
8	22	sXBP1	0.724961	0.00628851
8	23	sXBP1	0.733004	0.0121078
8	24	sXBP1	0.745836	0.0227157
8	25	sXBP1	0.768745	0.0434012
8	26	sXBP1	0.809463	0.0818961
8	27	sXBP1	0.882772	0.152981
8	28	sXBP1	1.01674	0.28473
8	29	sXBP1	1.24282	0.508583
8	30	sXBP1	1.58852	0.85206
8	31	sXBP1	2.05306	1.31437
8	32	sXBP1	2.59277	1.85186
8	33	sXBP1	3.13639	2.39326
8	34	sXBP1	3.62711	2.88175
8	35	sXBP1	4.03689	3.28931
8	36	sXBP1	4.36303	3.61323
8	37	sXBP1	4.62644	3.87441
8	38	sXBP1	4.83664	4.08239
8	39	sXBP1	4.99216	4.23569
8	40	sXBP1	5.09739	4.3387
9	1	sXBP1	0.685485	-0.0173572
9	2	sXBP1	0.695911	-0.00920776
9	3	sXBP1	0.710171	0.00277669
9	4	sXBP1	0.714481	0.00481015
9	5	sXBP1	0.714852	0.00290482
9	6	sXBP1	0.715551	0.00132773
9	7	sXBP1	0.715392	-0.00110689
9	8	sXBP1	0.716771	-0.00200449
9	9	sXBP1	0.719419	-0.00163298
9	10	sXBP1	0.721427	-0.00190104
9	11	sXBP1	0.723152	-0.00245233
9	12	sXBP1	0.72497	-0.00291058
9	13	sXBP1	0.727749	-0.00240795
9	14	sXBP1	0.730382	-0.00205027
9	15	sXBP1	0.732276	-0.00243235
9	16	sXBP1	0.735105	-0.00188006
9	17	sXBP1	0.738495	-0.000766359
9	18	sXBP1	0.742144	0.000606981
9	19	sXBP1	0.743388	-0.000425144
9	20	sXBP1	0.746759	0.000669127
9	21	sXBP1	0.750911	0.00254481
9	22	sXBP1	0.756972	0.00633012
9	23	sXBP1	0.765363	0.0124447
9	24	sXBP1	0.780008	0.0248136
9	25	sXBP1	0.805732	0.0482608
9	26	sXBP1	0.853244	0.0934969
9	27	sXBP1	0.938448	0.176424
9	28	sXBP1	1.08975	0.325454
9	29	sXBP1	1.33917	0.572599
9	30	sXBP1	1.70573	0.936877
9	31	sXBP1	2.18087	1.40974
9	32	sXBP1	2.70693	1.93352
9	33	sXBP1	3.21449	2.43881
9	34	sXBP1	3.66339	2.88544
9	35	sXBP1	4.03528	3.25505
9	36	sXBP1	4.33329	3.55078
9	37	sXBP1	4.57296	3.78817
9	38	sXBP1	4.75166	3.9646
9	39	sXBP1	4.8942	4.10486
9	40	sXBP1	4.99064	4.19902
10	1	sXBP1	0.718281	-0.0212754
10	2	sXBP1	0.726957	-0.0149743
10	3	sXBP1	0.746418	0.00211255
10	4	sXBP1	0.753561	0.00688176
10	5	sXBP1	0.755029	0.0059753
10	6	sXBP1	0.752299	0.000870288
10	7	sXBP1	0.75147	-0.00233328
10	8	sXBP1	0.753592	-0.00258575
10	9	sXBP1	0.755008	-0.00354419
10	10	sXBP1	0.757065	-0.00386092
10	11	sXBP1	0.760186	-0.00311413
10	12	sXBP1	0.761558	-0.00411649
10	13	sXBP1	0.764982	-0.00306708
10	14	sXBP1	0.767284	-0.00314009
10	15	sXBP1	0.770343	-0.00245517
10	16	sXBP1	0.775173	5.49618e-07
10	17	sXBP1	0.779271	0.00172444
10	18	sXBP1	0.781809	0.00188765
10	19	sXBP1	0.783188	0.000892555
10	20	sXBP1	0.787366	0.00269566
10	21	sXBP1	0.792221	0.00517636
10	22	sXBP1	0.797853	0.00843376
10	23	sXBP1	0.809023	0.0172302
10	24	sXBP1	0.823572	0.0294046
10	25	sXBP1	0.850057	0.0535146
10	26	sXBP1	0.898985	0.100068
10	27	sXBP1	0.990236	0.188945
10	28	sXBP1	1.14922	0.345557
10	29	sXBP1	1.41559	0.609546
10	30	sXBP1	1.80872	1.0003
10	31	sXBP1	2.30098	1.49019
10	32	sXBP1	2.84555	2.03239
10	33	sXBP1	3.37	2.55446
10	34	sXBP1	3.83115	3.01324
10	35	sXBP1	4.20832	3.38804
10	36	sXBP1	4.51616	3.6935
10	37	sXBP1	4.75926	3.93423
10	38	sXBP1	4.94788	4.12047
10	39	sXBP1	5.09614	4.26635
10	40	sXBP1	5.19174	4.35959
11	1	sXBP1	0.711492	-0.0143653
11	2	sXBP1	0.71978	-0.00934266
11	3	sXBP1	0.731169	-0.00121778
11	4	sXBP1	0.736826	0.00117456
11	5	sXBP1	0.740831	0.00191442
11	6	sXBP1	0.743311	0.00112983
11	7	sXBP1	0.745381	-6.44813e-05
11	8	sXBP1	0.748711	7.73794e-07
11	9	sXBP1	0.751254	-0.000720633
11	10	sXBP1	0.75454	-0.000699247
11	11	sXBP1	0.75782	-0.000683762
11	12	sXBP1	0.760945	-0.000823726
11	13	sXBP1	0.764125	-0.000907899
11	14	sXBP1	0.767733	-0.000564827
11	15	sXBP1	0.771698	0.000135933
11	16	sXBP1	0.774083	-0.000743784
11	17	sXBP1	0.777608	-0.000483205
11	18	sXBP1	0.78082	-0.000535728
11	19	sXBP1	0.785049	0.000428424
11	20	sXBP1	0.790547	0.00266114
11	21	sXBP1	0.798859	0.00770935
11	22	sXBP1	0.811908	0.0174936
11	23	sXBP1	0.834164	0.0364845
11	24	sXBP1	0.876676	0.075732
11	25	sXBP1	0.953718	0.149509
11	26	sXBP1	1.09082	0.283346
11	27	sXBP1	1.31999	0.509252
11	28	sXBP1	1.6664	0.852397
11	29	sXBP1	2.12731	1.31004
11	30	sXBP1	2.65587	1.83534
11	31	sXBP1	3.18229	2.3585
11	32	sXBP1	3.64779	2.82073
11	33	sXBP1	4.03134	3.20102
11	34	sXBP1	4.34107	3.50748
11	35	sXBP1	4.5847	3.74785
11	36	sXBP1	4.77247	3.93235
11	37	sXBP1	4.91599	4.0726
11	38	sXBP1	5.01852	4.17187
11	39	sXBP1	5.09103	4.24112
11	40	sXBP1	5.12985	4.27667
12	1	sXBP1	0.740985	-0.0179213
12	2	sXBP1	0.754445	-0.00739584
12	3	sXBP1	0.766314	0.00153863
12	4	sXBP1	0.769396	0.00168607
12	5	sXBP1	0.771371	0.000726651
12	6	sXBP1	0.774191	0.00061165
12	7	sXBP1	0.775808	-0.000705576
12	8	sXBP1	0.778862	-0.000585914
12	9	sXBP1	0.78155	-0.000833356
12	10	sXBP1	0.784471	-0.000846433
12	11	sXBP1	0.78617	-0.00208254
12	12	sXBP1	0.789772	-0.00141481
12	13	sXBP1	0.792875	-0.00124609
12	14	sXBP1	0.795704	-0.00135185
12	15	sXBP1	0.799901	-8.96302e-05
12	16	sXBP1	0.803423	0.000497571
12	17	sXBP1	0.80653	0.000670342
12	18	sXBP1	0.809949	0.00115461
12	19	sXBP1	0.814	0.00227068
12	20	sXBP1	0.822503	0.00783976
12	21	sXBP1	0.830774	0.0131764
12	22	sXBP1	0.846225	0.0256926
12	23	sXBP1	0.874534	0.0510665
12	24	sXBP1	0.923005	0.0966033
12	25	sXBP1	1.01144	0.1821
12	26	sXBP1	1.17045	0.338178
12	27	sXBP1	1.43203	0.596821
12	28	sXBP1	1.82133	0.983187
12	29	sXBP1	2.32294	1.48187
12	30	sXBP1	2.88467	2.04066
12	31	sXBP1	3.42552	2.57858
12	32	sXBP1	3.89391	3.04403
12	33	sXBP1	4.27996	3.42715
12	34	sXBP1	4.58846	3.73272
12	35	sXBP1	4.82619	3.96751
12	36	sXBP1	5.00892	4.1473
12	37	sXBP1	5.15032	4.28577
12	38	sXBP1	5.25269	4.38521
12	39	sXBP1	5.32414	4.45372
12	40	sXBP1	5.36376	4.49041
13	1	XBP1	0.763868	0.00615313
13	2	XBP1	0.766388	0.0035546
13	3	XBP1	0.769729	0.00177682
13	4	XBP1	0.775488	0.00241749
13	5	XBP1	0.776291	-0.00189789
13	6	XBP1	0.777508	-0.00579986
13	7	XBP1	0.785261	-0.00316493
13	8	XBP1	0.797119	0.00357455
13	9	XBP1	0.802878	0.00421475
13	10	XBP1	0.805779	0.00199697
13	11	XBP1	0.807147	-0.00175354
13	12	XBP1	0.812948	-0.00107114
13	13	XBP1	0.817946	-0.00119144
13	14	XBP1	0.825154	0.000898231
13	15	XBP1	0.834627	0.00525258
13	16	XBP1	0.853039	0.0185463
13	17	XBP1	0.884447	0.044836
13	18	XBP1	0.940315	0.0955854
13	19	XBP1	1.03982	0.189974
13	20	XBP1	1.21179	0.356826
13	21	XBP1	1.48841	0.628324
13	22	XBP1	1.87948	1.01427
13	23	XBP1	2.36756	1.49724
13	24	XBP1	2.894	2.01856
13	25	XBP1	3.39749	2.51693
13	26	XBP1	3.83681	2.95113
13	27	XBP1	4.2059	3.31511
13	28	XBP1	4.51196	3.61605
13	29	XBP1	4.76754	3.86651
13	30	XBP1	4.96821	4.06206
13	31	XBP1	5.14403	4.23276
13	32	XBP1	5.28707	4.37069
13	33	XBP1	5.40624	4.48473
13	34	XBP1	5.5015	4.57488
13	35	XBP1	5.59183	4.66008
13	36	XBP1	5.65766	4.7208
13	37	XBP1	5.7129	4.77092
13	38	XBP1	5.75204	4.80494
13	39	XBP1	5.78338	4.83116
13	40	XBP1	5.79685	4.83952
14	1	XBP1	0.727789	-0.0161632
14	2	XBP1	0.737053	-0.00881356
14	3	XBP1	0.748095	0.000312881
14	4	XBP1	0.751233	0.00153659
14	5	XBP1	0.75208	0.000467835
14	6	XBP1	0.75343	-9.68391e-05
14	7	XBP1	0.754512	-0.000930211
14	8	XBP1	0.755977	-0.00138015
14	9	XBP1	0.758425	-0.000847021
14	10	XBP1	0.759994	-0.00119271
14	11	XBP1	0.76264	-0.000461695
14	12	XBP1	0.765366	0.00034871
14	13	XBP1	0.769175	0.00224261
14	14	XBP1	0.776065	0.00721759
14	15	XBP1	0.786891	0.0161288
14	16	XBP1	0.801837	0.0291602
14	17	XBP1	0.831905	0.057313
14	18	XBP1	0.886573	0.110065
14	19	XBP1	0.98639	0.207968
14	20	XBP1	1.15879	0.378453
14	21	XBP1	1.4313	0.649053
14	22	XBP1	1.81999	1.03582
14	23	XBP1	2.30197	1.51589
14	24	XBP1	2.82008	2.03208
14	25	XBP1	3.31524	2.52533
14	26	XBP1	3.75005	2.95822
14	27	XBP1	4.11373	3.31999
14	28	XBP1	4.41663	3.62097
14	29	XBP1	4.67576	3.87819
14	30	XBP1	4.88699	4.0875
14	31	XBP1	5.06858	4.26718
14	32	XBP1	5.22025	4.41693
14	33	XBP1	5.33673	4.5315
14	34	XBP1	5.43696	4.62982
14	35	XBP1	5.52122	4.71216
14	36	XBP1	5.59539	4.78442
14	37	XBP1	5.64937	4.83648
14	38	XBP1	5.69517	4.88037
14	39	XBP1	5.72036	4.90363
14	40	XBP1	5.73887	4.92024
15	1	XBP1	0.75149	-0.0181937
15	2	XBP1	0.763024	-0.0100846
15	3	XBP1	0.77618	-0.000352939
15	4	XBP1	0.781543	0.00158525
15	5	XBP1	0.784366	0.0009832
15	6	XBP1	0.786953	0.000145834
15	7	XBP1	0.789638	-0.000594197
15	8	XBP1	0.792193	-0.00146375
15	9	XBP1	0.795186	-0.00189467
15	10	XBP1	0.799347	-0.00115835
15	11	XBP1	0.803494	-0.000436223
15	12	XBP1	0.810541	0.00318585
15	13	XBP1	0.819067	0.00828797
15	14	XBP1	0.832277	0.0180728
15	15	XBP1	0.857036	0.0394072
15	16	XBP1	0.901278	0.0802243
15	17	XBP1	0.981144	0.156666
15	18	XBP1	1.12104	0.293133
15	19	XBP1	1.35558	0.524253
15	20	XBP1	1.70998	0.875229
15	21	XBP1	2.17557	1.33739
15	22	XBP1	2.70677	1.86517
15	23	XBP1	3.23528	2.39026
15	24	XBP1	3.71204	2.86359
15	25	XBP1	4.11909	3.26722
15	26	XBP1	4.45813	3.60283
15	27	XBP1	4.73525	3.87653
15	28	XBP1	4.96259	4.10044
15	29	XBP1	5.15634	4.29076
15	30	XBP1	5.31819	4.44919
15	31	XBP1	5.45143	4.57901
15	32	XBP1	5.55872	4.68287
15	33	XBP1	5.6496	4.77033
15	34	XBP1	5.72549	4.8428
15	35	XBP1	5.78343	4.89731
15	36	XBP1	5.82609	4.93655
15	37	XBP1	5.85608	4.96311
15	38	XBP1	5.87603	4.97963
15	39	XBP1	5.89269	4.99288
15	40	XBP1	5.90086	4.99761
16	1	XBP1	0.731197	-0.00975435
16	2	XBP1	0.736785	-0.00672292
16	3	XBP1	0.745892	-0.000171711
16	4	XBP1	0.750873	0.00225259
16	5	XBP1	0.752294	0.00111748
16	6	XBP1	0.752509	-0.00122373
16	7	XBP1	0.754521	-0.00176833
16	8	XBP1	0.757704	-0.00114135
16	9	XBP1	0.760914	-0.000487665
16	10	XBP1	0.763081	-0.000876583
16	11	XBP1	0.766182	-0.000332093
16	12	XBP1	0.771702	0.00263139
16	13	XBP1	0.780375	0.0087482
16	14	XBP1	0.79437	0.0201871
16	15	XBP1	0.819131	0.0423918
16	16	XBP1	0.865143	0.0858467
16	17	XBP1	0.947729	0.165877
16	18	XBP1	1.0941	0.309695
16	19	XBP1	1.33729	0.550322
16	20	XBP1	1.69972	0.910194
16	21	XBP1	2.17068	1.3786
16	22	XBP1	2.70273	1.9081
16	23	XBP1	3.23142	2.43423
16	24	XBP1	3.70079	2.90104
16	25	XBP1	4.10022	3.29792
16	26	XBP1	4.43355	3.62869
16	27	XBP1	4.70405	3.89664
16	28	XBP1	4.92531	4.11534
16	29	XBP1	5.1136	4.30107
16	30	XBP1	5.27371	4.45863
16	31	XBP1	5.40803	4.59039
16	32	XBP1	5.51971	4.69952
16	33	XBP1	5.61023	4.78747
16	34	XBP1	5.68155	4.85624
16	35	XBP1	5.74443	4.91657
16	36	XBP1	5.79741	4.96699
16	37	XBP1	5.83339	5.00041
16	38	XBP1	5.85329	5.01775
16	39	XBP1	5.86814	5.03005
16	40	XBP1	5.87737	5.03672
17	1	XBP1	0.704344	0.0303942
17	2	XBP1	0.706704	0.0272727
17	3	XBP1	0.704598	0.0196847
17	4	XBP1	0.700272	0.00987727
17	5	XBP1	0.697895	0.00201829
17	6	XBP1	0.696417	-0.00494142
17	7	XBP1	0.696562	-0.0102779
17	8	XBP1	0.697035	-0.0152866
17	9	XBP1	0.698722	-0.019081
17	10	XBP1	0.706306	-0.0169788
17	11	XBP1	0.734166	0.00539971
17	12	XBP1	0.74247	0.00822207
17	13	XBP1	0.747364	0.00763403
17	14	XBP1	0.751711	0.00649923
17	15	XBP1	0.757923	0.00723036
17	16	XBP1	0.767329	0.011154
17	17	XBP1	0.785705	0.0240486
17	18	XBP1	0.818616	0.0514782
17	19	XBP1	0.875141	0.102521
17	20	XBP1	0.980124	0.202022
17	21	XBP1	1.1626	0.379019
17	22	XBP1	1.45259	0.66353
17	23	XBP1	1.86167	1.06712
17	24	XBP1	2.3655	1.56548
17	25	XBP1	2.90141	2.0959
17	26	XBP1	3.41014	2.59915
17	27	XBP1	3.8496	3.03312
17	28	XBP1	4.21422	3.39227
17	29	XBP1	4.5162	3.68876
17	30	XBP1	4.76719	3.93427
17	31	XBP1	4.97315	4.13475
17	32	XBP1	5.13787	4.29399
17	33	XBP1	5.28503	4.43567
17	34	XBP1	5.40374	4.54889
17	35	XBP1	5.49737	4.63705
17	36	XBP1	5.58374	4.71793
17	37	XBP1	5.65478	4.78349
17	38	XBP1	5.70581	4.82904
17	39	XBP1	5.74253	4.86027
17	40	XBP1	5.77037	4.88264
18	1	XBP1	0.700839	-0.00647314
18	2	XBP1	0.707248	-0.00206304
18	3	XBP1	0.71525	0.00393952
18	4	XBP1	0.71665	0.00334033
18	5	XBP1	0.716217	0.000907345
18	6	XBP1	0.717133	-0.000175657
18	7	XBP1	0.716976	-0.00233136
18	8	XBP1	0.718028	-0.00327882
18	9	XBP1	0.720228	-0.00307848
18	10	XBP1	0.722616	-0.0026899
18	11	XBP1	0.724495	-0.00281023
18	12	XBP1	0.72681	-0.00249389
18	13	XBP1	0.730196	-0.00110759
18	14	XBP1	0.736253	0.00295036
18	15	XBP1	0.742131	0.00682838
18	16	XBP1	0.750347	0.0130457
18	17	XBP1	0.767982	0.0286807
18	18	XBP1	0.799934	0.0586341
18	19	XBP1	0.858675	0.115376
18	20	XBP1	0.963961	0.218662
18	21	XBP1	1.14029	0.392988
18	22	XBP1	1.42296	0.67366
18	23	XBP1	1.81598	1.06469
18	24	XBP1	2.29044	1.53714
18	25	XBP1	2.79086	2.03557
18	26	XBP1	3.2617	2.50441
18	27	XBP1	3.67252	2.91323
18	28	XBP1	4.01796	3.25667
18	29	XBP1	4.30186	3.53857
18	30	XBP1	4.53237	3.76708
18	31	XBP1	4.73062	3.96333
18	32	XBP1	4.88955	4.12026
18	33	XBP1	5.02688	4.25559
18	34	XBP1	5.14488	4.37159
18	35	XBP1	5.24687	4.47158
18	36	XBP1	5.33019	4.5529
18	37	XBP1	5.39471	4.61542
18	38	XBP1	5.44609	4.6648
18	39	XBP1	5.48333	4.70004
18	40	XBP1	5.50535	4.72006
19	1	XBP1	0.690151	-0.00472801
19	2	XBP1	0.695719	-0.000596614
19	3	XBP1	0.701865	0.00411336
19	4	XBP1	0.701396	0.00220735
19	5	XBP1	0.700678	5.21806e-05
19	6	XBP1	0.700888	-0.00117357
19	7	XBP1	0.701197	-0.0023021
19	8	XBP1	0.702436	-0.00249902
19	9	XBP1	0.703373	-0.00299926
19	10	XBP1	0.705306	-0.0025025
19	11	XBP1	0.707773	-0.00147269
19	12	XBP1	0.710818	0.00013624
19	13	XBP1	0.713978	0.00185919
19	14	XBP1	0.718136	0.00458082
19	15	XBP1	0.725895	0.0109032
19	16	XBP1	0.739077	0.022648
19	17	XBP1	0.762906	0.0450405
19	18	XBP1	0.804941	0.0856385
19	19	XBP1	0.883496	0.162757
19	20	XBP1	1.02087	0.298696
19	21	XBP1	1.25087	0.527259
19	22	XBP1	1.5974	0.872355
19	23	XBP1	2.05676	1.33027
19	24	XBP1	2.58319	1.85527
19	25	XBP1	3.11232	2.38296
19	26	XBP1	3.59277	2.86198
19	27	XBP1	4.00022	3.26798
19	28	XBP1	4.33485	3.60118
19	29	XBP1	4.61603	3.88092
19	30	XBP1	4.84584	4.1093
19	31	XBP1	5.03359	4.29561
19	32	XBP1	5.18896	4.44954
19	33	XBP1	5.3209	4.58005
19	34	XBP1	5.43572	4.69344
19	35	XBP1	5.53038	4.78665
19	36	XBP1	5.60502	4.85986
19	37	XBP1	5.66732	4.92072
19	38	XBP1	5.70866	4.96062
19	39	XBP1	5.73883	4.98936
19	40	XBP1	5.76217	5.01126
20	1	XBP1	0.663936	-0.00303822
20	2	XBP1	0.668471	0.000377834
20	3	XBP1	0.671315	0.00210338
20	4	XBP1	0.671767	0.00143688
20	5	XBP1	0.671715	0.000266357
20	6	XBP1	0.671747	-0.00082036
20	7	XBP1	0.671444	-0.00224217
20	8	XBP1	0.673232	-0.00157282
20	9	XBP1	0.674408	-0.00151489
20	10	XBP1	0.675838	-0.00120436
20	11	XBP1	0.677901	-0.000259091
20	12	XBP1	0.680433	0.00115389
20	13	XBP1	0.683051	0.00265318
20	14	XBP1	0.688359	0.00684279
20	15	XBP1	0.697069	0.0144343
20	16	XBP1	0.709535	0.0257814
20	17	XBP1	0.732274	0.0474018
20	18	XBP1	0.774693	0.0887025
20	19	XBP1	0.852881	0.165772
20	20	XBP1	0.991332	0.303104
20	21	XBP1	1.22269	0.533343
20	22	XBP1	1.57252	0.882052
20	23	XBP1	2.03986	1.34827
20	24	XBP1	2.57906	1.88636
20	25	XBP1	3.11908	2.42526
20	26	XBP1	3.6045	2.90956
20	27	XBP1	4.01646	3.3204
20	28	XBP1	4.35552	3.65834
20	29	XBP1	4.63027	3.93197
20	30	XBP1	4.85485	4.15544
20	31	XBP1	5.04688	4.34635
20	32	XBP1	5.2019	4.50025
20	33	XBP1	5.33034	4.62757
20	34	XBP1	5.43863	4.73474
20	35	XBP1	5.53393	4.82893
20	36	XBP1	5.61189	4.90577
20	37	XBP1	5.66188	4.95463
20	38	XBP1	5.69779	4.98943
20	39	XBP1	5.72772	5.01824
20	40	XBP1	5.74364	5.03304
21	1	XBP1	0.706964	-0.00455114
21	2	XBP1	0.712136	-0.00128166
21	3	XBP1	0.716746	0.00142664
21	4	XBP1	0.718904	0.00168292
21	5	XBP1	0.71968	0.000556321
21	6	XBP1	0.720663	-0.000362381
21	7	XBP1	0.722696	-0.00023228
21	8	XBP1	0.722662	-0.00216778
21	9	XBP1	0.723538	-0.00319359
21	10	XBP1	0.726614	-0.00202029
21	11	XBP1	0.729928	-0.000608269
21	12	XBP1	0.733396	0.000957708
21	13	XBP1	0.738302	0.00396099
21	14	XBP1	0.746682	0.0104394
21	15	XBP1	0.761069	0.0229243
21	16	XBP1	0.785519	0.0454716
21	17	XBP1	0.83323	0.0912808
21	18	XBP1	0.918976	0.175125
21	19	XBP1	1.07021	0.32446
21	20	XBP1	1.31878	0.571122
21	21	XBP1	1.6872	0.937641
21	22	XBP1	2.16159	1.41013
21	23	XBP1	2.68986	1.9365
21	24	XBP1	3.21173	2.45646
21	25	XBP1	3.67938	2.92221
21	26	XBP1	4.07014	3.31107
21	27	XBP1	4.39251	3.63154
21	28	XBP1	4.6579	3.89502
21	29	XBP1	4.87711	4.11234
21	30	XBP1	5.0553	4.28862
21	31	XBP1	5.20638	4.4378
21	32	XBP1	5.33868	4.5682
21	33	XBP1	5.44872	4.67634
21	34	XBP1	5.5372	4.76292
21	35	XBP1	5.60826	4.83207
21	36	XBP1	5.67406	4.89597
21	37	XBP1	5.71429	4.9343
21	38	XBP1	5.73921	4.95732
21	39	XBP1	5.75686	4.97306
21	40	XBP1	5.76302	4.97733
22	1	XBP1	0.761118	-0.0212324
22	2	XBP1	0.773514	-0.0101314
22	3	XBP1	0.786316	0.00137537
22	4	XBP1	0.788233	0.00199707
22	5	XBP1	0.787665	0.00013457
22	6	XBP1	0.787834	-0.000991517
22	7	XBP1	0.788568	-0.00155231
22	8	XBP1	0.789617	-0.00179941
22	9	XBP1	0.790164	-0.00254683
22	10	XBP1	0.792919	-0.00108697
22	11	XBP1	0.796727	0.00142581
22	12	XBP1	0.799641	0.00304422
22	13	XBP1	0.805848	0.00795596
22	14	XBP1	0.817084	0.0178971
22	15	XBP1	0.834131	0.0336492
22	16	XBP1	0.865054	0.0632774
22	17	XBP1	0.921889	0.118817
22	18	XBP1	1.02264	0.21827
22	19	XBP1	1.1986	0.39294
22	20	XBP1	1.47964	0.672685
22	21	XBP1	1.886	1.07775
22	22	XBP1	2.39332	1.58377
22	23	XBP1	2.93508	2.12424
22	24	XBP1	3.45146	2.63933
22	25	XBP1	3.8984	3.08497
22	26	XBP1	4.27202	3.4573
22	27	XBP1	4.57783	3.7618
22	28	XBP1	4.82325	4.00593
22	29	XBP1	5.0335	4.21488
22	30	XBP1	5.20665	4.38674
22	31	XBP1	5.34576	4.52456
22	32	XBP1	5.46161	4.63912
22	33	XBP1	5.55988	4.73609
22	34	XBP1	5.64573	4.82064
22	35	XBP1	5.70961	4.88323
22	36	XBP1	5.76096	4.93328
22	37	XBP1	5.79303	4.96406
22	38	XBP1	5.81449	4.98422
22	39	XBP1	5.8284	4.99684
22	40	XBP1	5.8381	5.00524
23	1	XBP1	0.727311	-0.0108695
23	2	XBP1	0.735356	-0.00537427
23	3	XBP1	0.744001	0.000721162
23	4	XBP1	0.748126	0.00229671
23	5	XBP1	0.748967	0.000588042
23	6	XBP1	0.749618	-0.00130987
23	7	XBP1	0.752672	-0.000805716
23	8	XBP1	0.75501	-0.00101783
23	9	XBP1	0.756624	-0.00195307
23	10	XBP1	0.7597	-0.00142674
23	11	XBP1	0.762535	-0.00114157
23	12	XBP1	0.767108	0.000881843
23	13	XBP1	0.771942	0.00316704
23	14	XBP1	0.778673	0.00734809
23	15	XBP1	0.791152	0.0172774
23	16	XBP1	0.816136	0.0397123
23	17	XBP1	0.857239	0.0782656
23	18	XBP1	0.931886	0.150363
23	19	XBP1	1.06585	0.281778
23	20	XBP1	1.2891	0.502475
23	21	XBP1	1.62649	0.837319
23	22	XBP1	2.07688	1.28516
23	23	XBP1	2.59807	1.8038
23	24	XBP1	3.12616	2.32934
23	25	XBP1	3.60417	2.8048
23	26	XBP1	4.01137	3.20945
23	27	XBP1	4.35027	3.5458
23	28	XBP1	4.62627	3.81925
23	29	XBP1	4.85795	4.04839
23	30	XBP1	5.04915	4.23703
23	31	XBP1	5.20604	4.39137
23	32	XBP1	5.33767	4.52045
23	33	XBP1	5.44806	4.6283
23	34	XBP1	5.54042	4.7181
23	35	XBP1	5.61872	4.79385
23	36	XBP1	5.67759	4.85017
23	37	XBP1	5.71647	4.88651
23	38	XBP1	5.7452	4.91269
23	39	XBP1	5.77042	4.93535
23	40	XBP1	5.77385	4.93623
24	1	XBP1	0.779379	-0.0182051
24	2	XBP1	0.788398	-0.0118374
24	3	XBP1	0.802953	6.66001e-05
24	4	XBP1	0.806793	0.00125676
24	5	XBP1	0.80963	0.00144299
24	6	XBP1	0.811755	0.000917246
24	7	XBP1	0.812218	-0.00127105
24	8	XBP1	0.81435	-0.00178976
24	9	XBP1	0.816611	-0.00217925
24	10	XBP1	0.820309	-0.0011319
24	11	XBP1	0.82351	-0.000581545
24	12	XBP1	0.826652	-9.05525e-05
24	13	XBP1	0.832753	0.00336047
24	14	XBP1	0.84086	0.00881671
24	15	XBP1	0.853036	0.0183411
24	16	XBP1	0.876592	0.0392464
24	17	XBP1	0.920287	0.0802915
24	18	XBP1	1.00001	0.157361
24	19	XBP1	1.1413	0.296005
24	20	XBP1	1.37565	0.527699
24	21	XBP1	1.73279	0.882193
24	22	XBP1	2.20846	1.35521
24	23	XBP1	2.75367	1.89777
24	24	XBP1	3.30267	2.44412
24	25	XBP1	3.79897	2.93777
24	26	XBP1	4.2202	3.35634
24	27	XBP1	4.56386	3.69736
24	28	XBP1	4.84513	3.97598
24	29	XBP1	5.07805	4.20625
24	30	XBP1	5.26605	4.39159
24	31	XBP1	5.42516	4.54805
24	32	XBP1	5.56133	4.68158
24	33	XBP1	5.66541	4.78301
24	34	XBP1	5.75362	4.86856
24	35	XBP1	5.8215	4.93379
24	36	XBP1	5.87669	4.98633
24	37	XBP1	5.9219	5.02889
24	38	XBP1	5.95476	5.0591
24	39	XBP1	5.96943	5.07112
24	40	XBP1	5.9766	5.07564
25	1	ATF4	0.640049	0.00410389
25	2	ATF4	0.641823	0.00309763
25	3	ATF4	0.643714	0.00220705
25	4	ATF4	0.644396	0.000108768
25	5	ATF4	0.646219	-0.000849636
25	6	ATF4	0.648296	-0.00155371
25	7	ATF4	0.652108	-0.000522925
25	8	ATF4	0.654933	-0.000479017
25	9	ATF4	0.657488	-0.000704939
25	10	ATF4	0.660361	-0.000612812
25	11	ATF4	0.666162	0.00240722
25	12	ATF4	0.674658	0.00812209
25	13	ATF4	0.689917	0.0206007
25	14	ATF4	0.718703	0.0466057
25	15	ATF4	0.769172	0.0942929
25	16	ATF4	0.860623	0.182964
25	17	ATF4	1.0187	0.338258
25	18	ATF4	1.27821	0.594984
25	19	ATF4	1.65304	0.967039
25	20	ATF4	2.12594	1.43715
25	21	ATF4	2.64345	1.95188
25	22	ATF4	3.14243	2.44809
25	23	ATF4	3.58446	2.88733
25	24	ATF4	3.96247	3.26257
25	25	ATF4	4.27911	3.57642
25	26	ATF4	4.53227	3.8268
25	27	ATF4	4.73652	4.02827
25	28	ATF4	4.90672	4.19569
25	29	ATF4	5.05551	4.3417
25	30	ATF4	5.1719	4.45531
25	31	ATF4	5.27432	4.55494
25	32	ATF4	5.35355	4.6314
25	33	ATF4	5.42031	4.69538
25	34	ATF4	5.47954	4.75182
25	35	ATF4	5.52656	4.79606
25	36	ATF4	5.56087	4.82759
25	37	ATF4	5.58648	4.85042
25	38	ATF4	5.60775	4.86891
25	39	ATF4	5.61539	4.87377
25	40	ATF4	5.62278	4.87838
26	1	ATF4	0.669171	-0.0111735
26	2	ATF4	0.679776	-0.00354796
26	3	ATF4	0.688017	0.0017144
26	4	ATF4	0.690289	0.00100754
26	5	ATF4	0.692385	0.000124478
26	6	ATF4	0.693586	-0.00165348
26	7	ATF4	0.696712	-0.00150598
26	8	ATF4	0.699523	-0.00167408
26	9	ATF4	0.702946	-0.00122974
26	10	ATF4	0.707413	0.000258216
26	11	ATF4	0.713092	0.00295865
26	12	ATF4	0.723609	0.0104967
26	13	ATF4	0.739633	0.0235411
26	14	ATF4	0.768698	0.049628
26	15	ATF4	0.822405	0.100356
26	16	ATF4	0.919034	0.194006
26	17	ATF4	1.08944	0.361435
26	18	ATF4	1.36578	0.634791
26	19	ATF4	1.77027	1.03631
26	20	ATF4	2.28807	1.55113
26	21	ATF4	2.86128	2.12135
26	22	ATF4	3.42107	2.67817
26	23	ATF4	3.91593	3.17005
26	24	ATF4	4.33536	3.5865
26	25	ATF4	4.68673	3.93489
26	26	ATF4	4.96713	4.21231
26	27	ATF4	5.19579	4.438
26	28	ATF4	5.38552	4.62474
26	29	ATF4	5.55815	4.7944
26	30	ATF4	5.68811	4.92138
26	31	ATF4	5.80323	5.03352
26	32	ATF4	5.89037	5.11768
26	33	ATF4	5.96959	5.19393
26	34	ATF4	6.03181	5.25316
26	35	ATF4	6.08088	5.29925
26	36	ATF4	6.12215	5.33754
26	37	ATF4	6.14978	5.3622
26	38	ATF4	6.17084	5.38027
26	39	ATF4	6.1867	5.39316
26	40	ATF4	6.1945	5.39797
27	1	ATF4	0.666632	-0.00670892
27	2	ATF4	0.671681	-0.00553185
27	3	ATF4	0.680556	-0.000528157
27	4	ATF4	0.686641	0.00168503
27	5	ATF4	0.689905	0.00107778
27	6	ATF4	0.691853	-0.000846022
27	7	ATF4	0.695201	-0.00137006
27	8	ATF4	0.698463	-0.00197982
27	9	ATF4	0.703966	-0.000348019
27	10	ATF4	0.710495	0.00230928
27	11	ATF4	0.721861	0.00980373
27	12	ATF4	0.742484	0.0265548
27	13	ATF4	0.781032	0.0612315
27	14	ATF4	0.850429	0.126756
27	15	ATF4	0.975487	0.247943
27	16	ATF4	1.1903	0.45888
27	17	ATF4	1.5279	0.792613
27	18	ATF4	2.00067	1.26151
27	19	ATF4	2.56871	1.82568
27	20	ATF4	3.16358	2.41668
27	21	ATF4	3.72318	2.9724
27	22	ATF4	4.20899	3.45435
27	23	ATF4	4.6101	3.85158
27	24	ATF4	4.93655	4.17416
27	25	ATF4	5.20614	4.43988
27	26	ATF4	5.43491	4.66478
27	27	ATF4	5.6161	4.84209
27	28	ATF4	5.76381	4.98594
27	29	ATF4	5.89029	5.10854
27	30	ATF4	5.99482	5.2092
27	31	ATF4	6.08099	5.2915
27	32	ATF4	6.14963	5.35627
27	33	ATF4	6.2064	5.40916
27	34	ATF4	6.25055	5.44945
27	35	ATF4	6.28291	5.47793
27	36	ATF4	6.30662	5.49777
27	37	ATF4	6.32346	5.51074
27	38	ATF4	6.33521	5.51862
27	39	ATF4	6.33683	5.51637
27	40	ATF4	6.34382	5.51948
28	1	ATF4	0.643658	-0.0145336
28	2	ATF4	0.656033	-0.00411028
28	3	ATF4	0.662577	0.000480961
28	4	ATF4	0.664449	0.000399968
28	5	ATF4	0.665834	-0.000166623
28	6	ATF4	0.66741	-0.000543373
28	7	ATF4	0.668804	-0.00110228
28	8	ATF4	0.671474	-0.000384446
28	9	ATF4	0.675127	0.00131579
28	10	ATF4	0.681974	0.00621089
28	11	ATF4	0.692728	0.0150123
28	12	ATF4	0.71187	0.0322022
28	13	ATF4	0.746196	0.064575
28	14	ATF4	0.810606	0.127033
28	15	ATF4	0.924788	0.239263
28	16	ATF4	1.12218	0.434705
28	17	ATF4	1.43611	0.74668
28	18	ATF4	1.8771	1.18571
28	19	ATF4	2.41608	1.72274
28	20	ATF4	2.99468	2.29939
28	21	ATF4	3.54538	2.84813
28	22	ATF4	4.02696	3.32777
28	23	ATF4	4.42863	3.72749
28	24	ATF4	4.76348	4.06038
28	25	ATF4	5.04384	4.33879
28	26	ATF4	5.26943	4.56242
28	27	ATF4	5.45543	4.74648
28	28	ATF4	5.61234	4.90144
28	29	ATF4	5.74813	5.03527
28	30	ATF4	5.85759	5.14278
28	31	ATF4	5.9528	5.23603
28	32	ATF4	6.02438	5.30567
28	33	ATF4	6.0888	5.36813
28	34	ATF4	6.14321	5.42059
28	35	ATF4	6.18106	5.45648
28	36	ATF4	6.21162	5.4851
28	37	ATF4	6.22952	5.50104
28	38	ATF4	6.24314	5.51271
28	39	ATF4	6.25214	5.51976
28	40	ATF4	6.25499	5.52065
29	1	ATF4	0.67778	-0.00493349
29	2	ATF4	0.683904	-0.00109292
29	3	ATF4	0.691151	0.00387007
29	4	ATF4	0.691962	0.00239713
29	5	ATF4	0.691954	0.000105395
29	6	ATF4	0.693248	-0.000884156
29	7	ATF4	0.6955	-0.00091574
29	8	ATF4	0.695996	-0.00270358
29	9	ATF4	0.697036	-0.00394752
29	10	ATF4	0.700128	-0.00313862
29	11	ATF4	0.703553	-0.00199724
29	12	ATF4	0.707046	-0.000788156
29	13	ATF4	0.712193	0.00207436
29	14	ATF4	0.71833	0.00592805
29	15	ATF4	0.728819	0.0141332
29	16	ATF4	0.747591	0.0306217
29	17	ATF4	0.783253	0.0639994
29	18	ATF4	0.847526	0.125989
29	19	ATF4	0.961457	0.237636
29	20	ATF4	1.15911	0.433001
29	21	ATF4	1.47536	0.74697
29	22	ATF4	1.92592	1.19525
29	23	ATF4	2.47909	1.74614
29	24	ATF4	3.06909	2.33385
29	25	ATF4	3.62986	2.89233
29	26	ATF4	4.12348	3.38367
29	27	ATF4	4.54036	3.79827
29	28	ATF4	4.87961	4.13524
29	29	ATF4	5.15659	4.40993
29	30	ATF4	5.39312	4.64418
29	31	ATF4	5.58426	4.83303
29	32	ATF4	5.74349	4.98998
29	33	ATF4	5.8733	5.1175
29	34	ATF4	5.98194	5.22386
29	35	ATF4	6.08045	5.32009
29	36	ATF4	6.15446	5.39182
29	37	ATF4	6.22202	5.45709
29	38	ATF4	6.26685	5.49964
29	39	ATF4	6.30072	5.53122
29	40	ATF4	6.32597	5.55419
30	1	ATF4	0.672021	-0.0110278
30	2	ATF4	0.681321	-0.00273299
30	3	ATF4	0.688462	0.00340373
30	4	ATF4	0.688933	0.00287003
30	5	ATF4	0.687223	0.000155105
30	6	ATF4	0.686402	-0.0016704
30	7	ATF4	0.686122	-0.00295494
30	8	ATF4	0.687255	-0.00282649
30	9	ATF4	0.688066	-0.00301925
30	10	ATF4	0.690148	-0.00194273
30	11	ATF4	0.692525	-0.000569731
30	12	ATF4	0.695591	0.0014911
30	13	ATF4	0.700168	0.00506357
30	14	ATF4	0.706547	0.0104387
30	15	ATF4	0.715554	0.0184405
30	16	ATF4	0.732945	0.0348268
30	17	ATF4	0.766732	0.0676099
30	18	ATF4	0.825798	0.125671
30	19	ATF4	0.933772	0.232641
30	20	ATF4	1.12117	0.419029
30	21	ATF4	1.41803	0.714892
30	22	ATF4	1.84327	1.13912
30	23	ATF4	2.36699	1.66184
30	24	ATF4	2.92543	2.21928
30	25	ATF4	3.46402	2.75686
30	26	ATF4	3.94066	3.23249
30	27	ATF4	4.33983	3.63067
30	28	ATF4	4.66507	3.9549
30	29	ATF4	4.94078	4.2296
30	30	ATF4	5.16592	4.45374
30	31	ATF4	5.36067	4.64748
30	32	ATF4	5.51384	4.79965
30	33	ATF4	5.64779	4.93259
30	34	ATF4	5.75682	5.04062
30	35	ATF4	5.85158	5.13438
30	36	ATF4	5.93167	5.21346
30	37	ATF4	5.9941	5.27488
30	38	ATF4	6.04896	5.32874
30	39	ATF4	6.09312	5.3719
30	40	ATF4	6.11542	5.39319
31	1	ATF4	0.655753	-0.0134821
31	2	ATF4	0.66591	-0.00544647
31	3	ATF4	0.675776	0.00229724
31	4	ATF4	0.678318	0.00271662
31	5	ATF4	0.678026	0.000302566
31	6	ATF4	0.678326	-0.00151949
31	7	ATF4	0.679713	-0.00225496
31	8	ATF4	0.681665	-0.00242501
31	9	ATF4	0.68424	-0.0019728
31	10	ATF4	0.686671	-0.00166357
31	11	ATF4	0.689754	-0.000702633
31	12	ATF4	0.693315	0.000735921
31	13	ATF4	0.699188	0.00448612
31	14	ATF4	0.708203	0.0113795
31	15	ATF4	0.721444	0.0224982
31	16	ATF4	0.745889	0.0448209
31	17	ATF4	0.788564	0.0853738
31	18	ATF4	0.866695	0.161383
31	19	ATF4	1.00846	0.301023
31	20	ATF4	1.24462	0.535066
31	21	ATF4	1.60342	0.891741
31	22	ATF4	2.0846	1.3708
31	23	ATF4	2.64334	1.92742
31	24	ATF4	3.20429	2.48625
31	25	ATF4	3.72286	3.00269
31	26	ATF4	4.16453	3.44224
31	27	ATF4	4.52783	3.80342
31	28	ATF4	4.82551	4.09897
31	29	ATF4	5.0684	4.33975
31	30	ATF4	5.26881	4.53803
31	31	ATF4	5.43841	4.70551
31	32	ATF4	5.57687	4.84185
31	33	ATF4	5.68509	4.94794
31	34	ATF4	5.79129	5.05202
31	35	ATF4	5.87413	5.13274
31	36	ATF4	5.93334	5.18983
31	37	ATF4	5.9857	5.24006
31	38	ATF4	6.03209	5.28433
31	39	ATF4	6.06611	5.31623
31	40	ATF4	6.09367	5.34166
32	1	ATF4	0.656448	-0.00548235
32	2	ATF4	0.659755	-0.00486753
32	3	ATF4	0.668587	0.00127246
32	4	ATF4	0.671619	0.00161215
32	5	ATF4	0.672511	-0.000187914
32	6	ATF4	0.675135	-0.000255628
32	7	ATF4	0.677524	-0.000559495
32	8	ATF4	0.679457	-0.00131791
32	9	ATF4	0.681774	-0.00169336
32	10	ATF4	0.684383	-0.00177687
32	11	ATF4	0.687871	-0.000981209
32	12	ATF4	0.691616	7.17044e-05
32	13	ATF4	0.698052	0.00381607
32	14	ATF4	0.706451	0.00952261
32	15	ATF4	0.719996	0.0203753
32	16	ATF4	0.74509	0.0427776
32	17	ATF4	0.789168	0.0841631
32	18	ATF4	0.871143	0.163446
32	19	ATF4	1.01703	0.306639
32	20	ATF4	1.26022	0.54714
32	21	ATF4	1.63307	0.917299
32	22	ATF4	2.13338	1.41492
32	23	ATF4	2.71066	1.9895
32	24	ATF4	3.29272	2.56887
32	25	ATF4	3.82464	3.0981
32	26	ATF4	4.27825	3.54902
32	27	ATF4	4.64917	3.91725
32	28	ATF4	4.95236	4.21774
32	29	ATF4	5.20536	4.46805
32	30	ATF4	5.4142	4.6742
32	31	ATF4	5.58054	4.83784
32	32	ATF4	5.71642	4.97103
32	33	ATF4	5.83103	5.08295
32	34	ATF4	5.92986	5.17909
32	35	ATF4	6.00586	5.25239
32	36	ATF4	6.06707	5.31091
32	37	ATF4	6.12241	5.36356
32	38	ATF4	6.16286	5.40132
32	39	ATF4	6.19591	5.43168
32	40	ATF4	6.20816	5.44124
33	1	ATF4	0.68013	-0.0108667
33	2	ATF4	0.686686	-0.00625951
33	3	ATF4	0.696607	0.00171296
33	4	ATF4	0.698885	0.00204239
33	5	ATF4	0.698548	-0.000243333
33	6	ATF4	0.699586	-0.00115326
33	7	ATF4	0.700606	-0.00208251
33	8	ATF4	0.70241	-0.00222699
33	9	ATF4	0.705162	-0.00142371
33	10	ATF4	0.708286	-0.000248251
33	11	ATF4	0.711438	0.00095522
33	12	ATF4	0.715098	0.00266748
33	13	ATF4	0.724456	0.0100763
33	14	ATF4	0.739822	0.0234937
33	15	ATF4	0.767582	0.0493053
33	16	ATF4	0.817218	0.0969931
33	17	ATF4	0.909613	0.187439
33	18	ATF4	1.07193	0.347804
33	19	ATF4	1.33969	0.61362
33	20	ATF4	1.74063	1.01261
33	21	ATF4	2.26223	1.53226
33	22	ATF4	2.84764	2.11573
33	23	ATF4	3.42386	2.68999
33	24	ATF4	3.94359	3.20778
33	25	ATF4	4.38544	3.64768
33	26	ATF4	4.74551	4.0058
33	27	ATF4	5.03937	4.29772
33	28	ATF4	5.28209	4.53848
33	29	ATF4	5.48816	4.74261
33	30	ATF4	5.65196	4.90446
33	31	ATF4	5.78985	5.0404
33	32	ATF4	5.89765	5.14625
33	33	ATF4	5.99135	5.238
33	34	ATF4	6.06747	5.31217
33	35	ATF4	6.13404	5.37679
33	36	ATF4	6.18827	5.42907
33	37	ATF4	6.22848	5.46734
33	38	ATF4	6.2489	5.48581
33	39	ATF4	6.26521	5.50017
33	40	ATF4	6.27765	5.51066
34	1	ATF4	0.670527	-0.0205688
34	2	ATF4	0.681695	-0.0102147
34	3	ATF4	0.694227	0.00150437
34	4	ATF4	0.695002	0.0014652
34	5	ATF4	0.693559	-0.000791742
34	6	ATF4	0.693619	-0.00154492
34	7	ATF4	0.695324	-0.000653479
34	8	ATF4	0.695319	-0.00147317
34	9	ATF4	0.696476	-0.00112956
34	10	ATF4	0.697895	-0.000523749
34	11	ATF4	0.70238	0.00314705
34	12	ATF4	0.708799	0.00875226
34	13	ATF4	0.718747	0.0178863
34	14	ATF4	0.733943	0.0322687
34	15	ATF4	0.762257	0.0597692
34	16	ATF4	0.814293	0.110991
34	17	ATF4	0.912875	0.20876
34	18	ATF4	1.08237	0.37744
34	19	ATF4	1.35938	0.653637
34	20	ATF4	1.76687	1.06031
34	21	ATF4	2.28604	1.57867
34	22	ATF4	2.86034	2.15215
34	23	ATF4	3.41933	2.71033
34	24	ATF4	3.91786	3.20805
34	25	ATF4	4.34233	3.6317
34	26	ATF4	4.69047	3.97903
34	27	ATF4	4.97307	4.26082
34	28	ATF4	5.20977	4.4967
34	29	ATF4	5.41121	4.69733
34	30	ATF4	5.57404	4.85935
34	31	ATF4	5.71594	5.00044
34	32	ATF4	5.82358	5.10726
34	33	ATF4	5.91547	5.19833
34	34	ATF4	5.98766	5.26971
34	35	ATF4	6.05427	5.33551
34	36	ATF4	6.10716	5.38758
34	37	ATF4	6.14377	5.42338
34	38	ATF4	6.17736	5.45616
34	39	ATF4	6.19577	5.47375
34	40	ATF4	6.2008	5.47797
35	1	ATF4	0.693362	-0.0174899
35	2	ATF4	0.705002	-0.00979072
35	3	ATF4	0.719097	0.000363327
35	4	ATF4	0.723467	0.000792994
35	5	ATF4	0.727709	0.00109392
35	6	ATF4	0.730505	-5.01589e-05
35	7	ATF4	0.733243	-0.00125276
35	8	ATF4	0.737741	-0.000695484
35	9	ATF4	0.740426	-0.0019509
35	10	ATF4	0.745032	-0.00128597
35	11	ATF4	0.750759	0.000500057
35	12	ATF4	0.756684	0.00248499
35	13	ATF4	0.768386	0.0102461
35	14	ATF4	0.789629	0.0275486
35	15	ATF4	0.826712	0.0606911
35	16	ATF4	0.893044	0.123082
35	17	ATF4	1.01201	0.238103
35	18	ATF4	1.2156	0.437756
35	19	ATF4	1.54003	0.758248
35	20	ATF4	1.99753	1.21181
35	21	ATF4	2.55491	1.76525
35	22	ATF4	3.14712	2.35351
35	23	ATF4	3.70352	2.90597
35	24	ATF4	4.18804	3.38655
35	25	ATF4	4.5884	3.78297
35	26	ATF4	4.91786	4.10849
35	27	ATF4	5.18833	4.37502
35	28	ATF4	5.41193	4.59468
35	29	ATF4	5.58541	4.76422
35	30	ATF4	5.73055	4.90542
35	31	ATF4	5.85742	5.02835
35	32	ATF4	5.96696	5.13394
35	33	ATF4	6.06071	5.22375
35	34	ATF4	6.13107	5.29017
35	35	ATF4	6.18283	5.33799
35	36	ATF4	6.22514	5.37636
35	37	ATF4	6.26652	5.4138
35	38	ATF4	6.28888	5.43222
35	39	ATF4	6.29971	5.43911
35	40	ATF4	6.30416	5.43962
36	1	ATF4	0.690897	-0.0140414
36	2	ATF4	0.698693	-0.00904965
36	3	ATF4	0.709962	-0.000586062
36	4	ATF4	0.713901	0.000547404
36	5	ATF4	0.716627	0.000468749
36	6	ATF4	0.720213	0.00124953
36	7	ATF4	0.72193	0.000161535
36	8	ATF4	0.722567	-0.0020065
36	9	ATF4	0.726271	-0.00110859
36	10	ATF4	0.729571	-0.000612956
36	11	ATF4	0.734876	0.00188689
36	12	ATF4	0.743701	0.00790644
36	13	ATF4	0.756574	0.0179738
36	14	ATF4	0.777578	0.0361732
36	15	ATF4	0.814609	0.0703988
36	16	ATF4	0.883318	0.136302
36	17	ATF4	1.00654	0.256718
36	18	ATF4	1.21872	0.466098
36	19	ATF4	1.55043	0.794998
36	20	ATF4	2.01599	1.25776
36	21	ATF4	2.57844	1.8174
36	22	ATF4	3.16922	2.40537
36	23	ATF4	3.71926	2.95261
36	24	ATF4	4.19548	3.42602
36	25	ATF4	4.59212	3.81986
36	26	ATF4	4.91414	4.13907
36	27	ATF4	5.18083	4.40296
36	28	ATF4	5.3955	4.61483
36	29	ATF4	5.57414	4.79066
36	30	ATF4	5.72495	4.93866
36	31	ATF4	5.8489	5.05981
36	32	ATF4	5.94471	5.15281
36	33	ATF4	6.03817	5.24347
36	34	ATF4	6.10439	5.30688
36	35	ATF4	6.15482	5.35451
36	36	ATF4	6.19944	5.39632
36	37	ATF4	6.24345	5.43753
36	38	ATF4	6.26342	5.45469
36	39	ATF4	6.27041	5.45887
36	40	ATF4	6.27925	5.46491
37	1	GAPDH	0.831239	-0.0278441
37	2	GAPDH	0.852139	-0.0164234
37	3	GAPDH	0.876499	-0.00154256
37	4	GAPDH	0.888791	0.00127029
37	5	GAPDH	0.898322	0.00132177
37	6	GAPDH	0.906195	-0.000284177
37	7	GAPDH	0.915193	-0.000765324
37	8	GAPDH	0.929566	0.0041282
37	9	GAPDH	0.955343	0.0204261
37	10	GAPDH	0.998417	0.0540204
37	11	GAPDH	1.07531	0.121431
37	12	GAPDH	1.21182	0.248464
37	13	GAPDH	1.44694	0.47411
37	14	GAPDH	1.81568	0.833364
37	15	GAPDH	2.32271	1.33092
37	16	GAPDH	2.91339	1.91212
37	17	GAPDH	3.47757	2.46682
37	18	GAPDH	3.94931	2.92908
37	19	GAPDH	4.32303	3.29332
37	20	GAPDH	4.64024	3.60106
37	21	GAPDH	4.9169	3.86824
37	22	GAPDH	5.13985	4.0817
37	23	GAPDH	5.32414	4.25651
37	24	GAPDH	5.47108	4.39397
37	25	GAPDH	5.59419	4.50761
37	26	GAPDH	5.70032	4.60426
37	27	GAPDH	5.79193	4.68639
37	28	GAPDH	5.8659	4.75088
37	29	GAPDH	5.92778	4.80328
37	30	GAPDH	5.99511	4.86113
37	31	GAPDH	6.05028	4.90682
37	32	GAPDH	6.09136	4.93842
37	33	GAPDH	6.13109	4.96867
37	34	GAPDH	6.16643	4.99453
37	35	GAPDH	6.19695	5.01558
37	36	GAPDH	6.22353	5.03267
37	37	GAPDH	6.24938	5.04905
37	38	GAPDH	6.2772	5.06739
37	39	GAPDH	6.29346	5.07417
37	40	GAPDH	6.30926	5.08049
38	1	GAPDH	0.721801	-0.00897671
38	2	GAPDH	0.727823	-0.00678559
38	3	GAPDH	0.738151	-0.000287974
38	4	GAPDH	0.743123	0.000852853
38	5	GAPDH	0.746112	1.08719e-05
38	6	GAPDH	0.748503	-0.00142841
38	7	GAPDH	0.754615	0.000852656
38	8	GAPDH	0.766995	0.00940174
38	9	GAPDH	0.790863	0.0294391
38	10	GAPDH	0.835971	0.0707164
38	11	GAPDH	0.919804	0.150719
38	12	GAPDH	1.07007	0.297157
38	13	GAPDH	1.32512	0.548374
38	14	GAPDH	1.72612	0.94554
38	15	GAPDH	2.2802	1.4958
38	16	GAPDH	2.92925	2.14101
38	17	GAPDH	3.55915	2.76708
38	18	GAPDH	4.08336	3.28746
38	19	GAPDH	4.49288	3.69315
38	20	GAPDH	4.83802	4.03446
38	21	GAPDH	5.13461	4.32722
38	22	GAPDH	5.37563	4.56441
38	23	GAPDH	5.56633	4.75127
38	24	GAPDH	5.72667	4.90779
38	25	GAPDH	5.86142	5.0387
38	26	GAPDH	5.97861	5.15206
38	27	GAPDH	6.06886	5.23848
38	28	GAPDH	6.14496	5.31075
38	29	GAPDH	6.2169	5.37886
38	30	GAPDH	6.2853	5.44343
38	31	GAPDH	6.34296	5.49726
38	32	GAPDH	6.38761	5.53808
38	33	GAPDH	6.42941	5.57604
38	34	GAPDH	6.47017	5.61298
38	35	GAPDH	6.50132	5.6403
38	36	GAPDH	6.53346	5.66861
38	37	GAPDH	6.56607	5.69739
38	38	GAPDH	6.59602	5.7235
38	39	GAPDH	6.60803	5.73168
38	40	GAPDH	6.61991	5.73973
39	1	GAPDH	0.689636	-0.00992578
39	2	GAPDH	0.700413	-0.00260676
39	3	GAPDH	0.707248	0.000769663
39	4	GAPDH	0.710065	0.000128072
39	5	GAPDH	0.712072	-0.00132337
39	6	GAPDH	0.716038	-0.000816137
39	7	GAPDH	0.721554	0.00124177
39	8	GAPDH	0.732067	0.00829609
39	9	GAPDH	0.750354	0.0231251
39	10	GAPDH	0.784201	0.0535128
39	11	GAPDH	0.845532	0.111386
39	12	GAPDH	0.95876	0.221156
39	13	GAPDH	1.15817	0.417111
39	14	GAPDH	1.4854	0.740881
39	15	GAPDH	1.96931	1.22133
39	16	GAPDH	2.59002	1.83858
39	17	GAPDH	3.25167	2.49677
39	18	GAPDH	3.83466	3.0763
39	19	GAPDH	4.29735	3.53554
39	20	GAPDH	4.67394	3.90867
39	21	GAPDH	5.00162	4.23289
39	22	GAPDH	5.27443	4.50224
39	23	GAPDH	5.49239	4.71674
39	24	GAPDH	5.6648	4.8857
39	25	GAPDH	5.82192	5.03936
39	26	GAPDH	5.95409	5.16807
39	27	GAPDH	6.06021	5.27073
39	28	GAPDH	6.14523	5.35229
39	29	GAPDH	6.21572	5.41932
39	30	GAPDH	6.28636	5.4865
39	31	GAPDH	6.35704	5.55373
39	32	GAPDH	6.41523	5.60845
39	33	GAPDH	6.46286	5.65262
39	34	GAPDH	6.49909	5.6854
39	35	GAPDH	6.53912	5.72197
39	36	GAPDH	6.56376	5.74315
39	37	GAPDH	6.5922	5.76813
39	38	GAPDH	6.61921	5.79168
39	39	GAPDH	6.64113	5.81014
39	40	GAPDH	6.64691	5.81247
40	1	GAPDH	0.704636	-0.00984743
40	2	GAPDH	0.711433	-0.00687081
40	3	GAPDH	0.722225	0.000101519
40	4	GAPDH	0.726898	0.000955552
40	5	GAPDH	0.72894	-0.000822318
40	6	GAPDH	0.731954	-0.00162809
40	7	GAPDH	0.738796	0.00139334
40	8	GAPDH	0.748351	0.00712935
40	9	GAPDH	0.766454	0.0214118
40	10	GAPDH	0.801139	0.0522778
40	11	GAPDH	0.864538	0.111856
40	12	GAPDH	0.980058	0.223557
40	13	GAPDH	1.18276	0.422436
40	14	GAPDH	1.51257	0.748434
40	15	GAPDH	2.00198	1.23402
40	16	GAPDH	2.62351	1.85173
40	17	GAPDH	3.28183	2.50623
40	18	GAPDH	3.8653	3.08588
40	19	GAPDH	4.3335	3.55026
40	20	GAPDH	4.7181	3.93104
40	21	GAPDH	5.04712	4.25624
40	22	GAPDH	5.31981	4.52511
40	23	GAPDH	5.5399	4.74138
40	24	GAPDH	5.7182	4.91586
40	25	GAPDH	5.86946	5.06331
40	26	GAPDH	5.9978	5.18782
40	27	GAPDH	6.10819	5.29439
40	28	GAPDH	6.19856	5.38094
40	29	GAPDH	6.2774	5.45596
40	30	GAPDH	6.33987	5.51461
40	31	GAPDH	6.40073	5.57165
40	32	GAPDH	6.45921	5.62632
40	33	GAPDH	6.50516	5.66845
40	34	GAPDH	6.54401	5.70348
40	35	GAPDH	6.58135	5.73699
40	36	GAPDH	6.61924	5.77106
40	37	GAPDH	6.64741	5.79542
40	38	GAPDH	6.6677	5.81189
40	39	GAPDH	6.69329	5.83366
40	40	GAPDH	6.70825	5.8448
41	1	GAPDH	0.682801	-0.00615878
41	2	GAPDH	0.689499	-0.00173132
41	3	GAPDH	0.694465	0.000963962
41	4	GAPDH	0.695537	-0.000234365
41	5	GAPDH	0.696907	-0.00113527
41	6	GAPDH	0.699431	-0.00088222
41	7	GAPDH	0.703871	0.00128789
41	8	GAPDH	0.712434	0.00757936
41	9	GAPDH	0.729124	0.0219992
41	10	GAPDH	0.758893	0.0494978
41	11	GAPDH	0.816637	0.104971
41	12	GAPDH	0.923033	0.209096
41	13	GAPDH	1.11062	0.394417
41	14	GAPDH	1.41933	0.700848
41	15	GAPDH	1.88099	1.16024
41	16	GAPDH	2.48288	1.75986
41	17	GAPDH	3.13947	2.41418
41	18	GAPDH	3.73825	3.01069
41	19	GAPDH	4.21902	3.48919
41	20	GAPDH	4.6141	3.882
41	21	GAPDH	4.95278	4.21841
41	22	GAPDH	5.23836	4.50172
41	23	GAPDH	5.47394	4.73503
41	24	GAPDH	5.66701	4.92583
41	25	GAPDH	5.82377	5.08032
41	26	GAPDH	5.95156	5.20584
41	27	GAPDH	6.06194	5.31394
41	28	GAPDH	6.15885	5.40859
41	29	GAPDH	6.24328	5.49075
41	30	GAPDH	6.31889	5.56409
41	31	GAPDH	6.37609	5.61902
41	32	GAPDH	6.43298	5.67363
41	33	GAPDH	6.4823	5.72068
41	34	GAPDH	6.53115	5.76726
41	35	GAPDH	6.56411	5.79795
41	36	GAPDH	6.5909	5.82247
41	37	GAPDH	6.62777	5.85706
41	38	GAPDH	6.65379	5.88081
41	39	GAPDH	6.67708	5.90183
41	40	GAPDH	6.69319	5.91568
42	1	GAPDH	0.716871	-0.0190929
42	2	GAPDH	0.731555	-0.00887086
42	3	GAPDH	0.746487	0.00159785
42	4	GAPDH	0.749467	0.000115229
42	5	GAPDH	0.75189	-0.00192356
42	6	GAPDH	0.757462	-0.000814217
42	7	GAPDH	0.761688	-0.00105104
42	8	GAPDH	0.769277	0.00207574
42	9	GAPDH	0.785018	0.0133534
42	10	GAPDH	0.816468	0.0403414
42	11	GAPDH	0.873892	0.093303
42	12	GAPDH	0.97574	0.190689
42	13	GAPDH	1.15852	0.369004
42	14	GAPDH	1.46126	0.667283
42	15	GAPDH	1.91579	1.11735
42	16	GAPDH	2.51158	1.70868
42	17	GAPDH	3.1621	2.35473
42	18	GAPDH	3.75155	2.93973
42	19	GAPDH	4.21747	3.40118
42	20	GAPDH	4.59736	3.77661
42	21	GAPDH	4.9178	4.09259
42	22	GAPDH	5.18612	4.35644
42	23	GAPDH	5.4116	4.57746
42	24	GAPDH	5.59373	4.75513
42	25	GAPDH	5.74629	4.90322
42	26	GAPDH	5.87751	5.02999
42	27	GAPDH	5.98299	5.131
42	28	GAPDH	6.07441	5.21796
42	29	GAPDH	6.15455	5.29364
42	30	GAPDH	6.22314	5.35776
42	31	GAPDH	6.27647	5.40663
42	32	GAPDH	6.32934	5.45504
42	33	GAPDH	6.37532	5.49656
42	34	GAPDH	6.40901	5.52578
42	35	GAPDH	6.45048	5.56279
42	36	GAPDH	6.48705	5.59489
42	37	GAPDH	6.5168	5.62019
42	38	GAPDH	6.54056	5.63948
42	39	GAPDH	6.55841	5.65287
42	40	GAPDH	6.57032	5.66031
43	1	GAPDH	0.696715	-0.00705483
43	2	GAPDH	0.702644	-0.00262722
43	3	GAPDH	0.707045	0.000272298
43	4	GAPDH	0.708458	0.000183541
43	5	GAPDH	0.709447	-0.000329244
43	6	GAPDH	0.710297	-0.000981325
43	7	GAPDH	0.713635	0.000854731
43	8	GAPDH	0.721195	0.00691389
43	9	GAPDH	0.737069	0.0212859
43	10	GAPDH	0.764162	0.0468767
43	11	GAPDH	0.815186	0.096399
43	12	GAPDH	0.906937	0.186649
43	13	GAPDH	1.07878	0.356985
43	14	GAPDH	1.36612	0.64283
43	15	GAPDH	1.80501	1.08022
43	16	GAPDH	2.39577	1.66947
43	17	GAPDH	3.06324	2.33545
43	18	GAPDH	3.68573	2.95643
43	19	GAPDH	4.19133	3.46053
43	20	GAPDH	4.60143	3.86913
43	21	GAPDH	4.95512	4.22131
43	22	GAPDH	5.25353	4.51822
43	23	GAPDH	5.49499	4.75818
43	24	GAPDH	5.69513	4.95683
43	25	GAPDH	5.86258	5.12277
43	26	GAPDH	5.997	5.25568
43	27	GAPDH	6.11472	5.3719
43	28	GAPDH	6.21141	5.4671
43	29	GAPDH	6.29518	5.54936
43	30	GAPDH	6.37184	5.62452
43	31	GAPDH	6.44194	5.69312
43	32	GAPDH	6.48897	5.73865
43	33	GAPDH	6.53265	5.78083
43	34	GAPDH	6.58071	5.82738
43	35	GAPDH	6.62559	5.87077
43	36	GAPDH	6.66472	5.90839
43	37	GAPDH	6.69402	5.93619
43	38	GAPDH	6.71575	5.95642
43	39	GAPDH	6.73832	5.97749
43	40	GAPDH	6.76043	5.9981
44	1	GAPDH	0.697459	-0.0103779
44	2	GAPDH	0.698935	-0.0112889
44	3	GAPDH	0.71381	0.00119908
44	4	GAPDH	0.717048	0.00204987
44	5	GAPDH	0.715731	-0.00165487
44	6	GAPDH	0.715768	-0.00400467
44	7	GAPDH	0.720939	-0.0012209
44	8	GAPDH	0.728179	0.0036315
44	9	GAPDH	0.741162	0.0142277
44	10	GAPDH	0.764482	0.0351604
44	11	GAPDH	0.811395	0.0796862
44	12	GAPDH	0.899293	0.165196
44	13	GAPDH	1.05756	0.321076
44	14	GAPDH	1.3277	0.588832
44	15	GAPDH	1.74753	1.00627
44	16	GAPDH	2.32462	1.58098
44	17	GAPDH	2.98269	2.23665
44	18	GAPDH	3.6133	2.86488
44	19	GAPDH	4.16623	3.41542
44	20	GAPDH	4.57611	3.82292
44	21	GAPDH	4.91128	4.1557
44	22	GAPDH	5.20383	4.44586
44	23	GAPDH	5.44416	4.6838
44	24	GAPDH	5.63604	4.8733
44	25	GAPDH	5.80051	5.03538
44	26	GAPDH	5.9343	5.16678
44	27	GAPDH	6.04174	5.27184
44	28	GAPDH	6.1382	5.36591
44	29	GAPDH	6.21879	5.44411
44	30	GAPDH	6.29519	5.51812
44	31	GAPDH	6.36537	5.58591
44	32	GAPDH	6.42373	5.64189
44	33	GAPDH	6.46367	5.67944
44	34	GAPDH	6.50732	5.7207
44	35	GAPDH	6.55231	5.76331
44	36	GAPDH	6.58893	5.79754
44	37	GAPDH	6.60963	5.81586
44	38	GAPDH	6.63025	5.83409
44	39	GAPDH	6.65498	5.85642
44	40	GAPDH	6.67794	5.877
45	1	GAPDH	0.724872	-0.021527
45	2	GAPDH	0.739712	-0.00937034
45	3	GAPDH	0.7525	0.000735128
45	4	GAPDH	0.754849	0.000401205
45	5	GAPDH	0.755764	-0.0013671
45	6	GAPDH	0.758404	-0.00140992
45	7	GAPDH	0.764137	0.00164069
45	8	GAPDH	0.775581	0.0104012
45	9	GAPDH	0.799242	0.0313799
45	10	GAPDH	0.841658	0.0711125
45	11	GAPDH	0.924053	0.150825
45	12	GAPDH	1.07179	0.295878
45	13	GAPDH	1.32571	0.547111
45	14	GAPDH	1.72405	0.942769
45	15	GAPDH	2.27736	1.4934
45	16	GAPDH	2.93222	2.14558
45	17	GAPDH	3.57431	2.78498
45	18	GAPDH	4.10785	3.31584
45	19	GAPDH	4.52617	3.73147
45	20	GAPDH	4.88338	4.08601
45	21	GAPDH	5.18578	4.38573
45	22	GAPDH	5.44245	4.63971
45	23	GAPDH	5.64813	4.8427
45	24	GAPDH	5.81328	5.00518
45	25	GAPDH	5.957	5.14622
45	26	GAPDH	6.07573	5.26226
45	27	GAPDH	6.18279	5.36663
45	28	GAPDH	6.2717	5.45287
45	29	GAPDH	6.34497	5.52345
45	30	GAPDH	6.41231	5.5881
45	31	GAPDH	6.47796	5.65107
45	32	GAPDH	6.52783	5.69826
45	33	GAPDH	6.56104	5.72878
45	34	GAPDH	6.60054	5.76561
45	35	GAPDH	6.63952	5.80191
45	36	GAPDH	6.67254	5.83224
45	37	GAPDH	6.69718	5.8542
45	38	GAPDH	6.72	5.87433
45	39	GAPDH	6.74187	5.89352
45	40	GAPDH	6.75272	5.90169
46	1	GAPDH	0.732605	-0.0128863
46	2	GAPDH	0.739884	-0.00828013
46	3	GAPDH	0.751673	0.000836849
46	4	GAPDH	0.754146	0.000636137
46	5	GAPDH	0.754271	-0.00191133
46	6	GAPDH	0.757422	-0.00143315
46	7	GAPDH	0.7634	0.00187149
46	8	GAPDH	0.775459	0.0112582
46	9	GAPDH	0.799365	0.0324912
46	10	GAPDH	0.845289	0.0757421
46	11	GAPDH	0.928837	0.156617
46	12	GAPDH	1.07883	0.303941
46	13	GAPDH	1.33869	0.561125
46	14	GAPDH	1.74853	0.968291
46	15	GAPDH	2.31439	1.53148
46	16	GAPDH	2.98053	2.19495
46	17	GAPDH	3.62475	2.8365
46	18	GAPDH	4.15392	3.36299
46	19	GAPDH	4.57009	3.77649
46	20	GAPDH	4.9224	4.12613
46	21	GAPDH	5.22409	4.42514
46	22	GAPDH	5.47577	4.67415
46	23	GAPDH	5.67484	4.87054
46	24	GAPDH	5.8358	5.02883
46	25	GAPDH	5.96956	5.15992
46	26	GAPDH	6.08804	5.27573
46	27	GAPDH	6.18567	5.37068
46	28	GAPDH	6.26358	5.44592
46	29	GAPDH	6.34366	5.52333
46	30	GAPDH	6.40577	5.58276
46	31	GAPDH	6.46556	5.63989
46	32	GAPDH	6.5122	5.68385
46	33	GAPDH	6.55151	5.72048
46	34	GAPDH	6.58752	5.75382
46	35	GAPDH	6.62057	5.7842
46	36	GAPDH	6.65219	5.81315
46	37	GAPDH	6.67924	5.83753
46	38	GAPDH	6.70747	5.86309
46	39	GAPDH	6.71777	5.87071
46	40	GAPDH	6.72835	5.87862
47	1	GAPDH	1.04623	-0.00331088
47	2	GAPDH	1.04787	-0.0121299
47	3	GAPDH	1.06765	-0.0028158
47	4	GAPDH	1.0833	0.00237183
47	5	GAPDH	1.09323	0.00183586
47	6	GAPDH	1.10185	1.82788e-06
47	7	GAPDH	1.11139	-0.000919541
47	8	GAPDH	1.1223	-0.000474175
47	9	GAPDH	1.13728	0.004041
47	10	GAPDH	1.16089	0.0171931
47	11	GAPDH	1.20358	0.0494198
47	12	GAPDH	1.2799	0.11528
47	13	GAPDH	1.41566	0.240581
47	14	GAPDH	1.64651	0.460964
47	15	GAPDH	2.01099	0.81499
47	16	GAPDH	2.52655	1.32008
47	17	GAPDH	3.14364	1.92671
47	18	GAPDH	3.75391	2.52652
47	19	GAPDH	4.25723	3.01938
47	20	GAPDH	4.6577	3.40938
47	21	GAPDH	5.00269	3.74391
47	22	GAPDH	5.28706	4.01782
47	23	GAPDH	5.52266	4.24297
47	24	GAPDH	5.71511	4.42495
47	25	GAPDH	5.87666	4.57604
47	26	GAPDH	6.01072	4.69964
47	27	GAPDH	6.12257	4.80103
47	28	GAPDH	6.21876	4.88676
47	29	GAPDH	6.30923	4.96676
47	30	GAPDH	6.38333	5.03041
47	31	GAPDH	6.44159	5.0782
47	32	GAPDH	6.49318	5.11932
47	33	GAPDH	6.5396	5.15529
47	34	GAPDH	6.58328	5.18851
47	35	GAPDH	6.62949	5.22426
47	36	GAPDH	6.66038	5.24468
47	37	GAPDH	6.68625	5.26009
47	38	GAPDH	6.71728	5.28066
47	39	GAPDH	6.74226	5.29518
47	40	GAPDH	6.75736	5.29981
48	1	GAPDH	0.776498	-0.00618159
48	2	GAPDH	0.784573	-0.00257226
48	3	GAPDH	0.7928	0.00118966
48	4	GAPDH	0.796762	0.000686038
48	5	GAPDH	0.799518	-0.0010241
48	6	GAPDH	0.802749	-0.00225878
48	7	GAPDH	0.808371	-0.0011026
48	8	GAPDH	0.816449	0.00250978
48	9	GAPDH	0.830955	0.0125505
48	10	GAPDH	0.854242	0.031372
48	11	GAPDH	0.897855	0.0705196
48	12	GAPDH	0.978042	0.146241
48	13	GAPDH	1.12249	0.286218
48	14	GAPDH	1.36938	0.528643
48	15	GAPDH	1.7599	0.914701
48	16	GAPDH	2.30906	1.4594
48	17	GAPDH	2.96466	2.11053
48	18	GAPDH	3.60797	2.74937
48	19	GAPDH	4.13926	3.2762
48	20	GAPDH	4.55875	3.69122
48	21	GAPDH	4.91524	4.04324
48	22	GAPDH	5.21894	4.34248
48	23	GAPDH	5.46695	4.58603
48	24	GAPDH	5.6683	4.78291
48	25	GAPDH	5.83669	4.94683
48	26	GAPDH	5.97546	5.08114
48	27	GAPDH	6.09282	5.19404
48	28	GAPDH	6.1929	5.28965
48	29	GAPDH	6.26916	5.36144
48	30	GAPDH	6.33079	5.4186
48	31	GAPDH	6.40353	5.48688
48	32	GAPDH	6.46127	5.54015
48	33	GAPDH	6.51005	5.58447
48	34	GAPDH	6.5513	5.62125
48	35	GAPDH	6.58971	5.6552
48	36	GAPDH	6.62756	5.68858
48	37	GAPDH	6.65448	5.71104
48	38	GAPDH	6.67837	5.73047
48	39	GAPDH	6.70106	5.74869
48	40	GAPDH	6.71873	5.76189
49	1	sXBP1	0.605966	-0.0167267
49	2	sXBP1	0.6165	-0.00860681
49	3	sXBP1	0.627255	-0.000264618
49	4	sXBP1	0.631259	0.00132651
49	5	sXBP1	0.634573	0.00222646
49	6	sXBP1	0.635707	0.000947148
49	7	sXBP1	0.637434	0.000261199
49	8	sXBP1	0.639109	-0.000476606
49	9	sXBP1	0.641548	-0.000451889
49	10	sXBP1	0.643481	-0.000931605
49	11	sXBP1	0.645255	-0.00157082
49	12	sXBP1	0.647651	-0.00158861
49	13	sXBP1	0.650419	-0.0012335
49	14	sXBP1	0.653159	-0.000907063
49	15	sXBP1	0.654973	-0.00150647
49	16	sXBP1	0.657242	-0.00165037
49	17	sXBP1	0.661429	0.000123445
49	18	sXBP1	0.665937	0.00221769
49	19	sXBP1	0.669611	0.00347909
49	20	sXBP1	0.675667	0.00712169
49	21	sXBP1	0.685764	0.0148047
49	22	sXBP1	0.702349	0.0289768
49	23	sXBP1	0.734617	0.0588319
49	24	sXBP1	0.792054	0.113855
49	25	sXBP1	0.897152	0.21654
49	26	sXBP1	1.07735	0.394329
49	27	sXBP1	1.36094	0.675499
49	28	sXBP1	1.75626	1.06841
49	29	sXBP1	2.2317	1.54144
49	30	sXBP1	2.72803	2.03536
49	31	sXBP1	3.19248	2.49739
49	32	sXBP1	3.58556	2.88805
49	33	sXBP1	3.91362	3.2137
49	34	sXBP1	4.17564	3.47331
49	35	sXBP1	4.3874	3.68265
49	36	sXBP1	4.55156	3.8444
49	37	sXBP1	4.68	3.97043
49	38	sXBP1	4.76764	4.05565
49	39	sXBP1	4.82687	4.11247
49	40	sXBP1	4.86662	4.14981
[truncated: 1,880 more rows]

## Sheet: Results
Block Type	Fast 96-Well Block (0.1mL)
Calibration Background is expired	No
Calibration Background performed on	01-28-2020
Calibration Normalization FAM-ROX is expired	No
Calibration Normalization FAM-ROX performed on	01-28-2020
Calibration Normalization VIC-ROX is expired	No
Calibration Normalization VIC-ROX performed on	01-28-2020
Calibration Pure Dye FAM is expired	No
Calibration Pure Dye FAM performed on	01-28-2020
Calibration Pure Dye NED is expired	No
Calibration Pure Dye NED performed on	01-28-2020
Calibration Pure Dye ROX is expired	No
Calibration Pure Dye ROX performed on	01-28-2020
Calibration Pure Dye SYBR is expired	No
Calibration Pure Dye SYBR performed on	01-28-2020
Calibration Pure Dye TAMRA is expired	No
Calibration Pure Dye TAMRA performed on	01-28-2020
Calibration Pure Dye VIC is expired	No
Calibration Pure Dye VIC performed on	01-28-2020
Calibration ROI is expired	No
Calibration ROI performed on	01-28-2020
Calibration Uniformity is expired	No
Calibration Uniformity performed on	01-28-2020
Chemistry	SYBR_GREEN
Date Created	2020-05-28 10:55:51 AM PDT
Experiment Barcode
Experiment Comment
Experiment File Name	D:\Claudia (MP)\28-05-2020 ER stress sfere-adese.eds
Experiment Name	28-05-2020 ER stress sfere-adese
Experiment Run End Time	2020-05-28 11:52:25 AM PDT
Experiment Type	Standard Curve
Instrument Name	278861431
Instrument Serial Number	278861431
Instrument Type	QuantStudio(TM) 6 Flex System
Passive Reference	ROX
Quantification Cycle Method	Ct
Signal Smoothing On	true
Stage/ Cycle where Analysis is performed	Stage 2, Step 2
User Name
Well	Well Position	Omit	Sample Name	Target Name	Task	Reporter	Quencher	CT	Ct Mean	Ct SD	Quantity	Quantity Mean	Quantity SD	Automatic Ct Threshold	Ct Threshold	Automatic Baseline	Baseline Start	Baseline End	Comments	Y-Intercept	R(superscript 2)	Tm1	Slope	Tm2	Efficiency	Tm3
1	A1	FALSE	BTSC #1 NT	sXBP1	UNKNOWN	SYBR	None	26.057	25.9828	0.104911				TRUE	0.452375	TRUE	1	40				80.9797
2	A2	FALSE	BTSC #1 NT	sXBP1	UNKNOWN	SYBR	None	25.9087	25.9828	0.104911				TRUE	0.452375	TRUE	1	40				81.0762
3	A3	FALSE	BTSC #1 CPZ	sXBP1	UNKNOWN	SYBR	None	24.4925	24.5122	0.0277711				TRUE	0.452375	TRUE	1	40				81.0762
4	A4	FALSE	BTSC #1 CPZ	sXBP1	UNKNOWN	SYBR	None	24.5318	24.5122	0.0277711				TRUE	0.452375	TRUE	1	40				81.1727
5	A5	FALSE	BTSC #83 NT	sXBP1	UNKNOWN	SYBR	None	30.0036	29.9879	0.0222185				TRUE	0.452375	TRUE	1	40				81.1727
6	A6	FALSE	BTSC #83 NT	sXBP1	UNKNOWN	SYBR	None	29.9722	29.9879	0.0222185				TRUE	0.452375	TRUE	1	40				81.1727
7	A7	FALSE	BTSC #83 CPZ	sXBP1	UNKNOWN	SYBR	None	28.9045	28.84	0.0912408				TRUE	0.452375	TRUE	1	40				81.2692
8	A8	FALSE	BTSC #83 CPZ	sXBP1	UNKNOWN	SYBR	None	28.7755	28.84	0.0912408				TRUE	0.452375	TRUE	1	40				81.1727
9	A9	FALSE	BTSC #163 NT	sXBP1	UNKNOWN	SYBR	None	28.5476	28.4875	0.0850314				TRUE	0.452375	TRUE	1	40				81.0762
10	A10	FALSE	BTSC #163 NT	sXBP1	UNKNOWN	SYBR	None	28.4273	28.4875	0.0850314				TRUE	0.452375	TRUE	1	40				81.0762
11	A11	FALSE	BTSC #163 CPZ	sXBP1	UNKNOWN	SYBR	None	26.7736	26.6239	0.211692				TRUE	0.452375	TRUE	1	40				81.0762
12	A12	FALSE	BTSC #163 CPZ	sXBP1	UNKNOWN	SYBR	None	26.4742	26.6239	0.211692				TRUE	0.452375	TRUE	1	40				81.0762
13	B1	FALSE	BTSC #1 NT	XBP1	UNKNOWN	SYBR	None	20.2542	20.2106	0.0617313				TRUE	0.422926	TRUE	1	40				84.1637
14	B2	FALSE	BTSC #1 NT	XBP1	UNKNOWN	SYBR	None	20.1669	20.2106	0.0617313				TRUE	0.422926	TRUE	1	40				84.1637
15	B3	FALSE	BTSC #1 CPZ	XBP1	UNKNOWN	SYBR	None	18.5965	18.5506	0.0649803				TRUE	0.422926	TRUE	1	40				84.1637
16	B4	FALSE	BTSC #1 CPZ	XBP1	UNKNOWN	SYBR	None	18.5046	18.5506	0.0649803				TRUE	0.422926	TRUE	1	40				84.1637
17	B5	FALSE	BTSC #83 NT	XBP1	UNKNOWN	SYBR	None	21.1522	21.12	0.0455065				TRUE	0.422926	TRUE	1	40				84.2602
18	B6	FALSE	BTSC #83 NT	XBP1	UNKNOWN	SYBR	None	21.0879	21.12	0.0455065				TRUE	0.422926	TRUE	1	40				84.2602
19	B7	FALSE	BTSC #83 CPZ	XBP1	UNKNOWN	SYBR	None	20.5811	20.5708	0.014574				TRUE	0.422926	TRUE	1	40				84.3567
20	B8	FALSE	BTSC #83 CPZ	XBP1	UNKNOWN	SYBR	None	20.5605	20.5708	0.014574				TRUE	0.422926	TRUE	1	40				84.2602
21	B9	FALSE	BTSC #163 NT	XBP1	UNKNOWN	SYBR	None	19.4299	19.2653	0.232799				TRUE	0.422926	TRUE	1	40				84.1637
22	B10	FALSE	BTSC #163 NT	XBP1	UNKNOWN	SYBR	None	19.1006	19.2653	0.232799				TRUE	0.422926	TRUE	1	40				84.1637
23	B11	FALSE	BTSC #163 CPZ	XBP1	UNKNOWN	SYBR	None	19.6749	19.6309	0.0622627				TRUE	0.422926	TRUE	1	40				84.1637
24	B12	FALSE	BTSC #163 CPZ	XBP1	UNKNOWN	SYBR	None	19.5869	19.6309	0.0622627				TRUE	0.422926	TRUE	1	40				84.1637
25	C1	FALSE	BTSC #1 NT	ATF4	UNKNOWN	SYBR	None	17.1471	17.0946	0.0742189				TRUE	0.376523	TRUE	1	40				85.2251
26	C2	FALSE	BTSC #1 NT	ATF4	UNKNOWN	SYBR	None	17.0421	17.0946	0.0742189				TRUE	0.376523	TRUE	1	40				85.1286
27	C3	FALSE	BTSC #1 CPZ	ATF4	UNKNOWN	SYBR	None	15.656	15.698	0.0592841				TRUE	0.376523	TRUE	1	40				85.2251
28	C4	FALSE	BTSC #1 CPZ	ATF4	UNKNOWN	SYBR	None	15.7399	15.698	0.0592841				TRUE	0.376523	TRUE	1	40				85.3216
29	C5	FALSE	BTSC #83 NT	ATF4	UNKNOWN	SYBR	None	19.7503	19.7782	0.0393699				TRUE	0.376523	TRUE	1	40				85.2251
30	C6	FALSE	BTSC #83 NT	ATF4	UNKNOWN	SYBR	None	19.806	19.7782	0.0393699				TRUE	0.376523	TRUE	1	40				85.3216
31	C7	FALSE	BTSC #83 CPZ	ATF4	UNKNOWN	SYBR	None	19.3597	19.3428	0.0238963				TRUE	0.376523	TRUE	1	40				85.3216
32	C8	FALSE	BTSC #83 CPZ	ATF4	UNKNOWN	SYBR	None	19.3259	19.3428	0.0238963				TRUE	0.376523	TRUE	1	40				85.3216
33	C9	FALSE	BTSC #163 NT	ATF4	UNKNOWN	SYBR	None	18.1096	18.0496	0.0847657				TRUE	0.376523	TRUE	1	40				85.2251
34	C10	FALSE	BTSC #163 NT	ATF4	UNKNOWN	SYBR	None	17.9897	18.0496	0.0847657				TRUE	0.376523	TRUE	1	40				85.3216
35	C11	FALSE	BTSC #163 CPZ	ATF4	UNKNOWN	SYBR	None	17.7332	17.6773	0.079054				TRUE	0.376523	TRUE	1	40				85.3216
36	C12	FALSE	BTSC #163 CPZ	ATF4	UNKNOWN	SYBR	None	17.6214	17.6773	0.079054				TRUE	0.376523	TRUE	1	40				85.3216
37	D1	FALSE	BTSC #1 NT	GAPDH	UNKNOWN	SYBR	None	12.8971	12.7723	0.176555				TRUE	0.4488	TRUE	1	40				87.4443
38	D2	FALSE	BTSC #1 NT	GAPDH	UNKNOWN	SYBR	None	12.6475	12.7723	0.176555				TRUE	0.4488	TRUE	1	40				87.4443
39	D3	FALSE	BTSC #1 CPZ	GAPDH	UNKNOWN	SYBR	None	13.0935	13.083	0.0147278				TRUE	0.4488	TRUE	1	40				87.4443
40	D4	FALSE	BTSC #1 CPZ	GAPDH	UNKNOWN	SYBR	None	13.0726	13.083	0.0147278				TRUE	0.4488	TRUE	1	40				87.4443
41	D5	FALSE	BTSC #83 NT	GAPDH	UNKNOWN	SYBR	None	13.1915	13.2425	0.0720927				TRUE	0.4488	TRUE	1	40				87.4443
42	D6	FALSE	BTSC #83 NT	GAPDH	UNKNOWN	SYBR	None	13.2935	13.2425	0.0720927				TRUE	0.4488	TRUE	1	40				87.4443
43	D7	FALSE	BTSC #83 CPZ	GAPDH	UNKNOWN	SYBR	None	13.3592	13.4417	0.116675				TRUE	0.4488	TRUE	1	40				87.5408
44	D8	FALSE	BTSC #83 CPZ	GAPDH	UNKNOWN	SYBR	None	13.5242	13.4417	0.116675				TRUE	0.4488	TRUE	1	40				87.4443
45	D9	FALSE	BTSC #163 NT	GAPDH	UNKNOWN	SYBR	None	12.6531	12.6306	0.0317652				TRUE	0.4488	TRUE	1	40				87.5408
46	D10	FALSE	BTSC #163 NT	GAPDH	UNKNOWN	SYBR	None	12.6082	12.6306	0.0317652				TRUE	0.4488	TRUE	1	40				87.5408
47	D11	FALSE	BTSC #163 CPZ	GAPDH	UNKNOWN	SYBR	None	13.948	13.8304	0.166303				TRUE	0.4488	TRUE	1	40				87.5408
48	D12	FALSE	BTSC #163 CPZ	GAPDH	UNKNOWN	SYBR	None	13.7128	13.8304	0.166303				TRUE	0.4488	TRUE	1	40				87.5408
49	E1	FALSE	U87MG NT	sXBP1	UNKNOWN	SYBR	None	26.2072	26.1664	0.0576798				TRUE	0.452375	TRUE	1	40				81.1727
50	E2	FALSE	U87MG NT	sXBP1	UNKNOWN	SYBR	None	26.1256	26.1664	0.0576798				TRUE	0.452375	TRUE	1	40				81.1727
51	E3	FALSE	U87MG CPZ	sXBP1	UNKNOWN	SYBR	None	26.1767	26.3026	0.178077				TRUE	0.452375	TRUE	1	40				81.0762
52	E4	FALSE	U87MG CPZ	sXBP1	UNKNOWN	SYBR	None	26.4285	26.3026	0.178077				TRUE	0.452375	TRUE	1	40				81.1727
53	E5	FALSE	T98G NT	sXBP1	UNKNOWN	SYBR	None	24.508	24.6328	0.176475				TRUE	0.452375	TRUE	1	40				81.1727
54	E6	FALSE	T98G NT	sXBP1	UNKNOWN	SYBR	None	24.7576	24.6328	0.176475				TRUE	0.452375	TRUE	1	40				81.2692
55	E7	FALSE	T98G CPZ	sXBP1	UNKNOWN	SYBR	None	24.682	24.5045	0.251052				TRUE	0.452375	TRUE	1	40				81.1727
56	E8	FALSE	T98G CPZ	sXBP1	UNKNOWN	SYBR	None	24.327	24.5045	0.251052				TRUE	0.452375	TRUE	1	40				81.1727
57	E9	FALSE	U251MG NT	sXBP1	UNKNOWN	SYBR	None	27.2476	27.1088	0.196361				TRUE	0.452375	TRUE	1	40				81.1727
58	E10	FALSE	U251MG NT	sXBP1	UNKNOWN	SYBR	None	26.9699	27.1088	0.196361				TRUE	0.452375	TRUE	1	40				81.1727
59	E11	FALSE	U251MG CPZ	sXBP1	UNKNOWN	SYBR	None	26.0636	25.8871	0.249539				TRUE	0.452375	TRUE	1	40				81.1727
60	E12	FALSE	U251MG CPZ	sXBP1	UNKNOWN	SYBR	None	25.7107	25.8871	0.249539				TRUE	0.452375	TRUE	1	40				81.2692
61	F1	FALSE	U87MG NT	XBP1	UNKNOWN	SYBR	None	20.3373	20.2328	0.147714				TRUE	0.422926	TRUE	1	40				84.1637
62	F2	FALSE	U87MG NT	XBP1	UNKNOWN	SYBR	None	20.1284	20.2328	0.147714				TRUE	0.422926	TRUE	1	40				84.1637
63	F3	FALSE	U87MG CPZ	XBP1	UNKNOWN	SYBR	None	20.5037	20.4263	0.109489				TRUE	0.422926	TRUE	1	40				84.1637
64	F4	FALSE	U87MG CPZ	XBP1	UNKNOWN	SYBR	None	20.3489	20.4263	0.109489				TRUE	0.422926	TRUE	1	40				84.1637
65	F5	FALSE	T98G NT	XBP1	UNKNOWN	SYBR	None	20.1315	20.0837	0.0676089				TRUE	0.422926	TRUE	1	40				84.1637
66	F6	FALSE	T98G NT	XBP1	UNKNOWN	SYBR	None	20.0359	20.0837	0.0676089				TRUE	0.422926	TRUE	1	40				84.2602
67	F7	FALSE	T98G CPZ	XBP1	UNKNOWN	SYBR	None	20.2086	20.1704	0.0539304				TRUE	0.422926	TRUE	1	40				84.2602
68	F8	FALSE	T98G CPZ	XBP1	UNKNOWN	SYBR	None	20.1323	20.1704	0.0539304				TRUE	0.422926	TRUE	1	40				84.1637
69	F9	FALSE	U251MG NT	XBP1	UNKNOWN	SYBR	None	21.6607	21.6412	0.0276348				TRUE	0.422926	TRUE	1	40				84.1637
70	F10	FALSE	U251MG NT	XBP1	UNKNOWN	SYBR	None	21.6217	21.6412	0.0276348				TRUE	0.422926	TRUE	1	40				84.1637
71	F11	FALSE	U251MG CPZ	XBP1	UNKNOWN	SYBR	None	20.6609	20.6899	0.0409897				TRUE	0.422926	TRUE	1	40				84.2602
72	F12	FALSE	U251MG CPZ	XBP1	UNKNOWN	SYBR	None	20.7189	20.6899	0.0409897				TRUE	0.422926	TRUE	1	40				84.2602
73	G1	FALSE	U87MG NT	ATF4	UNKNOWN	SYBR	None	19.0237	19.0583	0.0488796				TRUE	0.376523	TRUE	1	40				85.1286
74	G2	FALSE	U87MG NT	ATF4	UNKNOWN	SYBR	None	19.0928	19.0583	0.0488796				TRUE	0.376523	TRUE	1	40				85.2251
75	G3	FALSE	U87MG CPZ	ATF4	UNKNOWN	SYBR	None	19.2168	19.1665	0.0711655				TRUE	0.376523	TRUE	1	40				85.1286
76	G4	FALSE	U87MG CPZ	ATF4	UNKNOWN	SYBR	None	19.1162	19.1665	0.0711655				TRUE	0.376523	TRUE	1	40				85.2251
77	G5	FALSE	T98G NT	ATF4	UNKNOWN	SYBR	None	18.1523	18.407	0.360128				TRUE	0.376523	TRUE	1	40				85.2251
78	G6	FALSE	T98G NT	ATF4	UNKNOWN	SYBR	None	18.6616	18.407	0.360128				TRUE	0.376523	TRUE	1	40				85.2251
79	G7	FALSE	T98G CPZ	ATF4	UNKNOWN	SYBR	None	18.0634	18.0784	0.0212069				TRUE	0.376523	TRUE	1	40				85.2251
80	G8	FALSE	T98G CPZ	ATF4	UNKNOWN	SYBR	None	18.0934	18.0784	0.0212069				TRUE	0.376523	TRUE	1	40				85.2251
81	G9	FALSE	U251MG NT	ATF4	UNKNOWN	SYBR	None	19.1882	19.2601	0.101699				TRUE	0.376523	TRUE	1	40				85.2251
82	G10	FALSE	U251MG NT	ATF4	UNKNOWN	SYBR	None	19.332	19.2601	0.101699				TRUE	0.376523	TRUE	1	40				85.2251
83	G11	FALSE	U251MG CPZ	ATF4	UNKNOWN	SYBR	None	17.9988	18.0019	0.00447229				TRUE	0.376523	TRUE	1	40				85.2251
84	G12	FALSE	U251MG CPZ	ATF4	UNKNOWN	SYBR	None	18.0051	18.0019	0.00447229				TRUE	0.376523	TRUE	1	40				85.2251
85	H1	FALSE	U87MG NT	GAPDH	UNKNOWN	SYBR	None	12.9166	12.9108	0.00827225				TRUE	0.4488	TRUE	1	40				87.3478
86	H2	FALSE	U87MG NT	GAPDH	UNKNOWN	SYBR	None	12.9049	12.9108	0.00827225				TRUE	0.4488	TRUE	1	40				87.3478
87	H3	FALSE	U87MG CPZ	GAPDH	UNKNOWN	SYBR	None	13.328	13.3465	0.0260636				TRUE	0.4488	TRUE	1	40				87.3478
88	H4	FALSE	U87MG CPZ	GAPDH	UNKNOWN	SYBR	None	13.3649	13.3465	0.0260636				TRUE	0.4488	TRUE	1	40				87.2513
89	H5	FALSE	T98G NT	GAPDH	UNKNOWN	SYBR	None	13.2463	13.2333	0.018318				TRUE	0.4488	TRUE	1	40				87.4443
90	H6	FALSE	T98G NT	GAPDH	UNKNOWN	SYBR	None	13.2204	13.2333	0.018318				TRUE	0.4488	TRUE	1	40				87.4443
91	H7	FALSE	T98G CPZ	GAPDH	UNKNOWN	SYBR	None	13.9462	14.0396	0.132146				TRUE	0.4488	TRUE	1	40				87.4443
92	H8	FALSE	T98G CPZ	GAPDH	UNKNOWN	SYBR	None	14.1331	14.0396	0.132146				TRUE	0.4488	TRUE	1	40				87.3478
93	H9	FALSE	U251MG NT	GAPDH	UNKNOWN	SYBR	None	13.3359	13.3496	0.0193943				TRUE	0.4488	TRUE	1	40				87.3478
94	H10	FALSE	U251MG NT	GAPDH	UNKNOWN	SYBR	None	13.3633	13.3496	0.0193943				TRUE	0.4488	TRUE	1	40				87.3478
95	H11	FALSE	U251MG CPZ	GAPDH	UNKNOWN	SYBR	None	13.3741	13.3783	0.00596395				TRUE	0.4488	TRUE	1	40				87.3478
96	H12	FALSE	U251MG CPZ	GAPDH	UNKNOWN	SYBR	None	13.3825	13.3783	0.00596395				TRUE	0.4488	TRUE	1	40				87.3478

## Sheet: Melt Curve Raw Data
Block Type	Fast 96-Well Block (0.1mL)
Calibration Background is expired	No
Calibration Background performed on	01-28-2020
Calibration Normalization FAM-ROX is expired	No
Calibration Normalization FAM-ROX performed on	01-28-2020
Calibration Normalization VIC-ROX is expired	No
Calibration Normalization VIC-ROX performed on	01-28-2020
Calibration Pure Dye FAM is expired	No
Calibration Pure Dye FAM performed on	01-28-2020
Calibration Pure Dye NED is expired	No
Calibration Pure Dye NED performed on	01-28-2020
Calibration Pure Dye ROX is expired	No
Calibration Pure Dye ROX performed on	01-28-2020
Calibration Pure Dye SYBR is expired	No
Calibration Pure Dye SYBR performed on	01-28-2020
Calibration Pure Dye TAMRA is expired	No
Calibration Pure Dye TAMRA performed on	01-28-2020
Calibration Pure Dye VIC is expired	No
Calibration Pure Dye VIC performed on	01-28-2020
Calibration ROI is expired	No
Calibration ROI performed on	01-28-2020
Calibration Uniformity is expired	No
Calibration Uniformity performed on	01-28-2020
Chemistry	SYBR_GREEN
Date Created	2020-05-28 10:55:51 AM PDT
Experiment Barcode
Experiment Comment
Experiment File Name	D:\Claudia (MP)\28-05-2020 ER stress sfere-adese.eds
Experiment Name	28-05-2020 ER stress sfere-adese
Experiment Run End Time	2020-05-28 11:52:25 AM PDT
Experiment Type	Standard Curve
Instrument Name	278861431
Instrument Serial Number	278861431
Instrument Type	QuantStudio(TM) 6 Flex System
Passive Reference	ROX
Quantification Cycle Method	Ct
Signal Smoothing On	true
Stage/ Cycle where Analysis is performed	Stage 2, Step 2
User Name
Well	Well Position	Reading	Temperature	Fluorescence	Derivative
1	A1	1	60.1387	4.72606	0.292252
1	A1	2	60.3317	4.72854	0.28427
1	A1	3	60.5246	4.7157	0.277263
1	A1	4	60.7176	4.69691	0.273217
1	A1	5	60.9106	4.68113	0.2733
1	A1	6	61.1036	4.66641	0.277509
1	A1	7	61.2965	4.63444	0.28481
1	A1	8	61.4895	4.622	0.293635
1	A1	9	61.6825	4.60034	0.302438
1	A1	10	61.8755	4.57068	0.310092
1	A1	11	62.0684	4.54982	0.316098
1	A1	12	62.2614	4.52726	0.320557
1	A1	13	62.4544	4.49618	0.323929
1	A1	14	62.6473	4.4812	0.326677
1	A1	15	62.8403	4.45179	0.328976
1	A1	16	63.0333	4.43267	0.33064
1	A1	17	63.2263	4.40558	0.33137
1	A1	18	63.4192	4.37345	0.331102
1	A1	19	63.6122	4.34816	0.330177
1	A1	20	63.8052	4.33453	0.32919
1	A1	21	63.9981	4.30612	0.328688
1	A1	22	64.1911	4.28425	0.328867
1	A1	23	64.3841	4.25727	0.329605
1	A1	24	64.5771	4.2299	0.330587
1	A1	25	64.77	4.2118	0.331497
1	A1	26	64.963	4.18596	0.332094
1	A1	27	65.156	4.1576	0.332251
1	A1	28	65.349	4.13855	0.331975
1	A1	29	65.5419	4.10483	0.3314
1	A1	30	65.7349	4.08785	0.33074
1	A1	31	65.9279	4.064	0.330188
1	A1	32	66.1208	4.0391	0.329861
1	A1	33	66.3138	4.01276	0.329813
1	A1	34	66.5068	3.98689	0.330036
1	A1	35	66.6998	3.96338	0.330455
1	A1	36	66.8927	3.94871	0.330912
1	A1	37	67.0857	3.91678	0.331215
1	A1	38	67.2787	3.88158	0.331219
1	A1	39	67.4716	3.86585	0.330857
1	A1	40	67.6646	3.84793	0.330088
1	A1	41	67.8576	3.82042	0.328874
1	A1	42	68.0506	3.78805	0.327288
1	A1	43	68.2435	3.76674	0.325638
1	A1	44	68.4365	3.74198	0.32446
1	A1	45	68.6295	3.72433	0.324245
1	A1	46	68.8224	3.70139	0.325148
1	A1	47	69.0154	3.67777	0.326873
1	A1	48	69.2084	3.64484	0.328822
1	A1	49	69.4014	3.62188	0.330377
1	A1	50	69.5943	3.60779	0.331094
1	A1	51	69.7873	3.57261	0.330782
1	A1	52	69.9803	3.54891	0.329528
1	A1	53	70.1733	3.52357	0.327678
1	A1	54	70.3662	3.50198	0.325736
1	A1	55	70.5592	3.47437	0.324189
1	A1	56	70.7522	3.45997	0.323374
1	A1	57	70.9451	3.4294	0.323482
1	A1	58	71.1381	3.40064	0.324697
1	A1	59	71.3311	3.38228	0.327287
1	A1	60	71.5241	3.35645	0.331478
1	A1	61	71.717	3.3405	0.337191
1	A1	62	71.91	3.30874	0.343827
1	A1	63	72.103	3.28453	0.350319
1	A1	64	72.296	3.25611	0.355438
1	A1	65	72.4889	3.22729	0.358218
1	A1	66	72.6819	3.20172	0.358272
1	A1	67	72.8749	3.1685	0.355886
1	A1	68	73.0678	3.14566	0.351834
1	A1	69	73.2608	3.12047	0.347074
1	A1	70	73.4538	3.09838	0.342468
1	A1	71	73.6468	3.07276	0.338634
1	A1	72	73.8397	3.04382	0.335984
1	A1	73	74.0327	3.01912	0.334754
1	A1	74	74.2257	3.0025	0.334948
1	A1	75	74.4186	2.97855	0.336255
1	A1	76	74.6116	2.9516	0.338081
1	A1	77	74.8046	2.92334	0.339771
1	A1	78	74.9976	2.89689	0.340926
1	A1	79	75.1905	2.87484	0.341557
1	A1	80	75.3835	2.84725	0.34201
1	A1	81	75.5765	2.82128	0.342679
1	A1	82	75.7695	2.79917	0.343763
1	A1	83	75.9624	2.77111	0.345224
1	A1	84	76.1554	2.74625	0.346942
1	A1	85	76.3484	2.71751	0.348971
1	A1	86	76.5413	2.69172	0.35169
1	A1	87	76.7343	2.66777	0.35571
1	A1	88	76.9273	2.64405	0.36165
1	A1	89	77.1203	2.61644	0.369914
1	A1	90	77.3132	2.58676	0.380644
1	A1	91	77.5062	2.55764	0.393889
1	A1	92	77.6992	2.52863	0.409867
1	A1	93	77.8922	2.49893	0.429206
1	A1	94	78.0851	2.46534	0.453062
1	A1	95	78.2781	2.43305	0.483176
1	A1	96	78.4711	2.39686	0.521786
1	A1	97	78.664	2.35631	0.571468
1	A1	98	78.857	2.32191	0.634846
1	A1	99	79.05	2.27459	0.71422
1	A1	100	79.243	2.21767	0.811203
1	A1	101	79.4359	2.15946	0.92631
1	A1	102	79.6289	2.08684	1.05853
1	A1	103	79.8219	2.00616	1.20477
1	A1	104	80.0148	1.90264	1.35943
1	A1	105	80.2078	1.79371	1.51409
1	A1	106	80.4008	1.66141	1.65788
1	A1	107	80.5938	1.51569	1.77842
1	A1	108	80.7867	1.35279	1.86338
1	A1	109	80.9797	1.18971	1.90232
1	A1	110	81.1727	1.02639	1.88849
1	A1	111	81.3657	0.866534	1.82014
1	A1	112	81.5586	0.722225	1.70109
1	A1	113	81.7516	0.599005	1.54037
1	A1	114	81.9446	0.499677	1.35097
1	A1	115	82.1375	0.417483	1.14783
1	A1	116	82.3305	0.360093	0.945652
1	A1	117	82.5235	0.321046	0.756798
1	A1	118	82.7165	0.289795	0.589963
1	A1	119	82.9094	0.268041	0.449716
1	A1	120	83.1024	0.253034	0.336922
1	A1	121	83.2954	0.243222	0.249703
1	A1	122	83.4883	0.235748	0.184561
1	A1	123	83.6813	0.22928	0.137349
1	A1	124	83.8743	0.22484	0.103968
1	A1	125	84.0673	0.220662	0.0807828
1	A1	126	84.2602	0.217712	0.064831
1	A1	127	84.4532	0.212521	0.0538632
1	A1	128	84.6462	0.210968	0.0462753
1	A1	129	84.8392	0.209341	0.0409691
1	A1	130	85.0321	0.204989	0.0371977
1	A1	131	85.2251	0.203939	0.0344446
1	A1	132	85.4181	0.201143	0.0323609
1	A1	133	85.611	0.198329	0.0307457
1	A1	134	85.804	0.196237	0.0295301
1	A1	135	85.997	0.196202	0.0287272
1	A1	136	86.19	0.192291	0.0283512
1	A1	137	86.3829	0.191523	0.0283347
1	A1	138	86.5759	0.189353	0.0284935
1	A1	139	86.7689	0.187318	0.0285659
1	A1	140	86.9619	0.183836	0.0283146
1	A1	141	87.1548	0.180152	0.0276335
1	A1	142	87.3478	0.180068	0.0265921
1	A1	143	87.5408	0.179271	0.0253881
1	A1	144	87.7337	0.17695	0.0242423
1	A1	145	87.9267	0.17482	0.0233062
1	A1	146	88.1197	0.172949	0.0226324
1	A1	147	88.3127	0.172458	0.0221993
1	A1	148	88.5056	0.170216	0.0219548
1	A1	149	88.6986	0.169228	0.0218449
1	A1	150	88.8916	0.166639	0.0218227
1	A1	151	89.0845	0.164184	0.0218445
1	A1	152	89.2775	0.164276	0.0218621
1	A1	153	89.4705	0.160509	0.0218186
1	A1	154	89.6635	0.159563	0.0216543
1	A1	155	89.8564	0.158303	0.0213201
1	A1	156	90.0494	0.156387	0.0207884
1	A1	157	90.2424	0.155503	0.0200499
1	A1	158	90.4353	0.153615	0.0191116
1	A1	159	90.6283	0.152216	0.0180083
1	A1	160	90.8213	0.150692	0.0168295
1	A1	161	91.0143	0.149935	0.0157283
1	A1	162	91.2072	0.150041	0.0148845
1	A1	163	91.4002	0.149413	0.0144268
1	A1	164	91.5932	0.147454	0.0143626
1	A1	165	91.7862	0.145735	0.0145649
1	A1	166	91.9791	0.145669	0.0148309
1	A1	167	92.1721	0.144483	0.0149786
1	A1	168	92.3651	0.141873	0.0149296
1	A1	169	92.558	0.140875	0.0147348
1	A1	170	92.751	0.1416	0.0145307
1	A1	171	92.944	0.14081	0.0144424
1	A1	172	93.137	0.13902	0.0144887
1	A1	173	93.3299	0.136589	0.0145481
1	A1	174	93.5229	0.13733	0.0144111
1	A1	175	93.7159	0.134281	0.0138825
1	A1	176	93.9089	0.133823	0.0128667
1	A1	177	94.1018	0.133833	0.0113918
1	A1	178	94.2948	0.132999	0.0095771
1	A1	179	94.4878	0.13141	0.00758549
1	A1	180	94.6807	0.13286	0.00559042
1	A1	181	94.8737	0.131283	0.00375861
2	A2	1	60.1387	5.1553	0.327747
2	A2	2	60.3317	5.14687	0.32093
2	A2	3	60.5246	5.13199	0.315026
2	A2	4	60.7176	5.11101	0.311784
2	A2	5	60.9106	5.10252	0.312333
2	A2	6	61.1036	5.0699	0.31688
2	A2	7	61.2965	5.0331	0.32473
2	A2	8	61.4895	5.03413	0.334509
2	A2	9	61.6825	4.99999	0.344358
2	A2	10	61.8755	4.97425	0.352317
2	A2	11	62.0684	4.94536	0.356901
2	A2	12	62.2614	4.91496	0.357824
2	A2	13	62.4544	4.87952	0.356242
2	A2	14	62.6473	4.85779	0.354294
2	A2	15	62.8403	4.8386	0.354005
2	A2	16	63.0333	4.81874	0.3562
2	A2	17	63.2263	4.7986	0.360172
2	A2	18	63.4192	4.75384	0.364292
2	A2	19	63.6122	4.72787	0.367091
2	A2	20	63.8052	4.70584	0.368107
2	A2	21	63.9981	4.66947	0.36793
2	A2	22	64.1911	4.65031	0.367609
2	A2	23	64.3841	4.62853	0.367907
2	A2	24	64.5771	4.59734	0.368882
2	A2	25	64.77	4.569	0.370058
2	A2	26	64.963	4.54262	0.370871
2	A2	27	65.156	4.50917	0.371107
2	A2	28	65.349	4.48846	0.370963
2	A2	29	65.5419	4.45701	0.370829
2	A2	30	65.7349	4.43676	0.370961
2	A2	31	65.9279	4.40564	0.371272
2	A2	32	66.1208	4.37702	0.371368
2	A2	33	66.3138	4.34928	0.370759
2	A2	34	66.5068	4.32744	0.36912
2	A2	35	66.6998	4.29119	0.366494
2	A2	36	66.8927	4.26718	0.363357
2	A2	37	67.0857	4.24096	0.360479
2	A2	38	67.2787	4.21107	0.358604
2	A2	39	67.4716	4.19008	0.358091
2	A2	40	67.6646	4.17121	0.358734
2	A2	41	67.8576	4.1363	0.359892
2	A2	42	68.0506	4.10515	0.360863
2	A2	43	68.2435	4.08137	0.361202
2	A2	44	68.4365	4.05946	0.360857
2	A2	45	68.6295	4.02953	0.360056
2	A2	46	68.8224	4.00109	0.359164
2	A2	47	69.0154	3.97782	0.358534
2	A2	48	69.2084	3.94732	0.358402
2	A2	49	69.4014	3.92465	0.358796
2	A2	50	69.5943	3.90106	0.359449
2	A2	51	69.7873	3.8715	0.359891
2	A2	52	69.9803	3.84303	0.359684
2	A2	53	70.1733	3.81156	0.358659
2	A2	54	70.3662	3.7912	0.356991
2	A2	55	70.5592	3.76342	0.355084
2	A2	56	70.7522	3.73749	0.353346
2	A2	57	70.9451	3.71226	0.352102
2	A2	58	71.1381	3.68139	0.35164
2	A2	59	71.3311	3.66074	0.352316
2	A2	60	71.5241	3.63318	0.354562
2	A2	61	71.717	3.60634	0.358705
2	A2	62	71.91	3.5843	0.364676
2	A2	63	72.103	3.557	0.371799
2	A2	64	72.296	3.53129	0.378882
2	A2	65	72.4889	3.49931	0.384583
2	A2	66	72.6819	3.46233	0.387951
2	A2	67	72.8749	3.43381	0.388741
2	A2	68	73.0678	3.41115	0.387413
2	A2	69	73.2608	3.38011	0.384794
2	A2	70	73.4538	3.35265	0.381722
2	A2	71	73.6468	3.3217	0.378804
2	A2	72	73.8397	3.29669	0.376377
2	A2	73	74.0327	3.27026	0.374549
2	A2	74	74.2257	3.24522	0.373248
2	A2	75	74.4186	3.21274	0.372309
2	A2	76	74.6116	3.18873	0.37157
2	A2	77	74.8046	3.1626	0.370969
2	A2	78	74.9976	3.13262	0.37057
2	A2	79	75.1905	3.10335	0.370514
2	A2	80	75.3835	3.08354	0.37095
2	A2	81	75.5765	3.05135	0.371995
2	A2	82	75.7695	3.01858	0.373748
2	A2	83	75.9624	2.99429	0.376281
2	A2	84	76.1554	2.96997	0.37957
2	A2	85	76.3484	2.94412	0.38345
2	A2	86	76.5413	2.90918	0.38766
2	A2	87	76.7343	2.87756	0.392026
2	A2	88	76.9273	2.85485	0.396696
2	A2	89	77.1203	2.82235	0.402234
2	A2	90	77.3132	2.7884	0.409573
2	A2	91	77.5062	2.76368	0.419863
2	A2	92	77.6992	2.73286	0.434294
2	A2	93	77.8922	2.70111	0.454028
2	A2	94	78.0851	2.66538	0.480236
2	A2	95	78.2781	2.63397	0.514223
2	A2	96	78.4711	2.5918	0.55756
2	A2	97	78.664	2.55653	0.612181
2	A2	98	78.857	2.50282	0.680324
2	A2	99	79.05	2.46088	0.764314
2	A2	100	79.243	2.40207	0.866164
2	A2	101	79.4359	2.33945	0.987022
2	A2	102	79.6289	2.25939	1.12653
2	A2	103	79.8219	2.17315	1.28213
2	A2	104	80.0148	2.07155	1.44845
2	A2	105	80.2078	1.95106	1.61702
2	A2	106	80.4008	1.81105	1.77648
2	A2	107	80.5938	1.65551	1.91348
2	A2	108	80.7867	1.48289	2.01429
2	A2	109	80.9797	1.30807	2.06677
2	A2	110	81.1727	1.12418	2.06237
2	A2	111	81.3657	0.95213	1.99784
2	A2	112	81.5586	0.790882	1.87618
2	A2	113	81.7516	0.650972	1.7065
2	A2	114	81.9446	0.541013	1.50275
2	A2	115	82.1375	0.450091	1.28151
2	A2	116	82.3305	0.385802	1.05936
2	A2	117	82.5235	0.338184	0.850472
2	A2	118	82.7165	0.304645	0.664979
2	A2	119	82.9094	0.279781	0.508399
2	A2	120	83.1024	0.263564	0.382044
2	A2	121	83.2954	0.251752	0.284036
2	A2	122	83.4883	0.242427	0.21055
2	A2	123	83.6813	0.235722	0.156946
2	A2	124	83.8743	0.229935	0.118637
2	A2	125	84.0673	0.225098	0.0916276
2	A2	126	84.2602	0.22038	0.0727528
2	A2	127	84.4532	0.218415	0.0596745
2	A2	128	84.6462	0.214975	0.050722
2	A2	129	84.8392	0.213502	0.0446809
2	A2	130	85.0321	0.208898	0.0406242
2	A2	131	85.2251	0.207286	0.0378262
2	A2	132	85.4181	0.204369	0.0357502
2	A2	133	85.611	0.20163	0.0340623
2	A2	134	85.804	0.198778	0.0326205
2	A2	135	85.997	0.197558	0.0314197
2	A2	136	86.19	0.195919	0.0305091
2	A2	137	86.3829	0.193258	0.0299177
2	A2	138	86.5759	0.190491	0.0296161
2	A2	139	86.7689	0.188914	0.0295159
2	A2	140	86.9619	0.187188	0.02949
2	A2	141	87.1548	0.18481	0.0293989
2	A2	142	87.3478	0.181806	0.0291191
2	A2	143	87.5408	0.179263	0.0285781
2	A2	144	87.7337	0.179236	0.0277813
2	A2	145	87.9267	0.174044	0.026815
2	A2	146	88.1197	0.174329	0.0258148
2	A2	147	88.3127	0.172937	0.0249105
2	A2	148	88.5056	0.171261	0.0241813
2	A2	149	88.6986	0.1686	0.0236434
2	A2	150	88.8916	0.166515	0.0232725
2	A2	151	89.0845	0.165137	0.0230329
2	A2	152	89.2775	0.16321	0.0228873
2	A2	153	89.4705	0.161269	0.0227868
2	A2	154	89.6635	0.159923	0.0226613
2	A2	155	89.8564	0.157786	0.022429
2	A2	156	90.0494	0.15619	0.022021
2	A2	157	90.2424	0.155341	0.021407
2	A2	158	90.4353	0.152519	0.020607
2	A2	159	90.6283	0.151791	0.0196866
2	A2	160	90.8213	0.150745	0.0187371
2	A2	161	91.0143	0.149958	0.0178484
2	A2	162	91.2072	0.147844	0.0170848
2	A2	163	91.4002	0.147071	0.0164786
2	A2	164	91.5932	0.146101	0.0160393
2	A2	165	91.7862	0.144916	0.0157686
2	A2	166	91.9791	0.144026	0.0156618
2	A2	167	92.1721	0.142385	0.015693
2	A2	168	92.3651	0.142017	0.0157937
2	A2	169	92.558	0.140262	0.0158489
2	A2	170	92.751	0.139404	0.0157254
2	A2	171	92.944	0.13646	0.0153249
2	A2	172	93.137	0.13631	0.0146291
2	A2	173	93.3299	0.13653	0.0137038
2	A2	174	93.5229	0.135594	0.0126562
2	A2	175	93.7159	0.133375	0.0115783
2	A2	176	93.9089	0.132578	0.0105108
2	A2	177	94.1018	0.133502	0.00943636
2	A2	178	94.2948	0.133219	0.00829483
2	A2	179	94.4878	0.131294	0.00701331
2	A2	180	94.6807	0.129417	0.00555772
2	A2	181	94.8737	0.130727	0.00398544
3	A3	1	60.1387	5.22525	0.350426
3	A3	2	60.3317	5.2151	0.343802
3	A3	3	60.5246	5.19965	0.337836
3	A3	4	60.7176	5.17831	0.334346
3	A3	5	60.9106	5.15752	0.33462
3	A3	6	61.1036	5.12846	0.338921
3	A3	7	61.2965	5.10835	0.346368
3	A3	8	61.4895	5.08673	0.355255
3	A3	9	61.6825	5.05977	0.363698
3	A3	10	61.8755	5.0203	0.370283
3	A3	11	62.0684	4.99088	0.374484
3	A3	12	62.2614	4.97632	0.376623
3	A3	13	62.4544	4.94096	0.377459
3	A3	14	62.6473	4.91029	0.377695
3	A3	15	62.8403	4.89313	0.377718
3	A3	16	63.0333	4.85374	0.37761
3	A3	17	63.2263	4.82876	0.377362
3	A3	18	63.4192	4.80639	0.377081
3	A3	19	63.6122	4.77059	0.376994
3	A3	20	63.8052	4.74284	0.377296
3	A3	21	63.9981	4.72394	0.377909
3	A3	22	64.1911	4.69969	0.378443
3	A3	23	64.3841	4.65606	0.378389
3	A3	24	64.5771	4.63583	0.377442
3	A3	25	64.77	4.60352	0.375707
3	A3	26	64.963	4.58148	0.373633
3	A3	27	65.156	4.55231	0.371727
3	A3	28	65.349	4.52795	0.370304
3	A3	29	65.5419	4.4977	0.369388
3	A3	30	65.7349	4.46911	0.368766
3	A3	31	65.9279	4.44801	0.368123
3	A3	32	66.1208	4.4187	0.367172
3	A3	33	66.3138	4.38646	0.365743
3	A3	34	66.5068	4.36541	0.363842
3	A3	35	66.6998	4.33444	0.361635
3	A3	36	66.8927	4.31012	0.359423
3	A3	37	67.0857	4.28579	0.357564
3	A3	38	67.2787	4.252	0.35643
3	A3	39	67.4716	4.23336	0.356311
3	A3	40	67.6646	4.2045	0.357303
3	A3	41	67.8576	4.17802	0.359184
3	A3	42	68.0506	4.15852	0.361415
3	A3	43	68.2435	4.12512	0.36331
3	A3	44	68.4365	4.09722	0.364279
3	A3	45	68.6295	4.06803	0.364014
3	A3	46	68.8224	4.04693	0.362503
3	A3	47	69.0154	4.01492	0.359914
3	A3	48	69.2084	3.99418	0.356517
3	A3	49	69.4014	3.96077	0.35271
3	A3	50	69.5943	3.93597	0.349092
3	A3	51	69.7873	3.91313	0.346416
3	A3	52	69.9803	3.88432	0.345352
3	A3	53	70.1733	3.86819	0.346185
3	A3	54	70.3662	3.83943	0.348644
3	A3	55	70.5592	3.81247	0.352016
3	A3	56	70.7522	3.7857	0.355513
3	A3	57	70.9451	3.75667	0.358689
3	A3	58	71.1381	3.72877	0.361632
3	A3	59	71.3311	3.70363	0.364799
3	A3	60	71.5241	3.67938	0.368638
3	A3	61	71.717	3.65265	0.373182
3	A3	62	71.91	3.6241	0.377901
3	A3	63	72.103	3.59746	0.381887
3	A3	64	72.296	3.56453	0.384285
3	A3	65	72.4889	3.53147	0.384697
3	A3	66	72.6819	3.50539	0.38335
3	A3	67	72.8749	3.47988	0.380945
3	A3	68	73.0678	3.44954	0.378327
3	A3	69	73.2608	3.42295	0.376133
3	A3	70	73.4538	3.39548	0.374612
3	A3	71	73.6468	3.37196	0.373624
3	A3	72	73.8397	3.33782	0.372791
3	A3	73	74.0327	3.31581	0.371715
3	A3	74	74.2257	3.28691	0.370223
3	A3	75	74.4186	3.25646	0.36848
3	A3	76	74.6116	3.23073	0.366951
3	A3	77	74.8046	3.20645	0.366172
3	A3	78	74.9976	3.18456	0.366459
3	A3	79	75.1905	3.15262	0.367754
3	A3	80	75.3835	3.12389	0.369661
3	A3	81	75.5765	3.0985	0.371682
3	A3	82	75.7695	3.06863	0.373487
3	A3	83	75.9624	3.04007	0.375083
3	A3	84	76.1554	3.00956	0.376774
3	A3	85	76.3484	2.98601	0.378998
3	A3	86	76.5413	2.96417	0.382126
3	A3	87	76.7343	2.92613	0.386423
3	A3	88	76.9273	2.90055	0.392137
3	A3	89	77.1203	2.86952	0.399632
3	A3	90	77.3132	2.8421	0.409439
3	A3	91	77.5062	2.81221	0.422211
3	A3	92	77.6992	2.78203	0.438675
3	A3	93	77.8922	2.74748	0.459681
3	A3	94	78.0851	2.7107	0.486372
3	A3	95	78.2781	2.67887	0.520279
3	A3	96	78.4711	2.64041	0.563323
3	A3	97	78.664	2.59994	0.617647
3	A3	98	78.857	2.55365	0.685447
3	A3	99	79.05	2.50306	0.768824
3	A3	100	79.243	2.44498	0.869576
3	A3	101	79.4359	2.38289	0.988859
3	A3	102	79.6289	2.30338	1.12659
3	A3	103	79.8219	2.22007	1.28067
3	A3	104	80.0148	2.11445	1.44632
3	A3	105	80.2078	1.99713	1.61564
3	A3	106	80.4008	1.85767	1.77778
3	A3	107	80.5938	1.70375	1.91977
3	A3	108	80.7867	1.5313	2.02793
3	A3	109	80.9797	1.35547	2.08972
3	A3	110	81.1727	1.1705	2.09579
3	A3	111	81.3657	0.993136	2.04171
3	A3	112	81.5586	0.826131	1.92917
3	A3	113	81.7516	0.682393	1.76613
3	A3	114	81.9446	0.564426	1.56572
3	A3	115	82.1375	0.467822	1.34426
3	A3	116	82.3305	0.39753	1.11858
3	A3	117	82.5235	0.345931	0.903619
3	A3	118	82.7165	0.308797	0.710524
3	A3	119	82.9094	0.283396	0.545883
3	A3	120	83.1024	0.264914	0.411856
3	A3	121	83.2954	0.252557	0.307069
3	A3	122	83.4883	0.242176	0.227867
3	A3	123	83.6813	0.233684	0.16956
3	A3	124	83.8743	0.227969	0.127436
3	A3	125	84.0673	0.222804	0.0973724
3	A3	126	84.2602	0.219616	0.0760894
3	A3	127	84.4532	0.217069	0.061121
3	A3	128	84.6462	0.212727	0.0506609
3	A3	129	84.8392	0.210697	0.0433946
3	A3	130	85.0321	0.208806	0.0383706
3	A3	131	85.2251	0.205247	0.0349107
3	A3	132	85.4181	0.204114	0.0325377
3	A3	133	85.611	0.202067	0.0309173
3	A3	134	85.804	0.199496	0.0298175
3	A3	135	85.997	0.197191	0.0290864
3	A3	136	86.19	0.195567	0.0286371
3	A3	137	86.3829	0.192882	0.0284186
3	A3	138	86.5759	0.192028	0.0283733
3	A3	139	86.7689	0.189719	0.0283986
3	A3	140	86.9619	0.187218	0.0283492
3	A3	141	87.1548	0.184218	0.0280841
3	A3	142	87.3478	0.182733	0.0275345
3	A3	143	87.5408	0.179996	0.0267428
3	A3	144	87.7337	0.179122	0.0258379
3	A3	145	87.9267	0.177506	0.0249657
3	A3	146	88.1197	0.175904	0.0242165
3	A3	147	88.3127	0.173155	0.0235995
3	A3	148	88.5056	0.172574	0.02307
3	A3	149	88.6986	0.169875	0.0225758
3	A3	150	88.8916	0.168425	0.0220883
3	A3	151	89.0845	0.166766	0.021598
3	A3	152	89.2775	0.165052	0.0210973
3	A3	153	89.4705	0.162474	0.0205734
3	A3	154	89.6635	0.161746	0.0200207
3	A3	155	89.8564	0.161274	0.019452
3	A3	156	90.0494	0.158816	0.0188926
3	A3	157	90.2424	0.158372	0.0183608
3	A3	158	90.4353	0.156665	0.017862
3	A3	159	90.6283	0.154509	0.0174033
3	A3	160	90.8213	0.153958	0.0170104
3	A3	161	91.0143	0.154279	0.0167163
3	A3	162	91.2072	0.151674	0.0165258
3	A3	163	91.4002	0.150538	0.0163857
3	A3	164	91.5932	0.149049	0.016199
3	A3	165	91.7862	0.148247	0.0158811
3	A3	166	91.9791	0.146908	0.0154186
3	A3	167	92.1721	0.145341	0.0148909
3	A3	168	92.3651	0.145973	0.0144366
3	A3	169	92.558	0.143653	0.0141865
3	A3	170	92.751	0.14392	0.0141982
3	A3	171	92.944	0.14221	0.014427
3	A3	172	93.137	0.14054	0.0147417
3	A3	173	93.3299	0.139769	0.0149711
3	A3	174	93.5229	0.13862	0.0149525
3	A3	175	93.7159	0.137414	0.0145642
3	A3	176	93.9089	0.135846	0.0137392
3	A3	177	94.1018	0.13515	0.0124684
3	A3	178	94.2948	0.134443	0.0108021
3	A3	179	94.4878	0.134164	0.00884895
3	A3	180	94.6807	0.133488	0.00676689
3	A3	181	94.8737	0.132567	0.00474476
4	A4	1	60.1387	5.14466	0.349733
4	A4	2	60.3317	5.12948	0.345047
4	A4	3	60.5246	5.11098	0.340745
4	A4	4	60.7176	5.09582	0.338044
4	A4	5	60.9106	5.06722	0.337767
4	A4	6	61.1036	5.04492	0.340056
4	A4	7	61.2965	5.01809	0.344364
4	A4	8	61.4895	4.99127	0.349707
4	A4	9	61.6825	4.97602	0.355043
4	A4	10	61.8755	4.93998	0.359669
4	A4	11	62.0684	4.91135	0.363442
4	A4	12	62.2614	4.88487	0.366728
4	A4	13	62.4544	4.86037	0.370033
4	A4	14	62.6473	4.84097	0.373528
4	A4	15	62.8403	4.80742	0.376813
4	A4	16	63.0333	4.77855	0.379123
4	A4	17	63.2263	4.75048	0.37983
4	A4	18	63.4192	4.71502	0.378872
4	A4	19	63.6122	4.69466	0.376784
4	A4	20	63.8052	4.66257	0.37436
4	A4	21	63.9981	4.64568	0.372196
4	A4	22	64.1911	4.61344	0.370459
4	A4	23	64.3841	4.58198	0.368993
4	A4	24	64.5771	4.55789	0.367594
4	A4	25	64.77	4.53332	0.366245
4	A4	26	64.963	4.50463	0.365115
4	A4	27	65.156	4.47604	0.364382
4	A4	28	65.349	4.45311	0.364045
4	A4	29	65.5419	4.43146	0.363903
4	A4	30	65.7349	4.3999	0.363697
4	A4	31	65.9279	4.36764	0.363335
4	A4	32	66.1208	4.34477	0.362962
4	A4	33	66.3138	4.32178	0.362781
4	A4	34	66.5068	4.29415	0.362801
4	A4	35	66.6998	4.27289	0.362738
4	A4	36	66.8927	4.23877	0.362214
4	A4	37	67.0857	4.21044	0.361075
4	A4	38	67.2787	4.18213	0.359574
4	A4	39	67.4716	4.16127	0.358184
4	A4	40	67.6646	4.13801	0.357247
4	A4	41	67.8576	4.10949	0.356695
4	A4	42	68.0506	4.08235	0.356104
4	A4	43	68.2435	4.05369	0.354996
4	A4	44	68.4365	4.03348	0.353184
4	A4	45	68.6295	4.00226	0.350939
4	A4	46	68.8224	3.97358	0.348859
4	A4	47	69.0154	3.95491	0.34757
4	A4	48	69.2084	3.9319	0.347359
4	A4	49	69.4014	3.90495	0.348024
4	A4	50	69.5943	3.8764	0.349027
4	A4	51	69.7873	3.8541	0.349833
4	A4	52	69.9803	3.8231	0.350237
4	A4	53	70.1733	3.795	0.350438
4	A4	54	70.3662	3.77755	0.35083
4	A4	55	70.5592	3.7515	0.351759
4	A4	56	70.7522	3.72369	0.353409
4	A4	57	70.9451	3.69428	0.355882
4	A4	58	71.1381	3.66597	0.359289
4	A4	59	71.3311	3.64856	0.363671
4	A4	60	71.5241	3.6163	0.368773
4	A4	61	71.717	3.59761	0.373888
4	A4	62	71.91	3.56253	0.37801
4	A4	63	72.103	3.52802	0.380232
4	A4	64	72.296	3.50746	0.380154
4	A4	65	72.4889	3.47265	0.37805
4	A4	66	72.6819	3.44662	0.374692
4	A4	67	72.8749	3.42251	0.371004
4	A4	68	73.0678	3.39527	0.367718
4	A4	69	73.2608	3.36633	0.365218
4	A4	70	73.4538	3.34253	0.363563
4	A4	71	73.6468	3.31698	0.362615
4	A4	72	73.8397	3.28694	0.362187
4	A4	73	74.0327	3.26412	0.362139
4	A4	74	74.2257	3.23607	0.362384
4	A4	75	74.4186	3.21006	0.362859
4	A4	76	74.6116	3.18599	0.363467
4	A4	77	74.8046	3.15922	0.364062
4	A4	78	74.9976	3.12874	0.364489
4	A4	79	75.1905	3.10659	0.364666
4	A4	80	75.3835	3.0757	0.364628
4	A4	81	75.5765	3.04625	0.364527
4	A4	82	75.7695	3.02565	0.36459
4	A4	83	75.9624	2.99657	0.365086
4	A4	84	76.1554	2.96698	0.366345
4	A4	85	76.3484	2.94153	0.368744
4	A4	86	76.5413	2.91531	0.372677
4	A4	87	76.7343	2.89193	0.378435
4	A4	88	76.9273	2.86226	0.38612
4	A4	89	77.1203	2.83076	0.395689
4	A4	90	77.3132	2.80219	0.40711
4	A4	91	77.5062	2.77157	0.420578
4	A4	92	77.6992	2.74098	0.43667
4	A4	93	77.8922	2.70843	0.456409
4	A4	94	78.0851	2.67363	0.481244
4	A4	95	78.2781	2.64068	0.512961
4	A4	96	78.4711	2.60365	0.553587
4	A4	97	78.664	2.56401	0.605242
4	A4	98	78.857	2.51744	0.670022
4	A4	99	79.05	2.4717	0.749836
4	A4	100	79.243	2.41594	0.846217
4	A4	101	79.4359	2.35275	0.960067
4	A4	102	79.6289	2.278	1.09126
4	A4	103	79.8219	2.19289	1.23814
4	A4	104	80.0148	2.09601	1.39682
4	A4	105	80.2078	1.98524	1.5607
4	A4	106	80.4008	1.85319	1.72023
4	A4	107	80.5938	1.70579	1.86338
4	A4	108	80.7867	1.54174	1.97682
4	A4	109	80.9797	1.36898	2.04773
4	A4	110	81.1727	1.18968	2.06589
4	A4	111	81.3657	1.01583	2.02565
4	A4	112	81.5586	0.848883	1.92723
4	A4	113	81.7516	0.703849	1.77705
4	A4	114	81.9446	0.582562	1.58698
4	A4	115	82.1375	0.483753	1.3725
4	A4	116	82.3305	0.408836	1.15018
4	A4	117	82.5235	0.355288	0.935266
4	A4	118	82.7165	0.316054	0.739631
4	A4	119	82.9094	0.288363	0.570778
4	A4	120	83.1024	0.27094	0.431772
4	A4	121	83.2954	0.255064	0.321986
4	A4	122	83.4883	0.246074	0.238297
4	A4	123	83.6813	0.237717	0.176329
4	A4	124	83.8743	0.23229	0.131483
4	A4	125	84.0673	0.226982	0.0996107
4	A4	126	84.2602	0.222846	0.0773118
4	A4	127	84.4532	0.221596	0.0619568
4	A4	128	84.6462	0.217833	0.0515649
4	A4	129	84.8392	0.214835	0.0446589
4	A4	130	85.0321	0.212106	0.0401597
4	A4	131	85.2251	0.20978	0.0373145
4	A4	132	85.4181	0.207093	0.035622
4	A4	133	85.611	0.20566	0.0347335
4	A4	134	85.804	0.203395	0.0343533
4	A4	135	85.997	0.200379	0.0341895
4	A4	136	86.19	0.197567	0.0339731
4	A4	137	86.3829	0.193568	0.0335232
4	A4	138	86.5759	0.192378	0.0327929
4	A4	139	86.7689	0.190779	0.0318518
4	A4	140	86.9619	0.18703	0.0308098
4	A4	141	87.1548	0.186994	0.0297355
4	A4	142	87.3478	0.183587	0.0286288
4	A4	143	87.5408	0.181428	0.0274542
4	A4	144	87.7337	0.178673	0.0262017
4	A4	145	87.9267	0.178298	0.0249211
4	A4	146	88.1197	0.176553	0.0237045
4	A4	147	88.3127	0.175161	0.0226398
4	A4	148	88.5056	0.172738	0.0217759
4	A4	149	88.6986	0.17208	0.021122
4	A4	150	88.8916	0.170006	0.020669
4	A4	151	89.0845	0.167856	0.0203984
4	A4	152	89.2775	0.167626	0.0202734
4	A4	153	89.4705	0.164898	0.020224
4	A4	154	89.6635	0.163333	0.0201554
4	A4	155	89.8564	0.161723	0.0199813
4	A4	156	90.0494	0.161427	0.0196587
4	A4	157	90.2424	0.159081	0.0191997
4	A4	158	90.4353	0.157779	0.0186576
4	A4	159	90.6283	0.156733	0.0181018
4	A4	160	90.8213	0.155785	0.0175944
4	A4	161	91.0143	0.154269	0.0171725
4	A4	162	91.2072	0.153453	0.0168345
4	A4	163	91.4002	0.151618	0.0165369
4	A4	164	91.5932	0.150902	0.0162074
4	A4	165	91.7862	0.149727	0.0157791
4	A4	166	91.9791	0.14815	0.0152301
4	A4	167	92.1721	0.14673	0.0146107
4	A4	168	92.3651	0.146912	0.0140314
4	A4	169	92.558	0.145868	0.0136077
4	A4	170	92.751	0.145558	0.0133888
4	A4	171	92.944	0.143487	0.0133189
4	A4	172	93.137	0.142613	0.013265
4	A4	173	93.3299	0.141202	0.0130942
4	A4	174	93.5229	0.140388	0.012747
4	A4	175	93.7159	0.140242	0.0122471
4	A4	176	93.9089	0.139526	0.0116455
4	A4	177	94.1018	0.137975	0.010943
4	A4	178	94.2948	0.138063	0.010057
4	A4	179	94.4878	0.136713	0.0088668
4	A4	180	94.6807	0.134665	0.00731347
4	A4	181	94.8737	0.134917	0.00548179
5	A5	1	60.1387	4.70593	0.3195
5	A5	2	60.3317	4.69479	0.311665
5	A5	3	60.5246	4.68249	0.304421
5	A5	4	60.7176	4.66019	0.300008
5	A5	5	60.9106	4.65209	0.300047
5	A5	6	61.1036	4.6218	0.304867
5	A5	7	61.2965	4.60633	0.313422
5	A5	8	61.4895	4.58204	0.323726
5	A5	9	61.6825	4.55966	0.333623
5	A5	10	61.8755	4.524	0.341455
5	A5	11	62.0684	4.50387	0.346461
5	A5	12	62.2614	4.4814	0.348792
5	A5	13	62.4544	4.44853	0.349251
5	A5	14	62.6473	4.42485	0.348881
5	A5	15	62.8403	4.40382	0.348575
5	A5	16	63.0333	4.3767	0.348836
5	A5	17	63.2263	4.35256	0.349731
5	A5	18	63.4192	4.32621	0.351027
5	A5	19	63.6122	4.30007	0.352411
5	A5	20	63.8052	4.2741	0.353682
5	A5	21	63.9981	4.25191	0.354818
5	A5	22	64.1911	4.22123	0.355929
5	A5	23	64.3841	4.19629	0.35713
5	A5	24	64.5771	4.1746	0.35841
5	A5	25	64.77	4.14543	0.359567
5	A5	26	64.963	4.1235	0.360267
5	A5	27	65.156	4.08995	0.360212
5	A5	28	65.349	4.06593	0.35929
5	A5	29	65.5419	4.04344	0.357646
5	A5	30	65.7349	4.01427	0.355623
5	A5	31	65.9279	3.9872	0.353596
5	A5	32	66.1208	3.9657	0.351836
5	A5	33	66.3138	3.94064	0.350421
5	A5	34	66.5068	3.91466	0.349276
5	A5	35	66.6998	3.889	0.348268
5	A5	36	66.8927	3.85908	0.347306
5	A5	37	67.0857	3.84108	0.346364
5	A5	38	67.2787	3.81213	0.345461
5	A5	39	67.4716	3.78869	0.344679
5	A5	40	67.6646	3.76023	0.344183
5	A5	41	67.8576	3.73729	0.344208
5	A5	42	68.0506	3.71248	0.344928
5	A5	43	68.2435	3.68854	0.346263
5	A5	44	68.4365	3.66907	0.347774
5	A5	45	68.6295	3.63877	0.348804
5	A5	46	68.8224	3.60806	0.34879
5	A5	47	69.0154	3.58667	0.347583
5	A5	48	69.2084	3.5579	0.345504
5	A5	49	69.4014	3.53682	0.343153
5	A5	50	69.5943	3.51085	0.341099
5	A5	51	69.7873	3.49047	0.339682
5	A5	52	69.9803	3.4579	0.338949
5	A5	53	70.1733	3.43624	0.338727
5	A5	54	70.3662	3.41673	0.338695
5	A5	55	70.5592	3.38882	0.338487
5	A5	56	70.7522	3.36358	0.337849
5	A5	57	70.9451	3.33359	0.336813
5	A5	58	71.1381	3.31017	0.335753
5	A5	59	71.3311	3.29383	0.335262
5	A5	60	71.5241	3.26473	0.335866
5	A5	61	71.717	3.23917	0.337759
5	A5	62	71.91	3.22104	0.340733
5	A5	63	72.103	3.1938	0.344302
5	A5	64	72.296	3.16537	0.34797
5	A5	65	72.4889	3.14076	0.351447
5	A5	66	72.6819	3.11209	0.354696
5	A5	67	72.8749	3.09001	0.357782
5	A5	68	73.0678	3.0662	0.360621
5	A5	69	73.2608	3.03757	0.362885
5	A5	70	73.4538	3.00744	0.364089
5	A5	71	73.6468	2.98209	0.363866
5	A5	72	73.8397	2.95655	0.362188
5	A5	73	74.0327	2.92655	0.359432
5	A5	74	74.2257	2.90428	0.356214
5	A5	75	74.4186	2.87797	0.35316
5	A5	76	74.6116	2.85803	0.350694
5	A5	77	74.8046	2.82738	0.348985
5	A5	78	74.9976	2.80525	0.348024
5	A5	79	75.1905	2.77758	0.347746
5	A5	80	75.3835	2.75273	0.348085
5	A5	81	75.5765	2.73015	0.348944
5	A5	82	75.7695	2.70068	0.350158
5	A5	83	75.9624	2.67636	0.351499
5	A5	84	76.1554	2.65009	0.352763
5	A5	85	76.3484	2.62509	0.353881
5	A5	86	76.5413	2.59888	0.355
5	A5	87	76.7343	2.57096	0.356494
5	A5	88	76.9273	2.54685	0.358883
5	A5	89	77.1203	2.5222	0.362707
5	A5	90	77.3132	2.49394	0.368416
5	A5	91	77.5062	2.46852	0.376355
5	A5	92	77.6992	2.44011	0.386887
5	A5	93	77.8922	2.41055	0.400553
5	A5	94	78.0851	2.38385	0.418256
5	A5	95	78.2781	2.35247	0.441378
5	A5	96	78.4711	2.3219	0.471841
5	A5	97	78.664	2.28621	0.512067
5	A5	98	78.857	2.2504	0.564864
5	A5	99	79.05	2.21347	0.633117
5	A5	100	79.243	2.16977	0.719349
5	A5	101	79.4359	2.11559	0.825152
5	A5	102	79.6289	2.05465	0.950562
5	A5	103	79.8219	1.98493	1.09345
5	A5	104	80.0148	1.89586	1.24906
5	A5	105	80.2078	1.79422	1.40975
5	A5	106	80.4008	1.67468	1.56524
5	A5	107	80.5938	1.53992	1.7033
5	A5	108	80.7867	1.39097	1.81108
5	A5	109	80.9797	1.22964	1.87677
5	A5	110	81.1727	1.06697	1.89144
5	A5	111	81.3657	0.910392	1.85068
5	A5	112	81.5586	0.759606	1.75566
5	A5	113	81.7516	0.627601	1.61326
5	A5	114	81.9446	0.522182	1.43517
5	A5	115	82.1375	0.433584	1.23608
5	A5	116	82.3305	0.36887	1.03138
5	A5	117	82.5235	0.320358	0.834906
5	A5	118	82.7165	0.287585	0.657257
5	A5	119	82.9094	0.264262	0.504909
5	A5	120	83.1024	0.247775	0.380288
5	A5	121	83.2954	0.235428	0.282514
5	A5	122	83.4883	0.226923	0.208503
5	A5	123	83.6813	0.221265	0.154118
5	A5	124	83.8743	0.213996	0.115086
5	A5	125	84.0673	0.211582	0.0875967
5	A5	126	84.2602	0.207405	0.0685562
5	A5	127	84.4532	0.205228	0.0555876
5	A5	128	84.6462	0.203019	0.0469024
5	A5	129	84.8392	0.199381	0.041149
5	A5	130	85.0321	0.197381	0.0373072
5	A5	131	85.2251	0.194629	0.0346307
5	A5	132	85.4181	0.192438	0.0326149
5	A5	133	85.611	0.190638	0.0309638
5	A5	134	85.804	0.18796	0.0295491
5	A5	135	85.997	0.186217	0.0283616
5	A5	136	86.19	0.183979	0.0274579
5	A5	137	86.3829	0.183028	0.0268986
5	A5	138	86.5759	0.181168	0.0266912
5	A5	139	86.7689	0.179323	0.0267567
5	A5	140	86.9619	0.17652	0.0269409
5	A5	141	87.1548	0.175197	0.0270645
5	A5	142	87.3478	0.172588	0.0269853
5	A5	143	87.5408	0.170441	0.0266404
5	A5	144	87.7337	0.168859	0.026046
5	A5	145	87.9267	0.166892	0.0252678
5	A5	146	88.1197	0.165547	0.0243843
5	A5	147	88.3127	0.163827	0.0234721
5	A5	148	88.5056	0.161413	0.022613
5	A5	149	88.6986	0.160082	0.021899
5	A5	150	88.8916	0.158756	0.0214107
5	A5	151	89.0845	0.158106	0.0211695
5	A5	152	89.2775	0.154807	0.0211015
5	A5	153	89.4705	0.153086	0.0210549
5	A5	154	89.6635	0.151972	0.0208691
5	A5	155	89.8564	0.15108	0.0204533
5	A5	156	90.0494	0.148754	0.0198238
5	A5	157	90.2424	0.147315	0.0190826
5	A5	158	90.4353	0.147603	0.0183576
5	A5	159	90.6283	0.145352	0.0177428
5	A5	160	90.8213	0.144414	0.0172656
5	A5	161	91.0143	0.142895	0.0168902
5	A5	162	91.2072	0.141684	0.0165485
5	A5	163	91.4002	0.141226	0.0161776
5	A5	164	91.5932	0.139067	0.015749
5	A5	165	91.7862	0.138137	0.0152765
5	A5	166	91.9791	0.137779	0.0148051
5	A5	167	92.1721	0.136837	0.0143874
5	A5	168	92.3651	0.135399	0.0140581
5	A5	169	92.558	0.134444	0.0138213
5	A5	170	92.751	0.133579	0.0136515
5	A5	171	92.944	0.132606	0.0135023
5	A5	172	93.137	0.132167	0.013314
5	A5	173	93.3299	0.130051	0.0130208
5	A5	174	93.5229	0.1297	0.0125626
5	A5	175	93.7159	0.128729	0.0118983
5	A5	176	93.9089	0.127781	0.0110109
5	A5	177	94.1018	0.127818	0.00989943
5	A5	178	94.2948	0.126593	0.00857165
5	A5	179	94.4878	0.125853	0.00705332
5	A5	180	94.6807	0.125679	0.00541327
5	A5	181	94.8737	0.125337	0.003778
6	A6	1	60.1387	4.91961	0.348364
6	A6	2	60.3317	4.90061	0.343464
6	A6	3	60.5246	4.89251	0.339806
6	A6	4	60.7176	4.87093	0.338635
6	A6	5	60.9106	4.84975	0.340417
6	A6	6	61.1036	4.82012	0.344712
6	A6	7	61.2965	4.79826	0.350474
6	A6	8	61.4895	4.76922	0.35658
6	A6	9	61.6825	4.74114	0.362187
6	A6	10	61.8755	4.71996	0.366803
6	A6	11	62.0684	4.6932	0.370203
6	A6	12	62.2614	4.66425	0.37233
6	A6	13	62.4544	4.63352	0.373303
6	A6	14	62.6473	4.60998	0.373469
6	A6	15	62.8403	4.58089	0.373306
6	A6	16	63.0333	4.55339	0.373272
6	A6	17	63.2263	4.53119	0.373595
6	A6	18	63.4192	4.50021	0.374244
6	A6	19	63.6122	4.47852	0.375013
6	A6	20	63.8052	4.44255	0.375666
6	A6	21	63.9981	4.41768	0.376022
6	A6	22	64.1911	4.39841	0.375953
6	A6	23	64.3841	4.3642	0.375384
6	A6	24	64.5771	4.33918	0.374353
6	A6	25	64.77	4.30722	0.373082
6	A6	26	64.963	4.28263	0.371968
6	A6	27	65.156	4.26185	0.37139
6	A6	28	65.349	4.23104	0.371531
6	A6	29	65.5419	4.20616	0.372289
6	A6	30	65.7349	4.18131	0.373325
6	A6	31	65.9279	4.14481	0.374212
6	A6	32	66.1208	4.12859	0.374515
6	A6	33	66.3138	4.09747	0.37386
6	A6	34	66.5068	4.07188	0.371998
6	A6	35	66.6998	4.03895	0.368946
6	A6	36	66.8927	4.01309	0.365045
6	A6	37	67.0857	3.98912	0.360922
6	A6	38	67.2787	3.96425	0.357289
6	A6	39	67.4716	3.9374	0.354705
6	A6	40	67.6646	3.91282	0.353377
6	A6	41	67.8576	3.88229	0.353106
6	A6	42	68.0506	3.87173	0.353377
6	A6	43	68.2435	3.83837	0.353606
6	A6	44	68.4365	3.80587	0.353453
6	A6	45	68.6295	3.77866	0.352966
6	A6	46	68.8224	3.76408	0.352455
6	A6	47	69.0154	3.73836	0.352215
6	A6	48	69.2084	3.71001	0.352299
6	A6	49	69.4014	3.6791	0.352518
6	A6	50	69.5943	3.6577	0.352608
6	A6	51	69.7873	3.6348	0.352368
6	A6	52	69.9803	3.6062	0.351729
6	A6	53	70.1733	3.57979	0.35074
6	A6	54	70.3662	3.55353	0.349561
6	A6	55	70.5592	3.52976	0.348419
6	A6	56	70.7522	3.50726	0.347558
6	A6	57	70.9451	3.47661	0.347193
6	A6	58	71.1381	3.45453	0.347467
6	A6	59	71.3311	3.42831	0.348453
6	A6	60	71.5241	3.40658	0.350167
6	A6	61	71.717	3.3789	0.352582
6	A6	62	71.91	3.35336	0.355676
6	A6	63	72.103	3.32522	0.359401
6	A6	64	72.296	3.30388	0.363631
6	A6	65	72.4889	3.27695	0.368065
6	A6	66	72.6819	3.24748	0.372193
6	A6	67	72.8749	3.22	0.375394
6	A6	68	73.0678	3.19204	0.377115
6	A6	69	73.2608	3.16544	0.377085
6	A6	70	73.4538	3.13452	0.375435
6	A6	71	73.6468	3.10652	0.372658
6	A6	72	73.8397	3.08374	0.369429
6	A6	73	74.0327	3.05694	0.366346
6	A6	74	74.2257	3.03277	0.363763
6	A6	75	74.4186	3.005	0.361758
6	A6	76	74.6116	2.97892	0.360229
6	A6	77	74.8046	2.95468	0.359055
6	A6	78	74.9976	2.92721	0.358158
6	A6	79	75.1905	2.90357	0.357506
6	A6	80	75.3835	2.87568	0.357079
6	A6	81	75.5765	2.84982	0.356858
6	A6	82	75.7695	2.82119	0.356871
6	A6	83	75.9624	2.79812	0.357207
6	A6	84	76.1554	2.77356	0.358048
6	A6	85	76.3484	2.74351	0.359598
6	A6	86	76.5413	2.7199	0.362027
6	A6	87	76.7343	2.69542	0.365389
6	A6	88	76.9273	2.66937	0.369622
6	A6	89	77.1203	2.63846	0.374635
6	A6	90	77.3132	2.61051	0.380493
6	A6	91	77.5062	2.58481	0.387582
6	A6	92	77.6992	2.55353	0.396702
6	A6	93	77.8922	2.52829	0.409003
6	A6	94	78.0851	2.49984	0.425864
6	A6	95	78.2781	2.46753	0.44881
6	A6	96	78.4711	2.43678	0.479508
6	A6	97	78.664	2.40293	0.519858
6	A6	98	78.857	2.36447	0.572081
6	A6	99	79.05	2.32441	0.638698
6	A6	100	79.243	2.27966	0.722287
6	A6	101	79.4359	2.22866	0.824979
6	A6	102	79.6289	2.16744	0.947744
6	A6	103	79.8219	2.09915	1.08956
6	A6	104	80.0148	2.01337	1.24672
6	A6	105	80.2078	1.91158	1.41248
6	A6	106	80.4008	1.79505	1.5771
6	A6	107	80.5938	1.65925	1.72856
6	A6	108	80.7867	1.50938	1.85367
6	A6	109	80.9797	1.34821	1.9396
6	A6	110	81.1727	1.17811	1.97577
6	A6	111	81.3657	1.0109	1.95553
6	A6	112	81.5586	0.852629	1.87767
6	A6	113	81.7516	0.706576	1.74694
6	A6	114	81.9446	0.585354	1.57366
6	A6	115	82.1375	0.486461	1.37216
6	A6	116	82.3305	0.410359	1.1586
6	A6	117	82.5235	0.354161	0.948381
6	A6	118	82.7165	0.313831	0.754124
6	A6	119	82.9094	0.286579	0.584325
6	A6	120	83.1024	0.26732	0.443079
6	A6	121	83.2954	0.253226	0.330633
6	A6	122	83.4883	0.242739	0.244478
6	A6	123	83.6813	0.234744	0.180579
6	A6	124	83.8743	0.229643	0.134434
6	A6	125	84.0673	0.224455	0.101805
6	A6	126	84.2602	0.222082	0.0790886
6	A6	127	84.4532	0.216994	0.0634317
6	A6	128	84.6462	0.214216	0.0526912
6	A6	129	84.8392	0.211968	0.045326
6	A6	130	85.0321	0.209451	0.040262
6	A6	131	85.2251	0.20717	0.0367599
6	A6	132	85.4181	0.204367	0.034309
6	A6	133	85.611	0.202579	0.0325598
6	A6	134	85.804	0.199801	0.0312827
6	A6	135	85.997	0.198174	0.0303381
6	A6	136	86.19	0.196335	0.0296422
6	A6	137	86.3829	0.19411	0.0291345
6	A6	138	86.5759	0.191394	0.0287568
6	A6	139	86.7689	0.189752	0.0284475
6	A6	140	86.9619	0.188631	0.0281448
6	A6	141	87.1548	0.185257	0.027796
6	A6	142	87.3478	0.183339	0.0273665
6	A6	143	87.5408	0.182257	0.0268476
6	A6	144	87.7337	0.179934	0.0262555
6	A6	145	87.9267	0.177439	0.0256179
6	A6	146	88.1197	0.176709	0.0249527
6	A6	147	88.3127	0.174563	0.0242528
6	A6	148	88.5056	0.17308	0.0234959
6	A6	149	88.6986	0.17155	0.0226833
6	A6	150	88.8916	0.167805	0.0218811
6	A6	151	89.0845	0.16768	0.0212215
6	A6	152	89.2775	0.166957	0.0208403
6	A6	153	89.4705	0.165381	0.0207832
6	A6	154	89.6635	0.163458	0.0209499
6	A6	155	89.8564	0.160489	0.0211311
6	A6	156	90.0494	0.159605	0.0211187
6	A6	157	90.2424	0.158722	0.0208105
6	A6	158	90.4353	0.156576	0.0202414
6	A6	159	90.6283	0.155131	0.0195297
6	A6	160	90.8213	0.155374	0.0187911
6	A6	161	91.0143	0.153008	0.0180815
6	A6	162	91.2072	0.151237	0.0174016
6	A6	163	91.4002	0.150179	0.0167427
6	A6	164	91.5932	0.149798	0.0161255
6	A6	165	91.7862	0.149025	0.0155994
6	A6	166	91.9791	0.147502	0.0152056
6	A6	167	92.1721	0.146367	0.014943
6	A6	168	92.3651	0.145349	0.0147664
6	A6	169	92.558	0.144215	0.0146178
6	A6	170	92.751	0.143491	0.0144638
6	A6	171	92.944	0.141735	0.0143105
6	A6	172	93.137	0.141705	0.0141871
6	A6	173	93.3299	0.140086	0.0141114
6	A6	174	93.5229	0.140194	0.0140573
6	A6	175	93.7159	0.137367	0.0139419
6	A6	176	93.9089	0.137199	0.0136392
6	A6	177	94.1018	0.13644	0.0130094
6	A6	178	94.2948	0.13471	0.011938
6	A6	179	94.4878	0.134687	0.0103778
6	A6	180	94.6807	0.133189	0.00839001
6	A6	181	94.8737	0.131654	0.0061624
7	A7	1	60.1387	4.90508	0.340677
7	A7	2	60.3317	4.89097	0.335614
7	A7	3	60.5246	4.86877	0.331018
7	A7	4	60.7176	4.85363	0.328345
7	A7	5	60.9106	4.83574	0.328551
7	A7	6	61.1036	4.8078	0.33169
7	A7	7	61.2965	4.78898	0.336991
7	A7	8	61.4895	4.75599	0.34335
7	A7	9	61.6825	4.7344	0.34977
7	A7	10	61.8755	4.70672	0.355592
7	A7	11	62.0684	4.68738	0.360388
7	A7	12	62.2614	4.65961	0.36387
7	A7	13	62.4544	4.63036	0.36589
7	A7	14	62.6473	4.59668	0.366535
7	A7	15	62.8403	4.57909	0.366167
7	A7	16	63.0333	4.54846	0.365295
7	A7	17	63.2263	4.52554	0.364354
7	A7	18	63.4192	4.49736	0.363609
7	A7	19	63.6122	4.46944	0.363138
7	A7	20	63.8052	4.44772	0.362936
7	A7	21	63.9981	4.41909	0.362952
7	A7	22	64.1911	4.39088	0.363054
7	A7	23	64.3841	4.37045	0.362998
7	A7	24	64.5771	4.34327	0.362503
7	A7	25	64.77	4.31469	0.361403
7	A7	26	64.963	4.283	0.3598
7	A7	27	65.156	4.26265	0.358043
7	A7	28	65.349	4.24336	0.356549
7	A7	29	65.5419	4.20768	0.355561
7	A7	30	65.7349	4.19132	0.355022
7	A7	31	65.9279	4.15796	0.354616
7	A7	32	66.1208	4.14084	0.353959
7	A7	33	66.3138	4.1093	0.352828
7	A7	34	66.5068	4.08297	0.351271
7	A7	35	66.6998	4.05728	0.349618
7	A7	36	66.8927	4.03922	0.348317
7	A7	37	67.0857	4.00652	0.347741
7	A7	38	67.2787	3.98802	0.348037
7	A7	39	67.4716	3.95698	0.349054
7	A7	40	67.6646	3.93609	0.350396
7	A7	41	67.8576	3.9119	0.35157
7	A7	42	68.0506	3.88388	0.352189
7	A7	43	68.2435	3.85704	0.352148
7	A7	44	68.4365	3.82944	0.351668
7	A7	45	68.6295	3.80808	0.351127
7	A7	46	68.8224	3.7846	0.350764
7	A7	47	69.0154	3.75932	0.350511
7	A7	48	69.2084	3.73217	0.350028
7	A7	49	69.4014	3.7056	0.34897
7	A7	50	69.5943	3.67827	0.347265
7	A7	51	69.7873	3.65619	0.345198
7	A7	52	69.9803	3.62923	0.343284
7	A7	53	70.1733	3.60833	0.341985
7	A7	54	70.3662	3.58061	0.341512
7	A7	55	70.5592	3.56108	0.341815
7	A7	56	70.7522	3.53341	0.342731
7	A7	57	70.9451	3.50207	0.3442
7	A7	58	71.1381	3.4846	0.346365
7	A7	59	71.3311	3.45827	0.34947
7	A7	60	71.5241	3.43363	0.35362
7	A7	61	71.717	3.40846	0.358599
7	A7	62	71.91	3.38407	0.363817
7	A7	63	72.103	3.35429	0.368483
7	A7	64	72.296	3.32603	0.371827
7	A7	65	72.4889	3.301	0.373361
7	A7	66	72.6819	3.27031	0.372996
7	A7	67	72.8749	3.24251	0.371043
7	A7	68	73.0678	3.21565	0.368085
7	A7	69	73.2608	3.1939	0.364801
7	A7	70	73.4538	3.1656	0.36177
7	A7	71	73.6468	3.13562	0.359355
7	A7	72	73.8397	3.11897	0.357643
7	A7	73	74.0327	3.08801	0.356503
7	A7	74	74.2257	3.06473	0.35568
7	A7	75	74.4186	3.03842	0.354946
7	A7	76	74.6116	3.01215	0.354197
7	A7	77	74.8046	2.98753	0.353464
7	A7	78	74.9976	2.96323	0.352835
7	A7	79	75.1905	2.9388	0.352361
7	A7	80	75.3835	2.91118	0.352041
7	A7	81	75.5765	2.88407	0.351876
7	A7	82	75.7695	2.85918	0.351945
7	A7	83	75.9624	2.8321	0.352391
7	A7	84	76.1554	2.81224	0.353327
7	A7	85	76.3484	2.78404	0.354782
7	A7	86	76.5413	2.758	0.356731
7	A7	87	76.7343	2.73016	0.359202
7	A7	88	76.9273	2.70535	0.362387
7	A7	89	77.1203	2.6793	0.366613
7	A7	90	77.3132	2.65595	0.372296
7	A7	91	77.5062	2.6232	0.379877
7	A7	92	77.6992	2.59757	0.389902
7	A7	93	77.8922	2.57219	0.403108
7	A7	94	78.0851	2.53872	0.420521
7	A7	95	78.2781	2.51322	0.44345
7	A7	96	78.4711	2.48049	0.473512
7	A7	97	78.664	2.44712	0.512628
7	A7	98	78.857	2.40627	0.563048
7	A7	99	79.05	2.37072	0.627233
7	A7	100	79.243	2.32764	0.707574
7	A7	101	79.4359	2.27734	0.80594
7	A7	102	79.6289	2.21592	0.923149
7	A7	103	79.8219	2.14645	1.05843
7	A7	104	80.0148	2.06592	1.20892
7	A7	105	80.2078	1.96981	1.36922
7	A7	106	80.4008	1.8581	1.5312
7	A7	107	80.5938	1.73099	1.68418
7	A7	108	80.7867	1.58374	1.81566
7	A7	109	80.9797	1.42773	1.91273
7	A7	110	81.1727	1.26096	1.96386
7	A7	111	81.3657	1.09486	1.96087
7	A7	112	81.5586	0.931366	1.90055
7	A7	113	81.7516	0.78352	1.78566
7	A7	114	81.9446	0.656723	1.62478
7	A7	115	82.1375	0.550172	1.43114
7	A7	116	82.3305	0.466326	1.22056
7	A7	117	82.5235	0.40675	1.00892
7	A7	118	82.7165	0.36229	0.809885
7	A7	119	82.9094	0.331144	0.633236
7	A7	120	83.1024	0.310874	0.484302
7	A7	121	83.2954	0.293389	0.364279
7	A7	122	83.4883	0.281907	0.271245
7	A7	123	83.6813	0.273559	0.201421
7	A7	124	83.8743	0.267701	0.150327
7	A7	125	84.0673	0.261711	0.113626
7	A7	126	84.2602	0.257562	0.0876044
7	A7	127	84.4532	0.252982	0.0693433
7	A7	128	84.6462	0.251159	0.0566757
7	A7	129	84.8392	0.248979	0.0480256
7	A7	130	85.0321	0.246308	0.0422289
7	A7	131	85.2251	0.242874	0.0384089
7	A7	132	85.4181	0.240497	0.0359219
7	A7	133	85.611	0.239042	0.0343419
7	A7	134	85.804	0.235443	0.0334271
7	A7	135	85.997	0.234599	0.0330428
7	A7	136	86.19	0.232298	0.0330677
7	A7	137	86.3829	0.230145	0.0333305
7	A7	138	86.5759	0.226352	0.0336137
7	A7	139	86.7689	0.223654	0.0337059
7	A7	140	86.9619	0.221967	0.0334619
7	A7	141	87.1548	0.219175	0.0328301
7	A7	142	87.3478	0.217262	0.0318406
7	A7	143	87.5408	0.214179	0.0305787
7	A7	144	87.7337	0.212553	0.0291609
7	A7	145	87.9267	0.210467	0.0277122
7	A7	146	88.1197	0.208814	0.0263399
7	A7	147	88.3127	0.207808	0.0251057
7	A7	148	88.5056	0.205859	0.0240215
7	A7	149	88.6986	0.203298	0.023074
7	A7	150	88.8916	0.201632	0.022263
7	A7	151	89.0845	0.200372	0.0216156
7	A7	152	89.2775	0.199188	0.0211609
7	A7	153	89.4705	0.197147	0.0208886
7	A7	154	89.6635	0.195588	0.0207327
7	A7	155	89.8564	0.194303	0.0205983
7	A7	156	90.0494	0.192199	0.02041
7	A7	157	90.2424	0.19169	0.0201397
7	A7	158	90.4353	0.189929	0.0197955
7	A7	159	90.6283	0.188659	0.0193892
7	A7	160	90.8213	0.186906	0.0189118
7	A7	161	91.0143	0.185956	0.0183405
7	A7	162	91.2072	0.184472	0.0176659
7	A7	163	91.4002	0.182836	0.0169158
7	A7	164	91.5932	0.182605	0.0161559
7	A7	165	91.7862	0.181658	0.0154656
7	A7	166	91.9791	0.18057	0.0149125
7	A7	167	92.1721	0.178882	0.0145419
7	A7	168	92.3651	0.178206	0.0143817
7	A7	169	92.558	0.177591	0.0144385
7	A7	170	92.751	0.177122	0.014676
7	A7	171	92.944	0.175624	0.0149924
7	A7	172	93.137	0.173605	0.0152345
7	A7	173	93.3299	0.171903	0.0152595
7	A7	174	93.5229	0.171944	0.0150043
7	A7	175	93.7159	0.170306	0.0145019
7	A7	176	93.9089	0.170487	0.0138197
7	A7	177	94.1018	0.169123	0.0129699
7	A7	178	94.2948	0.167881	0.011868
7	A7	179	94.4878	0.166368	0.0103898
7	A7	180	94.6807	0.165941	0.008489
7	A7	181	94.8737	0.164483	0.00628954
8	A8	1	60.1387	5.10668	0.346721
8	A8	2	60.3317	5.09341	0.343682
8	A8	3	60.5246	5.07626	0.340887
8	A8	4	60.7176	5.05637	0.338822
8	A8	5	60.9106	5.03018	0.337757
8	A8	6	61.1036	5.00151	0.337868
8	A8	7	61.2965	4.97531	0.339361
8	A8	8	61.4895	4.95107	0.342526
8	A8	9	61.6825	4.93239	0.347485
8	A8	10	61.8755	4.90756	0.353899
8	A8	11	62.0684	4.8808	0.360864
8	A8	12	62.2614	4.84944	0.367159
8	A8	13	62.4544	4.82534	0.371694
8	A8	14	62.6473	4.79472	0.373959
8	A8	15	62.8403	4.75933	0.374152
8	A8	16	63.0333	4.73687	0.373027
8	A8	17	63.2263	4.71247	0.371488
8	A8	18	63.4192	4.68482	0.370242
8	A8	19	63.6122	4.65437	0.369619
8	A8	20	63.8052	4.62852	0.369581
8	A8	21	63.9981	4.6016	0.36986
8	A8	22	64.1911	4.58136	0.370154
8	A8	23	64.3841	4.54183	0.370294
8	A8	24	64.5771	4.51868	0.370304
8	A8	25	64.77	4.4909	0.370343
8	A8	26	64.963	4.47048	0.370474
8	A8	27	65.156	4.4361	0.370539
8	A8	28	65.349	4.41519	0.370152
8	A8	29	65.5419	4.38101	0.368937
8	A8	30	65.7349	4.35324	0.366801
8	A8	31	65.9279	4.33262	0.364082
8	A8	32	66.1208	4.29683	0.361418
8	A8	33	66.3138	4.27317	0.359413
8	A8	34	66.5068	4.25669	0.358299
8	A8	35	66.6998	4.22806	0.357823
8	A8	36	66.8927	4.19398	0.357466
8	A8	37	67.0857	4.16935	0.356825
8	A8	38	67.2787	4.1446	0.355894
8	A8	39	67.4716	4.1099	0.355006
8	A8	40	67.6646	4.09789	0.354539
8	A8	41	67.8576	4.06768	0.354561
8	A8	42	68.0506	4.03581	0.354737
8	A8	43	68.2435	4.01665	0.354478
8	A8	44	68.4365	3.98934	0.353312
8	A8	45	68.6295	3.95315	0.351175
8	A8	46	68.8224	3.93615	0.348503
8	A8	47	69.0154	3.90592	0.346059
8	A8	48	69.2084	3.88566	0.344616
8	A8	49	69.4014	3.86033	0.344611
8	A8	50	69.5943	3.83198	0.345985
8	A8	51	69.7873	3.8086	0.348232
8	A8	52	69.9803	3.78665	0.350608
8	A8	53	70.1733	3.75486	0.352448
8	A8	54	70.3662	3.72608	0.353423
8	A8	55	70.5592	3.69852	0.353621
8	A8	56	70.7522	3.67971	0.353419
8	A8	57	70.9451	3.64862	0.353276
8	A8	58	71.1381	3.62521	0.353584
8	A8	59	71.3311	3.59292	0.354654
8	A8	60	71.5241	3.5748	0.356736
8	A8	61	71.717	3.5418	0.359961
8	A8	62	71.91	3.52315	0.364183
8	A8	63	72.103	3.49216	0.368874
8	A8	64	72.296	3.46564	0.373181
8	A8	65	72.4889	3.43612	0.376215
8	A8	66	72.6819	3.40528	0.377416
8	A8	67	72.8749	3.37361	0.376793
8	A8	68	73.0678	3.35029	0.374899
8	A8	69	73.2608	3.32135	0.372548
8	A8	70	73.4538	3.29631	0.370473
8	A8	71	73.6468	3.26891	0.36907
8	A8	72	73.8397	3.24264	0.368337
8	A8	73	74.0327	3.21111	0.368003
8	A8	74	74.2257	3.19274	0.367701
8	A8	75	74.4186	3.15773	0.367124
8	A8	76	74.6116	3.13411	0.366122
8	A8	77	74.8046	3.10644	0.364721
8	A8	78	74.9976	3.07988	0.363096
8	A8	79	75.1905	3.0532	0.361493
8	A8	80	75.3835	3.02513	0.36016
8	A8	81	75.5765	3.00073	0.359295
8	A8	82	75.7695	2.96898	0.359027
8	A8	83	75.9624	2.94773	0.359424
8	A8	84	76.1554	2.91985	0.360491
8	A8	85	76.3484	2.89128	0.362195
8	A8	86	76.5413	2.86762	0.364495
8	A8	87	76.7343	2.8386	0.367409
8	A8	88	76.9273	2.80951	0.37106
8	A8	89	77.1203	2.78546	0.375729
8	A8	90	77.3132	2.7531	0.38187
8	A8	91	77.5062	2.72808	0.39014
8	A8	92	77.6992	2.69659	0.401368
8	A8	93	77.8922	2.66866	0.41656
8	A8	94	78.0851	2.6409	0.436895
8	A8	95	78.2781	2.6064	0.463762
8	A8	96	78.4711	2.57004	0.498845
8	A8	97	78.664	2.53903	0.544212
8	A8	98	78.857	2.49497	0.602327
8	A8	99	79.05	2.45255	0.675891
8	A8	100	79.243	2.40442	0.767455
8	A8	101	79.4359	2.34843	0.878828
8	A8	102	79.6289	2.28335	1.01037
8	A8	103	79.8219	2.20433	1.16032
8	A8	104	80.0148	2.10855	1.32425
8	A8	105	80.2078	2.00137	1.49489
8	A8	106	80.4008	1.87237	1.66227
8	A8	107	80.5938	1.72937	1.81429
8	A8	108	80.7867	1.56569	1.93779
8	A8	109	80.9797	1.39679	2.02009
8	A8	110	81.1727	1.21578	2.05081
8	A8	111	81.3657	1.04042	2.02362
8	A8	112	81.5586	0.870894	1.93772
8	A8	113	81.7516	0.721443	1.79836
8	A8	114	81.9446	0.594896	1.61636
8	A8	115	82.1375	0.489268	1.40655
8	A8	116	82.3305	0.410014	1.18545
8	A8	117	82.5235	0.353368	0.968754
8	A8	118	82.7165	0.312194	0.769205
8	A8	119	82.9094	0.282212	0.595291
8	A8	120	83.1024	0.262445	0.450963
8	A8	121	83.2954	0.248218	0.336259
8	A8	122	83.4883	0.23764	0.248444
8	A8	123	83.6813	0.22861	0.183284
8	A8	124	83.8743	0.223254	0.136133
8	A8	125	84.0673	0.219526	0.102665
8	A8	126	84.2602	0.213976	0.0792481
8	A8	127	84.4532	0.211356	0.0630447
8	A8	128	84.6462	0.208582	0.0519369
8	A8	129	84.8392	0.205893	0.0443873
8	A8	130	85.0321	0.202923	0.0392881
8	A8	131	85.2251	0.201751	0.0358384
8	A8	132	85.4181	0.19802	0.0334637
8	A8	133	85.611	0.196574	0.0317743
8	A8	134	85.804	0.193664	0.0305401
8	A8	135	85.997	0.19262	0.0296614
8	A8	136	86.19	0.189077	0.0291162
8	A8	137	86.3829	0.188832	0.0288947
8	A8	138	86.5759	0.186521	0.0289418
8	A8	139	86.7689	0.18352	0.0291316
8	A8	140	86.9619	0.180961	0.0292877
8	A8	141	87.1548	0.180344	0.0292339
8	A8	142	87.3478	0.176336	0.0288504
8	A8	143	87.5408	0.174261	0.0281102
8	A8	144	87.7337	0.172673	0.0270765
8	A8	145	87.9267	0.170843	0.0258674
8	A8	146	88.1197	0.169496	0.024606
8	A8	147	88.3127	0.16741	0.0233859
8	A8	148	88.5056	0.165876	0.0222699
8	A8	149	88.6986	0.164084	0.0213129
8	A8	150	88.8916	0.162441	0.0205771
8	A8	151	89.0845	0.161334	0.0201157
8	A8	152	89.2775	0.159916	0.0199339
8	A8	153	89.4705	0.157991	0.019965
8	A8	154	89.6635	0.156006	0.0200876
8	A8	155	89.8564	0.155116	0.0201811
8	A8	156	90.0494	0.153244	0.0201761
8	A8	157	90.2424	0.151905	0.020066
8	A8	158	90.4353	0.150891	0.019875
8	A8	159	90.6283	0.149152	0.0196133
8	A8	160	90.8213	0.147343	0.0192543
8	A8	161	91.0143	0.146386	0.0187495
8	A8	162	91.2072	0.144448	0.0180691
8	A8	163	91.4002	0.143623	0.0172375
8	A8	164	91.5932	0.142044	0.0163414
8	A8	165	91.7862	0.141916	0.0155027
8	A8	166	91.9791	0.140858	0.0148305
8	A8	167	92.1721	0.139293	0.01438
8	A8	168	92.3651	0.139281	0.0141404
8	A8	169	92.558	0.136509	0.0140537
8	A8	170	92.751	0.136991	0.014045
8	A8	171	92.944	0.135407	0.0140434
8	A8	172	93.137	0.134827	0.0139889
8	A8	173	93.3299	0.13298	0.0138354
8	A8	174	93.5229	0.131585	0.013556
8	A8	175	93.7159	0.131394	0.0131388
8	A8	176	93.9089	0.131345	0.0125624
8	A8	177	94.1018	0.129396	0.0117658
8	A8	178	94.2948	0.128711	0.0106527
8	A8	179	94.4878	0.126935	0.00914973
8	A8	180	94.6807	0.126549	0.00729062
8	A8	181	94.8737	0.127221	0.00525463
9	A9	1	60.1387	5.00094	0.354596
9	A9	2	60.3317	4.97868	0.352847
9	A9	3	60.5246	4.97018	0.351298
9	A9	4	60.7176	4.93879	0.350309
9	A9	5	60.9106	4.91545	0.350155
9	A9	6	61.1036	4.88868	0.350955
9	A9	7	61.2965	4.86776	0.352681
9	A9	8	61.4895	4.83688	0.355191
9	A9	9	61.6825	4.8137	0.358242
9	A9	10	61.8755	4.78983	0.361476
9	A9	11	62.0684	4.76289	0.364471
9	A9	12	62.2614	4.73688	0.366894
9	A9	13	62.4544	4.70979	0.368679
9	A9	14	62.6473	4.67575	0.370074
9	A9	15	62.8403	4.65277	0.371437
9	A9	16	63.0333	4.63122	0.372935
9	A9	17	63.2263	4.60594	0.374366
9	A9	18	63.4192	4.5742	0.375361
9	A9	19	63.6122	4.54281	0.375761
9	A9	20	63.8052	4.50994	0.375782
9	A9	21	63.9981	4.49263	0.375818
9	A9	22	64.1911	4.47318	0.375993
9	A9	23	64.3841	4.44376	0.375966
9	A9	24	64.5771	4.40038	0.375149
9	A9	25	64.77	4.38018	0.373191
9	A9	26	64.963	4.35959	0.370291
9	A9	27	65.156	4.32569	0.367119
9	A9	28	65.349	4.30172	0.36446
9	A9	29	65.5419	4.27813	0.362787
9	A9	30	65.7349	4.25278	0.362035
9	A9	31	65.9279	4.22477	0.361656
9	A9	32	66.1208	4.20606	0.360932
9	A9	33	66.3138	4.16773	0.359429
9	A9	34	66.5068	4.14385	0.357282
9	A9	35	66.6998	4.11879	0.355169
9	A9	36	66.8927	4.095	0.353878
9	A9	37	67.0857	4.07377	0.353844
9	A9	38	67.2787	4.04781	0.354899
9	A9	39	67.4716	4.018	0.356443
9	A9	40	67.6646	3.99231	0.357839
9	A9	41	67.8576	3.96314	0.358718
9	A9	42	68.0506	3.94007	0.359049
9	A9	43	68.2435	3.91973	0.358974
9	A9	44	68.4365	3.88915	0.35865
9	A9	45	68.6295	3.85665	0.358167
9	A9	46	68.8224	3.8398	0.357543
9	A9	47	69.0154	3.81105	0.356721
9	A9	48	69.2084	3.78652	0.355575
9	A9	49	69.4014	3.75853	0.353987
9	A9	50	69.5943	3.73428	0.351979
9	A9	51	69.7873	3.70053	0.3498
9	A9	52	69.9803	3.68587	0.347851
9	A9	53	70.1733	3.65837	0.346525
9	A9	54	70.3662	3.63332	0.34605
9	A9	55	70.5592	3.6069	0.346499
9	A9	56	70.7522	3.58105	0.347886
9	A9	57	70.9451	3.55804	0.350264
9	A9	58	71.1381	3.53115	0.353706
9	A9	59	71.3311	3.50635	0.358203
9	A9	60	71.5241	3.48168	0.363525
9	A9	61	71.717	3.45403	0.36918
9	A9	62	71.91	3.42758	0.37446
9	A9	63	72.103	3.40008	0.378585
9	A9	64	72.296	3.36702	0.380899
9	A9	65	72.4889	3.34442	0.381069
9	A9	66	72.6819	3.31069	0.37921
9	A9	67	72.8749	3.28428	0.375908
9	A9	68	73.0678	3.25546	0.372073
9	A9	69	73.2608	3.23199	0.368628
9	A9	70	73.4538	3.20699	0.36618
9	A9	71	73.6468	3.18461	0.364818
9	A9	72	73.8397	3.15245	0.364184
9	A9	73	74.0327	3.12703	0.36375
9	A9	74	74.2257	3.10147	0.363128
9	A9	75	74.4186	3.0734	0.362223
9	A9	76	74.6116	3.05084	0.361188
9	A9	77	74.8046	3.0265	0.360279
9	A9	78	74.9976	2.99643	0.359745
9	A9	79	75.1905	2.96996	0.359757
9	A9	80	75.3835	2.9465	0.360355
9	A9	81	75.5765	2.92175	0.36143
9	A9	82	75.7695	2.89172	0.362736
9	A9	83	75.9624	2.86425	0.363995
9	A9	84	76.1554	2.83927	0.365063
9	A9	85	76.3484	2.81207	0.36603
9	A9	86	76.5413	2.7858	0.367247
9	A9	87	76.7343	2.75903	0.369224
9	A9	88	76.9273	2.73273	0.372523
9	A9	89	77.1203	2.70627	0.377647
9	A9	90	77.3132	2.67786	0.385018
9	A9	91	77.5062	2.65096	0.395053
9	A9	92	77.6992	2.62102	0.408295
9	A9	93	77.8922	2.59177	0.425566
9	A9	94	78.0851	2.56048	0.448062
9	A9	95	78.2781	2.52876	0.477384
9	A9	96	78.4711	2.49881	0.515523
9	A9	97	78.664	2.45628	0.564825
9	A9	98	78.857	2.41689	0.627897
9	A9	99	79.05	2.37266	0.707359
9	A9	100	79.243	2.32619	0.805393
9	A9	101	79.4359	2.26706	0.923104
9	A9	102	79.6289	2.1957	1.05987
9	A9	103	79.8219	2.11302	1.21279
9	A9	104	80.0148	2.01799	1.37629
9	A9	105	80.2078	1.90517	1.54208
9	A9	106	80.4008	1.77484	1.69941
9	A9	107	80.5938	1.62847	1.83592
9	A9	108	80.7867	1.4671	1.93891
9	A9	109	80.9797	1.29992	1.99698
9	A9	110	81.1727	1.13056	2.00179
9	A9	111	81.3657	0.964106	1.9496
9	A9	112	81.5586	0.807734	1.84219
9	A9	113	81.7516	0.672361	1.68705
9	A9	114	81.9446	0.561016	1.49642
9	A9	115	82.1375	0.470816	1.28555
9	A9	116	82.3305	0.405554	1.07027
9	A9	117	82.5235	0.354705	0.864693
9	A9	118	82.7165	0.320433	0.679517
9	A9	119	82.9094	0.296704	0.521184
9	A9	120	83.1024	0.280355	0.392006
9	A9	121	83.2954	0.267467	0.290956
9	A9	122	83.4883	0.25928	0.214785
9	A9	123	83.6813	0.252306	0.159148
9	A9	124	83.8743	0.247609	0.11952
9	A9	125	84.0673	0.241778	0.0918064
9	A9	126	84.2602	0.238803	0.0726391
9	A9	127	84.4532	0.236034	0.0594361
9	A9	128	84.6462	0.23253	0.0503166
9	A9	129	84.8392	0.229413	0.0439645
9	A9	130	85.0321	0.227269	0.0394909
9	A9	131	85.2251	0.22443	0.0363133
9	A9	132	85.4181	0.223087	0.0340551
9	A9	133	85.611	0.220544	0.0324687
9	A9	134	85.804	0.217994	0.0313905
9	A9	135	85.997	0.215719	0.0307221
9	A9	136	86.19	0.214544	0.0304166
9	A9	137	86.3829	0.211187	0.0304461
9	A9	138	86.5759	0.20978	0.0307473
9	A9	139	86.7689	0.208564	0.0311714
9	A9	140	86.9619	0.206068	0.0314838
9	A9	141	87.1548	0.20083	0.0314281
9	A9	142	87.3478	0.199722	0.0308284
9	A9	143	87.5408	0.19779	0.0296681
9	A9	144	87.7337	0.195734	0.0280933
9	A9	145	87.9267	0.19353	0.0263472
9	A9	146	88.1197	0.192283	0.0246753
9	A9	147	88.3127	0.191137	0.0232537
9	A9	148	88.5056	0.189558	0.0221628
9	A9	149	88.6986	0.187458	0.0214005
9	A9	150	88.8916	0.186445	0.0209113
9	A9	151	89.0845	0.184268	0.0206144
9	A9	152	89.2775	0.182647	0.0204216
9	A9	153	89.4705	0.181024	0.0202532
9	A9	154	89.6635	0.179865	0.0200521
9	A9	155	89.8564	0.177905	0.0197899
9	A9	156	90.0494	0.177434	0.0194569
9	A9	157	90.2424	0.175847	0.0190443
9	A9	158	90.4353	0.174273	0.0185398
9	A9	159	90.6283	0.172132	0.0179471
9	A9	160	90.8213	0.171677	0.017314
9	A9	161	91.0143	0.170623	0.0167298
9	A9	162	91.2072	0.170724	0.0162802
9	A9	163	91.4002	0.168207	0.015988
9	A9	164	91.5932	0.167266	0.0157921
9	A9	165	91.7862	0.165744	0.0155878
9	A9	166	91.9791	0.165015	0.0153008
9	A9	167	92.1721	0.164035	0.0149403
9	A9	168	92.3651	0.162933	0.0145939
9	A9	169	92.558	0.161879	0.0143749
9	A9	170	92.751	0.162005	0.0143563
9	A9	171	92.944	0.15997	0.0145306
9	A9	172	93.137	0.158552	0.0148091
9	A9	173	93.3299	0.157926	0.0150548
9	A9	174	93.5229	0.157263	0.0151237
9	A9	175	93.7159	0.15425	0.0148965
9	A9	176	93.9089	0.154503	0.0142864
9	A9	177	94.1018	0.153745	0.0132374
9	A9	178	94.2948	0.15255	0.0117277
9	A9	179	94.4878	0.15054	0.00979546
9	A9	180	94.6807	0.150896	0.00757294
9	A9	181	94.8737	0.150919	0.00529017
10	A10	1	60.1387	5.22314	0.362129
10	A10	2	60.3317	5.20893	0.355511
10	A10	3	60.5246	5.18834	0.34932
10	A10	4	60.7176	5.15949	0.345669
10	A10	5	60.9106	5.15221	0.346134
10	A10	6	61.1036	5.12981	0.350992
10	A10	7	61.2965	5.09539	0.359081
10	A10	8	61.4895	5.07051	0.36836
10	A10	9	61.6825	5.04467	0.376809
10	A10	10	61.8755	5.01471	0.383132
10	A10	11	62.0684	4.98013	0.387026
10	A10	12	62.2614	4.9567	0.388943
10	A10	13	62.4544	4.93064	0.389668
10	A10	14	62.6473	4.90164	0.389936
10	A10	15	62.8403	4.86843	0.390257
10	A10	16	63.0333	4.84557	0.390913
10	A10	17	63.2263	4.81572	0.392015
10	A10	18	63.4192	4.77893	0.393421
10	A10	19	63.6122	4.76827	0.394705
10	A10	20	63.8052	4.73018	0.395219
10	A10	21	63.9981	4.69918	0.394383
10	A10	22	64.1911	4.66793	0.392041
10	A10	23	64.3841	4.63969	0.388605
10	A10	24	64.5771	4.61362	0.38488
10	A10	25	64.77	4.58909	0.381642
10	A10	26	64.963	4.55875	0.379263
10	A10	27	65.156	4.53808	0.377638
10	A10	28	65.349	4.50384	0.376418
10	A10	29	65.5419	4.47556	0.375332
10	A10	30	65.7349	4.45183	0.374372
10	A10	31	65.9279	4.42448	0.373722
10	A10	32	66.1208	4.39954	0.373537
10	A10	33	66.3138	4.36834	0.373764
10	A10	34	66.5068	4.34756	0.374136
10	A10	35	66.6998	4.31788	0.374328
10	A10	36	66.8927	4.28753	0.374194
10	A10	37	67.0857	4.25642	0.373861
10	A10	38	67.2787	4.23717	0.373633
10	A10	39	67.4716	4.20998	0.373739
10	A10	40	67.6646	4.17495	0.374126
10	A10	41	67.8576	4.15795	0.374391
10	A10	42	68.0506	4.1255	0.374004
10	A10	43	68.2435	4.09925	0.37262
10	A10	44	68.4365	4.0689	0.370354
10	A10	45	68.6295	4.03804	0.367802
10	A10	46	68.8224	4.01855	0.365747
10	A10	47	69.0154	3.99774	0.364757
10	A10	48	69.2084	3.96519	0.36491
10	A10	49	69.4014	3.93814	0.365785
10	A10	50	69.5943	3.91189	0.366696
10	A10	51	69.7873	3.88655	0.366995
10	A10	52	69.9803	3.8618	0.366358
10	A10	53	70.1733	3.82513	0.364939
10	A10	54	70.3662	3.8027	0.363334
10	A10	55	70.5592	3.77742	0.362343
10	A10	56	70.7522	3.75601	0.362644
10	A10	57	70.9451	3.72657	0.364513
10	A10	58	71.1381	3.69975	0.367795
10	A10	59	71.3311	3.67114	0.372033
10	A10	60	71.5241	3.64839	0.37669
10	A10	61	71.717	3.61822	0.381282
10	A10	62	71.91	3.58909	0.385428
10	A10	63	72.103	3.56041	0.388824
10	A10	64	72.296	3.53528	0.391243
10	A10	65	72.4889	3.50227	0.392538
10	A10	66	72.6819	3.47354	0.392666
10	A10	67	72.8749	3.4437	0.391672
10	A10	68	73.0678	3.41785	0.389667
10	A10	69	73.2608	3.38932	0.38681
10	A10	70	73.4538	3.35952	0.383358
10	A10	71	73.6468	3.33131	0.379718
10	A10	72	73.8397	3.30295	0.376454
10	A10	73	74.0327	3.27997	0.374157
10	A10	74	74.2257	3.25446	0.373223
10	A10	75	74.4186	3.2293	0.373661
10	A10	76	74.6116	3.19779	0.375065
10	A10	77	74.8046	3.17342	0.376758
10	A10	78	74.9976	3.14966	0.378046
10	A10	79	75.1905	3.11473	0.378523
10	A10	80	75.3835	3.08591	0.378209
10	A10	81	75.5765	3.05813	0.377512
10	A10	82	75.7695	3.03389	0.376991
10	A10	83	75.9624	3.00878	0.377076
10	A10	84	76.1554	2.97928	0.37793
10	A10	85	76.3484	2.94863	0.379568
10	A10	86	76.5413	2.923	0.38208
10	A10	87	76.7343	2.89573	0.385738
10	A10	88	76.9273	2.86674	0.390915
10	A10	89	77.1203	2.84051	0.397878
10	A10	90	77.3132	2.81316	0.406682
10	A10	91	77.5062	2.77739	0.417335
10	A10	92	77.6992	2.74838	0.430178
10	A10	93	77.8922	2.7143	0.446249
10	A10	94	78.0851	2.68365	0.467427
10	A10	95	78.2781	2.65262	0.496235
10	A10	96	78.4711	2.61868	0.535468
10	A10	97	78.664	2.58108	0.587822
10	A10	98	78.857	2.53992	0.655683
10	A10	99	79.05	2.4885	0.741048
10	A10	100	79.243	2.43829	0.845393
10	A10	101	79.4359	2.37743	0.969351
10	A10	102	79.6289	2.3024	1.11217
10	A10	103	79.8219	2.21371	1.27108
10	A10	104	80.0148	2.11503	1.4407
10	A10	105	80.2078	1.9984	1.61281
10	A10	106	80.4008	1.85853	1.77648
10	A10	107	80.5938	1.70836	1.9189
10	A10	108	80.7867	1.5391	2.02669
10	A10	109	80.9797	1.36354	2.08768
10	A10	110	81.1727	1.18436	2.09284
10	A10	111	81.3657	1.00964	2.03799
10	A10	112	81.5586	0.845906	1.92495
10	A10	113	81.7516	0.703221	1.76164
10	A10	114	81.9446	0.589156	1.56112
10	A10	115	82.1375	0.49372	1.33959
10	A10	116	82.3305	0.423532	1.11384
10	A10	117	82.5235	0.374329	0.898754
10	A10	118	82.7165	0.338722	0.705478
10	A10	119	82.9094	0.313273	0.540608
10	A10	120	83.1024	0.295349	0.406353
10	A10	121	83.2954	0.282661	0.301441
10	A10	122	83.4883	0.27397	0.222365
10	A10	123	83.6813	0.267382	0.164568
10	A10	124	83.8743	0.26126	0.12338
10	A10	125	84.0673	0.257197	0.0946052
10	A10	126	84.2602	0.252433	0.0748025
10	A10	127	84.4532	0.249719	0.0613301
10	A10	128	84.6462	0.247734	0.0522437
10	A10	129	84.8392	0.243758	0.0461442
10	A10	130	85.0321	0.240063	0.0420379
10	A10	131	85.2251	0.238954	0.0392334
10	A10	132	85.4181	0.235763	0.0372665
10	A10	133	85.611	0.233266	0.0358372
10	A10	134	85.804	0.231006	0.0347547
10	A10	135	85.997	0.228275	0.033897
10	A10	136	86.19	0.225997	0.0331864
10	A10	137	86.3829	0.223731	0.0325733
10	A10	138	86.5759	0.221486	0.0320233
10	A10	139	86.7689	0.218945	0.031504
10	A10	140	86.9619	0.216796	0.0309783
10	A10	141	87.1548	0.214914	0.0304029
10	A10	142	87.3478	0.212407	0.0297397
10	A10	143	87.5408	0.210053	0.0289694
10	A10	144	87.7337	0.208225	0.028101
10	A10	145	87.9267	0.206508	0.0271704
10	A10	146	88.1197	0.20385	0.0262234
10	A10	147	88.3127	0.203023	0.0252987
10	A10	148	88.5056	0.201785	0.0244251
10	A10	149	88.6986	0.198459	0.0236367
10	A10	150	88.8916	0.196479	0.0229871
10	A10	151	89.0845	0.196038	0.0225334
10	A10	152	89.2775	0.194753	0.0222918
10	A10	153	89.4705	0.19153	0.0222012
10	A10	154	89.6635	0.190045	0.0221335
10	A10	155	89.8564	0.188974	0.0219517
10	A10	156	90.0494	0.18711	0.0215731
10	A10	157	90.2424	0.185622	0.0209873
10	A10	158	90.4353	0.184589	0.0202285
10	A10	159	90.6283	0.183015	0.019334
10	A10	160	90.8213	0.181361	0.0183322
10	A10	161	91.0143	0.180115	0.0172641
10	A10	162	91.2072	0.179187	0.0162141
10	A10	163	91.4002	0.178836	0.0153136
10	A10	164	91.5932	0.177338	0.0147063
10	A10	165	91.7862	0.177005	0.014489
10	A10	166	91.9791	0.17563	0.0146608
10	A10	167	92.1721	0.175392	0.0151081
10	A10	168	92.3651	0.172756	0.0156386
10	A10	169	92.558	0.172097	0.0160536
10	A10	170	92.751	0.169689	0.0162256
10	A10	171	92.944	0.16984	0.0161371
10	A10	172	93.137	0.168379	0.0158593
10	A10	173	93.3299	0.16788	0.0154839
10	A10	174	93.5229	0.165561	0.0150555
10	A10	175	93.7159	0.165625	0.0145428
10	A10	176	93.9089	0.163438	0.0138538
10	A10	177	94.1018	0.163838	0.0128779
10	A10	178	94.2948	0.161444	0.0115303
10	A10	179	94.4878	0.161771	0.0097926
10	A10	180	94.6807	0.160872	0.00774407
10	A10	181	94.8737	0.159064	0.00556877
11	A11	1	60.1387	5.14288	0.358038
11	A11	2	60.3317	5.12645	0.355887
11	A11	3	60.5246	5.1145	0.353821
11	A11	4	60.7176	5.08058	0.352306
11	A11	5	60.9106	5.05968	0.351849
11	A11	6	61.1036	5.03648	0.352831
11	A11	7	61.2965	5.00864	0.355388
11	A11	8	61.4895	4.98244	0.359338
11	A11	9	61.6825	4.96747	0.364186
11	A11	10	61.8755	4.9314	0.369216
11	A11	11	62.0684	4.89965	0.373668
11	A11	12	62.2614	4.88867	0.37696
11	A11	13	62.4544	4.8505	0.378867
11	A11	14	62.6473	4.81971	0.379596
11	A11	15	62.8403	4.79408	0.379688
11	A11	16	63.0333	4.76732	0.379714
11	A11	17	63.2263	4.74893	0.379961
11	A11	18	63.4192	4.71258	0.380282
11	A11	19	63.6122	4.68658	0.380275
11	A11	20	63.8052	4.66315	0.379583
11	A11	21	63.9981	4.62591	0.37818
11	A11	22	64.1911	4.60562	0.3764
11	A11	23	64.3841	4.58024	0.37474
11	A11	24	64.5771	4.55238	0.373625
11	A11	25	64.77	4.52394	0.373232
11	A11	26	64.963	4.49957	0.373479
11	A11	27	65.156	4.47432	0.374098
11	A11	28	65.349	4.4442	0.374794
11	A11	29	65.5419	4.42147	0.375357
11	A11	30	65.7349	4.38912	0.375706
11	A11	31	65.9279	4.36339	0.375841
11	A11	32	66.1208	4.33838	0.37572
11	A11	33	66.3138	4.31704	0.375219
11	A11	34	66.5068	4.28226	0.374202
11	A11	35	66.6998	4.25397	0.372693
11	A11	36	66.8927	4.22685	0.370938
11	A11	37	67.0857	4.20833	0.369315
11	A11	38	67.2787	4.17657	0.36815
11	A11	39	67.4716	4.14786	0.367573
11	A11	40	67.6646	4.12703	0.36751
11	A11	41	67.8576	4.09745	0.367751
11	A11	42	68.0506	4.07264	0.368047
11	A11	43	68.2435	4.0452	0.368137
11	A11	44	68.4365	4.01803	0.367767
11	A11	45	68.6295	3.99461	0.366737
11	A11	46	68.8224	3.9645	0.364988
11	A11	47	69.0154	3.94225	0.362716
11	A11	48	69.2084	3.90705	0.360385
11	A11	49	69.4014	3.88657	0.358597
11	A11	50	69.5943	3.86829	0.357823
11	A11	51	69.7873	3.8362	0.358191
11	A11	52	69.9803	3.8116	0.359442
11	A11	53	70.1733	3.78589	0.361119
11	A11	54	70.3662	3.75978	0.36281
11	A11	55	70.5592	3.73092	0.36432
11	A11	56	70.7522	3.70705	0.365701
11	A11	57	70.9451	3.67942	0.367147
11	A11	58	71.1381	3.65164	0.368864
11	A11	59	71.3311	3.62745	0.370954
11	A11	60	71.5241	3.60052	0.373386
11	A11	61	71.717	3.57587	0.376039
11	A11	62	71.91	3.54129	0.378745
11	A11	63	72.103	3.51878	0.381318
11	A11	64	72.296	3.49362	0.383504
11	A11	65	72.4889	3.46401	0.384991
11	A11	66	72.6819	3.43162	0.385504
11	A11	67	72.8749	3.40769	0.384973
11	A11	68	73.0678	3.37489	0.383651
11	A11	69	73.2608	3.34901	0.382048
11	A11	70	73.4538	3.32592	0.380672
11	A11	71	73.6468	3.29988	0.379778
11	A11	72	73.8397	3.26702	0.379254
11	A11	73	74.0327	3.24609	0.378732
11	A11	74	74.2257	3.21427	0.377853
11	A11	75	74.4186	3.18602	0.376492
11	A11	76	74.6116	3.16426	0.374812
11	A11	77	74.8046	3.1356	0.373176
11	A11	78	74.9976	3.10576	0.371927
11	A11	79	75.1905	3.08562	0.371244
11	A11	80	75.3835	3.05853	0.371107
11	A11	81	75.5765	3.02663	0.371432
11	A11	82	75.7695	2.99558	0.37223
11	A11	83	75.9624	2.97605	0.373639
11	A11	84	76.1554	2.95178	0.375851
11	A11	85	76.3484	2.92017	0.378995
11	A11	86	76.5413	2.89313	0.38313
11	A11	87	76.7343	2.86492	0.388364
11	A11	88	76.9273	2.83808	0.394946
11	A11	89	77.1203	2.80747	0.40328
11	A11	90	77.3132	2.7837	0.413835
11	A11	91	77.5062	2.74695	0.427102
11	A11	92	77.6992	2.71851	0.443615
11	A11	93	77.8922	2.68778	0.464099
11	A11	94	78.0851	2.65335	0.489652
11	A11	95	78.2781	2.6184	0.521938
11	A11	96	78.4711	2.57854	0.563274
11	A11	97	78.664	2.53851	0.616538
11	A11	98	78.857	2.49927	0.684796
11	A11	99	79.05	2.45453	0.770765
11	A11	100	79.243	2.39345	0.876184
11	A11	101	79.4359	2.3349	1.0013
11	A11	102	79.6289	2.25479	1.14452
11	A11	103	79.8219	2.16747	1.30209
11	A11	104	80.0148	2.06305	1.46789
11	A11	105	80.2078	1.94665	1.63336
11	A11	106	80.4008	1.80529	1.78774
11	A11	107	80.5938	1.65734	1.9187
11	A11	108	80.7867	1.49181	2.01358
11	A11	109	80.9797	1.32087	2.06102
11	A11	110	81.1727	1.14488	2.05283
11	A11	111	81.3657	0.97608	1.98578
11	A11	112	81.5586	0.821764	1.86267
11	A11	113	81.7516	0.685686	1.69239
11	A11	114	81.9446	0.582794	1.48871
11	A11	115	82.1375	0.493483	1.26805
11	A11	116	82.3305	0.432703	1.04685
11	A11	117	82.5235	0.38502	0.839192
11	A11	118	82.7165	0.354199	0.655158
11	A11	119	82.9094	0.332412	0.500259
11	A11	120	83.1024	0.315792	0.375742
11	A11	121	83.2954	0.305976	0.279573
11	A11	122	83.4883	0.295171	0.207703
11	A11	123	83.6813	0.287895	0.15531
11	A11	124	83.8743	0.283493	0.117762
11	A11	125	84.0673	0.27764	0.0911743
11	A11	126	84.2602	0.274071	0.0725695
11	A11	127	84.4532	0.273283	0.0597666
11	A11	128	84.6462	0.26884	0.0511543
11	A11	129	84.8392	0.266227	0.0454925
11	A11	130	85.0321	0.26309	0.0418
11	A11	131	85.2251	0.260119	0.0393173
11	A11	132	85.4181	0.259156	0.0375014
11	A11	133	85.611	0.255059	0.0360192
11	A11	134	85.804	0.251681	0.0347265
11	A11	135	85.997	0.250616	0.033619
11	A11	136	86.19	0.249168	0.0327596
11	A11	137	86.3829	0.246244	0.0321979
11	A11	138	86.5759	0.244295	0.0319146
11	A11	139	86.7689	0.241038	0.0318186
11	A11	140	86.9619	0.239936	0.0317847
11	A11	141	87.1548	0.237015	0.0317085
11	A11	142	87.3478	0.234482	0.0315446
11	A11	143	87.5408	0.232308	0.0313145
11	A11	144	87.7337	0.230357	0.0310831
11	A11	145	87.9267	0.228437	0.0309193
11	A11	146	88.1197	0.225807	0.0308574
11	A11	147	88.3127	0.22436	0.0308866
11	A11	148	88.5056	0.221712	0.0309745
11	A11	149	88.6986	0.218618	0.0311107
11	A11	150	88.8916	0.216085	0.0313293
[truncated: 15,416 more rows]
