# Supplementary material for: Chlorpromazine induces cytotoxic autophagy in glioblastoma cells via endoplasmic reticulum stress and unfolded protein response
Source: J Exp Clin Cancer Res. 2021 Nov 5;40:347. doi: 10.1186/s13046-021-02144-w (PMC8569984; doi:10.1186/s13046-021-02144-w)
Supplement: Supplementary file 2 — Additional file 2. [file 13046_2021_2144_MOESM2_ESM.zip › Raw Data/RT-PCR/29-01-2021 ER stress RPE-1.xls]

## Sheet: Sample Setup
Block Type	Fast 96-Well Block (0.1mL)
Calibration Background is expired	No
Calibration Background performed on	01-08-2021
Calibration Normalization FAM-ROX is expired	No
Calibration Normalization FAM-ROX performed on	01-08-2021
Calibration Normalization VIC-ROX is expired	No
Calibration Normalization VIC-ROX performed on	01-08-2021
Calibration Pure Dye FAM is expired	No
Calibration Pure Dye FAM performed on	01-08-2021
Calibration Pure Dye NED is expired	No
Calibration Pure Dye NED performed on	01-08-2021
Calibration Pure Dye ROX is expired	No
Calibration Pure Dye ROX performed on	01-08-2021
Calibration Pure Dye SYBR is expired	No
Calibration Pure Dye SYBR performed on	01-08-2021
Calibration Pure Dye TAMRA is expired	No
Calibration Pure Dye TAMRA performed on	01-08-2021
Calibration Pure Dye VIC is expired	No
Calibration Pure Dye VIC performed on	01-08-2021
Calibration ROI is expired	No
Calibration ROI performed on	01-08-2021
Calibration Uniformity is expired	No
Calibration Uniformity performed on	01-08-2021
Chemistry	SYBR_GREEN
Date Created	2021-01-29 10:24:36 AM PST
Experiment Barcode
Experiment Comment
Experiment File Name	D:\Claudia (MP)\29-01-2021 ER stress RPE-1.eds
Experiment Name	29-01-2021 ER stress RPE-1
Experiment Run End Time	2021-01-29 03:20:12 AM PST
Experiment Type	Standard Curve
Instrument Name	278861431
Instrument Serial Number	278861431
Instrument Type	QuantStudio(TM) 6 Flex System
Passive Reference	ROX
Quantification Cycle Method	Ct
Signal Smoothing On	true
Stage/ Cycle where Analysis is performed	Stage 2, Step 2
User Name
Well	Well Position	Sample Name	Sample Color	Biogroup Name	Biogroup Color	Target Name	Target Color	Task	Reporter	Quencher	Quantity	Comments
1	A1	RPE-1 NT	RGB(176,23,31)			sXBP1	RGB(176,23,31)	UNKNOWN	SYBR	None
2	A2	RPE-1 NT	RGB(176,23,31)			sXBP1	RGB(176,23,31)	UNKNOWN	SYBR	None
3	A3	RPE-1 NT	RGB(176,23,31)			sXBP1	RGB(176,23,31)	UNKNOWN	SYBR	None
4	A4	RPE-1 CPZ	RGB(0,0,255)			sXBP1	RGB(176,23,31)	UNKNOWN	SYBR	None
5	A5	RPE-1 CPZ	RGB(0,0,255)			sXBP1	RGB(176,23,31)	UNKNOWN	SYBR	None
6	A6	RPE-1 CPZ	RGB(0,0,255)			sXBP1	RGB(176,23,31)	UNKNOWN	SYBR	None
7	A7	RPE-1 NT	RGB(176,23,31)			sXBP1	RGB(176,23,31)	UNKNOWN	SYBR	None
8	A8	RPE-1 NT	RGB(176,23,31)			sXBP1	RGB(176,23,31)	UNKNOWN	SYBR	None
9	A9	RPE-1 NT	RGB(176,23,31)			sXBP1	RGB(176,23,31)	UNKNOWN	SYBR	None
10	A10	RPE-1 CPZ	RGB(0,0,255)			sXBP1	RGB(176,23,31)	UNKNOWN	SYBR	None
11	A11	RPE-1 CPZ	RGB(0,0,255)			sXBP1	RGB(176,23,31)	UNKNOWN	SYBR	None
12	A12	RPE-1 CPZ	RGB(0,0,255)			sXBP1	RGB(176,23,31)	UNKNOWN	SYBR	None
13	B1	RPE-1 NT	RGB(176,23,31)			XBP1	RGB(0,0,255)	UNKNOWN	SYBR	None
14	B2	RPE-1 NT	RGB(176,23,31)			XBP1	RGB(0,0,255)	UNKNOWN	SYBR	None
15	B3	RPE-1 NT	RGB(176,23,31)			XBP1	RGB(0,0,255)	UNKNOWN	SYBR	None
16	B4	RPE-1 CPZ	RGB(0,0,255)			XBP1	RGB(0,0,255)	UNKNOWN	SYBR	None
17	B5	RPE-1 CPZ	RGB(0,0,255)			XBP1	RGB(0,0,255)	UNKNOWN	SYBR	None
18	B6	RPE-1 CPZ	RGB(0,0,255)			XBP1	RGB(0,0,255)	UNKNOWN	SYBR	None
19	B7	RPE-1 NT	RGB(176,23,31)			XBP1	RGB(0,0,255)	UNKNOWN	SYBR	None
20	B8	RPE-1 NT	RGB(176,23,31)			XBP1	RGB(0,0,255)	UNKNOWN	SYBR	None
21	B9	RPE-1 NT	RGB(176,23,31)			XBP1	RGB(0,0,255)	UNKNOWN	SYBR	None
22	B10	RPE-1 CPZ	RGB(0,0,255)			XBP1	RGB(0,0,255)	UNKNOWN	SYBR	None
23	B11	RPE-1 CPZ	RGB(0,0,255)			XBP1	RGB(0,0,255)	UNKNOWN	SYBR	None
24	B12	RPE-1 CPZ	RGB(0,0,255)			XBP1	RGB(0,0,255)	UNKNOWN	SYBR	None
25	C1	RPE-1 NT	RGB(176,23,31)			ATF4	RGB(0,139,69)	UNKNOWN	SYBR	None
26	C2	RPE-1 NT	RGB(176,23,31)			ATF4	RGB(0,139,69)	UNKNOWN	SYBR	None
27	C3	RPE-1 NT	RGB(176,23,31)			ATF4	RGB(0,139,69)	UNKNOWN	SYBR	None
28	C4	RPE-1 CPZ	RGB(0,0,255)			ATF4	RGB(0,139,69)	UNKNOWN	SYBR	None
29	C5	RPE-1 CPZ	RGB(0,0,255)			ATF4	RGB(0,139,69)	UNKNOWN	SYBR	None
30	C6	RPE-1 CPZ	RGB(0,0,255)			ATF4	RGB(0,139,69)	UNKNOWN	SYBR	None
31	C7	RPE-1 NT	RGB(176,23,31)			ATF4	RGB(0,139,69)	UNKNOWN	SYBR	None
32	C8	RPE-1 NT	RGB(176,23,31)			ATF4	RGB(0,139,69)	UNKNOWN	SYBR	None
33	C9	RPE-1 NT	RGB(176,23,31)			ATF4	RGB(0,139,69)	UNKNOWN	SYBR	None
34	C10	RPE-1 CPZ	RGB(0,0,255)			ATF4	RGB(0,139,69)	UNKNOWN	SYBR	None
35	C11	RPE-1 CPZ	RGB(0,0,255)			ATF4	RGB(0,139,69)	UNKNOWN	SYBR	None
36	C12	RPE-1 CPZ	RGB(0,0,255)			ATF4	RGB(0,139,69)	UNKNOWN	SYBR	None
37	D1	RPE-1 NT	RGB(176,23,31)			ATF6	RGB(238,238,0)	UNKNOWN	SYBR	None
38	D2	RPE-1 NT	RGB(176,23,31)			ATF6	RGB(238,238,0)	UNKNOWN	SYBR	None
39	D3	RPE-1 NT	RGB(176,23,31)			ATF6	RGB(238,238,0)	UNKNOWN	SYBR	None
40	D4	RPE-1 CPZ	RGB(0,0,255)			ATF6	RGB(238,238,0)	UNKNOWN	SYBR	None
41	D5	RPE-1 CPZ	RGB(0,0,255)			ATF6	RGB(238,238,0)	UNKNOWN	SYBR	None
42	D6	RPE-1 CPZ	RGB(0,0,255)			ATF6	RGB(238,238,0)	UNKNOWN	SYBR	None
43	D7	RPE-1 NT	RGB(176,23,31)			ATF6	RGB(238,238,0)	UNKNOWN	SYBR	None
44	D8	RPE-1 NT	RGB(176,23,31)			ATF6	RGB(238,238,0)	UNKNOWN	SYBR	None
45	D9	RPE-1 NT	RGB(176,23,31)			ATF6	RGB(238,238,0)	UNKNOWN	SYBR	None
46	D10	RPE-1 CPZ	RGB(0,0,255)			ATF6	RGB(238,238,0)	UNKNOWN	SYBR	None
47	D11	RPE-1 CPZ	RGB(0,0,255)			ATF6	RGB(238,238,0)	UNKNOWN	SYBR	None
48	D12	RPE-1 CPZ	RGB(0,0,255)			ATF6	RGB(238,238,0)	UNKNOWN	SYBR	None
49	E1	RPE-1 NT	RGB(176,23,31)			BIP	RGB(139,137,112)	UNKNOWN	SYBR	None
50	E2	RPE-1 NT	RGB(176,23,31)			BIP	RGB(139,137,112)	UNKNOWN	SYBR	None
51	E3	RPE-1 NT	RGB(176,23,31)			BIP	RGB(139,137,112)	UNKNOWN	SYBR	None
52	E4	RPE-1 CPZ	RGB(0,0,255)			BIP	RGB(139,137,112)	UNKNOWN	SYBR	None
53	E5	RPE-1 CPZ	RGB(0,0,255)			BIP	RGB(139,137,112)	UNKNOWN	SYBR	None
54	E6	RPE-1 CPZ	RGB(0,0,255)			BIP	RGB(139,137,112)	UNKNOWN	SYBR	None
55	E7	RPE-1 NT	RGB(176,23,31)			BIP	RGB(139,137,112)	UNKNOWN	SYBR	None
56	E8	RPE-1 NT	RGB(176,23,31)			BIP	RGB(139,137,112)	UNKNOWN	SYBR	None
57	E9	RPE-1 NT	RGB(176,23,31)			BIP	RGB(139,137,112)	UNKNOWN	SYBR	None
58	E10	RPE-1 CPZ	RGB(0,0,255)			BIP	RGB(139,137,112)	UNKNOWN	SYBR	None
59	E11	RPE-1 CPZ	RGB(0,0,255)			BIP	RGB(139,137,112)	UNKNOWN	SYBR	None
60	E12	RPE-1 CPZ	RGB(0,0,255)			BIP	RGB(139,137,112)	UNKNOWN	SYBR	None
61	F1	RPE-1 NT	RGB(176,23,31)			GAPDH	RGB(238,121,66)	UNKNOWN	SYBR	None
62	F2	RPE-1 NT	RGB(176,23,31)			GAPDH	RGB(238,121,66)	UNKNOWN	SYBR	None
63	F3	RPE-1 NT	RGB(176,23,31)			GAPDH	RGB(238,121,66)	UNKNOWN	SYBR	None
64	F4	RPE-1 CPZ	RGB(0,0,255)			GAPDH	RGB(238,121,66)	UNKNOWN	SYBR	None
65	F5	RPE-1 CPZ	RGB(0,0,255)			GAPDH	RGB(238,121,66)	UNKNOWN	SYBR	None
66	F6	RPE-1 CPZ	RGB(0,0,255)			GAPDH	RGB(238,121,66)	UNKNOWN	SYBR	None
67	F7	RPE-1 NT	RGB(176,23,31)			GAPDH	RGB(238,121,66)	UNKNOWN	SYBR	None
68	F8	RPE-1 NT	RGB(176,23,31)			GAPDH	RGB(238,121,66)	UNKNOWN	SYBR	None
69	F9	RPE-1 NT	RGB(176,23,31)			GAPDH	RGB(238,121,66)	UNKNOWN	SYBR	None
70	F10	RPE-1 CPZ	RGB(0,0,255)			GAPDH	RGB(238,121,66)	UNKNOWN	SYBR	None
71	F11	RPE-1 CPZ	RGB(0,0,255)			GAPDH	RGB(238,121,66)	UNKNOWN	SYBR	None
72	F12	RPE-1 CPZ	RGB(0,0,255)			GAPDH	RGB(238,121,66)	UNKNOWN	SYBR	None
73	G1
74	G2
75	G3
76	G4
77	G5
78	G6
79	G7
80	G8
81	G9
82	G10
83	G11
84	G12
85	H1
86	H2
87	H3
88	H4
89	H5
90	H6
91	H7
92	H8
93	H9
94	H10
95	H11
96	H12

## Sheet: Amplification Data
Block Type	Fast 96-Well Block (0.1mL)
Calibration Background is expired	No
Calibration Background performed on	01-08-2021
Calibration Normalization FAM-ROX is expired	No
Calibration Normalization FAM-ROX performed on	01-08-2021
Calibration Normalization VIC-ROX is expired	No
Calibration Normalization VIC-ROX performed on	01-08-2021
Calibration Pure Dye FAM is expired	No
Calibration Pure Dye FAM performed on	01-08-2021
Calibration Pure Dye NED is expired	No
Calibration Pure Dye NED performed on	01-08-2021
Calibration Pure Dye ROX is expired	No
Calibration Pure Dye ROX performed on	01-08-2021
Calibration Pure Dye SYBR is expired	No
Calibration Pure Dye SYBR performed on	01-08-2021
Calibration Pure Dye TAMRA is expired	No
Calibration Pure Dye TAMRA performed on	01-08-2021
Calibration Pure Dye VIC is expired	No
Calibration Pure Dye VIC performed on	01-08-2021
Calibration ROI is expired	No
Calibration ROI performed on	01-08-2021
Calibration Uniformity is expired	No
Calibration Uniformity performed on	01-08-2021
Chemistry	SYBR_GREEN
Date Created	2021-01-29 10:24:36 AM PST
Experiment Barcode
Experiment Comment
Experiment File Name	D:\Claudia (MP)\29-01-2021 ER stress RPE-1.eds
Experiment Name	29-01-2021 ER stress RPE-1
Experiment Run End Time	2021-01-29 03:20:12 AM PST
Experiment Type	Standard Curve
Instrument Name	278861431
Instrument Serial Number	278861431
Instrument Type	QuantStudio(TM) 6 Flex System
Passive Reference	ROX
Quantification Cycle Method	Ct
Signal Smoothing On	true
Stage/ Cycle where Analysis is performed	Stage 2, Step 2
User Name
Well	Cycle	Target Name	Rn	Delta Rn
1	1	sXBP1	0.743243	-0.0647702
1	2	sXBP1	0.775399	-0.0379544
1	3	sXBP1	0.808745	-0.00994952
1	4	sXBP1	0.822573	-0.00146286
1	5	sXBP1	0.829575	0.000198887
1	6	sXBP1	0.835954	0.00123645
1	7	sXBP1	0.843343	0.00328468
1	8	sXBP1	0.848342	0.00294276
1	9	sXBP1	0.852911	0.00217055
1	10	sXBP1	0.858907	0.00282611
1	11	sXBP1	0.863691	0.00226866
1	12	sXBP1	0.86901	0.00224753
1	13	sXBP1	0.874004	0.00190012
1	14	sXBP1	0.876534	-0.000910387
1	15	sXBP1	0.882578	-0.000207559
1	16	sXBP1	0.888268	0.000141933
1	17	sXBP1	0.892957	-0.000510291
1	18	sXBP1	0.898182	-0.00062655
1	19	sXBP1	0.902957	-0.00119205
1	20	sXBP1	0.906353	-0.00313716
1	21	sXBP1	0.912701	-0.00213029
1	22	sXBP1	0.921081	0.000908984
1	23	sXBP1	0.929399	0.00388585
1	24	sXBP1	0.943169	0.0123156
1	25	sXBP1	0.964408	0.0282137
1	26	sXBP1	1.00319	0.0616536
1	27	sXBP1	1.07229	0.125412
1	28	sXBP1	1.19383	0.241618
1	29	sXBP1	1.39903	0.441473
1	30	sXBP1	1.71246	0.749562
1	31	sXBP1	2.13231	1.16407
1	32	sXBP1	2.61356	1.63998
1	33	sXBP1	3.09806	2.11914
1	34	sXBP1	3.53185	2.54759
1	35	sXBP1	3.89646	2.90686
1	36	sXBP1	4.19286	3.19792
1	37	sXBP1	4.43389	3.4336
1	38	sXBP1	4.63049	3.62487
1	39	sXBP1	4.7764	3.76543
1	40	sXBP1	4.86737	3.85106
2	1	sXBP1	0.72426	-0.0494111
2	2	sXBP1	0.750703	-0.0279823
2	3	sXBP1	0.779182	-0.00451618
2	4	sXBP1	0.788431	-0.000281319
2	5	sXBP1	0.795077	0.00135198
2	6	sXBP1	0.799801	0.00106267
2	7	sXBP1	0.804727	0.00097441
2	8	sXBP1	0.810004	0.00123871
2	9	sXBP1	0.814602	0.000823159
2	10	sXBP1	0.818469	-0.000324099
2	11	sXBP1	0.823751	-5.54482e-05
2	12	sXBP1	0.829306	0.00048643
2	13	sXBP1	0.834569	0.000736484
2	14	sXBP1	0.840045	0.00119843
2	15	sXBP1	0.843454	-0.000406052
2	16	sXBP1	0.848934	6.02477e-05
2	17	sXBP1	0.854499	0.000611901
2	18	sXBP1	0.858992	9.1327e-05
2	19	sXBP1	0.862666	-0.00124762
2	20	sXBP1	0.866461	-0.00246664
2	21	sXBP1	0.873317	-0.000623176
2	22	sXBP1	0.880239	0.00128478
2	23	sXBP1	0.89012	0.00615247
2	24	sXBP1	0.906713	0.0177317
2	25	sXBP1	0.930853	0.0368591
2	26	sXBP1	0.973547	0.0745389
2	27	sXBP1	1.0521	0.148078
2	28	sXBP1	1.19041	0.281371
2	29	sXBP1	1.4198	0.505752
2	30	sXBP1	1.76311	0.844052
2	31	sXBP1	2.21554	1.29147
2	32	sXBP1	2.72774	1.79866
2	33	sXBP1	3.22511	2.29101
2	34	sXBP1	3.66457	2.72545
2	35	sXBP1	4.0304	3.08627
2	36	sXBP1	4.32761	3.37846
2	37	sXBP1	4.56323	3.60908
2	38	sXBP1	4.74977	3.7906
2	39	sXBP1	4.89341	3.92923
2	40	sXBP1	4.99138	4.02219
3	1	sXBP1	0.753093	-0.0474198
3	2	sXBP1	0.78037	-0.0257857
3	3	sXBP1	0.804035	-0.00776362
3	4	sXBP1	0.815241	-0.00220033
3	5	sXBP1	0.822672	-0.000412211
3	6	sXBP1	0.830261	0.00153332
3	7	sXBP1	0.836847	0.00247678
3	8	sXBP1	0.843034	0.00302095
3	9	sXBP1	0.848418	0.00276177
3	10	sXBP1	0.853124	0.00182553
3	11	sXBP1	0.859323	0.00238162
3	12	sXBP1	0.864997	0.00241235
3	13	sXBP1	0.869947	0.00171984
3	14	sXBP1	0.874258	0.000387956
3	15	sXBP1	0.878166	-0.0013471
3	16	sXBP1	0.884351	-0.000804361
3	17	sXBP1	0.889855	-0.000943262
3	18	sXBP1	0.895234	-0.00120751
3	19	sXBP1	0.899877	-0.00220758
3	20	sXBP1	0.905429	-0.00229802
3	21	sXBP1	0.911822	-0.0015478
3	22	sXBP1	0.921225	0.00221168
3	23	sXBP1	0.932533	0.00787749
3	24	sXBP1	0.948207	0.0179085
3	25	sXBP1	0.975302	0.0393601
3	26	sXBP1	1.02527	0.0836886
3	27	sXBP1	1.11498	0.167755
3	28	sXBP1	1.27141	0.318539
3	29	sXBP1	1.52891	0.570401
3	30	sXBP1	1.91371	0.949553
3	31	sXBP1	2.4066	1.4368
3	32	sXBP1	2.94961	1.97417
3	33	sXBP1	3.4723	2.49122
3	34	sXBP1	3.92533	2.9386
3	35	sXBP1	4.29529	3.30292
3	36	sXBP1	4.58575	3.58773
3	37	sXBP1	4.81192	3.80826
3	38	sXBP1	4.99872	3.98942
3	39	sXBP1	5.13808	4.12314
3	40	sXBP1	5.21597	4.19538
4	1	sXBP1	0.742151	-0.0202295
4	2	sXBP1	0.761963	-0.00337544
4	3	sXBP1	0.771675	0.00337833
4	4	sXBP1	0.77273	0.00147578
4	5	sXBP1	0.775149	0.000937335
4	6	sXBP1	0.777619	0.000449378
4	7	sXBP1	0.781276	0.00114904
4	8	sXBP1	0.783024	-6.07852e-05
4	9	sXBP1	0.78458	-0.00146236
4	10	sXBP1	0.786915	-0.00208532
4	11	sXBP1	0.789639	-0.00231895
4	12	sXBP1	0.792663	-0.0022527
4	13	sXBP1	0.795859	-0.00201455
4	14	sXBP1	0.798917	-0.00191368
4	15	sXBP1	0.801198	-0.0025904
4	16	sXBP1	0.805976	-0.000769931
4	17	sXBP1	0.810498	0.000794061
4	18	sXBP1	0.813911	0.00124911
4	19	sXBP1	0.816395	0.000776054
4	20	sXBP1	0.820023	0.00144663
4	21	sXBP1	0.825347	0.00381296
4	22	sXBP1	0.831925	0.0074332
4	23	sXBP1	0.843398	0.0159481
4	24	sXBP1	0.862441	0.0320332
4	25	sXBP1	0.894219	0.0608541
4	26	sXBP1	0.952213	0.11589
4	27	sXBP1	1.05726	0.217981
4	28	sXBP1	1.24114	0.398906
4	29	sXBP1	1.53599	0.690796
4	30	sXBP1	1.95804	1.10988
4	31	sXBP1	2.48023	1.62912
4	32	sXBP1	3.0358	2.18173
4	33	sXBP1	3.55351	2.69648
4	34	sXBP1	3.99195	3.13196
4	35	sXBP1	4.34714	3.4842
4	36	sXBP1	4.63058	3.76468
4	37	sXBP1	4.85652	3.98766
4	38	sXBP1	5.03401	4.16219
4	39	sXBP1	5.1607	4.28593
4	40	sXBP1	5.23978	4.36205
5	1	sXBP1	0.695745	-0.0154853
5	2	sXBP1	0.710567	-0.00349769
5	3	sXBP1	0.720803	0.00390354
5	4	sXBP1	0.721699	0.0019658
5	5	sXBP1	0.723843	0.00127547
5	6	sXBP1	0.727063	0.00166112
5	7	sXBP1	0.728554	0.000317108
5	8	sXBP1	0.72989	-0.00118117
5	9	sXBP1	0.731671	-0.00223419
5	10	sXBP1	0.734793	-0.00194731
5	11	sXBP1	0.738146	-0.00142856
5	12	sXBP1	0.740418	-0.00199008
5	13	sXBP1	0.741393	-0.00385016
5	14	sXBP1	0.746218	-0.00185929
5	15	sXBP1	0.748997	-0.00191454
5	16	sXBP1	0.752881	-0.000864771
5	17	sXBP1	0.755725	-0.000855344
5	18	sXBP1	0.75938	-3.48769e-05
5	19	sXBP1	0.763663	0.00141347
5	20	sXBP1	0.767746	0.00266219
5	21	sXBP1	0.772879	0.00496157
5	22	sXBP1	0.780883	0.0101306
5	23	sXBP1	0.793366	0.0197798
5	24	sXBP1	0.809969	0.0335485
5	25	sXBP1	0.840866	0.0616109
5	26	sXBP1	0.900798	0.118708
5	27	sXBP1	1.00705	0.222124
5	28	sXBP1	1.19378	0.406017
5	29	sXBP1	1.49436	0.703769
5	30	sXBP1	1.92326	1.12983
5	31	sXBP1	2.46021	1.66394
5	32	sXBP1	3.03658	2.23749
5	33	sXBP1	3.57179	2.76986
5	34	sXBP1	4.028	3.22324
5	35	sXBP1	4.40043	3.59283
5	36	sXBP1	4.70517	3.89474
5	37	sXBP1	4.94054	4.12727
5	38	sXBP1	5.11775	4.30165
5	39	sXBP1	5.24961	4.43067
5	40	sXBP1	5.34279	4.52102
6	1	sXBP1	0.687454	-0.011137
6	2	sXBP1	0.699813	-0.00149275
6	3	sXBP1	0.710483	0.00646285
6	4	sXBP1	0.711114	0.00437871
6	5	sXBP1	0.709846	0.000394964
6	6	sXBP1	0.710912	-0.00125365
6	7	sXBP1	0.713726	-0.00115436
6	8	sXBP1	0.716623	-0.000973047
6	9	sXBP1	0.717618	-0.00269295
6	10	sXBP1	0.719423	-0.00360282
6	11	sXBP1	0.723528	-0.00221249
6	12	sXBP1	0.727093	-0.00136313
6	13	sXBP1	0.729055	-0.00211541
6	14	sXBP1	0.731488	-0.00239717
6	15	sXBP1	0.73504	-0.0015611
6	16	sXBP1	0.738244	-0.00107212
6	17	sXBP1	0.742	-3.11298e-05
6	18	sXBP1	0.744804	5.85073e-05
6	19	sXBP1	0.748905	0.00144466
6	20	sXBP1	0.752532	0.00235643
6	21	sXBP1	0.758224	0.00533326
6	22	sXBP1	0.765084	0.00947869
6	23	sXBP1	0.775086	0.0167658
6	24	sXBP1	0.792173	0.0311373
6	25	sXBP1	0.821763	0.0580119
6	26	sXBP1	0.87661	0.110144
6	27	sXBP1	0.975016	0.205835
6	28	sXBP1	1.14853	0.376635
6	29	sXBP1	1.43307	0.658461
6	30	sXBP1	1.84681	1.06948
6	31	sXBP1	2.3691	1.58906
6	32	sXBP1	2.93495	2.1522
6	33	sXBP1	3.47225	2.68678
6	34	sXBP1	3.93486	3.14668
6	35	sXBP1	4.30406	3.51316
6	36	sXBP1	4.60089	3.80727
6	37	sXBP1	4.83571	4.03938
6	38	sXBP1	5.01649	4.21744
6	39	sXBP1	5.15576	4.354
6	40	sXBP1	5.24626	4.44178
7	1	sXBP1	0.713751	-0.0108735
7	2	sXBP1	0.724667	-0.00276875
7	3	sXBP1	0.73495	0.00470405
7	4	sXBP1	0.736709	0.00365266
7	5	sXBP1	0.73716	0.00129207
7	6	sXBP1	0.739109	0.000430407
7	7	sXBP1	0.739813	-0.0016758
7	8	sXBP1	0.742263	-0.00203708
7	9	sXBP1	0.745762	-0.00134818
7	10	sXBP1	0.748308	-0.0016135
7	11	sXBP1	0.750903	-0.0018285
7	12	sXBP1	0.752678	-0.00286463
7	13	sXBP1	0.756054	-0.00229941
7	14	sXBP1	0.759727	-0.00143671
7	15	sXBP1	0.761858	-0.00211729
7	16	sXBP1	0.765102	-0.00168332
7	17	sXBP1	0.769463	-0.000133498
7	18	sXBP1	0.772594	0.000186683
7	19	sXBP1	0.77576	0.000541793
7	20	sXBP1	0.780531	0.00250217
7	21	sXBP1	0.786567	0.00572808
7	22	sXBP1	0.794902	0.0112523
7	23	sXBP1	0.80764	0.0211792
7	24	sXBP1	0.828009	0.0387377
7	25	sXBP1	0.864638	0.0725556
7	26	sXBP1	0.933032	0.138139
7	27	sXBP1	1.05807	0.260367
7	28	sXBP1	1.26886	0.468346
7	29	sXBP1	1.59697	0.793644
7	30	sXBP1	2.04989	1.24375
7	31	sXBP1	2.58641	1.77746
7	32	sXBP1	3.13658	2.32482
7	33	sXBP1	3.63946	2.8249
7	34	sXBP1	4.06151	3.24413
7	35	sXBP1	4.4054	3.58521
7	36	sXBP1	4.68586	3.86286
7	37	sXBP1	4.90847	4.08266
7	38	sXBP1	5.08106	4.25243
7	39	sXBP1	5.21769	4.38626
7	40	sXBP1	5.30079	4.46655
8	1	sXBP1	0.698544	0.00352752
8	2	sXBP1	0.701873	0.00405184
8	3	sXBP1	0.706693	0.00606794
8	4	sXBP1	0.70679	0.00336133
8	5	sXBP1	0.706814	0.000581467
8	6	sXBP1	0.707741	-0.00129503
8	7	sXBP1	0.709233	-0.00260725
8	8	sXBP1	0.712976	-0.00166856
8	9	sXBP1	0.715258	-0.00219013
8	10	sXBP1	0.718526	-0.00172565
8	11	sXBP1	0.721744	-0.00131148
8	12	sXBP1	0.723935	-0.00192466
8	13	sXBP1	0.727101	-0.00156253
8	14	sXBP1	0.730222	-0.00124575
8	15	sXBP1	0.732951	-0.0013207
8	16	sXBP1	0.736804	-0.000271203
8	17	sXBP1	0.740822	0.000943396
8	18	sXBP1	0.742717	3.41033e-05
8	19	sXBP1	0.746805	0.00131808
8	20	sXBP1	0.749929	0.00163814
8	21	sXBP1	0.754273	0.00317847
8	22	sXBP1	0.764208	0.0103098
8	23	sXBP1	0.777231	0.0205283
8	24	sXBP1	0.796353	0.0368465
8	25	sXBP1	0.830706	0.0683956
8	26	sXBP1	0.896883	0.131769
8	27	sXBP1	1.01229	0.24437
8	28	sXBP1	1.21602	0.445302
8	29	sXBP1	1.53912	0.765596
8	30	sXBP1	1.9917	1.21537
8	31	sXBP1	2.54172	1.76259
8	32	sXBP1	3.11804	2.3361
8	33	sXBP1	3.64309	2.85835
8	34	sXBP1	4.08684	3.29929
8	35	sXBP1	4.45186	3.66151
8	36	sXBP1	4.7402	3.94705
8	37	sXBP1	4.9657	4.16975
8	38	sXBP1	5.1425	4.34374
8	39	sXBP1	5.27142	4.46986
8	40	sXBP1	5.35591	4.55154
9	1	sXBP1	0.693301	-0.018383
9	2	sXBP1	0.704996	-0.00981118
9	3	sXBP1	0.717438	-0.000493263
9	4	sXBP1	0.721628	0.000572746
9	5	sXBP1	0.723922	-0.000256851
9	6	sXBP1	0.727604	0.000300671
9	7	sXBP1	0.730136	-0.000291104
9	8	sXBP1	0.733577	2.61518e-05
9	9	sXBP1	0.738907	0.00223198
9	10	sXBP1	0.742153	0.00235433
9	11	sXBP1	0.742686	-0.000235811
9	12	sXBP1	0.745642	-0.000404452
9	13	sXBP1	0.747991	-0.00117903
9	14	sXBP1	0.750455	-0.00183888
9	15	sXBP1	0.753883	-0.00153426
9	16	sXBP1	0.756828	-0.00171291
9	17	sXBP1	0.760337	-0.00132824
9	18	sXBP1	0.764542	-0.000247096
9	19	sXBP1	0.768222	0.000309175
9	20	sXBP1	0.772341	0.00130431
9	21	sXBP1	0.776583	0.00242254
9	22	sXBP1	0.783694	0.00640977
9	23	sXBP1	0.795381	0.0149726
9	24	sXBP1	0.813467	0.0299351
9	25	sXBP1	0.84403	0.0573744
9	26	sXBP1	0.900002	0.110223
9	27	sXBP1	1.00388	0.210974
9	28	sXBP1	1.18543	0.389401
9	29	sXBP1	1.47824	0.679088
9	30	sXBP1	1.9049	1.10263
9	31	sXBP1	2.43731	1.63191
9	32	sXBP1	3.00865	2.20013
9	33	sXBP1	3.53939	2.72774
9	34	sXBP1	3.99272	3.17795
9	35	sXBP1	4.37144	3.55355
9	36	sXBP1	4.66284	3.84183
9	37	sXBP1	4.89206	4.06791
9	38	sXBP1	5.07742	4.25015
9	39	sXBP1	5.21216	4.38177
9	40	sXBP1	5.29818	4.46467
10	1	sXBP1	0.746312	-0.0362834
10	2	sXBP1	0.766583	-0.0199602
10	3	sXBP1	0.787405	-0.00308643
10	4	sXBP1	0.795962	0.00152351
10	5	sXBP1	0.800125	0.00173844
10	6	sXBP1	0.803072	0.000738394
10	7	sXBP1	0.807608	0.00132705
10	8	sXBP1	0.810738	0.000508789
10	9	sXBP1	0.814084	-9.25058e-05
10	10	sXBP1	0.818768	0.000644264
10	11	sXBP1	0.821529	-0.000542051
10	12	sXBP1	0.825117	-0.000901948
10	13	sXBP1	0.829477	-0.000489785
10	14	sXBP1	0.833937	2.25729e-05
10	15	sXBP1	0.837472	-0.000389358
10	16	sXBP1	0.841117	-0.000692273
10	17	sXBP1	0.844782	-0.000974743
10	18	sXBP1	0.847705	-0.00199923
10	19	sXBP1	0.85196	-0.00169203
10	20	sXBP1	0.857156	-0.000443676
10	21	sXBP1	0.862764	0.00121643
10	22	sXBP1	0.869079	0.00358458
10	23	sXBP1	0.878163	0.008721
10	24	sXBP1	0.893151	0.0197613
10	25	sXBP1	0.918569	0.041232
10	26	sXBP1	0.966635	0.08535
10	27	sXBP1	1.05195	0.16672
10	28	sXBP1	1.20192	0.312737
10	29	sXBP1	1.45158	0.55845
10	30	sXBP1	1.82611	0.929035
10	31	sXBP1	2.31496	1.41393
10	32	sXBP1	2.86384	1.95887
10	33	sXBP1	3.40025	2.49133
10	34	sXBP1	3.86513	2.95227
10	35	sXBP1	4.2512	3.33438
10	36	sXBP1	4.56346	3.6427
10	37	sXBP1	4.82055	3.89584
10	38	sXBP1	5.0193	4.09065
10	39	sXBP1	5.16797	4.23537
10	40	sXBP1	5.26328	4.32673
11	1	sXBP1	0.781884	-0.028957
11	2	sXBP1	0.801132	-0.0140631
11	3	sXBP1	0.818705	-0.00084365
11	4	sXBP1	0.825112	0.00120869
11	5	sXBP1	0.828356	9.81623e-05
11	6	sXBP1	0.832024	-0.000588037
11	7	sXBP1	0.836911	-5.50819e-05
11	8	sXBP1	0.841107	-0.000213184
11	9	sXBP1	0.846641	0.00096666
11	10	sXBP1	0.852317	0.00228783
11	11	sXBP1	0.855089	0.00070571
11	12	sXBP1	0.858287	-0.000450829
11	13	sXBP1	0.863452	0.000359943
11	14	sXBP1	0.867194	-0.00025175
11	15	sXBP1	0.870073	-0.00172753
11	16	sXBP1	0.874685	-0.00146965
11	17	sXBP1	0.878762	-0.00174643
11	18	sXBP1	0.883278	-0.00158487
11	19	sXBP1	0.888381	-0.000836026
11	20	sXBP1	0.892821	-0.000750881
11	21	sXBP1	0.899241	0.00131516
11	22	sXBP1	0.905856	0.00357576
11	23	sXBP1	0.915678	0.0090438
11	24	sXBP1	0.932508	0.0215193
11	25	sXBP1	0.960001	0.0446584
11	26	sXBP1	1.01018	0.0904825
11	27	sXBP1	1.09987	0.17582
11	28	sXBP1	1.26201	0.333607
11	29	sXBP1	1.53	0.597243
11	30	sXBP1	1.92668	0.989562
11	31	sXBP1	2.43987	1.4984
11	32	sXBP1	3.01093	2.0651
11	33	sXBP1	3.56394	2.61376
11	34	sXBP1	4.03918	3.08465
11	35	sXBP1	4.42859	3.4697
11	36	sXBP1	4.73569	3.77245
11	37	sXBP1	4.98031	4.01271
11	38	sXBP1	5.17212	4.20017
11	39	sXBP1	5.32144	4.34514
11	40	sXBP1	5.41658	4.43593
12	1	sXBP1	0.773361	-0.0349529
12	2	sXBP1	0.792634	-0.0197086
12	3	sXBP1	0.814317	-0.00205552
12	4	sXBP1	0.823312	0.00291016
12	5	sXBP1	0.825206	0.00077466
12	6	sXBP1	0.828846	0.000384802
12	7	sXBP1	0.831699	-0.000790824
12	8	sXBP1	0.835708	-0.000811312
12	9	sXBP1	0.840223	-0.000325995
12	10	sXBP1	0.84546	0.000881551
12	11	sXBP1	0.849186	0.000577763
12	12	sXBP1	0.851638	-0.000999241
12	13	sXBP1	0.85641	-0.000257147
12	14	sXBP1	0.860351	-0.000344869
12	15	sXBP1	0.864039	-0.000686507
12	16	sXBP1	0.868954	0.000199055
12	17	sXBP1	0.873255	0.000470093
12	18	sXBP1	0.877243	0.000428982
12	19	sXBP1	0.879606	-0.00123719
12	20	sXBP1	0.88333	-0.00154307
12	21	sXBP1	0.888181	-0.000721161
12	22	sXBP1	0.896078	0.00314577
12	23	sXBP1	0.906307	0.00934556
12	24	sXBP1	0.920187	0.0191961
12	25	sXBP1	0.94402	0.0389996
12	26	sXBP1	0.990694	0.0816444
12	27	sXBP1	1.07566	0.162582
12	28	sXBP1	1.2239	0.30679
12	29	sXBP1	1.47267	0.55153
12	30	sXBP1	1.85093	0.925759
12	31	sXBP1	2.35113	1.42193
12	32	sXBP1	2.9182	1.98497
12	33	sXBP1	3.47809	2.54084
12	34	sXBP1	3.97471	3.03343
12	35	sXBP1	4.37935	3.43404
12	36	sXBP1	4.69983	3.75049
12	37	sXBP1	4.96182	4.00844
12	38	sXBP1	5.16738	4.20998
12	39	sXBP1	5.31981	4.35838
12	40	sXBP1	5.41388	4.44842
13	1	XBP1	0.862058	-0.0436867
13	2	XBP1	0.886565	-0.0251052
13	3	XBP1	0.914221	-0.0033742
13	4	XBP1	0.925437	0.00191752
13	5	XBP1	0.929706	0.000261179
13	6	XBP1	0.934682	-0.000687472
13	7	XBP1	0.941346	5.18211e-05
13	8	XBP1	0.949468	0.00224833
13	9	XBP1	0.95479	0.0016458
13	10	XBP1	0.959509	0.00043954
13	11	XBP1	0.965069	7.51336e-05
13	12	XBP1	0.970278	-0.000641119
13	13	XBP1	0.975151	-0.00169283
13	14	XBP1	0.982525	-0.000243701
13	15	XBP1	0.994017	0.00532357
13	16	XBP1	1.01036	0.0157396
13	17	XBP1	1.03617	0.0356253
13	18	XBP1	1.08113	0.0746637
13	19	XBP1	1.1669	0.154505
13	20	XBP1	1.31553	0.297216
13	21	XBP1	1.55853	0.534283
13	22	XBP1	1.91137	0.881205
13	23	XBP1	2.3691	1.33301
13	24	XBP1	2.87778	1.83577
13	25	XBP1	3.3732	2.32526
13	26	XBP1	3.81842	2.76455
13	27	XBP1	4.1964	3.1366
13	28	XBP1	4.50748	3.44176
13	29	XBP1	4.76863	3.69699
13	30	XBP1	4.98175	3.90419
13	31	XBP1	5.16046	4.07697
13	32	XBP1	5.31196	4.22254
13	33	XBP1	5.4436	4.34825
13	34	XBP1	5.55333	4.45206
13	35	XBP1	5.64554	4.53835
13	36	XBP1	5.71512	4.60201
13	37	XBP1	5.76332	4.64428
13	38	XBP1	5.80831	4.68334
13	39	XBP1	5.83522	4.70433
13	40	XBP1	5.85892	4.72211
14	1	XBP1	0.876578	-0.0349672
14	2	XBP1	0.902319	-0.0152298
14	3	XBP1	0.920968	-0.00258504
14	4	XBP1	0.929153	-0.000403398
14	5	XBP1	0.935453	-0.000107228
14	6	XBP1	0.943305	0.00174117
14	7	XBP1	0.949272	0.00170444
14	8	XBP1	0.95624	0.00266884
14	9	XBP1	0.959431	-0.000143908
14	10	XBP1	0.964267	-0.00131175
14	11	XBP1	0.971658	7.55442e-05
14	12	XBP1	0.977139	-0.000447612
14	13	XBP1	0.981786	-0.00180386
14	14	XBP1	0.990206	0.000612803
14	15	XBP1	1.00004	0.00444073
14	16	XBP1	1.01591	0.0143071
14	17	XBP1	1.04131	0.0337027
14	18	XBP1	1.0828	0.0691876
14	19	XBP1	1.15576	0.136152
14	20	XBP1	1.28753	0.26191
14	21	XBP1	1.50952	0.477896
14	22	XBP1	1.84233	0.804709
14	23	XBP1	2.28775	1.24412
14	24	XBP1	2.80052	1.75089
14	25	XBP1	3.3118	2.25617
14	26	XBP1	3.77647	2.71483
14	27	XBP1	4.16594	3.0983
14	28	XBP1	4.49071	3.41707
14	29	XBP1	4.75054	3.67089
14	30	XBP1	4.96393	3.87828
14	31	XBP1	5.14441	4.05275
14	32	XBP1	5.29606	4.1984
14	33	XBP1	5.41956	4.31589
14	34	XBP1	5.52151	4.41184
14	35	XBP1	5.6069	4.49123
14	36	XBP1	5.67908	4.5574
14	37	XBP1	5.73327	4.60559
14	38	XBP1	5.77595	4.64227
14	39	XBP1	5.80839	4.6687
14	40	XBP1	5.82068	4.67499
15	1	XBP1	0.830723	-0.0310469
15	2	XBP1	0.853552	-0.0137538
15	3	XBP1	0.872124	-0.000718351
15	4	XBP1	0.880004	0.00162634
15	5	XBP1	0.884354	0.000439686
15	6	XBP1	0.889332	-0.000118492
15	7	XBP1	0.894675	-0.000311592
15	8	XBP1	0.901053	0.00053076
15	9	XBP1	0.906036	-2.22925e-05
15	10	XBP1	0.909683	-0.00191162
15	11	XBP1	0.915825	-0.00130572
15	12	XBP1	0.922091	-0.000575068
15	13	XBP1	0.928654	0.000451105
15	14	XBP1	0.935654	0.00191525
15	15	XBP1	0.946437	0.00716251
15	16	XBP1	0.962657	0.0178459
15	17	XBP1	0.988766	0.038419
15	18	XBP1	1.03514	0.0792599
15	19	XBP1	1.11636	0.154941
15	20	XBP1	1.2595	0.292541
15	21	XBP1	1.49576	0.52327
15	22	XBP1	1.85018	0.872158
15	23	XBP1	2.30965	1.32609
15	24	XBP1	2.82552	1.83642
15	25	XBP1	3.33272	2.33808
15	26	XBP1	3.79101	2.79083
15	27	XBP1	4.17984	3.17414
15	28	XBP1	4.50128	3.49004
15	29	XBP1	4.76121	3.74443
15	30	XBP1	4.97172	3.9494
15	31	XBP1	5.15497	4.12712
15	32	XBP1	5.30634	4.27296
15	33	XBP1	5.42614	4.38721
15	34	XBP1	5.52599	4.48153
15	35	XBP1	5.60922	4.55922
15	36	XBP1	5.67953	4.624
15	37	XBP1	5.73624	4.67517
15	38	XBP1	5.78533	4.71872
15	39	XBP1	5.81251	4.74037
15	40	XBP1	5.81583	4.73815
16	1	XBP1	0.77038	-0.0124172
16	2	XBP1	0.782015	-0.00347987
16	3	XBP1	0.790262	0.00207095
16	4	XBP1	0.791926	0.00103772
16	5	XBP1	0.793826	0.000240642
16	6	XBP1	0.795187	-0.00109532
16	7	XBP1	0.797769	-0.00121022
16	8	XBP1	0.800409	-0.00126767
16	9	XBP1	0.802627	-0.00174634
16	10	XBP1	0.805944	-0.00112661
16	11	XBP1	0.809092	-0.000676162
16	12	XBP1	0.813475	0.00101031
16	13	XBP1	0.817924	0.0027627
16	14	XBP1	0.826472	0.00861297
16	15	XBP1	0.838902	0.0183462
16	16	XBP1	0.860374	0.0371215
16	17	XBP1	0.897091	0.0711409
16	18	XBP1	0.965697	0.13705
16	19	XBP1	1.0893	0.257958
16	20	XBP1	1.30106	0.467017
16	21	XBP1	1.63064	0.793906
16	22	XBP1	2.08676	1.24732
16	23	XBP1	2.63161	1.78948
16	24	XBP1	3.1952	2.35038
16	25	XBP1	3.71383	2.86631
16	26	XBP1	4.16142	3.3112
16	27	XBP1	4.52337	3.67045
16	28	XBP1	4.81042	3.9548
16	29	XBP1	5.05261	4.19429
16	30	XBP1	5.24864	4.38763
16	31	XBP1	5.40567	4.54196
16	32	XBP1	5.54285	4.67644
16	33	XBP1	5.6538	4.78469
16	34	XBP1	5.75133	4.87953
16	35	XBP1	5.82922	4.95472
16	36	XBP1	5.88525	5.00805
16	37	XBP1	5.9314	5.05151
16	38	XBP1	5.96496	5.08237
16	39	XBP1	5.99346	5.10818
16	40	XBP1	6.00873	5.12075
17	1	XBP1	0.71339	-0.00263968
17	2	XBP1	0.718921	0.00154352
17	3	XBP1	0.721542	0.00281623
17	4	XBP1	0.721648	0.00157452
17	5	XBP1	0.721426	4.68113e-06
17	6	XBP1	0.720891	-0.00187784
17	7	XBP1	0.721604	-0.00251355
17	8	XBP1	0.724425	-0.00104033
17	9	XBP1	0.725248	-0.00156524
17	10	XBP1	0.726576	-0.00158446
17	11	XBP1	0.729928	0.000419059
17	12	XBP1	0.73209	0.00123371
17	13	XBP1	0.734738	0.00253324
17	14	XBP1	0.741103	0.00754989
17	15	XBP1	0.749416	0.0145156
17	16	XBP1	0.767027	0.0307782
17	17	XBP1	0.800202	0.062606
17	18	XBP1	0.85877	0.119826
17	19	XBP1	0.964857	0.224565
17	20	XBP1	1.14742	0.405782
17	21	XBP1	1.43654	0.693554
17	22	XBP1	1.84383	1.0995
17	23	XBP1	2.33308	1.5874
17	24	XBP1	2.84848	2.10145
17	25	XBP1	3.32569	2.57731
17	26	XBP1	3.73608	2.98636
17	27	XBP1	4.07247	3.32139
17	28	XBP1	4.35116	3.59873
17	29	XBP1	4.57698	3.8232
17	30	XBP1	4.7593	4.00418
17	31	XBP1	4.91214	4.15567
17	32	XBP1	5.0392	4.28138
17	33	XBP1	5.1414	4.38223
17	34	XBP1	5.22584	4.46533
17	35	XBP1	5.28707	4.52521
17	36	XBP1	5.34589	4.58269
17	37	XBP1	5.38986	4.62531
17	38	XBP1	5.42235	4.65645
17	39	XBP1	5.4433	4.67605
17	40	XBP1	5.45124	4.68264
18	1	XBP1	0.736163	-0.00193753
18	2	XBP1	0.742646	0.00124641
18	3	XBP1	0.746665	0.00196678
18	4	XBP1	0.74992	0.00192289
18	5	XBP1	0.750672	-0.000624571
18	6	XBP1	0.752122	-0.00247257
18	7	XBP1	0.756363	-0.0015306
18	8	XBP1	0.760765	-0.000427988
18	9	XBP1	0.765114	0.000621691
18	10	XBP1	0.766758	-0.00103295
18	11	XBP1	0.769872	-0.00121798
18	12	XBP1	0.774091	-0.000297645
18	13	XBP1	0.780781	0.00309295
18	14	XBP1	0.788087	0.00710039
18	15	XBP1	0.799238	0.014952
18	16	XBP1	0.817096	0.0295116
18	17	XBP1	0.848136	0.0572526
18	18	XBP1	0.906663	0.112481
18	19	XBP1	1.01159	0.214106
18	20	XBP1	1.19398	0.393196
18	21	XBP1	1.48704	0.682962
18	22	XBP1	1.90569	1.09831
18	23	XBP1	2.42396	1.61328
18	24	XBP1	2.97249	2.15851
18	25	XBP1	3.48555	2.66828
18	26	XBP1	3.93214	3.11156
18	27	XBP1	4.30552	3.48165
18	28	XBP1	4.60592	3.77875
18	29	XBP1	4.84656	4.01609
18	30	XBP1	5.04906	4.21529
18	31	XBP1	5.21121	4.37414
18	32	XBP1	5.34822	4.50785
18	33	XBP1	5.45416	4.6105
18	34	XBP1	5.54172	4.69476
18	35	XBP1	5.61771	4.76744
18	36	XBP1	5.68508	4.83151
18	37	XBP1	5.74063	4.88376
18	38	XBP1	5.78105	4.92088
18	39	XBP1	5.79855	4.93509
18	40	XBP1	5.80808	4.94132
19	1	XBP1	0.704078	-0.00884994
19	2	XBP1	0.714407	-0.00117107
19	3	XBP1	0.721746	0.00351826
19	4	XBP1	0.721639	0.000761367
19	5	XBP1	0.722479	-0.00104942
19	6	XBP1	0.725607	-0.000571216
19	7	XBP1	0.727124	-0.00170436
19	8	XBP1	0.729463	-0.00201514
19	9	XBP1	0.732234	-0.00189468
19	10	XBP1	0.734426	-0.00235185
19	11	XBP1	0.741388	0.00195977
19	12	XBP1	0.743454	0.00137558
19	13	XBP1	0.7467	0.00197169
19	14	XBP1	0.753092	0.00571331
19	15	XBP1	0.764311	0.0142824
19	16	XBP1	0.780071	0.027392
19	17	XBP1	0.81254	0.0572111
19	18	XBP1	0.868306	0.110327
19	19	XBP1	0.965912	0.205283
19	20	XBP1	1.13978	0.376499
19	21	XBP1	1.4207	0.654773
19	22	XBP1	1.82767	1.05909
19	23	XBP1	2.33506	1.56383
19	24	XBP1	2.8856	2.11172
19	25	XBP1	3.41202	2.63549
19	26	XBP1	3.87658	3.0974
19	27	XBP1	4.26598	3.48415
19	28	XBP1	4.58888	3.8044
19	29	XBP1	4.85252	4.06539
19	30	XBP1	5.06808	4.2783
19	31	XBP1	5.24402	4.45159
19	32	XBP1	5.39455	4.59947
19	33	XBP1	5.52236	4.72463
19	34	XBP1	5.62265	4.82227
19	35	XBP1	5.70558	4.90255
19	36	XBP1	5.77009	4.96441
19	37	XBP1	5.81766	5.00933
19	38	XBP1	5.86544	5.05446
19	39	XBP1	5.90182	5.08819
19	40	XBP1	5.92109	5.10481
20	1	XBP1	0.713995	-0.0109569
20	2	XBP1	0.724308	-0.00322472
20	3	XBP1	0.731852	0.00173874
20	4	XBP1	0.733694	0.00100029
20	5	XBP1	0.735478	0.000203853
20	6	XBP1	0.736995	-0.000860211
20	7	XBP1	0.738987	-0.00144875
20	8	XBP1	0.742023	-0.000993013
20	9	XBP1	0.745557	-3.94599e-05
20	10	XBP1	0.746526	-0.00165135
20	11	XBP1	0.749087	-0.0016712
20	12	XBP1	0.753451	0.000112527
20	13	XBP1	0.759528	0.00360858
20	14	XBP1	0.766979	0.00847911
20	15	XBP1	0.776891	0.0158102
20	16	XBP1	0.794206	0.0305453
20	17	XBP1	0.824026	0.0577844
20	18	XBP1	0.880244	0.111422
20	19	XBP1	0.981919	0.210516
20	20	XBP1	1.1586	0.384613
20	21	XBP1	1.4476	0.671033
20	22	XBP1	1.86756	1.08841
20	23	XBP1	2.39744	1.61571
20	24	XBP1	2.97355	2.18924
20	25	XBP1	3.51801	2.73112
20	26	XBP1	3.9905	3.20104
20	27	XBP1	4.37784	3.5858
20	28	XBP1	4.69562	3.901
20	29	XBP1	4.9538	4.15659
20	30	XBP1	5.16105	4.36126
20	31	XBP1	5.33231	4.52994
20	32	XBP1	5.47978	4.67483
20	33	XBP1	5.59781	4.79028
20	34	XBP1	5.6874	4.87729
20	35	XBP1	5.76344	4.95075
20	36	XBP1	5.82367	5.0084
20	37	XBP1	5.87264	5.05479
20	38	XBP1	5.91365	5.09321
20	39	XBP1	5.93689	5.11387
20	40	XBP1	5.95112	5.12552
21	1	XBP1	0.711172	-0.00585604
21	2	XBP1	0.71997	0.000307126
21	3	XBP1	0.725741	0.00344428
21	4	XBP1	0.7268	0.00186886
21	5	XBP1	0.728107	0.000540554
21	6	XBP1	0.729758	-0.000442996
21	7	XBP1	0.730292	-0.00254288
21	8	XBP1	0.733126	-0.00234358
21	9	XBP1	0.735835	-0.00226968
21	10	XBP1	0.738294	-0.0024447
21	11	XBP1	0.741474	-0.00189963
21	12	XBP1	0.745569	-0.000438551
21	13	XBP1	0.75031	0.0016681
21	14	XBP1	0.756137	0.00486021
21	15	XBP1	0.764875	0.0109639
21	16	XBP1	0.781986	0.0254396
21	17	XBP1	0.808539	0.0493581
21	18	XBP1	0.856493	0.0946775
21	19	XBP1	0.945783	0.181334
21	20	XBP1	1.1033	0.336213
21	21	XBP1	1.36341	0.593695
21	22	XBP1	1.75017	0.977814
21	23	XBP1	2.25461	1.47962
21	24	XBP1	2.82098	2.04336
21	25	XBP1	3.37144	2.59118
21	26	XBP1	3.86472	3.08183
21	27	XBP1	4.27168	3.48615
21	28	XBP1	4.59653	3.80837
21	29	XBP1	4.86443	4.07364
21	30	XBP1	5.09081	4.29738
21	31	XBP1	5.28066	4.48459
21	32	XBP1	5.43189	4.63319
21	33	XBP1	5.5509	4.74956
21	34	XBP1	5.65227	4.8483
21	35	XBP1	5.73501	4.92841
21	36	XBP1	5.8078	4.99856
21	37	XBP1	5.864	5.05213
21	38	XBP1	5.90834	5.09384
21	39	XBP1	5.9412	5.12406
21	40	XBP1	5.95222	5.13245
22	1	XBP1	2.65728	-0.104613
22	2	XBP1	2.71972	-0.0546627
22	3	XBP1	2.77549	-0.0113806
22	4	XBP1	2.79794	-0.00140819
22	5	XBP1	2.81075	-0.00109388
22	6	XBP1	2.82662	0.00229389
22	7	XBP1	2.84309	0.00627651
22	8	XBP1	2.85515	0.00585053
22	9	XBP1	2.86855	0.00675731
22	10	XBP1	2.87985	0.00557746
22	11	XBP1	2.88779	0.00102517
22	12	XBP1	2.8939	-0.00535173
22	13	XBP1	2.91057	-0.00116479
22	14	XBP1	2.92126	-0.00296167
22	15	XBP1	2.93229	-0.00442
22	16	XBP1	2.9549	0.0057019
22	17	XBP1	2.99646	0.03477
22	18	XBP1	3.07012	0.0959447
22	19	XBP1	3.18582	0.199155
22	20	XBP1	3.3766	0.377453
22	21	XBP1	3.66647	0.654837
22	22	XBP1	4.05842	1.0343
22	23	XBP1	4.50886	1.47225
22	24	XBP1	4.96415	1.91505
22	25	XBP1	5.36671	2.30512
22	26	XBP1	5.71256	2.63849
22	27	XBP1	5.99477	2.9082
22	28	XBP1	6.22934	3.13029
22	29	XBP1	6.4231	3.31156
22	30	XBP1	6.5886	3.46458
22	31	XBP1	6.72233	3.58582
22	32	XBP1	6.83336	3.68436
22	33	XBP1	6.92045	3.75897
22	34	XBP1	6.99181	3.81784
22	35	XBP1	7.04985	3.86339
22	36	XBP1	7.10503	3.90608
22	37	XBP1	7.14544	3.93401
22	38	XBP1	7.17691	3.95299
22	39	XBP1	7.19682	3.96041
22	40	XBP1	7.20194	3.95304
23	1	XBP1	0.804842	-0.0300525
23	2	XBP1	0.826009	-0.012306
23	3	XBP1	0.841895	0.000158909
23	4	XBP1	0.847308	0.00215077
23	5	XBP1	0.84924	0.000661785
23	6	XBP1	0.851995	-4.00218e-06
23	7	XBP1	0.85479	-0.000630212
23	8	XBP1	0.857138	-0.00170316
23	9	XBP1	0.860368	-0.00189384
23	10	XBP1	0.864052	-0.00163033
23	11	XBP1	0.868208	-0.000894872
23	12	XBP1	0.872865	0.000340848
23	13	XBP1	0.879389	0.0034441
23	14	XBP1	0.887288	0.00792178
23	15	XBP1	0.898966	0.016179
23	16	XBP1	0.923344	0.0371366
23	17	XBP1	0.964599	0.0749706
23	18	XBP1	1.03795	0.144904
23	19	XBP1	1.17023	0.273763
23	20	XBP1	1.39262	0.492726
23	21	XBP1	1.73176	0.828452
23	22	XBP1	2.1924	1.28566
23	23	XBP1	2.72779	1.81764
23	24	XBP1	3.26655	2.35297
23	25	XBP1	3.75094	2.83394
23	26	XBP1	4.16606	3.24564
23	27	XBP1	4.50563	3.58179
23	28	XBP1	4.78124	3.85398
23	29	XBP1	5.02025	4.08957
23	30	XBP1	5.21519	4.28109
23	31	XBP1	5.37283	4.43531
23	32	XBP1	5.49852	4.55758
23	33	XBP1	5.60536	4.661
23	34	XBP1	5.6962	4.74842
23	35	XBP1	5.77075	4.81954
23	36	XBP1	5.82932	4.8747
23	37	XBP1	5.87658	4.91854
23	38	XBP1	5.91647	4.955
23	39	XBP1	5.93901	4.97412
23	40	XBP1	5.94448	4.97617
24	1	XBP1	0.895713	-0.0395199
24	2	XBP1	0.917889	-0.0214982
24	3	XBP1	0.942677	-0.000863376
24	4	XBP1	0.949725	0.00202978
24	5	XBP1	0.951812	-3.70634e-05
24	6	XBP1	0.956398	0.000395137
24	7	XBP1	0.961788	0.00163099
24	8	XBP1	0.964496	0.000184508
24	9	XBP1	0.966467	-0.00199862
24	10	XBP1	0.969112	-0.00350751
24	11	XBP1	0.974895	-0.00187904
24	12	XBP1	0.982357	0.00142884
24	13	XBP1	0.985733	0.000650472
24	14	XBP1	0.991202	0.00196589
24	15	XBP1	1.00335	0.00995793
24	16	XBP1	1.0262	0.0286555
24	17	XBP1	1.0653	0.0636017
24	18	XBP1	1.13004	0.124184
24	19	XBP1	1.24795	0.237938
24	20	XBP1	1.44959	0.435427
24	21	XBP1	1.76576	0.747445
24	22	XBP1	2.2077	1.18524
24	23	XBP1	2.73902	1.71239
24	24	XBP1	3.28581	2.25503
24	25	XBP1	3.7877	2.75276
24	26	XBP1	4.21753	3.17844
24	27	XBP1	4.57021	3.52697
24	28	XBP1	4.85501	3.80762
24	29	XBP1	5.08973	4.03818
24	30	XBP1	5.2896	4.23389
24	31	XBP1	5.45082	4.39096
24	32	XBP1	5.58302	4.51901
24	33	XBP1	5.6883	4.62014
24	34	XBP1	5.7849	4.71258
24	35	XBP1	5.86664	4.79017
24	36	XBP1	5.92927	4.84864
24	37	XBP1	5.97538	4.89059
24	38	XBP1	6.00827	4.91933
24	39	XBP1	6.03404	4.94095
24	40	XBP1	6.05194	4.9547
25	1	ATF4	0.755284	-0.0379359
25	2	ATF4	0.780386	-0.0191797
25	3	ATF4	0.803931	-0.00198113
25	4	ATF4	0.813345	0.00108599
25	5	ATF4	0.819398	0.000792596
25	6	ATF4	0.825279	0.000327604
25	7	ATF4	0.831088	-0.000210045
25	8	ATF4	0.838779	0.00113468
25	9	ATF4	0.844512	0.000521929
25	10	ATF4	0.849748	-0.000588045
25	11	ATF4	0.854433	-0.00224966
25	12	ATF4	0.864195	0.00116609
25	13	ATF4	0.877738	0.0083631
25	14	ATF4	0.892505	0.0167833
25	15	ATF4	0.915233	0.0331651
25	16	ATF4	0.955825	0.0674105
25	17	ATF4	1.02624	0.131478
25	18	ATF4	1.15195	0.250842
25	19	ATF4	1.36519	0.45774
25	20	ATF4	1.69559	0.781788
25	21	ATF4	2.15104	1.2309
25	22	ATF4	2.69318	1.76669
25	23	ATF4	3.25169	2.31885
25	24	ATF4	3.76581	2.82663
25	25	ATF4	4.20155	3.25602
25	26	ATF4	4.57301	3.62113
25	27	ATF4	4.87702	3.9188
25	28	ATF4	5.12658	4.16201
25	29	ATF4	5.33209	4.36117
25	30	ATF4	5.49573	4.51847
25	31	ATF4	5.63794	4.65434
25	32	ATF4	5.75903	4.76908
25	33	ATF4	5.85964	4.86334
25	34	ATF4	5.9374	4.93475
25	35	ATF4	6.0011	4.99211
25	36	ATF4	6.05616	5.04082
25	37	ATF4	6.1001	5.07841
25	38	ATF4	6.13579	5.10776
25	39	ATF4	6.153	5.11862
25	40	ATF4	6.17407	5.13334
26	1	ATF4	0.665588	-0.00973216
26	2	ATF4	0.675557	-0.00511804
26	3	ATF4	0.688197	0.00216721
26	4	ATF4	0.69296	0.00157475
26	5	ATF4	0.696122	-0.000617972
26	6	ATF4	0.701297	-0.00079737
26	7	ATF4	0.706497	-0.000952748
26	8	ATF4	0.711275	-0.00152947
26	9	ATF4	0.717382	-0.000776951
26	10	ATF4	0.721617	-0.00189757
26	11	ATF4	0.727223	-0.00164656
26	12	ATF4	0.734362	0.000137954
26	13	ATF4	0.743918	0.00433872
26	14	ATF4	0.753683	0.00874936
26	15	ATF4	0.771727	0.0214384
26	16	ATF4	0.804161	0.0485175
26	17	ATF4	0.858633	0.0976347
26	18	ATF4	0.956816	0.190463
26	19	ATF4	1.12964	0.357927
26	20	ATF4	1.41185	0.634791
26	21	ATF4	1.82923	1.04681
26	22	ATF4	2.36427	1.5765
26	23	ATF4	2.95632	2.16319
26	24	ATF4	3.53625	2.73776
26	25	ATF4	4.0486	3.24477
26	26	ATF4	4.48697	3.67778
26	27	ATF4	4.84276	4.02822
26	28	ATF4	5.13162	4.31172
26	29	ATF4	5.3675	4.54224
26	30	ATF4	5.55836	4.72775
26	31	ATF4	5.72171	4.88574
26	32	ATF4	5.85009	5.00876
26	33	ATF4	5.9527	5.10602
26	34	ATF4	6.04984	5.1978
26	35	ATF4	6.12701	5.26962
26	36	ATF4	6.18509	5.32235
26	37	ATF4	6.23653	5.36844
26	38	ATF4	6.26736	5.39391
26	39	ATF4	6.29074	5.41194
26	40	ATF4	6.30739	5.42323
27	1	ATF4	0.764634	-0.0209704
27	2	ATF4	0.783352	-0.00814652
27	3	ATF4	0.797491	9.93902e-05
27	4	ATF4	0.803807	0.00052171
27	5	ATF4	0.808027	-0.00115137
27	6	ATF4	0.814693	-0.00037935
27	7	ATF4	0.8211	0.000134463
27	8	ATF4	0.82767	0.000811117
27	9	ATF4	0.833418	0.000664749
27	10	ATF4	0.838619	-2.71801e-05
27	11	ATF4	0.843951	-0.000589171
27	12	ATF4	0.850349	-8.43579e-05
27	13	ATF4	0.860007	0.00367976
27	14	ATF4	0.87611	0.0138901
27	15	ATF4	0.900766	0.0326518
27	16	ATF4	0.941462	0.067455
27	17	ATF4	1.01367	0.133772
27	18	ATF4	1.14196	0.256168
27	19	ATF4	1.36034	0.46865
27	20	ATF4	1.70023	0.80265
27	21	ATF4	2.16978	1.2663
27	22	ATF4	2.72931	1.81994
27	23	ATF4	3.31168	2.39641
27	24	ATF4	3.84657	2.92541
27	25	ATF4	4.30572	3.37867
27	26	ATF4	4.68238	3.74943
27	27	ATF4	4.98983	4.051
27	28	ATF4	5.24127	4.29654
27	29	ATF4	5.44082	4.4902
27	30	ATF4	5.60212	4.64561
27	31	ATF4	5.7418	4.77939
27	32	ATF4	5.85995	4.89165
27	33	ATF4	5.94786	4.97366
27	34	ATF4	6.01903	5.03893
27	35	ATF4	6.08687	5.10088
27	36	ATF4	6.13799	5.14612
27	37	ATF4	6.17222	5.17445
27	38	ATF4	6.19847	5.1948
27	39	ATF4	6.21811	5.20855
27	40	ATF4	6.21828	5.20283
28	1	ATF4	0.671061	-0.00132079
28	2	ATF4	0.676163	0.000600485
28	3	ATF4	0.68087	0.00212616
28	4	ATF4	0.682734	0.000809056
28	5	ATF4	0.684547	-0.000559191
28	6	ATF4	0.687651	-0.000635984
28	7	ATF4	0.690665	-0.000803138
28	8	ATF4	0.692938	-0.00171112
28	9	ATF4	0.696135	-0.00169475
28	10	ATF4	0.700068	-0.000943276
28	11	ATF4	0.704146	-4.6725e-05
28	12	ATF4	0.710832	0.00345896
28	13	ATF4	0.721091	0.0105363
28	14	ATF4	0.73985	0.0261148
28	15	ATF4	0.771134	0.0542177
28	16	ATF4	0.828117	0.108019
28	17	ATF4	0.932023	0.208744
28	18	ATF4	1.11481	0.388349
28	19	ATF4	1.41048	0.680842
28	20	ATF4	1.84185	1.10903
28	21	ATF4	2.38707	1.65107
28	22	ATF4	2.9837	2.24452
28	23	ATF4	3.55305	2.81069
28	24	ATF4	4.05231	3.30676
28	25	ATF4	4.46889	3.72016
28	26	ATF4	4.80927	4.05736
28	27	ATF4	5.08555	4.33046
28	28	ATF4	5.31243	4.55416
28	29	ATF4	5.49515	4.7337
28	30	ATF4	5.64512	4.88049
28	31	ATF4	5.76542	4.9976
28	32	ATF4	5.87336	5.10236
28	33	ATF4	5.95721	5.18304
28	34	ATF4	6.02199	5.24463
28	35	ATF4	6.07794	5.2974
28	36	ATF4	6.12094	5.33722
28	37	ATF4	6.15611	5.36921
28	38	ATF4	6.18251	5.39243
28	39	ATF4	6.20137	5.40811
28	40	ATF4	6.216	5.41956
29	1	ATF4	0.714739	-0.00832026
29	2	ATF4	0.724071	-0.00245158
29	3	ATF4	0.731486	0.00149992
29	4	ATF4	0.734787	0.00133678
29	5	ATF4	0.737174	0.000261044
29	6	ATF4	0.73979	-0.000586589
29	7	ATF4	0.74324	-0.000600233
29	8	ATF4	0.745669	-0.00163479
29	9	ATF4	0.747427	-0.00334055
29	10	ATF4	0.75229	-0.00194126
29	11	ATF4	0.758638	0.00094319
29	12	ATF4	0.76522	0.00406248
29	13	ATF4	0.777007	0.0123852
29	14	ATF4	0.796015	0.0279298
29	15	ATF4	0.828205	0.0566564
29	16	ATF4	0.890394	0.115383
29	17	ATF4	0.999826	0.221351
29	18	ATF4	1.18933	0.407386
29	19	ATF4	1.49353	0.708127
29	20	ATF4	1.9364	1.14754
29	21	ATF4	2.49063	1.6983
29	22	ATF4	3.09207	2.29628
29	23	ATF4	3.67074	2.87148
29	24	ATF4	4.17422	3.3715
29	25	ATF4	4.58733	3.78114
29	26	ATF4	4.93425	4.1246
29	27	ATF4	5.21927	4.40616
29	28	ATF4	5.45515	4.63857
29	29	ATF4	5.64529	4.82526
29	30	ATF4	5.80527	4.98177
29	31	ATF4	5.93324	5.10627
29	32	ATF4	6.03212	5.20169
29	33	ATF4	6.12473	5.29084
29	34	ATF4	6.19933	5.36198
29	35	ATF4	6.24898	5.40816
29	36	ATF4	6.28713	5.44284
29	37	ATF4	6.32326	5.47552
29	38	ATF4	6.35141	5.5002
29	39	ATF4	6.37417	5.51949
29	40	ATF4	6.38178	5.52364
30	1	ATF4	0.677854	-0.00492764
30	2	ATF4	0.685009	-0.00122263
30	3	ATF4	0.692479	0.00279775
30	4	ATF4	0.694355	0.00122489
30	5	ATF4	0.695196	-0.00138336
30	6	ATF4	0.698688	-0.00134063
30	7	ATF4	0.702871	-0.000607444
30	8	ATF4	0.704988	-0.00193998
30	9	ATF4	0.708817	-0.00155977
30	10	ATF4	0.712715	-0.00111137
30	11	ATF4	0.717723	0.000447517
30	12	ATF4	0.724198	0.00347238
30	13	ATF4	0.735652	0.0114776
30	14	ATF4	0.753476	0.0258515
30	15	ATF4	0.783969	0.0528956
30	16	ATF4	0.837268	0.102745
30	17	ATF4	0.936	0.198028
30	18	ATF4	1.1094	0.367979
30	19	ATF4	1.39428	0.649409
30	20	ATF4	1.81782	1.0695
30	21	ATF4	2.36393	1.61216
30	22	ATF4	2.97753	2.22231
30	23	ATF4	3.57546	2.81679
30	24	ATF4	4.10068	3.33856
30	25	ATF4	4.53797	3.77241
30	26	ATF4	4.89709	4.12808
30	27	ATF4	5.19329	4.42082
30	28	ATF4	5.43187	4.65596
30	29	ATF4	5.62554	4.84618
30	30	ATF4	5.79207	5.00926
30	31	ATF4	5.92445	5.13819
30	32	ATF4	6.03017	5.24046
30	33	ATF4	6.12102	5.32786
30	34	ATF4	6.1963	5.39969
30	35	ATF4	6.24226	5.44219
30	36	ATF4	6.28706	5.48355
30	37	ATF4	6.32614	5.51918
30	38	ATF4	6.35391	5.5435
30	39	ATF4	6.37508	5.56122
30	40	ATF4	6.3816	5.56429
31	1	ATF4	0.648987	-0.0066616
31	2	ATF4	0.657036	-0.00198963
31	3	ATF4	0.664169	0.00176657
31	4	ATF4	0.666779	0.000999911
31	5	ATF4	0.66855	-0.000606159
31	6	ATF4	0.67215	-0.0003832
31	7	ATF4	0.675421	-0.000489558
31	8	ATF4	0.678116	-0.0011714
31	9	ATF4	0.680318	-0.00234539
31	10	ATF4	0.684377	-0.00166336
31	11	ATF4	0.689558	0.000140195
31	12	ATF4	0.696547	0.00375239
31	13	ATF4	0.707768	0.0115962
31	14	ATF4	0.727592	0.0280437
31	15	ATF4	0.759673	0.0567479
31	16	ATF4	0.82039	0.114089
31	17	ATF4	0.929713	0.220034
31	18	ATF4	1.11711	0.404053
31	19	ATF4	1.41653	0.700102
31	20	ATF4	1.84589	1.12608
31	21	ATF4	2.37819	1.655
31	22	ATF4	2.94751	2.22094
31	23	ATF4	3.4921	2.76216
31	24	ATF4	3.96183	3.22851
31	25	ATF4	4.35276	3.61607
31	26	ATF4	4.67314	3.93307
31	27	ATF4	4.93346	4.19001
31	28	ATF4	5.14974	4.40292
31	29	ATF4	5.33026	4.58005
31	30	ATF4	5.47293	4.71936
31	31	ATF4	5.59326	4.8363
31	32	ATF4	5.69293	4.9326
31	33	ATF4	5.77086	5.00715
31	34	ATF4	5.83691	5.06983
31	35	ATF4	5.88913	5.11867
31	36	ATF4	5.93034	5.1565
31	37	ATF4	5.96629	5.18907
31	38	ATF4	5.99293	5.21234
31	39	ATF4	6.01011	5.22614
31	40	ATF4	6.02308	5.23573
32	1	ATF4	0.725973	-0.0125219
32	2	ATF4	0.740835	-0.00265666
32	3	ATF4	0.753547	0.00505841
32	4	ATF4	0.756256	0.00277003
32	5	ATF4	0.760839	0.00235585
32	6	ATF4	0.763317	-0.000162722
32	7	ATF4	0.766076	-0.00240104
32	8	ATF4	0.769492	-0.00398137
32	9	ATF4	0.769852	-0.00861842
32	10	ATF4	0.775464	-0.00800292
32	11	ATF4	0.786342	-0.00212266
32	12	ATF4	0.79728	0.00381875
32	13	ATF4	0.809744	0.0112861
32	14	ATF4	0.821656	0.0182006
32	15	ATF4	0.85055	0.0420977
32	16	ATF4	0.913211	0.0997621
32	17	ATF4	1.02474	0.206298
32	18	ATF4	1.21652	0.393077
32	19	ATF4	1.52254	0.694099
32	20	ATF4	1.96087	1.12743
32	21	ATF4	2.50706	1.66863
32	22	ATF4	3.09917	2.25574
32	23	ATF4	3.65781	2.80938
32	24	ATF4	4.14332	3.2899
32	25	ATF4	4.54412	3.6857
32	26	ATF4	4.87593	4.01251
32	27	ATF4	5.14636	4.27794
32	28	ATF4	5.3626	4.48918
32	29	ATF4	5.54071	4.6623
32	30	ATF4	5.68611	4.80271
32	31	ATF4	5.80479	4.91638
32	32	ATF4	5.9059	5.0125
32	33	ATF4	5.98293	5.08453
32	34	ATF4	6.04442	5.14103
32	35	ATF4	6.09534	5.18695
32	36	ATF4	6.14617	5.23279
32	37	ATF4	6.17714	5.25875
32	38	ATF4	6.19284	5.26946
32	39	ATF4	6.21428	5.2859
32	40	ATF4	6.21829	5.28491
33	1	ATF4	0.660197	-0.00345791
33	2	ATF4	0.666631	-0.00058769
33	3	ATF4	0.673067	0.00228384
33	4	ATF4	0.675797	0.00145029
33	5	ATF4	0.678291	0.000379805
33	6	ATF4	0.681226	-0.000249007
33	7	ATF4	0.682988	-0.00205078
33	8	ATF4	0.685522	-0.00308138
33	9	ATF4	0.689099	-0.00306831
33	10	ATF4	0.694549	-0.00118187
33	11	ATF4	0.700122	0.000826646
33	12	ATF4	0.70755	0.00469077
33	13	ATF4	0.718036	0.0116127
33	14	ATF4	0.735937	0.0259503
33	15	ATF4	0.76518	0.0516287
33	16	ATF4	0.820493	0.103378
33	17	ATF4	0.922355	0.201676
33	18	ATF4	1.09612	0.371874
33	19	ATF4	1.38599	0.658181
33	20	ATF4	1.81506	1.08369
33	21	ATF4	2.36673	1.63179
33	22	ATF4	2.98649	2.24799
33	23	ATF4	3.59232	2.85026
33	24	ATF4	4.12768	3.38205
33	25	ATF4	4.57291	3.82372
33	26	ATF4	4.93501	4.18226
33	27	ATF4	5.22179	4.46547
33	28	ATF4	5.45807	4.69818
33	29	ATF4	5.65356	4.89011
33	30	ATF4	5.81343	5.04642
33	31	ATF4	5.93933	5.16875
33	32	ATF4	6.04715	5.27301
33	33	ATF4	6.14146	5.36375
33	34	ATF4	6.20719	5.42592
33	35	ATF4	6.26492	5.48009
33	36	ATF4	6.31852	5.53013
33	37	ATF4	6.35096	5.559
33	38	ATF4	6.37134	5.57581
33	39	ATF4	6.38566	5.58657
33	40	ATF4	6.3985	5.59585
34	1	ATF4	0.705209	-0.0227644
34	2	ATF4	0.715243	-0.0162243
34	3	ATF4	0.735779	0.00081885
34	4	ATF4	0.741033	0.00257926
34	5	ATF4	0.742532	0.000584403
34	6	ATF4	0.744268	-0.00117257
34	7	ATF4	0.746696	-0.00223838
34	8	ATF4	0.751237	-0.00119101
34	9	ATF4	0.754098	-0.00182355
34	10	ATF4	0.757557	-0.00185753
34	11	ATF4	0.762991	8.25264e-05
34	12	ATF4	0.77062	0.00421801
34	13	ATF4	0.780221	0.0103253
34	14	ATF4	0.797067	0.0236779
34	15	ATF4	0.827465	0.0505829
34	16	ATF4	0.883	0.102624
34	17	ATF4	0.982268	0.198399
34	18	ATF4	1.15317	0.365811
34	19	ATF4	1.43359	0.642734
34	20	ATF4	1.84306	1.04871
34	21	ATF4	2.36407	1.56623
34	22	ATF4	2.93549	2.13416
34	23	ATF4	3.49213	2.6873
34	24	ATF4	3.98385	3.17553
34	25	ATF4	4.39582	3.584
34	26	ATF4	4.74139	3.92608
34	27	ATF4	5.01781	4.19901
34	28	ATF4	5.24887	4.42657
34	29	ATF4	5.44329	4.6175
34	30	ATF4	5.5981	4.76881
34	31	ATF4	5.72256	4.88978
34	32	ATF4	5.83146	4.99519
34	33	ATF4	5.92498	5.08522
34	34	ATF4	5.99786	5.1546
34	35	ATF4	6.05298	5.20623
34	36	ATF4	6.09516	5.24492
34	37	ATF4	6.13997	5.28623
34	38	ATF4	6.17017	5.31293
34	39	ATF4	6.18429	5.32356
34	40	ATF4	6.19386	5.32964
35	1	ATF4	0.729067	-0.0300629
35	2	ATF4	0.747052	-0.0164582
35	3	ATF4	0.768662	0.000770638
35	4	ATF4	0.773946	0.00167424
35	5	ATF4	0.776288	-0.000363464
35	6	ATF4	0.781522	0.000489953
35	7	ATF4	0.784532	-0.000880896
35	8	ATF4	0.787809	-0.0019846
35	9	ATF4	0.792186	-0.00198728
35	10	ATF4	0.797169	-0.00138563
35	11	ATF4	0.803286	0.000350825
35	12	ATF4	0.810631	0.00331621
35	13	ATF4	0.822219	0.0105238
35	14	ATF4	0.841914	0.0258381
35	15	ATF4	0.876467	0.0560102
35	16	ATF4	0.938187	0.11335
35	17	ATF4	1.04758	0.218364
35	18	ATF4	1.23805	0.404452
35	19	ATF4	1.54558	0.707603
35	20	ATF4	1.98895	1.1466
35	21	ATF4	2.54312	1.69638
35	22	ATF4	3.13977	2.28865
35	23	ATF4	3.71131	2.8558
35	24	ATF4	4.21548	3.3556
35	25	ATF4	4.63457	3.77031
35	26	ATF4	4.97975	4.11111
35	27	ATF4	5.25574	4.38272
35	28	ATF4	5.48524	4.60784
35	29	ATF4	5.67109	4.78931
35	30	ATF4	5.83058	4.94442
35	31	ATF4	5.96293	5.07238
35	32	ATF4	6.06549	5.17057
35	33	ATF4	6.15258	5.25327
35	34	ATF4	6.23228	5.32859
35	35	ATF4	6.30209	5.39403
35	36	ATF4	6.34809	5.43564
35	37	ATF4	6.37803	5.46121
35	38	ATF4	6.40344	5.48223
35	39	ATF4	6.4222	5.49661
35	40	ATF4	6.42997	5.5
36	1	ATF4	0.757308	-0.0316692
36	2	ATF4	0.773827	-0.0195009
36	3	ATF4	0.795797	-0.00188119
36	4	ATF4	0.804146	0.00211821
36	5	ATF4	0.808021	0.00164244
36	6	ATF4	0.811098	0.000369275
36	7	ATF4	0.815353	0.000274316
36	8	ATF4	0.817818	-0.00161105
36	9	ATF4	0.821962	-0.00181663
36	10	ATF4	0.826501	-0.00162859
36	11	ATF4	0.832531	5.2019e-05
36	12	ATF4	0.839311	0.0024812
36	13	ATF4	0.850057	0.00887725
36	14	ATF4	0.866432	0.0209025
36	15	ATF4	0.896375	0.0464948
36	16	ATF4	0.950588	0.0963576
36	17	ATF4	1.04737	0.188789
36	18	ATF4	1.21507	0.35214
36	19	ATF4	1.49288	0.625602
36	20	ATF4	1.90221	1.03058
36	21	ATF4	2.43288	1.5569
36	22	ATF4	3.03028	2.14995
36	23	ATF4	3.58781	2.70313
36	24	ATF4	4.09171	3.20268
36	25	ATF4	4.52302	3.62963
36	26	ATF4	4.87706	3.97933
36	27	ATF4	5.15816	4.25608
36	28	ATF4	5.39459	4.48816
36	29	ATF4	5.59758	4.6868
36	30	ATF4	5.76346	4.84833
36	31	ATF4	5.88734	4.96785
36	32	ATF4	5.99667	5.07283
36	33	ATF4	6.09355	5.16536
36	34	ATF4	6.16899	5.23646
36	35	ATF4	6.22935	5.29246
36	36	ATF4	6.2773	5.33606
36	37	ATF4	6.31576	5.37017
36	38	ATF4	6.35187	5.40194
36	39	ATF4	6.36676	5.41247
36	40	ATF4	6.37321	5.41457
37	1	ATF6	0.957129	-0.118628
37	2	ATF6	1.01665	-0.0718147
37	3	ATF6	1.08051	-0.0206664
37	4	ATF6	1.11249	-0.00140298
37	5	ATF6	1.13077	0.00417105
37	6	ATF6	1.14623	0.00691684
37	7	ATF6	1.16041	0.00839042
37	8	ATF6	1.17259	0.007857
37	9	ATF6	1.18484	0.00739581
37	10	ATF6	1.19508	0.00492643
37	11	ATF6	1.20278	-7.55534e-05
37	12	ATF6	1.21137	-0.00419706
37	13	ATF6	1.22283	-0.00545289
37	14	ATF6	1.23313	-0.00786267
37	15	ATF6	1.24747	-0.00623161
37	16	ATF6	1.26966	0.00325046
37	17	ATF6	1.30052	0.021395
37	18	ATF6	1.35488	0.0630442
37	19	ATF6	1.45179	0.147244
37	20	ATF6	1.62149	0.304233
37	21	ATF6	1.90122	0.571253
37	22	ATF6	2.31905	0.976377
37	23	ATF6	2.86444	1.50906
37	24	ATF6	3.45386	2.08577
37	25	ATF6	3.99085	2.61005
37	26	ATF6	4.4323	3.03878
37	27	ATF6	4.77221	3.36598
37	28	ATF6	5.03701	3.61808
37	29	ATF6	5.24633	3.81469
37	30	ATF6	5.41471	3.97036
37	31	ATF6	5.54929	4.09222
37	32	ATF6	5.65944	4.18966
37	33	ATF6	5.74247	4.25998
37	34	ATF6	5.79473	4.29954
37	35	ATF6	5.82409	4.31618
37	36	ATF6	5.84672	4.3261
37	37	ATF6	5.86568	4.33235
37	38	ATF6	5.87487	4.32883
37	39	ATF6	5.87667	4.31792
37	40	ATF6	5.8828	4.31134
38	1	ATF6	0.728475	-0.0216279
38	2	ATF6	0.741067	-0.0152432
38	3	ATF6	0.758331	-0.00418586
38	4	ATF6	0.768444	-0.000280344
38	5	ATF6	0.777127	0.0021958
38	6	ATF6	0.783314	0.00217546
38	7	ATF6	0.788919	0.00157409
38	8	ATF6	0.794549	0.000996627
38	9	ATF6	0.801288	0.00152864
38	10	ATF6	0.805613	-0.000352911
38	11	ATF6	0.810156	-0.00201768
38	12	ATF6	0.815959	-0.00242128
38	13	ATF6	0.823935	-0.00065223
38	14	ATF6	0.832234	0.0014397
38	15	ATF6	0.843344	0.00634199
38	16	ATF6	0.85955	0.0163414
38	17	ATF6	0.888208	0.0387925
38	18	ATF6	0.937977	0.0823547
38	19	ATF6	1.02741	0.165585
38	20	ATF6	1.18577	0.317729
38	21	ATF6	1.45671	0.582465
38	22	ATF6	1.87535	0.994898
38	23	ATF6	2.44401	1.55735
38	24	ATF6	3.09302	2.20015
38	25	ATF6	3.71113	2.81205
38	26	ATF6	4.22992	3.32464
38	27	ATF6	4.63311	3.72163
38	28	ATF6	4.93908	4.02138
38	29	ATF6	5.18219	4.25829
38	30	ATF6	5.38382	4.45371
38	31	ATF6	5.53872	4.6024
38	32	ATF6	5.66316	4.72064
38	33	ATF6	5.7556	4.80687
38	34	ATF6	5.8198	4.86486
38	35	ATF6	5.8655	4.90436
38	36	ATF6	5.8992	4.93185
38	37	ATF6	5.92538	4.95182
38	38	ATF6	5.9369	4.95714
38	39	ATF6	5.93644	4.95047
38	40	ATF6	5.93932	4.94714
39	1	ATF6	0.761248	-0.0200374
39	2	ATF6	0.769822	-0.0157045
39	3	ATF6	0.787611	-0.0021576
39	4	ATF6	0.799149	0.00513877
39	5	ATF6	0.800181	0.00192933
39	6	ATF6	0.801624	-0.000868646
39	7	ATF6	0.80606	-0.000674532
39	8	ATF6	0.810261	-0.000714546
39	9	ATF6	0.813687	-0.00153043
39	10	ATF6	0.816767	-0.00269233
39	11	ATF6	0.820446	-0.00325424
39	12	ATF6	0.826792	-0.00114985
39	13	ATF6	0.833607	0.00142397
39	14	ATF6	0.840975	0.0045501
39	15	ATF6	0.850415	0.0097485
39	16	ATF6	0.866773	0.0218654
39	17	ATF6	0.895776	0.046627
39	18	ATF6	0.950085	0.0966939
39	19	ATF6	1.04582	0.188191
39	20	ATF6	1.21494	0.353065
39	21	ATF6	1.49762	0.631506
39	22	ATF6	1.92812	1.05776
39	23	ATF6	2.49642	1.62182
39	24	ATF6	3.12539	2.24655
39	25	ATF6	3.70407	2.82099
39	26	ATF6	4.17954	3.29221
39	27	ATF6	4.54669	3.65513
39	28	ATF6	4.83056	3.93475
39	29	ATF6	5.05406	4.15401
39	30	ATF6	5.23114	4.32686
39	31	ATF6	5.36934	4.46081
39	32	ATF6	5.4787	4.56593
39	33	ATF6	5.55847	4.64146
39	34	ATF6	5.61583	4.69458
39	35	ATF6	5.65688	4.73139
39	36	ATF6	5.68109	4.75135
39	37	ATF6	5.70147	4.76749
39	38	ATF6	5.71869	4.78047
39	39	ATF6	5.722	4.77954
39	40	ATF6	5.71824	4.77154
40	1	ATF6	0.720907	-0.00869134
40	2	ATF6	0.726962	-0.005799
40	3	ATF6	0.73631	0.000387636
40	4	ATF6	0.74154	0.00245589
40	5	ATF6	0.742917	0.0006707
40	6	ATF6	0.744933	-0.000475289
40	7	ATF6	0.747278	-0.00129268
40	8	ATF6	0.750581	-0.00115132
40	9	ATF6	0.752828	-0.00206605
40	10	ATF6	0.755974	-0.00208253
40	11	ATF6	0.760722	-0.000495581
40	12	ATF6	0.765378	0.000997665
40	13	ATF6	0.770593	0.00305155
40	14	ATF6	0.778743	0.00803876
40	15	ATF6	0.790886	0.0170205
40	16	ATF6	0.810677	0.0336498
40	17	ATF6	0.846813	0.0666233
40	18	ATF6	0.911611	0.12826
40	19	ATF6	1.0284	0.241882
40	20	ATF6	1.23292	0.443249
40	21	ATF6	1.57083	0.777995
40	22	ATF6	2.06856	1.27256
40	23	ATF6	2.69743	1.89827
40	24	ATF6	3.36955	2.56722
40	25	ATF6	3.96576	3.16028
40	26	ATF6	4.44096	3.63231
40	27	ATF6	4.80281	3.991
40	28	ATF6	5.08867	4.2737
40	29	ATF6	5.32345	4.50532
40	30	ATF6	5.50751	4.68621
40	31	ATF6	5.65258	4.82813
40	32	ATF6	5.76158	4.93396
40	33	ATF6	5.84499	5.01421
40	34	ATF6	5.90544	5.0715
40	35	ATF6	5.94671	5.1096
40	36	ATF6	5.97371	5.13344
40	37	ATF6	5.98916	5.14573
40	38	ATF6	5.99958	5.15299
40	39	ATF6	6.00503	5.15528
40	40	ATF6	6.00855	5.15563
41	1	ATF6	0.685028	-0.0108693
41	2	ATF6	0.690713	-0.00873687
41	3	ATF6	0.703508	0.000506629
41	4	ATF6	0.707438	0.000883998
41	5	ATF6	0.71089	0.000783695
41	6	ATF6	0.713325	-0.000333165
41	7	ATF6	0.716302	-0.000908398
41	8	ATF6	0.720238	-0.000524591
41	9	ATF6	0.72355	-0.000765382
41	10	ATF6	0.725991	-0.00187598
41	11	ATF6	0.731418	-1.70361e-06
41	12	ATF6	0.734778	-0.00019344
41	13	ATF6	0.740952	0.00242834
41	14	ATF6	0.74817	0.00609458
41	15	ATF6	0.761565	0.0159367
41	16	ATF6	0.782017	0.0328363
41	17	ATF6	0.81512	0.0623878
41	18	ATF6	0.876122	0.119837
41	19	ATF6	0.987698	0.227862
41	20	ATF6	1.1856	0.42221
41	21	ATF6	1.51291	0.745968
41	22	ATF6	2.00231	1.23181
41	23	ATF6	2.62979	1.85574
41	24	ATF6	3.30611	2.52851
41	25	ATF6	3.92247	3.14132
41	26	ATF6	4.42471	3.64001
41	27	ATF6	4.81429	4.02603
41	28	ATF6	5.11747	4.32566
41	29	ATF6	5.3581	4.56274
41	30	ATF6	5.55149	4.75258
41	31	ATF6	5.70503	4.90257
41	32	ATF6	5.82134	5.01533
41	33	ATF6	5.90658	5.09701
41	34	ATF6	5.97469	5.16157
41	35	ATF6	6.02247	5.2058
41	36	ATF6	6.05632	5.2361
41	37	ATF6	6.07954	5.25577
41	38	ATF6	6.0861	5.25877
41	39	ATF6	6.09458	5.2637
41	40	ATF6	6.09865	5.26422
42	1	ATF6	0.741225	-0.0171785
42	2	ATF6	0.751025	-0.0117368
42	3	ATF6	0.764175	-0.00294484
42	4	ATF6	0.771188	-0.000290295
42	5	ATF6	0.77835	0.00251315
42	6	ATF6	0.781854	0.00165972
42	7	ATF6	0.78522	0.000666886
42	8	ATF6	0.790667	0.00175538
42	9	ATF6	0.792799	-0.000470555
42	10	ATF6	0.796514	-0.00111369
42	11	ATF6	0.799692	-0.00229417
42	12	ATF6	0.805303	-0.00104146
42	13	ATF6	0.810675	-2.74074e-05
42	14	ATF6	0.816648	0.00158728
42	15	ATF6	0.827752	0.00833232
42	16	ATF6	0.848183	0.0244057
42	17	ATF6	0.88041	0.0522738
42	18	ATF6	0.935981	0.103487
42	19	ATF6	1.04205	0.205195
42	20	ATF6	1.22997	0.388763
42	21	ATF6	1.54226	0.696696
42	22	ATF6	2.01662	1.16669
42	23	ATF6	2.63839	1.7841
42	24	ATF6	3.32657	2.46792
42	25	ATF6	3.96425	3.10124
42	26	ATF6	4.49075	3.62339
42	27	ATF6	4.89366	4.02194
42	28	ATF6	5.20113	4.32506
42	29	ATF6	5.44108	4.56065
42	30	ATF6	5.63342	4.74862
42	31	ATF6	5.78687	4.89772
42	32	ATF6	5.9062	5.01269
42	33	ATF6	5.99585	5.09798
42	34	ATF6	6.0628	5.16057
42	35	ATF6	6.10959	5.203
42	36	ATF6	6.14526	5.23431
42	37	ATF6	6.16747	5.25217
42	38	ATF6	6.17765	5.25799
42	39	ATF6	6.18913	5.26511
42	40	ATF6	6.19888	5.2705
43	1	ATF6	0.695707	-0.00425688
43	2	ATF6	0.702385	-0.00657898
43	3	ATF6	0.717882	-8.2398e-05
43	4	ATF6	0.727186	0.000220846
43	5	ATF6	0.734547	-0.00141801
43	6	ATF6	0.745991	0.00102612
43	7	ATF6	0.755528	0.00156295
43	8	ATF6	0.763491	0.000525507
43	9	ATF6	0.770795	-0.00117098
43	10	ATF6	0.780661	-0.00030543
43	11	ATF6	0.78853	-0.00143663
43	12	ATF6	0.798432	-0.000534123
43	13	ATF6	0.809579	0.00161216
43	14	ATF6	0.82335	0.00638295
43	15	ATF6	0.840941	0.0149736
43	16	ATF6	0.865718	0.0307512
43	17	ATF6	0.903825	0.0598574
43	18	ATF6	0.970517	0.11755
43	19	ATF6	1.08353	0.221562
43	20	ATF6	1.27613	0.405159
43	21	ATF6	1.58754	0.707571
43	22	ATF6	2.02843	1.13946
43	23	ATF6	2.57915	1.68118
43	24	ATF6	3.1522	2.24523
43	25	ATF6	3.65848	2.74251
43	26	ATF6	4.06762	3.14265
43	27	ATF6	4.3849	3.45093
43	28	ATF6	4.64272	3.69975
43	29	ATF6	4.85017	3.8982
43	30	ATF6	5.01318	4.05221
43	31	ATF6	5.14032	4.17035
43	32	ATF6	5.24004	4.26107
43	33	ATF6	5.31911	4.33114
43	34	ATF6	5.37394	4.37697
43	35	ATF6	5.41135	4.40538
43	36	ATF6	5.43752	4.42255
43	37	ATF6	5.45016	4.42619
43	38	ATF6	5.46433	4.43136
43	39	ATF6	5.46934	4.42737
43	40	ATF6	5.47249	4.42151
44	1	ATF6	0.712755	-0.0117429
44	2	ATF6	0.725785	-0.0019814
44	3	ATF6	0.733352	0.00231754
44	4	ATF6	0.735329	0.00102621
44	5	ATF6	0.73712	-0.000451079
44	6	ATF6	0.740494	-0.000344973
44	7	ATF6	0.743221	-0.000886233
44	8	ATF6	0.745762	-0.00161412
44	9	ATF6	0.749684	-0.000960004
44	10	ATF6	0.751971	-0.00194085
44	11	ATF6	0.755229	-0.0019521
44	12	ATF6	0.761016	0.000566917
44	13	ATF6	0.767956	0.00423869
44	14	ATF6	0.777629	0.0106436
44	15	ATF6	0.790127	0.0198734
44	16	ATF6	0.812834	0.0393121
44	17	ATF6	0.851752	0.0749613
44	18	ATF6	0.920764	0.140706
44	19	ATF6	1.04824	0.264909
44	20	ATF6	1.27036	0.483767
44	21	ATF6	1.63334	0.843476
44	22	ATF6	2.16327	1.37014
44	23	ATF6	2.82212	2.02572
44	24	ATF6	3.50516	2.70549
44	25	ATF6	4.10326	3.30033
44	26	ATF6	4.57396	3.76776
44	27	ATF6	4.92801	4.11854
44	28	ATF6	5.20216	4.38942
44	29	ATF6	5.41173	4.59572
44	30	ATF6	5.58898	4.7697
44	31	ATF6	5.73108	4.90853
44	32	ATF6	5.8302	5.00439
44	33	ATF6	5.91076	5.08168
44	34	ATF6	5.96915	5.1368
44	35	ATF6	6.00425	5.16863
44	36	ATF6	6.03461	5.19572
44	37	ATF6	6.0573	5.21514
44	38	ATF6	6.06906	5.22364
44	39	ATF6	6.07407	5.22538
44	40	ATF6	6.07916	5.2272
45	1	ATF6	0.599042	-0.0126282
45	2	ATF6	0.601069	-0.0136612
45	3	ATF6	0.617014	-0.000776239
45	4	ATF6	0.623235	0.00238503
45	5	ATF6	0.624843	0.000933547
45	6	ATF6	0.627667	0.000697823
45	7	ATF6	0.629611	-0.00041838
45	8	ATF6	0.631998	-0.00109101
45	9	ATF6	0.63508	-0.00106906
45	10	ATF6	0.637117	-0.0020924
45	11	ATF6	0.641085	-0.00118389
45	12	ATF6	0.644215	-0.00111342
45	13	ATF6	0.648061	-0.00032806
45	14	ATF6	0.655505	0.00405605
45	15	ATF6	0.664794	0.0102857
45	16	ATF6	0.679495	0.0219264
45	17	ATF6	0.707253	0.0466253
45	18	ATF6	0.760121	0.0964326
45	19	ATF6	0.851568	0.18482
45	20	ATF6	1.01346	0.343656
45	21	ATF6	1.28855	0.615681
45	22	ATF6	1.70864	1.03271
45	23	ATF6	2.26165	1.58266
45	24	ATF6	2.88491	2.20286
45	25	ATF6	3.47187	2.78677
45	26	ATF6	3.96178	3.27361
45	27	ATF6	4.35041	3.65918
45	28	ATF6	4.65813	3.96384
45	29	ATF6	4.9035	4.20615
45	30	ATF6	5.09961	4.39921
45	31	ATF6	5.25698	4.55351
45	32	ATF6	5.38226	4.67574
45	33	ATF6	5.47697	4.76738
45	34	ATF6	5.54454	4.83189
45	35	ATF6	5.59313	4.87743
45	36	ATF6	5.62375	4.90498
45	37	ATF6	5.64896	4.92714
45	38	ATF6	5.66822	4.94334
45	39	ATF6	5.67949	4.95155
45	40	ATF6	5.67917	4.94816
46	1	ATF6	0.814964	-0.0171042
46	2	ATF6	0.825922	-0.0104964
46	3	ATF6	0.840571	-0.000197635
46	4	ATF6	0.846713	0.00159412
46	5	ATF6	0.84979	0.000320591
46	6	ATF6	0.854167	0.000347634
46	7	ATF6	0.857403	-0.000767051
46	8	ATF6	0.861349	-0.00117101
46	9	ATF6	0.866325	-0.000545595
46	10	ATF6	0.870233	-0.000987105
46	11	ATF6	0.87471	-0.000861238
46	12	ATF6	0.879876	-4.53873e-05
46	13	ATF6	0.886584	0.00231267
46	14	ATF6	0.895816	0.00719481
46	15	ATF6	0.908931	0.0159595
46	16	ATF6	0.932266	0.0349439
46	17	ATF6	0.97146	0.0697878
46	18	ATF6	1.04085	0.134832
46	19	ATF6	1.16644	0.256062
46	20	ATF6	1.38558	0.470852
46	21	ATF6	1.73931	0.820233
46	22	ATF6	2.24889	1.32546
46	23	ATF6	2.87791	1.95013
46	24	ATF6	3.52482	2.59269
46	25	ATF6	4.08863	3.15215
46	26	ATF6	4.53714	3.59632
46	27	ATF6	4.87871	3.93353
46	28	ATF6	5.14783	4.1983
46	29	ATF6	5.35937	4.40549
46	30	ATF6	5.52047	4.56225
46	31	ATF6	5.65029	4.68772
46	32	ATF6	5.75307	4.78614
46	33	ATF6	5.83494	4.86366
46	34	ATF6	5.8923	4.91668
46	35	ATF6	5.93127	4.95129
46	36	ATF6	5.96176	4.97744
46	37	ATF6	5.98525	4.99657
46	38	ATF6	5.99715	5.00412
46	39	ATF6	5.99659	4.99921
46	40	ATF6	6.00128	4.99955
47	1	ATF6	1.11008	-0.0352022
47	2	ATF6	1.12879	-0.0218489
47	3	ATF6	1.15323	-0.00276682
47	4	ATF6	1.16303	0.001676
47	5	ATF6	1.16751	0.000806011
47	6	ATF6	1.17421	0.00214915
47	7	ATF6	1.17792	0.000504776
47	8	ATF6	1.18182	-0.000942898
47	9	ATF6	1.18823	0.000112943
47	10	ATF6	1.19303	-0.000443046
47	11	ATF6	1.19747	-0.0013569
47	12	ATF6	1.20298	-0.00120169
47	13	ATF6	1.20857	-0.000966721
47	14	ATF6	1.21732	0.0024292
47	15	ATF6	1.22933	0.00908644
47	16	ATF6	1.24838	0.0227769
47	17	ATF6	1.28062	0.0496684
47	18	ATF6	1.34015	0.10384
47	19	ATF6	1.44934	0.20768
47	20	ATF6	1.6433	0.396282
47	21	ATF6	1.96181	0.709439
47	22	ATF6	2.43075	1.17302
47	23	ATF6	3.02735	1.76427
47	24	ATF6	3.66069	2.39225
47	25	ATF6	4.22204	2.94824
47	26	ATF6	4.67074	3.39159
47	27	ATF6	5.01048	3.72598
47	28	ATF6	5.2764	3.98655
47	29	ATF6	5.48548	4.19027
47	30	ATF6	5.65043	4.34987
47	31	ATF6	5.78404	4.47813
47	32	ATF6	5.88434	4.57306
47	33	ATF6	5.95244	4.63582
47	34	ATF6	6.0055	4.68352
47	35	ATF6	6.04518	4.71785
47	36	ATF6	6.07284	4.74015
47	37	ATF6	6.0897	4.75166
47	38	ATF6	6.09767	4.75428
47	39	ATF6	6.09993	4.75118
47	40	ATF6	6.09643	4.74232
48	1	ATF6	0.754788	-0.0348185
48	2	ATF6	0.770839	-0.0233172
48	3	ATF6	0.795638	-0.00306802
48	4	ATF6	0.805394	0.00213784
48	5	ATF6	0.808302	0.000496251
48	6	ATF6	0.813057	0.000701932
48	7	ATF6	0.817374	0.000468863
48	8	ATF6	0.822041	0.00058609
48	9	ATF6	0.826211	0.000206334
48	10	ATF6	0.829876	-0.000678751
48	11	ATF6	0.834845	-0.000258732
48	12	ATF6	0.839054	-0.000599983
48	13	ATF6	0.843353	-0.000850993
48	14	ATF6	0.849613	0.000859168
48	15	ATF6	0.860699	0.0073957
48	16	ATF6	0.879103	0.0212504
48	17	ATF6	0.909836	0.0474337
48	18	ATF6	0.965076	0.0981236
48	19	ATF6	1.06514	0.193633
48	20	ATF6	1.24077	0.364718
48	21	ATF6	1.53709	0.656484
48	22	ATF6	1.98478	1.09963
48	23	ATF6	2.57193	1.68223
48	24	ATF6	3.21686	2.32261
48	25	ATF6	3.81358	2.91478
48	26	ATF6	4.30621	3.40286
48	27	ATF6	4.68286	3.77495
48	28	ATF6	4.97088	4.05843
48	29	ATF6	5.20482	4.28782
48	30	ATF6	5.38934	4.46779
48	31	ATF6	5.53555	4.60945
48	32	ATF6	5.65099	4.72034
48	33	ATF6	5.74232	4.80712
48	34	ATF6	5.80222	4.86247
48	35	ATF6	5.83891	4.89461
48	36	ATF6	5.86726	4.91841
48	37	ATF6	5.88556	4.93216
48	38	ATF6	5.90306	4.94511
48	39	ATF6	5.91289	4.9504
48	40	ATF6	5.9081	4.94105
49	1	BIP	0.690454	-0.0348305
49	2	BIP	0.713708	-0.0177079
49	3	BIP	0.733328	-0.00421963
49	4	BIP	0.745931	0.00225235
49	5	BIP	0.752149	0.00233834
49	6	BIP	0.757269	0.0013272
49	7	BIP	0.76249	0.000417084
49	8	BIP	0.768208	3.47477e-06
49	9	BIP	0.773447	-0.000889654
49	10	BIP	0.778949	-0.00151891
49	11	BIP	0.785833	-0.000766237
49	12	BIP	0.793787	0.00105598
49	13	BIP	0.805431	0.00656869
49	14	BIP	0.823579	0.0185853
49	15	BIP	0.854955	0.043829
49	16	BIP	0.913447	0.0961893
49	17	BIP	1.01628	0.192888
49	18	BIP	1.19898	0.369457
49	19	BIP	1.49531	0.659661
49	20	BIP	1.90371	1.06192
49	21	BIP	2.35201	1.50409
49	22	BIP	2.76195	1.90791
49	23	BIP	3.11136	2.25118
49	24	BIP	3.412	2.54569
49	25	BIP	3.6687	2.79626
49	26	BIP	3.8857	3.00712
49	27	BIP	4.05952	3.17481
49	28	BIP	4.20641	3.31557
49	29	BIP	4.34051	3.44354
49	30	BIP	4.45156	3.54846
49	31	BIP	4.55237	3.64314
49	32	BIP	4.63624	3.72088
49	33	BIP	4.70999	3.7885
49	34	BIP	4.77574	3.84811
49	35	BIP	4.83313	3.89938
49	36	BIP	4.88557	3.94568
49	37	BIP	4.93134	3.98532
49	38	BIP	4.96986	4.01771
49	39	BIP	5.00449	4.04621
49	40	BIP	5.039	4.07459
[truncated: 1,880 more rows]

## Sheet: Results
Block Type	Fast 96-Well Block (0.1mL)
Calibration Background is expired	No
Calibration Background performed on	01-08-2021
Calibration Normalization FAM-ROX is expired	No
Calibration Normalization FAM-ROX performed on	01-08-2021
Calibration Normalization VIC-ROX is expired	No
Calibration Normalization VIC-ROX performed on	01-08-2021
Calibration Pure Dye FAM is expired	No
Calibration Pure Dye FAM performed on	01-08-2021
Calibration Pure Dye NED is expired	No
Calibration Pure Dye NED performed on	01-08-2021
Calibration Pure Dye ROX is expired	No
Calibration Pure Dye ROX performed on	01-08-2021
Calibration Pure Dye SYBR is expired	No
Calibration Pure Dye SYBR performed on	01-08-2021
Calibration Pure Dye TAMRA is expired	No
Calibration Pure Dye TAMRA performed on	01-08-2021
Calibration Pure Dye VIC is expired	No
Calibration Pure Dye VIC performed on	01-08-2021
Calibration ROI is expired	No
Calibration ROI performed on	01-08-2021
Calibration Uniformity is expired	No
Calibration Uniformity performed on	01-08-2021
Chemistry	SYBR_GREEN
Date Created	2021-01-29 10:24:36 AM PST
Experiment Barcode
Experiment Comment
Experiment File Name	D:\Claudia (MP)\29-01-2021 ER stress RPE-1.eds
Experiment Name	29-01-2021 ER stress RPE-1
Experiment Run End Time	2021-01-29 03:20:12 AM PST
Experiment Type	Standard Curve
Instrument Name	278861431
Instrument Serial Number	278861431
Instrument Type	QuantStudio(TM) 6 Flex System
Passive Reference	ROX
Quantification Cycle Method	Ct
Signal Smoothing On	true
Stage/ Cycle where Analysis is performed	Stage 2, Step 2
User Name
Well	Well Position	Omit	Sample Name	Target Name	Task	Reporter	Quencher	CT	Ct Mean	Ct SD	Quantity	Quantity Mean	Quantity SD	Automatic Ct Threshold	Ct Threshold	Automatic Baseline	Baseline Start	Baseline End	Comments	Y-Intercept	R(superscript 2)	Tm1	Slope	Tm2	Efficiency	Tm3
1	A1	FALSE	RPE-1 NT	sXBP1	UNKNOWN	SYBR	None	28.9253	28.3198	0.439654				TRUE	0.426117	TRUE	1	40				81.0226
2	A2	FALSE	RPE-1 NT	sXBP1	UNKNOWN	SYBR	None	28.6779	28.3198	0.439654				TRUE	0.426117	TRUE	1	40				81.0226
3	A3	FALSE	RPE-1 NT	sXBP1	UNKNOWN	SYBR	None	28.4578	28.3198	0.439654				TRUE	0.426117	TRUE	1	40				81.1202
4	A4	FALSE	RPE-1 CPZ	sXBP1	UNKNOWN	SYBR	None	28.0805	28.2853	0.209564				TRUE	0.426117	TRUE	1	40				81.1202
5	A5	FALSE	RPE-1 CPZ	sXBP1	UNKNOWN	SYBR	None	28.0504	28.2853	0.209564				TRUE	0.426117	TRUE	1	40				81.2178
6	A6	FALSE	RPE-1 CPZ	sXBP1	UNKNOWN	SYBR	None	28.179	28.2853	0.209564				TRUE	0.426117	TRUE	1	40				81.2178
7	A7	FALSE	RPE-1 NT	sXBP1	UNKNOWN	SYBR	None	27.8217	28.3198	0.439654				TRUE	0.426117	TRUE	1	40				81.413
8	A8	FALSE	RPE-1 NT	sXBP1	UNKNOWN	SYBR	None	27.9126	28.3198	0.439654				TRUE	0.426117	TRUE	1	40				81.2178
9	A9	FALSE	RPE-1 NT	sXBP1	UNKNOWN	SYBR	None	28.1233	28.3198	0.439654				TRUE	0.426117	TRUE	1	40				81.1202
10	A10	FALSE	RPE-1 CPZ	sXBP1	UNKNOWN	SYBR	None	28.4963	28.2853	0.209564				TRUE	0.426117	TRUE	1	40				81.1202
11	A11	FALSE	RPE-1 CPZ	sXBP1	UNKNOWN	SYBR	None	28.3802	28.2853	0.209564				TRUE	0.426117	TRUE	1	40				81.1202
12	A12	FALSE	RPE-1 CPZ	sXBP1	UNKNOWN	SYBR	None	28.5254	28.2853	0.209564				TRUE	0.426117	TRUE	1	40				81.1202
13	B1	FALSE	RPE-1 NT	XBP1	UNKNOWN	SYBR	None	20.3464	20.2231	0.243736				TRUE	0.372651	TRUE	1	40				84.243
14	B2	FALSE	RPE-1 NT	XBP1	UNKNOWN	SYBR	None	20.5539	20.2231	0.243736				TRUE	0.372651	TRUE	1	40				84.1454
15	B3	FALSE	RPE-1 NT	XBP1	UNKNOWN	SYBR	None	20.3772	20.2231	0.243736				TRUE	0.372651	TRUE	1	40				84.1454
16	B4	FALSE	RPE-1 CPZ	XBP1	UNKNOWN	SYBR	None	19.5957	19.7535	0.182356				TRUE	0.372651	TRUE	1	40				84.243
17	B5	FALSE	RPE-1 CPZ	XBP1	UNKNOWN	SYBR	None	19.8411	19.7535	0.182356				TRUE	0.372651	TRUE	1	40				84.243
18	B6	FALSE	RPE-1 CPZ	XBP1	UNKNOWN	SYBR	None	19.8991	19.7535	0.182356				TRUE	0.372651	TRUE	1	40				84.243
19	B7	FALSE	RPE-1 NT	XBP1	UNKNOWN	SYBR	None	19.9754	20.2231	0.243736				TRUE	0.372651	TRUE	1	40				84.3406
20	B8	FALSE	RPE-1 NT	XBP1	UNKNOWN	SYBR	None	19.937	20.2231	0.243736				TRUE	0.372651	TRUE	1	40				84.243
21	B9	FALSE	RPE-1 NT	XBP1	UNKNOWN	SYBR	None	20.1488	20.2231	0.243736				TRUE	0.372651	TRUE	1	40				84.243
22	B10	FALSE	RPE-1 CPZ	XBP1	UNKNOWN	SYBR	None	19.9666	19.7535	0.182356				TRUE	0.372651	TRUE	1	40				84.243
23	B11	FALSE	RPE-1 CPZ	XBP1	UNKNOWN	SYBR	None	19.4963	19.7535	0.182356				TRUE	0.372651	TRUE	1	40				84.243
24	B12	FALSE	RPE-1 CPZ	XBP1	UNKNOWN	SYBR	None	19.7223	19.7535	0.182356				TRUE	0.372651	TRUE	1	40				84.243
25	C1	FALSE	RPE-1 NT	ATF4	UNKNOWN	SYBR	None	18.9965	18.7056	0.49738				TRUE	0.466634	TRUE	1	40				85.3165
26	C2	FALSE	RPE-1 NT	ATF4	UNKNOWN	SYBR	None	19.4229	18.7056	0.49738				TRUE	0.466634	TRUE	1	40				85.1213
27	C3	FALSE	RPE-1 NT	ATF4	UNKNOWN	SYBR	None	18.9832	18.7056	0.49738				TRUE	0.466634	TRUE	1	40				85.2189
28	C4	FALSE	RPE-1 CPZ	ATF4	UNKNOWN	SYBR	None	18.2859	18.3205	0.101561				TRUE	0.466634	TRUE	1	40				85.2189
29	C5	FALSE	RPE-1 CPZ	ATF4	UNKNOWN	SYBR	None	18.2048	18.3205	0.101561				TRUE	0.466634	TRUE	1	40				85.3165
30	C6	FALSE	RPE-1 CPZ	ATF4	UNKNOWN	SYBR	None	18.3797	18.3205	0.101561				TRUE	0.466634	TRUE	1	40				85.3165
31	C7	FALSE	RPE-1 NT	ATF4	UNKNOWN	SYBR	None	18.2187	18.7056	0.49738				TRUE	0.466634	TRUE	1	40				85.3165
32	C8	FALSE	RPE-1 NT	ATF4	UNKNOWN	SYBR	None	18.2569	18.7056	0.49738				TRUE	0.466634	TRUE	1	40				85.3165
33	C9	FALSE	RPE-1 NT	ATF4	UNKNOWN	SYBR	None	18.3557	18.7056	0.49738				TRUE	0.466634	TRUE	1	40				85.2189
34	C10	FALSE	RPE-1 CPZ	ATF4	UNKNOWN	SYBR	None	18.3895	18.3205	0.101561				TRUE	0.466634	TRUE	1	40				85.3165
35	C11	FALSE	RPE-1 CPZ	ATF4	UNKNOWN	SYBR	None	18.2121	18.3205	0.101561				TRUE	0.466634	TRUE	1	40				85.3165
36	C12	FALSE	RPE-1 CPZ	ATF4	UNKNOWN	SYBR	None	18.4508	18.3205	0.101561				TRUE	0.466634	TRUE	1	40				85.414
37	D1	FALSE	RPE-1 NT	ATF6	UNKNOWN	SYBR	None	20.4618	20.1996	0.272412				TRUE	0.417944	TRUE	1	40				78.9733
38	D2	FALSE	RPE-1 NT	ATF6	UNKNOWN	SYBR	None	20.4206	20.1996	0.272412				TRUE	0.417944	TRUE	1	40				78.8757
39	D3	FALSE	RPE-1 NT	ATF6	UNKNOWN	SYBR	None	20.2565	20.1996	0.272412				TRUE	0.417944	TRUE	1	40				78.8757
40	D4	FALSE	RPE-1 CPZ	ATF6	UNKNOWN	SYBR	None	19.8929	20.0014	0.146019				TRUE	0.417944	TRUE	1	40				78.9733
41	D5	FALSE	RPE-1 CPZ	ATF6	UNKNOWN	SYBR	None	19.978	20.0014	0.146019				TRUE	0.417944	TRUE	1	40				78.9733
42	D6	FALSE	RPE-1 CPZ	ATF6	UNKNOWN	SYBR	None	20.0963	20.0014	0.146019				TRUE	0.417944	TRUE	1	40				78.9733
43	D7	FALSE	RPE-1 NT	ATF6	UNKNOWN	SYBR	None	20.0151	20.1996	0.272412				TRUE	0.417944	TRUE	1	40				79.0709
44	D8	FALSE	RPE-1 NT	ATF6	UNKNOWN	SYBR	None	19.7452	20.1996	0.272412				TRUE	0.417944	TRUE	1	40				78.9733
45	D9	FALSE	RPE-1 NT	ATF6	UNKNOWN	SYBR	None	20.2981	20.1996	0.272412				TRUE	0.417944	TRUE	1	40				78.9733
46	D10	FALSE	RPE-1 CPZ	ATF6	UNKNOWN	SYBR	None	19.7901	20.0014	0.146019				TRUE	0.417944	TRUE	1	40				79.0709
47	D11	FALSE	RPE-1 CPZ	ATF6	UNKNOWN	SYBR	None	20.0559	20.0014	0.146019				TRUE	0.417944	TRUE	1	40				78.9733
48	D12	FALSE	RPE-1 CPZ	ATF6	UNKNOWN	SYBR	None	20.1954	20.0014	0.146019				TRUE	0.417944	TRUE	1	40				78.9733
49	E1	FALSE	RPE-1 NT	BIP	UNKNOWN	SYBR	None	17.7077	18.0827	0.445853				TRUE	0.311659	TRUE	1	40				79.4612
50	E2	FALSE	RPE-1 NT	BIP	UNKNOWN	SYBR	None	17.851	18.0827	0.445853				TRUE	0.311659	TRUE	1	40				79.4612
51	E3	FALSE	RPE-1 NT	BIP	UNKNOWN	SYBR	None	17.5691	18.0827	0.445853				TRUE	0.311659	TRUE	1	40				79.4612
52	E4	FALSE	RPE-1 CPZ	BIP	UNKNOWN	SYBR	None	18.0695	17.974	0.410399				TRUE	0.311659	TRUE	1	40				79.5588
53	E5	FALSE	RPE-1 CPZ	BIP	UNKNOWN	SYBR	None	18.2427	17.974	0.410399				TRUE	0.311659	TRUE	1	40				79.4612
54	E6	FALSE	RPE-1 CPZ	BIP	UNKNOWN	SYBR	None	18.6048	17.974	0.410399				TRUE	0.311659	TRUE	1	40				79.4612
55	E7	FALSE	RPE-1 NT	BIP	UNKNOWN	SYBR	None	18.1894	18.0827	0.445853				TRUE	0.311659	TRUE	1	40				79.5588
56	E8	FALSE	RPE-1 NT	BIP	UNKNOWN	SYBR	None	18.5163	18.0827	0.445853				TRUE	0.311659	TRUE	1	40				79.5588
57	E9	FALSE	RPE-1 NT	BIP	UNKNOWN	SYBR	None	18.6627	18.0827	0.445853				TRUE	0.311659	TRUE	1	40				79.4612
58	E10	FALSE	RPE-1 CPZ	BIP	UNKNOWN	SYBR	None	17.7709	17.974	0.410399				TRUE	0.311659	TRUE	1	40				79.5588
59	E11	FALSE	RPE-1 CPZ	BIP	UNKNOWN	SYBR	None	17.5141	17.974	0.410399				TRUE	0.311659	TRUE	1	40				79.5588
60	E12	FALSE	RPE-1 CPZ	BIP	UNKNOWN	SYBR	None	17.6422	17.974	0.410399				TRUE	0.311659	TRUE	1	40				79.5588
61	F1	FALSE	RPE-1 NT	GAPDH	UNKNOWN	SYBR	None	13.135	12.978	0.256717				TRUE	0.44505	TRUE	1	40				87.3658
62	F2	FALSE	RPE-1 NT	GAPDH	UNKNOWN	SYBR	None	13.3931	12.978	0.256717				TRUE	0.44505	TRUE	1	40				87.2682
63	F3	FALSE	RPE-1 NT	GAPDH	UNKNOWN	SYBR	None	12.9222	12.978	0.256717				TRUE	0.44505	TRUE	1	40				87.3658
64	F4	FALSE	RPE-1 CPZ	GAPDH	UNKNOWN	SYBR	None	12.9852	13.0432	0.149585				TRUE	0.44505	TRUE	1	40				87.3658
65	F5	FALSE	RPE-1 CPZ	GAPDH	UNKNOWN	SYBR	None	12.985	13.0432	0.149585				TRUE	0.44505	TRUE	1	40				87.3658
66	F6	FALSE	RPE-1 CPZ	GAPDH	UNKNOWN	SYBR	None	13.1083	13.0432	0.149585				TRUE	0.44505	TRUE	1	40				87.3658
67	F7	FALSE	RPE-1 NT	GAPDH	UNKNOWN	SYBR	None	12.6745	12.978	0.256717				TRUE	0.44505	TRUE	1	40				87.4634
68	F8	FALSE	RPE-1 NT	GAPDH	UNKNOWN	SYBR	None	12.7861	12.978	0.256717				TRUE	0.44505	TRUE	1	40				87.4634
69	F9	FALSE	RPE-1 NT	GAPDH	UNKNOWN	SYBR	None	12.9568	12.978	0.256717				TRUE	0.44505	TRUE	1	40				87.4634
70	F10	FALSE	RPE-1 CPZ	GAPDH	UNKNOWN	SYBR	None	12.807	13.0432	0.149585				TRUE	0.44505	TRUE	1	40				87.4634
71	F11	FALSE	RPE-1 CPZ	GAPDH	UNKNOWN	SYBR	None	13.1436	13.0432	0.149585				TRUE	0.44505	TRUE	1	40				87.4634
72	F12	FALSE	RPE-1 CPZ	GAPDH	UNKNOWN	SYBR	None	13.2303	13.0432	0.149585				TRUE	0.44505	TRUE	1	40				87.4634

## Sheet: Melt Curve Raw Data
Block Type	Fast 96-Well Block (0.1mL)
Calibration Background is expired	No
Calibration Background performed on	01-08-2021
Calibration Normalization FAM-ROX is expired	No
Calibration Normalization FAM-ROX performed on	01-08-2021
Calibration Normalization VIC-ROX is expired	No
Calibration Normalization VIC-ROX performed on	01-08-2021
Calibration Pure Dye FAM is expired	No
Calibration Pure Dye FAM performed on	01-08-2021
Calibration Pure Dye NED is expired	No
Calibration Pure Dye NED performed on	01-08-2021
Calibration Pure Dye ROX is expired	No
Calibration Pure Dye ROX performed on	01-08-2021
Calibration Pure Dye SYBR is expired	No
Calibration Pure Dye SYBR performed on	01-08-2021
Calibration Pure Dye TAMRA is expired	No
Calibration Pure Dye TAMRA performed on	01-08-2021
Calibration Pure Dye VIC is expired	No
Calibration Pure Dye VIC performed on	01-08-2021
Calibration ROI is expired	No
Calibration ROI performed on	01-08-2021
Calibration Uniformity is expired	No
Calibration Uniformity performed on	01-08-2021
Chemistry	SYBR_GREEN
Date Created	2021-01-29 10:24:36 AM PST
Experiment Barcode
Experiment Comment
Experiment File Name	D:\Claudia (MP)\29-01-2021 ER stress RPE-1.eds
Experiment Name	29-01-2021 ER stress RPE-1
Experiment Run End Time	2021-01-29 03:20:12 AM PST
Experiment Type	Standard Curve
Instrument Name	278861431
Instrument Serial Number	278861431
Instrument Type	QuantStudio(TM) 6 Flex System
Passive Reference	ROX
Quantification Cycle Method	Ct
Signal Smoothing On	true
Stage/ Cycle where Analysis is performed	Stage 2, Step 2
User Name
Well	Well Position	Reading	Temperature	Fluorescence	Derivative
1	A1	1	60.1389	4.79456	0.274725
1	A1	2	60.3341	4.81458	0.259863
1	A1	3	60.5293	4.80929	0.246301
1	A1	4	60.7244	4.80323	0.237302
1	A1	5	60.9196	4.78003	0.234766
1	A1	6	61.1148	4.76536	0.238918
1	A1	7	61.31	4.74606	0.248712
1	A1	8	61.5051	4.73114	0.262458
1	A1	9	61.7003	4.71996	0.278277
1	A1	10	61.8955	4.69543	0.294369
1	A1	11	62.0907	4.6683	0.309278
1	A1	12	62.2858	4.64314	0.322077
1	A1	13	62.481	4.6245	0.332419
1	A1	14	62.6762	4.59576	0.340331
1	A1	15	62.8713	4.57492	0.346005
1	A1	16	63.0665	4.54873	0.349647
1	A1	17	63.2617	4.51362	0.351551
1	A1	18	63.4569	4.49576	0.35216
1	A1	19	63.6521	4.46764	0.352042
1	A1	20	63.8472	4.44846	0.35174
1	A1	21	64.0424	4.4185	0.351628
1	A1	22	64.2376	4.39143	0.351854
1	A1	23	64.4327	4.36993	0.352347
1	A1	24	64.6279	4.34723	0.352884
1	A1	25	64.8231	4.31686	0.353211
1	A1	26	65.0183	4.29449	0.353177
1	A1	27	65.2134	4.26313	0.35283
1	A1	28	65.4086	4.24506	0.352388
1	A1	29	65.6038	4.21603	0.352101
1	A1	30	65.799	4.19362	0.352083
1	A1	31	65.9941	4.17028	0.352312
1	A1	32	66.1893	4.14241	0.352759
1	A1	33	66.3845	4.11291	0.353539
1	A1	34	66.5797	4.09536	0.354902
1	A1	35	66.7748	4.06355	0.356993
1	A1	36	66.97	4.04309	0.359563
1	A1	37	67.1652	4.0219	0.361902
1	A1	38	67.3604	3.99093	0.363112
1	A1	39	67.5555	3.95334	0.36258
1	A1	40	67.7507	3.93471	0.360331
1	A1	41	67.9459	3.91083	0.357038
1	A1	42	68.1411	3.88508	0.353727
1	A1	43	68.3362	3.85894	0.351368
1	A1	44	68.5314	3.83355	0.350611
1	A1	45	68.7266	3.81061	0.351688
1	A1	46	68.9218	3.79176	0.354473
1	A1	47	69.1169	3.755	0.358606
1	A1	48	69.3121	3.73483	0.363636
1	A1	49	69.5073	3.71034	0.369139
1	A1	50	69.7025	3.6804	0.374751
1	A1	51	69.8976	3.65212	0.380159
1	A1	52	70.0928	3.62374	0.385009
1	A1	53	70.288	3.60099	0.388877
1	A1	54	70.4832	3.56735	0.391281
1	A1	55	70.6783	3.53954	0.391863
1	A1	56	70.8735	3.51187	0.3906
1	A1	57	71.0687	3.47537	0.387915
1	A1	58	71.2639	3.454	0.384529
1	A1	59	71.459	3.42428	0.38111
1	A1	60	71.6542	3.4063	0.377945
1	A1	61	71.8494	3.37183	0.374897
1	A1	62	72.0446	3.3411	0.371694
1	A1	63	72.2397	3.31713	0.368309
1	A1	64	72.4349	3.29009	0.365114
1	A1	65	72.6301	3.26482	0.362698
1	A1	66	72.8253	3.24581	0.361506
1	A1	67	73.0204	3.21474	0.361598
1	A1	68	73.2156	3.19084	0.362679
1	A1	69	73.4108	3.1601	0.364322
1	A1	70	73.606	3.13778	0.366159
1	A1	71	73.8011	3.11044	0.36794
1	A1	72	73.9963	3.08696	0.369435
1	A1	73	74.1915	3.05667	0.370411
1	A1	74	74.3867	3.03066	0.370687
1	A1	75	74.5818	3.00178	0.370249
1	A1	76	74.777	2.97733	0.369297
1	A1	77	74.9722	2.95445	0.368138
1	A1	78	75.1674	2.92231	0.367042
1	A1	79	75.3625	2.9044	0.366126
1	A1	80	75.5577	2.87006	0.365373
1	A1	81	75.7529	2.84698	0.36476
1	A1	82	75.9481	2.81825	0.364387
1	A1	83	76.1432	2.79362	0.364542
1	A1	84	76.3384	2.76643	0.365651
1	A1	85	76.5336	2.74227	0.368177
1	A1	86	76.7288	2.71776	0.372484
1	A1	87	76.9239	2.68572	0.378778
1	A1	88	77.1191	2.66626	0.387111
1	A1	89	77.3143	2.63241	0.397474
1	A1	90	77.5095	2.6035	0.409955
1	A1	91	77.7046	2.57526	0.424912
1	A1	92	77.8998	2.54288	0.443128
1	A1	93	78.095	2.5124	0.465896
1	A1	94	78.2902	2.47707	0.495033
1	A1	95	78.4853	2.44387	0.532776
1	A1	96	78.6805	2.40666	0.581623
1	A1	97	78.8757	2.36663	0.644155
1	A1	98	79.0709	2.31791	0.722808
1	A1	99	79.266	2.26969	0.819584
1	A1	100	79.4612	2.20612	0.935549
1	A1	101	79.6564	2.13708	1.07012
1	A1	102	79.8516	2.06243	1.22026
1	A1	103	80.0467	1.95872	1.37984
1	A1	104	80.2419	1.84532	1.53961
1	A1	105	80.4371	1.71189	1.68782
1	A1	106	80.6323	1.56321	1.81143
1	A1	107	80.8274	1.40848	1.89778
1	A1	108	81.0226	1.2465	1.93634
1	A1	109	81.2178	1.07887	1.92034
1	A1	110	81.413	0.921884	1.84811
1	A1	111	81.6081	0.779045	1.72382
1	A1	112	81.8033	0.660794	1.55713
1	A1	113	81.9985	0.5642	1.36186
1	A1	114	82.1936	0.490536	1.15374
1	A1	115	82.3888	0.435729	0.947894
1	A1	116	82.584	0.397291	0.756789
1	A1	117	82.7792	0.367436	0.588953
1	A1	118	82.9743	0.348891	0.448701
1	A1	119	83.1695	0.335763	0.33664
1	A1	120	83.3647	0.324995	0.250662
1	A1	121	83.5599	0.316409	0.187061
1	A1	122	83.7551	0.311184	0.141518
1	A1	123	83.9502	0.307249	0.109805
1	A1	124	84.1454	0.301503	0.0881824
1	A1	125	84.3406	0.297637	0.0735781
1	A1	126	84.5358	0.294285	0.0636282
1	A1	127	84.7309	0.289319	0.0566521
1	A1	128	84.9261	0.285937	0.0515774
1	A1	129	85.1213	0.283394	0.0478129
1	A1	130	85.3165	0.280898	0.0450779
1	A1	131	85.5116	0.277714	0.0432204
1	A1	132	85.7068	0.274676	0.0420715
1	A1	133	85.902	0.273193	0.0413782
1	A1	134	86.0972	0.268315	0.0408212
1	A1	135	86.2923	0.266268	0.0401002
1	A1	136	86.4875	0.262055	0.0390397
1	A1	137	86.6827	0.259138	0.0376495
1	A1	138	86.8778	0.257458	0.0361077
1	A1	139	87.073	0.255453	0.0346602
1	A1	140	87.2682	0.253771	0.0334989
1	A1	141	87.4634	0.251345	0.0326828
1	A1	142	87.6585	0.248194	0.0321417
1	A1	143	87.8537	0.245158	0.0317383
1	A1	144	88.0489	0.245907	0.0313467
1	A1	145	88.2441	0.241361	0.0309058
1	A1	146	88.4392	0.238606	0.03044
1	A1	147	88.6344	0.237417	0.0300449
1	A1	148	88.8296	0.235434	0.0298357
1	A1	149	89.0248	0.2327	0.0298659
1	A1	150	89.2199	0.23033	0.0300592
1	A1	151	89.4151	0.228163	0.0302067
1	A1	152	89.6103	0.223319	0.030051
1	A1	153	89.8055	0.224035	0.0294128
1	A1	154	90.0006	0.220407	0.0282834
1	A1	155	90.1958	0.219219	0.0268249
1	A1	156	90.391	0.218532	0.025291
1	A1	157	90.5862	0.215949	0.0239182
1	A1	158	90.7813	0.214233	0.0228474
1	A1	159	90.9765	0.214883	0.0220964
1	A1	160	91.1717	0.210874	0.0215777
1	A1	161	91.3669	0.210527	0.0211468
1	A1	162	91.562	0.2085	0.0206629
1	A1	163	91.7572	0.206913	0.0200467
1	A1	164	91.9524	0.206148	0.019317
1	A1	165	92.1476	0.204414	0.0185877
1	A1	166	92.3427	0.203292	0.0180198
1	A1	167	92.5379	0.203399	0.0177408
1	A1	168	92.7331	0.201274	0.017765
1	A1	169	92.9283	0.200452	0.0179636
1	A1	170	93.1234	0.198115	0.0181127
1	A1	171	93.3186	0.195694	0.0180008
1	A1	172	93.5138	0.196019	0.0175282
1	A1	173	93.709	0.194112	0.0167275
1	A1	174	93.9041	0.194871	0.0156948
1	A1	175	94.0993	0.19138	0.0144887
1	A1	176	94.2945	0.191861	0.013078
1	A1	177	94.4897	0.191243	0.0113801
1	A1	178	94.6848	0.18879	0.00935766
1	A1	179	94.88	0.188013	0.00710291
2	A2	1	60.1389	4.93933	0.296569
2	A2	2	60.3341	4.96038	0.284479
2	A2	3	60.5293	4.94747	0.27422
2	A2	4	60.7244	4.93378	0.268595
2	A2	5	60.9196	4.91602	0.269081
2	A2	6	61.1148	4.89632	0.275496
2	A2	7	61.31	4.87563	0.286373
2	A2	8	61.5051	4.85568	0.299625
2	A2	9	61.7003	4.83239	0.313129
2	A2	10	61.8955	4.81271	0.325112
2	A2	11	62.0907	4.78517	0.334432
2	A2	12	62.2858	4.75329	0.340722
2	A2	13	62.481	4.72722	0.344382
2	A2	14	62.6762	4.70989	0.346286
2	A2	15	62.8713	4.67936	0.347372
2	A2	16	63.0665	4.65249	0.348298
2	A2	17	63.2617	4.63577	0.349344
2	A2	18	63.4569	4.59934	0.35058
2	A2	19	63.6521	4.57942	0.352055
2	A2	20	63.8472	4.55073	0.353887
2	A2	21	64.0424	4.52807	0.356168
2	A2	22	64.2376	4.50409	0.358833
2	A2	23	64.4327	4.47462	0.361637
2	A2	24	64.6279	4.44938	0.364279
2	A2	25	64.8231	4.41916	0.366544
2	A2	26	65.0183	4.39353	0.36837
2	A2	27	65.2134	4.36857	0.369749
2	A2	28	65.4086	4.34061	0.370584
2	A2	29	65.6038	4.31743	0.370637
2	A2	30	65.799	4.28379	0.369659
2	A2	31	65.9941	4.25604	0.367613
2	A2	32	66.1893	4.23447	0.364829
2	A2	33	66.3845	4.20689	0.36198
2	A2	34	66.5797	4.17234	0.359865
2	A2	35	66.7748	4.15681	0.359018
2	A2	36	66.97	4.13067	0.359427
2	A2	37	67.1652	4.10774	0.360521
2	A2	38	67.3604	4.07264	0.361468
2	A2	39	67.5555	4.04639	0.36163
2	A2	40	67.7507	4.02062	0.360878
2	A2	41	67.9459	3.99538	0.359563
2	A2	42	68.1411	3.97045	0.358283
2	A2	43	68.3362	3.94441	0.357554
2	A2	44	68.5314	3.9171	0.357695
2	A2	45	68.7266	3.89246	0.358833
2	A2	46	68.9218	3.86645	0.361012
2	A2	47	69.1169	3.83835	0.364249
2	A2	48	69.3121	3.81153	0.368502
2	A2	49	69.5073	3.78961	0.373588
2	A2	50	69.7025	3.75722	0.379115
2	A2	51	69.8976	3.72903	0.384513
2	A2	52	70.0928	3.70355	0.389182
2	A2	53	70.288	3.67073	0.392662
2	A2	54	70.4832	3.64047	0.39475
2	A2	55	70.6783	3.61036	0.395476
2	A2	56	70.8735	3.58393	0.394957
2	A2	57	71.0687	3.55732	0.393286
2	A2	58	71.2639	3.52461	0.39054
2	A2	59	71.459	3.49049	0.386912
2	A2	60	71.6542	3.46655	0.382808
2	A2	61	71.8494	3.4395	0.378776
2	A2	62	72.0446	3.41162	0.375298
2	A2	63	72.2397	3.38659	0.372621
2	A2	64	72.4349	3.35953	0.370754
2	A2	65	72.6301	3.32891	0.369614
2	A2	66	72.8253	3.303	0.369177
2	A2	67	73.0204	3.27626	0.369465
2	A2	68	73.2156	3.25339	0.370401
2	A2	69	73.4108	3.2266	0.371698
2	A2	70	73.606	3.19451	0.372884
2	A2	71	73.8011	3.16604	0.373527
2	A2	72	73.9963	3.14421	0.373416
2	A2	73	74.1915	3.10899	0.372654
2	A2	74	74.3867	3.08884	0.371563
2	A2	75	74.5818	3.05898	0.370508
2	A2	76	74.777	3.03436	0.369737
2	A2	77	74.9722	3.00637	0.36933
2	A2	78	75.1674	2.98024	0.369248
2	A2	79	75.3625	2.95644	0.36943
2	A2	80	75.5577	2.92294	0.369898
2	A2	81	75.7529	2.89514	0.370764
2	A2	82	75.9481	2.87447	0.372154
2	A2	83	76.1432	2.84426	0.374099
2	A2	84	76.3384	2.81732	0.37655
2	A2	85	76.5336	2.78551	0.379469
2	A2	86	76.7288	2.76114	0.383003
2	A2	87	76.9239	2.73211	0.387519
2	A2	88	77.1191	2.7044	0.393546
2	A2	89	77.3143	2.67558	0.401647
2	A2	90	77.5095	2.64657	0.412355
2	A2	91	77.7046	2.61661	0.426274
2	A2	92	77.8998	2.58245	0.444241
2	A2	93	78.095	2.54879	0.467457
2	A2	94	78.2902	2.52206	0.497523
2	A2	95	78.4853	2.48386	0.536412
2	A2	96	78.6805	2.44167	0.586458
2	A2	97	78.8757	2.40018	0.65034
2	A2	98	79.0709	2.35365	0.730921
2	A2	99	79.266	2.30123	0.830781
2	A2	100	79.4612	2.24202	0.951399
2	A2	101	79.6564	2.17096	1.09218
2	A2	102	79.8516	2.085	1.24959
2	A2	103	80.0467	1.98329	1.41673
2	A2	104	80.2419	1.86114	1.58356
2	A2	105	80.4371	1.71672	1.73768
2	A2	106	80.6323	1.57049	1.86563
2	A2	107	80.8274	1.4014	1.95451
2	A2	108	81.0226	1.22869	1.99366
2	A2	109	81.2178	1.05841	1.9764
2	A2	110	81.413	0.892462	1.90127
2	A2	111	81.6081	0.743845	1.77274
2	A2	112	81.8033	0.618038	1.60086
2	A2	113	81.9985	0.518994	1.39982
2	A2	114	82.1936	0.440632	1.18571
2	A2	115	82.3888	0.383897	0.974065
2	A2	116	82.584	0.341775	0.777699
2	A2	117	82.7792	0.313621	0.605402
2	A2	118	82.9743	0.293719	0.461574
2	A2	119	83.1695	0.278547	0.346711
2	A2	120	83.3647	0.267612	0.258443
2	A2	121	83.5599	0.257743	0.192757
2	A2	122	83.7551	0.25361	0.145105
2	A2	123	83.9502	0.247594	0.111204
2	A2	124	84.1454	0.241725	0.0874713
2	A2	125	84.3406	0.238871	0.0711397
2	A2	126	84.5358	0.236519	0.0601626
2	A2	127	84.7309	0.233708	0.0530111
2	A2	128	84.9261	0.229966	0.048485
2	A2	129	85.1213	0.22763	0.0456139
2	A2	130	85.3165	0.221453	0.0436521
2	A2	131	85.5116	0.220534	0.0421095
2	A2	132	85.7068	0.2177	0.040748
2	A2	133	85.902	0.21419	0.0395158
2	A2	134	86.0972	0.211485	0.0384446
2	A2	135	86.2923	0.209956	0.0375619
2	A2	136	86.4875	0.206834	0.0368542
2	A2	137	86.6827	0.202604	0.0362727
2	A2	138	86.8778	0.201441	0.0357605
2	A2	139	87.073	0.199252	0.0352662
2	A2	140	87.2682	0.195696	0.0347448
2	A2	141	87.4634	0.194298	0.0341549
2	A2	142	87.6585	0.190056	0.0334661
2	A2	143	87.8537	0.189034	0.0326701
2	A2	144	88.0489	0.186806	0.0317841
2	A2	145	88.2441	0.183576	0.0308431
2	A2	146	88.4392	0.182994	0.0298913
2	A2	147	88.6344	0.179084	0.0289812
2	A2	148	88.8296	0.177073	0.0281757
2	A2	149	89.0248	0.176179	0.0275372
2	A2	150	89.2199	0.171595	0.0271038
2	A2	151	89.4151	0.172222	0.0268603
2	A2	152	89.6103	0.169005	0.0267272
2	A2	153	89.8055	0.167025	0.0265744
2	A2	154	90.0006	0.165476	0.026261
2	A2	155	90.1958	0.162578	0.0256861
2	A2	156	90.391	0.161141	0.0248303
2	A2	157	90.5862	0.160299	0.0237682
2	A2	158	90.7813	0.157805	0.022645
2	A2	159	90.9765	0.157089	0.0216234
2	A2	160	91.1717	0.155412	0.0208242
2	A2	161	91.3669	0.154554	0.0202798
2	A2	162	91.562	0.153456	0.0199215
2	A2	163	91.7572	0.149725	0.019612
2	A2	164	91.9524	0.150416	0.0192116
2	A2	165	92.1476	0.14809	0.0186494
2	A2	166	92.3427	0.14611	0.017956
2	A2	167	92.5379	0.147032	0.0172398
2	A2	168	92.7331	0.144991	0.0166228
2	A2	169	92.9283	0.143749	0.0161828
2	A2	170	93.1234	0.141799	0.0159325
2	A2	171	93.3186	0.141817	0.0158278
2	A2	172	93.5138	0.141322	0.015781
2	A2	173	93.709	0.138625	0.0156629
2	A2	174	93.9041	0.136952	0.0153098
2	A2	175	94.0993	0.137081	0.0145545
2	A2	176	94.2945	0.135399	0.0132773
2	A2	177	94.4897	0.134632	0.0114586
2	A2	178	94.6848	0.134316	0.00920766
2	A2	179	94.88	0.131718	0.00675579
3	A3	1	60.1389	5.13956	0.294648
3	A3	2	60.3341	5.14851	0.282618
3	A3	3	60.5293	5.13773	0.272301
3	A3	4	60.7244	5.12897	0.266534
3	A3	5	60.9196	5.11433	0.266563
3	A3	6	61.1148	5.09004	0.271744
3	A3	7	61.31	5.06689	0.280206
3	A3	8	61.5051	5.04394	0.289957
3	A3	9	61.7003	5.02888	0.299725
3	A3	10	61.8955	4.99878	0.309148
3	A3	11	62.0907	4.97406	0.31847
3	A3	12	62.2858	4.96156	0.327985
3	A3	13	62.481	4.93208	0.337645
3	A3	14	62.6762	4.90557	0.346922
3	A3	15	62.8713	4.87725	0.355013
3	A3	16	63.0665	4.85088	0.361171
3	A3	17	63.2617	4.82668	0.365023
3	A3	18	63.4569	4.78614	0.366703
3	A3	19	63.6521	4.76601	0.366743
3	A3	20	63.8472	4.74038	0.365787
3	A3	21	64.0424	4.71681	0.36432
3	A3	22	64.2376	4.68423	0.362588
3	A3	23	64.4327	4.65411	0.3607
3	A3	24	64.6279	4.63242	0.358816
3	A3	25	64.8231	4.60658	0.357234
3	A3	26	65.0183	4.5772	0.356359
3	A3	27	65.2134	4.55206	0.356524
3	A3	28	65.4086	4.52443	0.357804
3	A3	29	65.6038	4.50708	0.35991
3	A3	30	65.799	4.47438	0.362221
3	A3	31	65.9941	4.44447	0.363999
3	A3	32	66.1893	4.42295	0.364674
3	A3	33	66.3845	4.38771	0.364052
3	A3	34	66.5797	4.36341	0.362359
3	A3	35	66.7748	4.34006	0.360097
3	A3	36	66.97	4.30861	0.357845
3	A3	37	67.1652	4.28544	0.356101
3	A3	38	67.3604	4.25558	0.355164
3	A3	39	67.5555	4.23388	0.355114
3	A3	40	67.7507	4.20816	0.355818
3	A3	41	67.9459	4.17899	0.357003
3	A3	42	68.1411	4.1522	0.358386
3	A3	43	68.3362	4.12943	0.359743
3	A3	44	68.5314	4.09536	0.360986
3	A3	45	68.7266	4.0748	0.362146
3	A3	46	68.9218	4.0474	0.363369
3	A3	47	69.1169	4.01235	0.364898
3	A3	48	69.3121	3.99477	0.367047
3	A3	49	69.5073	3.96178	0.3701
3	A3	50	69.7025	3.93597	0.374133
3	A3	51	69.8976	3.90733	0.378877
3	A3	52	70.0928	3.88465	0.383687
3	A3	53	70.288	3.84934	0.387711
3	A3	54	70.4832	3.81897	0.390207
3	A3	55	70.6783	3.78829	0.390832
3	A3	56	70.8735	3.75841	0.389728
3	A3	57	71.0687	3.73032	0.387384
3	A3	58	71.2639	3.70425	0.384395
3	A3	59	71.459	3.67121	0.381262
3	A3	60	71.6542	3.64444	0.378323
3	A3	61	71.8494	3.61322	0.375743
3	A3	62	72.0446	3.59243	0.373542
3	A3	63	72.2397	3.56243	0.37162
3	A3	64	72.4349	3.53094	0.36986
3	A3	65	72.6301	3.50435	0.368246
3	A3	66	72.8253	3.48042	0.366921
3	A3	67	73.0204	3.44938	0.366122
3	A3	68	73.2156	3.42452	0.366047
3	A3	69	73.4108	3.40042	0.366693
3	A3	70	73.606	3.36922	0.367836
3	A3	71	73.8011	3.34344	0.369134
3	A3	72	73.9963	3.3154	0.370283
3	A3	73	74.1915	3.28546	0.371126
3	A3	74	74.3867	3.25872	0.371654
3	A3	75	74.5818	3.23533	0.371913
3	A3	76	74.777	3.20483	0.371917
3	A3	77	74.9722	3.17642	0.371644
3	A3	78	75.1674	3.15137	0.371095
3	A3	79	75.3625	3.12186	0.37039
3	A3	80	75.5577	3.09206	0.369789
3	A3	81	75.7529	3.06869	0.369658
3	A3	82	75.9481	3.03866	0.370374
3	A3	83	76.1432	3.00951	0.372204
3	A3	84	76.3384	2.98444	0.37526
3	A3	85	76.5336	2.95943	0.379486
3	A3	86	76.7288	2.92745	0.38476
3	A3	87	76.9239	2.89795	0.391049
3	A3	88	77.1191	2.86636	0.398542
3	A3	89	77.3143	2.84229	0.407695
3	A3	90	77.5095	2.80812	0.419188
3	A3	91	77.7046	2.77595	0.433848
3	A3	92	77.8998	2.74457	0.452626
3	A3	93	78.095	2.71388	0.476672
3	A3	94	78.2902	2.67666	0.507474
3	A3	95	78.4853	2.63578	0.547048
3	A3	96	78.6805	2.59925	0.598012
3	A3	97	78.8757	2.5513	0.663466
3	A3	98	79.0709	2.50888	0.746576
3	A3	99	79.266	2.45242	0.84992
3	A3	100	79.4612	2.38808	0.974719
3	A3	101	79.6564	2.31536	1.12008
3	A3	102	79.8516	2.22303	1.28243
3	A3	103	80.0467	2.11636	1.45513
3	A3	104	80.2419	1.99117	1.62851
3	A3	105	80.4371	1.84465	1.79032
3	A3	106	80.6323	1.68709	1.92672
3	A3	107	80.8274	1.51297	2.02393
3	A3	108	81.0226	1.3237	2.07015
3	A3	109	81.2178	1.14479	2.05764
3	A3	110	81.413	0.969838	1.98433
3	A3	111	81.6081	0.809753	1.8545
3	A3	112	81.8033	0.675862	1.67846
3	A3	113	81.9985	0.568326	1.47087
3	A3	114	82.1936	0.48365	1.24851
3	A3	115	82.3888	0.422365	1.02758
3	A3	116	82.584	0.377787	0.821615
3	A3	117	82.7792	0.345377	0.640063
3	A3	118	82.9743	0.323514	0.487882
3	A3	119	83.1695	0.308766	0.365981
3	A3	120	83.3647	0.296782	0.272202
3	A3	121	83.5599	0.289103	0.202518
3	A3	122	83.7551	0.281102	0.152166
3	A3	123	83.9502	0.27469	0.116523
3	A3	124	84.1454	0.271011	0.0916399
3	A3	125	84.3406	0.267327	0.0744414
3	A3	126	84.5358	0.262662	0.0626802
3	A3	127	84.7309	0.261034	0.0547607
3	A3	128	84.9261	0.25629	0.049545
3	A3	129	85.1213	0.25373	0.0462003
3	A3	130	85.3165	0.251402	0.0441021
3	A3	131	85.5116	0.246846	0.0427762
3	A3	132	85.7068	0.245071	0.0418675
3	A3	133	85.902	0.240856	0.0411246
3	A3	134	86.0972	0.238622	0.0403935
3	A3	135	86.2923	0.234987	0.0396077
3	A3	136	86.4875	0.232064	0.0387642
3	A3	137	86.6827	0.22961	0.0378861
3	A3	138	86.8778	0.227668	0.0369876
3	A3	139	87.073	0.2239	0.0360605
3	A3	140	87.2682	0.220445	0.0350888
3	A3	141	87.4634	0.220087	0.0340785
3	A3	142	87.6585	0.216202	0.0330722
3	A3	143	87.8537	0.213795	0.0321339
3	A3	144	88.0489	0.21302	0.0313123
3	A3	145	88.2441	0.209992	0.030611
3	A3	146	88.4392	0.207604	0.0299904
3	A3	147	88.6344	0.205038	0.0293995
3	A3	148	88.8296	0.202692	0.0288161
3	A3	149	89.0248	0.200578	0.028264
3	A3	150	89.2199	0.197407	0.0277953
3	A3	151	89.4151	0.196024	0.0274502
3	A3	152	89.6103	0.194956	0.0272145
3	A3	153	89.8055	0.192328	0.027006
3	A3	154	90.0006	0.189074	0.0266964
3	A3	155	90.1958	0.18834	0.0261706
3	A3	156	90.391	0.185489	0.0253886
3	A3	157	90.5862	0.184237	0.0244125
3	A3	158	90.7813	0.183456	0.0233787
3	A3	159	90.9765	0.180895	0.0224312
3	A3	160	91.1717	0.180322	0.0216591
3	A3	161	91.3669	0.178212	0.0210743
3	A3	162	91.562	0.176382	0.0206318
3	A3	163	91.7572	0.175318	0.0202685
3	A3	164	91.9524	0.173966	0.0199328
3	A3	165	92.1476	0.172562	0.0195916
3	A3	166	92.3427	0.170687	0.0192281
3	A3	167	92.5379	0.169469	0.0188398
3	A3	168	92.7331	0.167853	0.0184409
3	A3	169	92.9283	0.167555	0.0180577
3	A3	170	93.1234	0.165331	0.0177122
3	A3	171	93.3186	0.164347	0.0173976
3	A3	172	93.5138	0.163749	0.0170618
3	A3	173	93.709	0.16103	0.0166111
3	A3	174	93.9041	0.160332	0.0159307
3	A3	175	94.0993	0.159253	0.0149115
3	A3	176	94.2945	0.158615	0.013477
3	A3	177	94.4897	0.157958	0.0116077
3	A3	178	94.6848	0.155561	0.00937131
3	A3	179	94.88	0.154859	0.00694291
4	A4	1	60.1389	5.1986	0.31717
4	A4	2	60.3341	5.20608	0.304406
4	A4	3	60.5293	5.19989	0.293571
4	A4	4	60.7244	5.17696	0.288068
4	A4	5	60.9196	5.16419	0.289747
4	A4	6	61.1148	5.15066	0.298155
4	A4	7	61.31	5.12589	0.310847
4	A4	8	61.5051	5.09365	0.324494
4	A4	9	61.7003	5.07551	0.336253
4	A4	10	61.8955	5.04806	0.344742
4	A4	11	62.0907	5.01021	0.350281
4	A4	12	62.2858	4.98936	0.354369
4	A4	13	62.481	4.97299	0.358675
4	A4	14	62.6762	4.94335	0.364151
4	A4	15	62.8713	4.92414	0.370636
4	A4	16	63.0665	4.88641	0.377179
4	A4	17	63.2617	4.85661	0.382675
4	A4	18	63.4569	4.83253	0.38643
4	A4	19	63.6521	4.79641	0.388274
4	A4	20	63.8472	4.77834	0.388382
4	A4	21	64.0424	4.74593	0.38701
4	A4	22	64.2376	4.7155	0.384471
4	A4	23	64.4327	4.68406	0.381221
4	A4	24	64.6279	4.65585	0.377909
4	A4	25	64.8231	4.64111	0.375283
4	A4	26	65.0183	4.60238	0.373966
4	A4	27	65.2134	4.5773	0.374252
4	A4	28	65.4086	4.5563	0.376067
4	A4	29	65.6038	4.53069	0.378976
4	A4	30	65.799	4.49323	0.382285
4	A4	31	65.9941	4.46859	0.385093
4	A4	32	66.1893	4.44854	0.386425
4	A4	33	66.3845	4.41552	0.385483
4	A4	34	66.5797	4.37789	0.382006
4	A4	35	66.7748	4.35133	0.376564
4	A4	36	66.97	4.32996	0.370553
4	A4	37	67.1652	4.29448	0.365762
4	A4	38	67.3604	4.27553	0.363689
4	A4	39	67.5555	4.25796	0.364929
4	A4	40	67.7507	4.22703	0.368938
4	A4	41	67.9459	4.19619	0.374291
4	A4	42	68.1411	4.17277	0.379269
4	A4	43	68.3362	4.14407	0.382573
4	A4	44	68.5314	4.11073	0.383823
4	A4	45	68.7266	4.07675	0.383674
4	A4	46	68.9218	4.05325	0.383461
4	A4	47	69.1169	4.03074	0.384504
4	A4	48	69.3121	4.00384	0.387459
4	A4	49	69.5073	3.97283	0.391973
4	A4	50	69.7025	3.94711	0.396897
4	A4	51	69.8976	3.91133	0.40084
4	A4	52	70.0928	3.88366	0.402818
4	A4	53	70.288	3.84877	0.40263
4	A4	54	70.4832	3.81892	0.40085
4	A4	55	70.6783	3.79192	0.398415
4	A4	56	70.8735	3.76579	0.396112
4	A4	57	71.0687	3.73689	0.394243
4	A4	58	71.2639	3.7076	0.39264
4	A4	59	71.459	3.67695	0.390982
4	A4	60	71.6542	3.64059	0.389121
4	A4	61	71.8494	3.62008	0.387172
4	A4	62	72.0446	3.59557	0.38535
4	A4	63	72.2397	3.56311	0.383764
4	A4	64	72.4349	3.53371	0.382378
4	A4	65	72.6301	3.50668	0.381143
4	A4	66	72.8253	3.47849	0.380169
4	A4	67	73.0204	3.45028	0.379729
4	A4	68	73.2156	3.42599	0.380099
4	A4	69	73.4108	3.39689	0.381358
4	A4	70	73.606	3.36986	0.383271
4	A4	71	73.8011	3.34014	0.38539
4	A4	72	73.9963	3.31555	0.387267
4	A4	73	74.1915	3.28049	0.388726
4	A4	74	74.3867	3.25422	0.389981
4	A4	75	74.5818	3.22378	0.391517
4	A4	76	74.777	3.20383	0.393758
4	A4	77	74.9722	3.16961	0.396675
4	A4	78	75.1674	3.14534	0.399639
4	A4	79	75.3625	3.11794	0.401653
4	A4	80	75.5577	3.07565	0.401859
4	A4	81	75.7529	3.04801	0.400062
4	A4	82	75.9481	3.01794	0.396894
4	A4	83	76.1432	2.99152	0.393562
4	A4	84	76.3384	2.96476	0.391337
4	A4	85	76.5336	2.9386	0.391079
4	A4	86	76.7288	2.90731	0.393087
4	A4	87	76.9239	2.87984	0.397226
4	A4	88	77.1191	2.85049	0.403227
4	A4	89	77.3143	2.82193	0.410965
4	A4	90	77.5095	2.78703	0.420659
4	A4	91	77.7046	2.75926	0.432964
4	A4	92	77.8998	2.72634	0.448992
4	A4	93	78.095	2.69553	0.470253
4	A4	94	78.2902	2.66087	0.498578
4	A4	95	78.4853	2.62451	0.536044
4	A4	96	78.6805	2.58762	0.584915
4	A4	97	78.8757	2.54675	0.647601
4	A4	98	79.0709	2.49506	0.726577
4	A4	99	79.266	2.44345	0.824139
4	A4	100	79.4612	2.38571	0.941898
4	A4	101	79.6564	2.31318	1.08005
4	A4	102	79.8516	2.23065	1.2365
4	A4	103	80.0467	2.13052	1.40621
4	A4	104	80.2419	2.01175	1.58085
4	A4	105	80.4371	1.8779	1.74915
4	A4	106	80.6323	1.72057	1.89776
4	A4	107	80.8274	1.55379	2.01277
4	A4	108	81.0226	1.37561	2.08149
4	A4	109	81.2178	1.19458	2.09437
4	A4	110	81.413	1.01371	2.04675
4	A4	111	81.6081	0.848152	1.93999
4	A4	112	81.8033	0.706137	1.7816
4	A4	113	81.9985	0.586592	1.58435
4	A4	114	82.1936	0.491041	1.36426
4	A4	115	82.3888	0.419846	1.13812
4	A4	116	82.584	0.369389	0.92107
4	A4	117	82.7792	0.332434	0.724756
4	A4	118	82.9743	0.30691	0.556366
4	A4	119	83.1695	0.289422	0.418655
4	A4	120	83.3647	0.277	0.310717
4	A4	121	83.5599	0.267785	0.229176
4	A4	122	83.7551	0.259058	0.169446
4	A4	123	83.9502	0.255205	0.126759
4	A4	124	84.1454	0.249156	0.0968243
4	A4	125	84.3406	0.247217	0.0761276
4	A4	126	84.5358	0.243185	0.0619598
4	A4	127	84.7309	0.239602	0.0523054
4	A4	128	84.9261	0.237296	0.0456977
4	A4	129	85.1213	0.235286	0.0410964
4	A4	130	85.3165	0.230687	0.0377939
4	A4	131	85.5116	0.229786	0.0353392
4	A4	132	85.7068	0.227086	0.0334658
4	A4	133	85.902	0.22528	0.0320225
4	A4	134	86.0972	0.222429	0.0309145
4	A4	135	86.2923	0.220912	0.0300634
4	A4	136	86.4875	0.217804	0.0293863
4	A4	137	86.6827	0.217315	0.0287937
4	A4	138	86.8778	0.214541	0.028202
4	A4	139	87.073	0.210625	0.027556
4	A4	140	87.2682	0.21081	0.0268469
4	A4	141	87.4634	0.208248	0.0261135
4	A4	142	87.6585	0.207419	0.0254211
4	A4	143	87.8537	0.204249	0.0248326
4	A4	144	88.0489	0.202644	0.0243801
4	A4	145	88.2441	0.202394	0.0240518
4	A4	146	88.4392	0.200032	0.0237931
4	A4	147	88.6344	0.197707	0.0235315
4	A4	148	88.8296	0.195454	0.0232152
4	A4	149	89.0248	0.193495	0.0228462
4	A4	150	89.2199	0.192114	0.0224786
4	A4	151	89.4151	0.190824	0.0221757
4	A4	152	89.6103	0.188402	0.0219549
4	A4	153	89.8055	0.188212	0.0217601
4	A4	154	90.0006	0.185514	0.0214905
4	A4	155	90.1958	0.183073	0.0210703
4	A4	156	90.391	0.181835	0.0205077
4	A4	157	90.5862	0.182486	0.019894
4	A4	158	90.7813	0.180351	0.0193392
4	A4	159	90.9765	0.178557	0.0188951
4	A4	160	91.1717	0.177183	0.0185307
4	A4	161	91.3669	0.175234	0.0181768
4	A4	162	91.562	0.174508	0.0177959
4	A4	163	91.7572	0.173934	0.0174087
4	A4	164	91.9524	0.173006	0.0170644
4	A4	165	92.1476	0.17056	0.0167938
4	A4	166	92.3427	0.169037	0.0165889
4	A4	167	92.5379	0.169297	0.0164164
4	A4	168	92.7331	0.167815	0.0162374
4	A4	169	92.9283	0.166153	0.0160167
4	A4	170	93.1234	0.164615	0.0157259
4	A4	171	93.3186	0.164097	0.0153545
4	A4	172	93.5138	0.162678	0.014918
4	A4	173	93.709	0.162463	0.0144389
4	A4	174	93.9041	0.160821	0.0139037
4	A4	175	94.0993	0.160115	0.0132243
4	A4	176	94.2945	0.158779	0.0122488
4	A4	177	94.4897	0.157969	0.0108341
4	A4	178	94.6848	0.156288	0.00894714
4	A4	179	94.88	0.155505	0.00672963
5	A5	1	60.1389	5.3273	0.314407
5	A5	2	60.3341	5.32554	0.304323
5	A5	3	60.5293	5.31413	0.295825
5	A5	4	60.7244	5.30633	0.291262
5	A5	5	60.9196	5.28467	0.291618
5	A5	6	61.1148	5.26194	0.296355
5	A5	7	61.31	5.23263	0.304059
5	A5	8	61.5051	5.20741	0.31332
5	A5	9	61.7003	5.18931	0.323168
5	A5	10	61.8955	5.16791	0.332987
5	A5	11	62.0907	5.14593	0.342229
5	A5	12	62.2858	5.10806	0.350311
5	A5	13	62.481	5.08611	0.356785
5	A5	14	62.6762	5.05484	0.361545
5	A5	15	62.8713	5.03365	0.36491
5	A5	16	63.0665	4.99746	0.367456
5	A5	17	63.2617	4.97081	0.369751
5	A5	18	63.4569	4.95097	0.372153
5	A5	19	63.6521	4.91684	0.374682
5	A5	20	63.8472	4.8908	0.37711
5	A5	21	64.0424	4.86147	0.379068
5	A5	22	64.2376	4.82824	0.380181
5	A5	23	64.4327	4.80641	0.380125
5	A5	24	64.6279	4.77378	0.378725
5	A5	25	64.8231	4.74581	0.376051
5	A5	26	65.0183	4.71345	0.372552
5	A5	27	65.2134	4.68667	0.369016
5	A5	28	65.4086	4.65634	0.366314
5	A5	29	65.6038	4.64258	0.365035
5	A5	30	65.799	4.60922	0.365231
5	A5	31	65.9941	4.58283	0.36647
5	A5	32	66.1893	4.55113	0.36812
5	A5	33	66.3845	4.52588	0.369639
5	A5	34	66.5797	4.49463	0.370697
5	A5	35	66.7748	4.47898	0.371127
5	A5	36	66.97	4.43384	0.370855
5	A5	37	67.1652	4.41497	0.369928
5	A5	38	67.3604	4.3849	0.368542
5	A5	39	67.5555	4.35298	0.367028
5	A5	40	67.7507	4.33177	0.365739
5	A5	41	67.9459	4.30521	0.364896
5	A5	42	68.1411	4.27544	0.364499
5	A5	43	68.3362	4.24356	0.364371
5	A5	44	68.5314	4.228	0.364273
5	A5	45	68.7266	4.19011	0.364076
5	A5	46	68.9218	4.16332	0.363876
5	A5	47	69.1169	4.1351	0.363945
5	A5	48	69.3121	4.11128	0.364551
5	A5	49	69.5073	4.08458	0.365747
5	A5	50	69.7025	4.05716	0.367323
5	A5	51	69.8976	4.02784	0.369009
5	A5	52	70.0928	3.99453	0.370783
5	A5	53	70.288	3.96765	0.372996
5	A5	54	70.4832	3.94226	0.376164
5	A5	55	70.6783	3.91765	0.380527
5	A5	56	70.8735	3.88831	0.385702
5	A5	57	71.0687	3.86003	0.390702
5	A5	58	71.2639	3.82104	0.394314
5	A5	59	71.459	3.79358	0.39564
5	A5	60	71.6542	3.76237	0.394463
5	A5	61	71.8494	3.72976	0.391313
5	A5	62	72.0446	3.70219	0.387224
5	A5	63	72.2397	3.67272	0.383365
5	A5	64	72.4349	3.64527	0.380657
5	A5	65	72.6301	3.62202	0.379516
5	A5	66	72.8253	3.59084	0.379794
5	A5	67	73.0204	3.55879	0.380919
5	A5	68	73.2156	3.53413	0.382154
5	A5	69	73.4108	3.50341	0.382886
5	A5	70	73.606	3.47407	0.382838
5	A5	71	73.8011	3.44113	0.382122
5	A5	72	73.9963	3.41527	0.381154
5	A5	73	74.1915	3.38841	0.380409
5	A5	74	74.3867	3.36114	0.38016
5	A5	75	74.5818	3.33078	0.380348
5	A5	76	74.777	3.30454	0.380654
5	A5	77	74.9722	3.27386	0.3807
5	A5	78	75.1674	3.24442	0.380266
5	A5	79	75.3625	3.21617	0.379414
5	A5	80	75.5577	3.18861	0.378456
5	A5	81	75.7529	3.15776	0.377848
5	A5	82	75.9481	3.1296	0.378065
5	A5	83	76.1432	3.10277	0.379482
5	A5	84	76.3384	3.07358	0.382281
5	A5	85	76.5336	3.04358	0.386397
5	A5	86	76.7288	3.01981	0.391523
5	A5	87	76.9239	2.98741	0.397305
5	A5	88	77.1191	2.95218	0.403601
5	A5	89	77.3143	2.92124	0.410731
5	A5	90	77.5095	2.89291	0.419545
5	A5	91	77.7046	2.85945	0.431283
5	A5	92	77.8998	2.83257	0.447351
5	A5	93	78.095	2.79638	0.469189
5	A5	94	78.2902	2.76078	0.498314
5	A5	95	78.4853	2.72093	0.536417
5	A5	96	78.6805	2.68138	0.585395
5	A5	97	78.8757	2.64998	0.647267
5	A5	98	79.0709	2.58996	0.724101
5	A5	99	79.266	2.53202	0.817948
5	A5	100	79.4612	2.46988	0.930644
5	A5	101	79.6564	2.40489	1.06327
5	A5	102	79.8516	2.31809	1.21521
5	A5	103	80.0467	2.21904	1.38307
5	A5	104	80.2419	2.10357	1.55991
5	A5	105	80.4371	1.96443	1.73519
5	A5	106	80.6323	1.809	1.89551
5	A5	107	80.8274	1.6353	2.0261
5	A5	108	81.0226	1.44851	2.11279
5	A5	109	81.2178	1.25526	2.14422
5	A5	110	81.413	1.06595	2.11375
5	A5	111	81.6081	0.886689	2.02094
5	A5	112	81.8033	0.726084	1.87194
5	A5	113	81.9985	0.595153	1.67878
5	A5	114	82.1936	0.487496	1.4575
5	A5	115	82.3888	0.407855	1.22558
5	A5	116	82.584	0.348647	0.999347
5	A5	117	82.7792	0.30577	0.791779
5	A5	118	82.9743	0.276031	0.611381
5	A5	119	83.1695	0.255837	0.462021
5	A5	120	83.3647	0.240251	0.343614
5	A5	121	83.5599	0.231747	0.253287
5	A5	122	83.7551	0.222657	0.186621
5	A5	123	83.9502	0.216601	0.138727
5	A5	124	84.1454	0.211416	0.105001
5	A5	125	84.3406	0.207621	0.0815531
5	A5	126	84.5358	0.20399	0.0653498
5	A5	127	84.7309	0.201198	0.054168
5	A5	128	84.9261	0.197893	0.0464571
5	A5	129	85.1213	0.194915	0.0411735
5	A5	130	85.3165	0.192568	0.0376185
5	A5	131	85.5116	0.191327	0.0352916
5	A5	132	85.7068	0.188817	0.0337819
5	A5	133	85.902	0.185667	0.0327239
5	A5	134	86.0972	0.182546	0.031819
5	A5	135	86.2923	0.18036	0.0308826
5	A5	136	86.4875	0.17825	0.029863
5	A5	137	86.6827	0.176872	0.0288058
5	A5	138	86.8778	0.174244	0.0277861
5	A5	139	87.073	0.172638	0.0268564
5	A5	140	87.2682	0.169696	0.0260387
5	A5	141	87.4634	0.169318	0.025346
5	A5	142	87.6585	0.165939	0.0247993
5	A5	143	87.8537	0.165615	0.0244151
5	A5	144	88.0489	0.163694	0.024174
5	A5	145	88.2441	0.161473	0.0240055
5	A5	146	88.4392	0.160337	0.023811
5	A5	147	88.6344	0.156384	0.0235171
5	A5	148	88.8296	0.155874	0.0231213
5	A5	149	89.0248	0.153536	0.0226934
5	A5	150	89.2199	0.15242	0.0223322
5	A5	151	89.4151	0.149672	0.0221118
5	A5	152	89.6103	0.148602	0.0220514
5	A5	153	89.8055	0.146713	0.0221126
5	A5	154	90.0006	0.145931	0.0222091
5	A5	155	90.1958	0.143664	0.0222166
5	A5	156	90.391	0.141615	0.0219957
5	A5	157	90.5862	0.138962	0.0214409
5	A5	158	90.7813	0.138506	0.0205354
5	A5	159	90.9765	0.136883	0.0193759
5	A5	160	91.1717	0.136767	0.0181408
5	A5	161	91.3669	0.134255	0.017025
5	A5	162	91.562	0.133825	0.0161788
5	A5	163	91.7572	0.132746	0.0156775
5	A5	164	91.9524	0.131765	0.0155162
5	A5	165	92.1476	0.131015	0.0156162
5	A5	166	92.3427	0.12934	0.0158421
5	A5	167	92.5379	0.126998	0.0160395
5	A5	168	92.7331	0.126916	0.0160871
5	A5	169	92.9283	0.124723	0.0159388
5	A5	170	93.1234	0.124699	0.0156277
5	A5	171	93.3186	0.123091	0.0152275
5	A5	172	93.5138	0.121669	0.0147936
5	A5	173	93.709	0.121524	0.014316
5	A5	174	93.9041	0.119928	0.0137064
5	A5	175	94.0993	0.11843	0.012828
5	A5	176	94.2945	0.117426	0.0115587
5	A5	177	94.4897	0.117021	0.00986275
5	A5	178	94.6848	0.116287	0.0078347
5	A5	179	94.88	0.115794	0.00568928
6	A6	1	60.1389	5.23491	0.32022
6	A6	2	60.3341	5.22919	0.310805
6	A6	3	60.5293	5.22155	0.301732
6	A6	4	60.7244	5.20158	0.295341
6	A6	5	60.9196	5.1772	0.293368
6	A6	6	61.1148	5.16348	0.29644
6	A6	7	61.31	5.13722	0.30403
6	A6	8	61.5051	5.1169	0.314759
6	A6	9	61.7003	5.09731	0.326836
6	A6	10	61.8955	5.06958	0.338527
6	A6	11	62.0907	5.042	0.348511
6	A6	12	62.2858	5.00855	0.356102
6	A6	13	62.481	4.99076	0.361231
6	A6	14	62.6762	4.95909	0.364269
6	A6	15	62.8713	4.93088	0.365802
6	A6	16	63.0665	4.903	0.366459
6	A6	17	63.2617	4.87373	0.366807
6	A6	18	63.4569	4.85318	0.367225
6	A6	19	63.6521	4.81548	0.36782
6	A6	20	63.8472	4.80361	0.368412
6	A6	21	64.0424	4.76658	0.368687
6	A6	22	64.2376	4.73579	0.368408
6	A6	23	64.4327	4.71112	0.367549
6	A6	24	64.6279	4.68067	0.366249
6	A6	25	64.8231	4.66479	0.364715
6	A6	26	65.0183	4.63254	0.363201
6	A6	27	65.2134	4.59548	0.362075
6	A6	28	65.4086	4.57527	0.36178
6	A6	29	65.6038	4.54977	0.362588
6	A6	30	65.799	4.53024	0.36428
6	A6	31	65.9941	4.50347	0.366111
6	A6	32	66.1893	4.46712	0.367206
6	A6	33	66.3845	4.44045	0.367129
6	A6	34	66.5797	4.40451	0.366134
6	A6	35	66.7748	4.38785	0.36491
6	A6	36	66.97	4.3698	0.364022
6	A6	37	67.1652	4.33379	0.363572
6	A6	38	67.3604	4.30033	0.363281
6	A6	39	67.5555	4.2788	0.362824
6	A6	40	67.7507	4.25267	0.362082
6	A6	41	67.9459	4.22333	0.361112
6	A6	42	68.1411	4.2024	0.360015
6	A6	43	68.3362	4.16908	0.358841
6	A6	44	68.5314	4.14508	0.35766
6	A6	45	68.7266	4.11746	0.356696
6	A6	46	68.9218	4.0896	0.356341
6	A6	47	69.1169	4.0639	0.357025
6	A6	48	69.3121	4.04086	0.35901
6	A6	49	69.5073	4.01478	0.36224
6	A6	50	69.7025	3.982	0.366367
6	A6	51	69.8976	3.96184	0.37093
6	A6	52	70.0928	3.92443	0.375533
6	A6	53	70.288	3.90142	0.379942
6	A6	54	70.4832	3.87116	0.384025
6	A6	55	70.6783	3.84645	0.387639
6	A6	56	70.8735	3.81163	0.390585
6	A6	57	71.0687	3.78533	0.392647
6	A6	58	71.2639	3.74885	0.393651
6	A6	59	71.459	3.72519	0.393516
6	A6	60	71.6542	3.69582	0.392248
6	A6	61	71.8494	3.663	0.389945
6	A6	62	72.0446	3.62949	0.386839
6	A6	63	72.2397	3.60826	0.383295
6	A6	64	72.4349	3.57592	0.379755
6	A6	65	72.6301	3.55183	0.376625
6	A6	66	72.8253	3.52092	0.374177
6	A6	67	73.0204	3.49292	0.372516
6	A6	68	73.2156	3.46638	0.37158
6	A6	69	73.4108	3.44315	0.371205
6	A6	70	73.606	3.41026	0.371193
6	A6	71	73.8011	3.38373	0.371413
6	A6	72	73.9963	3.35417	0.371865
6	A6	73	74.1915	3.33035	0.372653
6	A6	74	74.3867	3.30133	0.373851
6	A6	75	74.5818	3.27509	0.37538
6	A6	76	74.777	3.24605	0.376965
6	A6	77	74.9722	3.22025	0.378225
6	A6	78	75.1674	3.18779	0.378831
6	A6	79	75.3625	3.16324	0.378679
6	A6	80	75.5577	3.12994	0.377949
6	A6	81	75.7529	3.1033	0.377047
6	A6	82	75.9481	3.076	0.376481
6	A6	83	76.1432	3.0473	0.376702
6	A6	84	76.3384	3.02124	0.378022
6	A6	85	76.5336	2.99049	0.380609
6	A6	86	76.7288	2.96574	0.38456
6	A6	87	76.9239	2.9334	0.389963
6	A6	88	77.1191	2.90648	0.396939
6	A6	89	77.3143	2.87559	0.405644
6	A6	90	77.5095	2.84689	0.416317
6	A6	91	77.7046	2.81316	0.429423
6	A6	92	77.8998	2.78052	0.445809
6	A6	93	78.095	2.7472	0.466765
6	A6	94	78.2902	2.71103	0.493921
6	A6	95	78.4853	2.68003	0.529005
6	A6	96	78.6805	2.64967	0.573724
6	A6	97	78.8757	2.58742	0.629909
6	A6	98	79.0709	2.54467	0.699758
6	A6	99	79.266	2.49694	0.785921
6	A6	100	79.4612	2.43809	0.891042
6	A6	101	79.6564	2.37288	1.01681
6	A6	102	79.8516	2.29405	1.16284
6	A6	103	80.0467	2.19934	1.32579
6	A6	104	80.2419	2.08893	1.49894
6	A6	105	80.4371	1.95734	1.67234
6	A6	106	80.6323	1.81077	1.83347
6	A6	107	80.8274	1.64713	1.96834
6	A6	108	81.0226	1.46755	2.06307
6	A6	109	81.2178	1.28127	2.1058
6	A6	110	81.413	1.09521	2.08874
6	A6	111	81.6081	0.91578	2.00984
6	A6	112	81.8033	0.759376	1.87361
6	A6	113	81.9985	0.623832	1.69076
6	A6	114	82.1936	0.515248	1.47655
6	A6	115	82.3888	0.433378	1.24833
6	A6	116	82.584	0.372246	1.02279
6	A6	117	82.7792	0.328569	0.813691
6	A6	118	82.9743	0.298183	0.630386
6	A6	119	83.1695	0.276878	0.477513
6	A6	120	83.3647	0.262425	0.355557
6	A6	121	83.5599	0.250819	0.262005
6	A6	122	83.7551	0.242969	0.192643
6	A6	123	83.9502	0.237725	0.142686
6	A6	124	84.1454	0.232265	0.107551
6	A6	125	84.3406	0.228374	0.0832776
6	A6	126	84.5358	0.225341	0.0666818
6	A6	127	84.7309	0.221531	0.0553374
6	A6	128	84.9261	0.21847	0.0474926
6	A6	129	85.1213	0.215342	0.0419565
6	A6	130	85.3165	0.213463	0.0379727
6	A6	131	85.5116	0.211134	0.0350868
6	A6	132	85.7068	0.208487	0.0330201
6	A6	133	85.902	0.206791	0.0315746
6	A6	134	86.0972	0.204722	0.0305782
6	A6	135	86.2923	0.201774	0.0298717
6	A6	136	86.4875	0.199728	0.0293123
6	A6	137	86.6827	0.197548	0.028782
6	A6	138	86.8778	0.196935	0.0281926
6	A6	139	87.073	0.192282	0.0274978
6	A6	140	87.2682	0.1913	0.0267062
6	A6	141	87.4634	0.189249	0.0258837
6	A6	142	87.6585	0.188277	0.0251252
6	A6	143	87.8537	0.186587	0.024503
6	A6	144	88.0489	0.184284	0.0240238
6	A6	145	88.2441	0.183046	0.0236263
6	A6	146	88.4392	0.180911	0.0232284
6	A6	147	88.6344	0.178249	0.022787
6	A6	148	88.8296	0.177212	0.0223289
6	A6	149	89.0248	0.175446	0.0219276
6	A6	150	89.2199	0.173734	0.0216453
6	A6	151	89.4151	0.171849	0.0214839
6	A6	152	89.6103	0.169845	0.0213812
6	A6	153	89.8055	0.1691	0.0212481
6	A6	154	90.0006	0.166846	0.0210189
6	A6	155	90.1958	0.16553	0.0206774
6	A6	156	90.391	0.16354	0.0202504
6	A6	157	90.5862	0.16376	0.019777
6	A6	158	90.7813	0.161146	0.0192823
6	A6	159	90.9765	0.158994	0.018772
6	A6	160	91.1717	0.159001	0.0182487
6	A6	161	91.3669	0.157345	0.0177324
6	A6	162	91.562	0.1562	0.0172653
6	A6	163	91.7572	0.154378	0.0168967
6	A6	164	91.9524	0.154248	0.0166572
6	A6	165	92.1476	0.152767	0.0165402
6	A6	166	92.3427	0.151066	0.0164996
6	A6	167	92.5379	0.149818	0.0164646
6	A6	168	92.7331	0.149077	0.0163631
6	A6	169	92.9283	0.147221	0.0161456
6	A6	170	93.1234	0.145796	0.0157958
6	A6	171	93.3186	0.146113	0.0153209
6	A6	172	93.5138	0.143603	0.0147291
6	A6	173	93.709	0.143013	0.0140064
6	A6	174	93.9041	0.142691	0.0131092
6	A6	175	94.0993	0.140296	0.0119797
6	A6	176	94.2945	0.140398	0.0105782
6	A6	177	94.4897	0.140472	0.00891501
6	A6	178	94.6848	0.138672	0.00706985
6	A6	179	94.88	0.138305	0.00518754
7	A7	1	60.1389	5.34033	0.337522
7	A7	2	60.3341	5.33399	0.327974
7	A7	3	60.5293	5.33052	0.319689
7	A7	4	60.7244	5.31032	0.31499
7	A7	5	60.9196	5.28298	0.315088
7	A7	6	61.1148	5.26501	0.319714
7	A7	7	61.31	5.24859	0.327505
7	A7	8	61.5051	5.21339	0.336797
7	A7	9	61.7003	5.18344	0.34632
7	A7	10	61.8955	5.16894	0.355451
7	A7	11	62.0907	5.13699	0.363979
7	A7	12	62.2858	5.119	0.371715
7	A7	13	62.481	5.08149	0.378252
7	A7	14	62.6762	5.05461	0.383064
7	A7	15	62.8713	5.03066	0.385802
7	A7	16	63.0665	4.99253	0.38659
7	A7	17	63.2617	4.96531	0.386082
7	A7	18	63.4569	4.93937	0.385224
7	A7	19	63.6521	4.91025	0.384796
7	A7	20	63.8472	4.88798	0.385037
7	A7	21	64.0424	4.86309	0.3856
7	A7	22	64.2376	4.82532	0.385817
7	A7	23	64.4327	4.79178	0.385182
7	A7	24	64.6279	4.77553	0.383637
7	A7	25	64.8231	4.74263	0.381589
7	A7	26	65.0183	4.70893	0.379694
7	A7	27	65.2134	4.6919	0.378568
7	A7	28	65.4086	4.65992	0.378621
7	A7	29	65.6038	4.63389	0.379913
7	A7	30	65.799	4.60347	0.382133
7	A7	31	65.9941	4.57882	0.384622
7	A7	32	66.1893	4.55997	0.386519
7	A7	33	66.3845	4.51428	0.387099
7	A7	34	66.5797	4.48846	0.386066
7	A7	35	66.7748	4.46561	0.38372
7	A7	36	66.97	4.43147	0.380828
7	A7	37	67.1652	4.40944	0.378271
7	A7	38	67.3604	4.37653	0.37666
7	A7	39	67.5555	4.35702	0.376117
7	A7	40	67.7507	4.32585	0.376261
7	A7	41	67.9459	4.3003	0.376469
7	A7	42	68.1411	4.26919	0.376172
7	A7	43	68.3362	4.2397	0.375173
7	A7	44	68.5314	4.22146	0.37374
7	A7	45	68.7266	4.17449	0.372513
7	A7	46	68.9218	4.16824	0.37223
7	A7	47	69.1169	4.13136	0.373448
7	A7	48	69.3121	4.11097	0.376394
7	A7	49	69.5073	4.07564	0.380955
7	A7	50	69.7025	4.04978	0.386711
7	A7	51	69.8976	4.02511	0.392975
7	A7	52	70.0928	3.99352	0.398844
7	A7	53	70.288	3.9655	0.403369
7	A7	54	70.4832	3.9303	0.405881
7	A7	55	70.6783	3.89611	0.406273
7	A7	56	70.8735	3.86879	0.405036
7	A7	57	71.0687	3.84149	0.402978
7	A7	58	71.2639	3.8111	0.400813
7	A7	59	71.459	3.78332	0.398859
7	A7	60	71.6542	3.75332	0.397075
7	A7	61	71.8494	3.71932	0.395285
7	A7	62	72.0446	3.6926	0.393418
7	A7	63	72.2397	3.66409	0.391574
7	A7	64	72.4349	3.639	0.389915
7	A7	65	72.6301	3.60892	0.388564
7	A7	66	72.8253	3.57476	0.387572
7	A7	67	73.0204	3.55423	0.386972
7	A7	68	73.2156	3.52227	0.386813
7	A7	69	73.4108	3.49272	0.387156
7	A7	70	73.606	3.4684	0.387979
7	A7	71	73.8011	3.43799	0.389132
7	A7	72	73.9963	3.41122	0.39034
7	A7	73	74.1915	3.37953	0.39128
7	A7	74	74.3867	3.34905	0.391677
7	A7	75	74.5818	3.32562	0.391386
7	A7	76	74.777	3.29696	0.390445
7	A7	77	74.9722	3.26293	0.389101
7	A7	78	75.1674	3.23809	0.387764
7	A7	79	75.3625	3.20766	0.386866
7	A7	80	75.5577	3.184	0.386657
7	A7	81	75.7529	3.15691	0.387111
7	A7	82	75.9481	3.12364	0.388033
7	A7	83	76.1432	3.09077	0.38932
7	A7	84	76.3384	3.06366	0.391132
7	A7	85	76.5336	3.04248	0.393848
7	A7	86	76.7288	3.00943	0.397846
7	A7	87	76.9239	2.9835	0.403319
7	A7	88	77.1191	2.94694	0.410292
7	A7	89	77.3143	2.9227	0.418798
7	A7	90	77.5095	2.88592	0.429039
7	A7	91	77.7046	2.85538	0.441402
7	A7	92	77.8998	2.82743	0.456372
7	A7	93	78.095	2.79374	0.474515
7	A7	94	78.2902	2.7529	0.496622
7	A7	95	78.4853	2.71541	0.523968
7	A7	96	78.6805	2.68006	0.558526
7	A7	97	78.8757	2.64063	0.60297
7	A7	98	79.0709	2.59605	0.660477
7	A7	99	79.266	2.54931	0.734387
7	A7	100	79.4612	2.49417	0.827735
7	A7	101	79.6564	2.43523	0.942638
7	A7	102	79.8516	2.36935	1.07955
7	A7	103	80.0467	2.2815	1.23649
7	A7	104	80.2419	2.1815	1.40847
7	A7	105	80.4371	2.06274	1.5873
7	A7	106	80.6323	1.92724	1.76191
7	A7	107	80.8274	1.77414	1.91901
7	A7	108	81.0226	1.6016	2.0444
7	A7	109	81.2178	1.41966	2.1246
7	A7	110	81.413	1.23412	2.14884
7	A7	111	81.6081	1.04494	2.11106
7	A7	112	81.8033	0.875944	2.0113
7	A7	113	81.9985	0.724655	1.85622
7	A7	114	82.1936	0.597191	1.65829
7	A7	115	82.3888	0.496291	1.43387
7	A7	116	82.584	0.419429	1.20063
7	A7	117	82.7792	0.365665	0.974842
7	A7	118	82.9743	0.32665	0.769266
7	A7	119	83.1695	0.298266	0.591959
7	A7	120	83.3647	0.279402	0.446223
7	A7	121	83.5599	0.265904	0.331418
7	A7	122	83.7551	0.256263	0.244237
7	A7	123	83.9502	0.248746	0.180036
7	A7	124	84.1454	0.242286	0.133912
7	A7	125	84.3406	0.237613	0.101413
7	A7	126	84.5358	0.234702	0.0788692
7	A7	127	84.7309	0.231331	0.0634437
7	A7	128	84.9261	0.228286	0.0530173
7	A7	129	85.1213	0.224794	0.0460281
7	A7	130	85.3165	0.223489	0.0413284
7	A7	131	85.5116	0.219529	0.0380853
7	A7	132	85.7068	0.217701	0.0357158
7	A7	133	85.902	0.215147	0.0338413
7	A7	134	86.0972	0.21229	0.0322501
7	A7	135	86.2923	0.210764	0.0308565
7	A7	136	86.4875	0.208239	0.0296551
7	A7	137	86.6827	0.206537	0.0286743
7	A7	138	86.8778	0.204702	0.0279367
7	A7	139	87.073	0.202473	0.0274337
7	A7	140	87.2682	0.200519	0.0271136
7	A7	141	87.4634	0.198676	0.0268784
7	A7	142	87.6585	0.197178	0.0265935
7	A7	143	87.8537	0.195221	0.0261219
7	A7	144	88.0489	0.191871	0.0253805
7	A7	145	88.2441	0.190277	0.0244027
7	A7	146	88.4392	0.189061	0.02336
7	A7	147	88.6344	0.187537	0.0225106
7	A7	148	88.8296	0.186529	0.0220855
7	A7	149	89.0248	0.184951	0.0221682
7	A7	150	89.2199	0.182337	0.0226423
7	A7	151	89.4151	0.179801	0.0232399
7	A7	152	89.6103	0.178065	0.0236657
7	A7	153	89.8055	0.177006	0.0237221
7	A7	154	90.0006	0.174275	0.0233709
7	A7	155	90.1958	0.173309	0.022712
7	A7	156	90.391	0.17199	0.0219097
7	A7	157	90.5862	0.170414	0.0211113
7	A7	158	90.7813	0.169009	0.0203962
7	A7	159	90.9765	0.167502	0.0197665
7	A7	160	91.1717	0.166195	0.0191745
7	A7	161	91.3669	0.16482	0.0185691
7	A7	162	91.562	0.163015	0.017939
7	A7	163	91.7572	0.162188	0.0173304
7	A7	164	91.9524	0.161368	0.0168237
7	A7	165	92.1476	0.160701	0.0164813
7	A7	166	92.3427	0.159201	0.0163006
7	A7	167	92.5379	0.157049	0.016208
7	A7	168	92.7331	0.156703	0.0161061
7	A7	169	92.9283	0.154726	0.0159387
7	A7	170	93.1234	0.153645	0.0157248
7	A7	171	93.3186	0.154458	0.0155294
7	A7	172	93.5138	0.151562	0.0153886
7	A7	173	93.709	0.15108	0.0152422
7	A7	174	93.9041	0.149467	0.0149239
7	A7	175	94.0993	0.148275	0.0142187
7	A7	176	94.2945	0.146751	0.01296
7	A7	177	94.4897	0.146254	0.0111176
7	A7	178	94.6848	0.145816	0.008834
7	A7	179	94.88	0.145036	0.00639093
8	A8	1	60.1389	5.39841	0.349957
8	A8	2	60.3341	5.37177	0.34223
8	A8	3	60.5293	5.37044	0.335296
8	A8	4	60.7244	5.34908	0.331407
8	A8	5	60.9196	5.31903	0.332025
8	A8	6	61.1148	5.30867	0.337155
8	A8	7	61.31	5.27447	0.345383
8	A8	8	61.5051	5.25489	0.354527
8	A8	9	61.7003	5.22339	0.362564
8	A8	10	61.8955	5.19031	0.368387
8	A8	11	62.0907	5.16798	0.372039
8	A8	12	62.2858	5.13235	0.374414
8	A8	13	62.481	5.11681	0.376588
8	A8	14	62.6762	5.08773	0.379221
8	A8	15	62.8713	5.05369	0.382309
8	A8	16	63.0665	5.03131	0.385377
8	A8	17	63.2617	4.99878	0.387891
8	A8	18	63.4569	4.96465	0.389624
8	A8	19	63.6521	4.94328	0.390691
8	A8	20	63.8472	4.9082	0.391362
8	A8	21	64.0424	4.88713	0.391743
8	A8	22	64.2376	4.85549	0.391655
8	A8	23	64.4327	4.82711	0.390799
8	A8	24	64.6279	4.79123	0.38907
8	A8	25	64.8231	4.76307	0.386791
8	A8	26	65.0183	4.74127	0.384652
8	A8	27	65.2134	4.71013	0.383404
8	A8	28	65.4086	4.68429	0.38347
8	A8	29	65.6038	4.65281	0.384678
8	A8	30	65.799	4.63316	0.386305
8	A8	31	65.9941	4.60192	0.387376
8	A8	32	66.1893	4.56773	0.387177
8	A8	33	66.3845	4.53706	0.385599
8	A8	34	66.5797	4.50753	0.383195
8	A8	35	66.7748	4.48702	0.380855
8	A8	36	66.97	4.45967	0.379382
8	A8	37	67.1652	4.42724	0.379196
8	A8	38	67.3604	4.40054	0.380324
8	A8	39	67.5555	4.37372	0.382492
8	A8	40	67.7507	4.34506	0.385202
8	A8	41	67.9459	4.31735	0.387782
8	A8	42	68.1411	4.29436	0.389494
8	A8	43	68.3362	4.25445	0.389769
8	A8	44	68.5314	4.22835	0.3885
8	A8	45	68.7266	4.19631	0.386173
8	A8	46	68.9218	4.17042	0.383764
8	A8	47	69.1169	4.14574	0.38239
8	A8	48	69.3121	4.11479	0.382936
8	A8	49	69.5073	4.08724	0.385745
8	A8	50	69.7025	4.06031	0.390473
8	A8	51	69.8976	4.03549	0.396172
8	A8	52	70.0928	4.00301	0.401602
8	A8	53	70.288	3.96807	0.405684
8	A8	54	70.4832	3.93496	0.407867
8	A8	55	70.6783	3.9043	0.408188
8	A8	56	70.8735	3.88203	0.407011
8	A8	57	71.0687	3.84595	0.404689
8	A8	58	71.2639	3.81772	0.401413
8	A8	59	71.459	3.78554	0.397347
8	A8	60	71.6542	3.75261	0.39286
8	A8	61	71.8494	3.72761	0.388599
8	A8	62	72.0446	3.69816	0.385285
8	A8	63	72.2397	3.67438	0.383373
8	A8	64	72.4349	3.6478	0.382857
8	A8	65	72.6301	3.61598	0.383345
8	A8	66	72.8253	3.58576	0.384359
8	A8	67	73.0204	3.55658	0.385595
8	A8	68	73.2156	3.53212	0.386964
8	A8	69	73.4108	3.50323	0.388442
8	A8	70	73.606	3.47337	0.389898
8	A8	71	73.8011	3.4456	0.391052
8	A8	72	73.9963	3.41244	0.391612
8	A8	73	74.1915	3.38744	0.391452
8	A8	74	74.3867	3.35555	0.39071
8	A8	75	74.5818	3.32631	0.389767
8	A8	76	74.777	3.30196	0.389079
8	A8	77	74.9722	3.27303	0.389004
8	A8	78	75.1674	3.24336	0.389665
8	A8	79	75.3625	3.21748	0.390934
8	A8	80	75.5577	3.18517	0.392507
8	A8	81	75.7529	3.15773	0.39406
8	A8	82	75.9481	3.12445	0.395397
8	A8	83	76.1432	3.09536	0.396507
8	A8	84	76.3384	3.06772	0.397552
8	A8	85	76.5336	3.03941	0.398788
8	A8	86	76.7288	3.00858	0.400569
8	A8	87	76.9239	2.9789	0.403391
8	A8	88	77.1191	2.9462	0.407939
8	A8	89	77.3143	2.91878	0.415018
8	A8	90	77.5095	2.89038	0.425376
8	A8	91	77.7046	2.86128	0.439567
8	A8	92	77.8998	2.82396	0.457999
8	A8	93	78.095	2.79057	0.481198
8	A8	94	78.2902	2.75429	0.510171
8	A8	95	78.4853	2.71663	0.546639
8	A8	96	78.6805	2.67805	0.593085
8	A8	97	78.8757	2.63439	0.652545
8	A8	98	79.0709	2.58571	0.728295
8	A8	99	79.266	2.5331	0.823346
8	A8	100	79.4612	2.47662	0.939826
8	A8	101	79.6564	2.40339	1.07824
8	A8	102	79.8516	2.31898	1.23674
8	A8	103	80.0467	2.21985	1.4105
8	A8	104	80.2419	2.10005	1.59148
8	A8	105	80.4371	1.96259	1.7686
8	A8	106	80.6323	1.80672	1.9285
8	A8	107	80.8274	1.63377	2.05681
8	A8	108	81.0226	1.44828	2.13995
8	A8	109	81.2178	1.25928	2.16712
8	A8	110	81.413	1.07079	2.13218
8	A8	111	81.6081	0.895384	2.035
8	A8	112	81.8033	0.737659	1.88198
8	A8	113	81.9985	0.608286	1.68528
8	A8	114	82.1936	0.504027	1.46099
8	A8	115	82.3888	0.426176	1.22666
8	A8	116	82.584	0.366647	0.9986
8	A8	117	82.7792	0.326705	0.789784
8	A8	118	82.9743	0.298275	0.608656
8	A8	119	83.1695	0.277952	0.458974
8	A8	120	83.3647	0.26357	0.34052
8	A8	121	83.5599	0.254136	0.250304
8	A8	122	83.7551	0.246182	0.183846
8	A8	123	83.9502	0.240333	0.136255
8	A8	124	84.1454	0.236687	0.102951
8	A8	125	84.3406	0.231822	0.0800581
8	A8	126	84.5358	0.22882	0.0645178
8	A8	127	84.7309	0.225106	0.0540485
8	A8	128	84.9261	0.222838	0.0470136
8	A8	129	85.1213	0.220345	0.0422678
8	A8	130	85.3165	0.217387	0.0390205
8	A8	131	85.5116	0.214446	0.0367371
8	A8	132	85.7068	0.2116	0.0350722
8	A8	133	85.902	0.210342	0.033814
8	A8	134	86.0972	0.207325	0.032827
8	A8	135	86.2923	0.205659	0.0320001
8	A8	136	86.4875	0.202306	0.0312197
8	A8	137	86.6827	0.200437	0.0303761
8	A8	138	86.8778	0.198203	0.0293916
8	A8	139	87.073	0.195789	0.028247
8	A8	140	87.2682	0.193961	0.0269909
8	A8	141	87.4634	0.192183	0.0257253
8	A8	142	87.6585	0.190693	0.0245742
8	A8	143	87.8537	0.189082	0.0236434
8	A8	144	88.0489	0.187226	0.0229847
8	A8	145	88.2441	0.186661	0.0225775
8	A8	146	88.4392	0.18421	0.0223399
8	A8	147	88.6344	0.182383	0.0221656
8	A8	148	88.8296	0.180108	0.0219684
8	A8	149	89.0248	0.17864	0.0217078
8	A8	150	89.2199	0.176511	0.021384
8	A8	151	89.4151	0.175773	0.0210143
8	A8	152	89.6103	0.173033	0.0206138
8	A8	153	89.8055	0.172231	0.0201906
8	A8	154	90.0006	0.171269	0.0197487
8	A8	155	90.1958	0.169473	0.0192877
8	A8	156	90.391	0.168031	0.0187995
8	A8	157	90.5862	0.166875	0.018277
8	A8	158	90.7813	0.164827	0.0177312
8	A8	159	90.9765	0.16476	0.0172076
8	A8	160	91.1717	0.162821	0.0167767
8	A8	161	91.3669	0.162741	0.016501
8	A8	162	91.562	0.160734	0.0163949
8	A8	163	91.7572	0.159498	0.0164103
8	A8	164	91.9524	0.158662	0.0164583
8	A8	165	92.1476	0.156661	0.0164566
8	A8	166	92.3427	0.156062	0.016373
8	A8	167	92.5379	0.154281	0.016239
8	A8	168	92.7331	0.153841	0.0161239
8	A8	169	92.9283	0.152779	0.016082
8	A8	170	93.1234	0.151442	0.0161022
8	A8	171	93.3186	0.150048	0.0160931
8	A8	172	93.5138	0.14828	0.0159108
8	A8	173	93.709	0.147246	0.0154149
8	A8	174	93.9041	0.146219	0.0145183
8	A8	175	94.0993	0.145176	0.0132056
8	A8	176	94.2945	0.144649	0.011524
8	A8	177	94.4897	0.144137	0.00956509
8	A8	178	94.6848	0.143146	0.00745736
8	A8	179	94.88	0.142257	0.00536519
9	A9	1	60.1389	5.33661	0.350879
9	A9	2	60.3341	5.32667	0.342616
9	A9	3	60.5293	5.31704	0.335134
9	A9	4	60.7244	5.29367	0.330499
9	A9	5	60.9196	5.27604	0.329933
9	A9	6	61.1148	5.2458	0.333429
9	A9	7	61.31	5.23026	0.339984
9	A9	8	61.5051	5.19603	0.348205
9	A9	9	61.7003	5.17058	0.356912
9	A9	10	61.8955	5.14701	0.365399
9	A9	11	62.0907	5.12221	0.373357
9	A9	12	62.2858	5.09039	0.380668
9	A9	13	62.481	5.06206	0.387203
9	A9	14	62.6762	5.03621	0.392767
9	A9	15	62.8713	5.00606	0.397182
9	A9	16	63.0665	4.97132	0.400379
9	A9	17	63.2617	4.94009	0.402382
9	A9	18	63.4569	4.91499	0.403204
9	A9	19	63.6521	4.88798	0.402735
9	A9	20	63.8472	4.85634	0.400843
9	A9	21	64.0424	4.82009	0.397597
9	A9	22	64.2376	4.7915	0.39349
9	A9	23	64.4327	4.76452	0.389358
9	A9	24	64.6279	4.73514	0.386009
9	A9	25	64.8231	4.72055	0.383849
9	A9	26	65.0183	4.67826	0.382752
9	A9	27	65.2134	4.65509	0.382305
9	A9	28	65.4086	4.62489	0.382167
9	A9	29	65.6038	4.59682	0.382241
9	A9	30	65.799	4.57075	0.382573
9	A9	31	65.9941	4.54406	0.383078
9	A9	32	66.1893	4.51802	0.383435
9	A9	33	66.3845	4.48564	0.383199
9	A9	34	66.5797	4.45695	0.382109
9	A9	35	66.7748	4.42619	0.3803
9	A9	36	66.97	4.40147	0.378312
9	A9	37	67.1652	4.37267	0.376837
9	A9	38	67.3604	4.34839	0.376404
9	A9	39	67.5555	4.31593	0.37715
9	A9	40	67.7507	4.29689	0.378791
9	A9	41	67.9459	4.2624	0.380726
9	A9	42	68.1411	4.23562	0.382245
9	A9	43	68.3362	4.2069	0.382729
9	A9	44	68.5314	4.18002	0.381841
9	A9	45	68.7266	4.1484	0.379702
9	A9	46	68.9218	4.11714	0.37692
9	A9	47	69.1169	4.09219	0.374462
9	A9	48	69.3121	4.06668	0.373324
9	A9	49	69.5073	4.03862	0.374151
9	A9	50	69.7025	4.01857	0.376997
9	A9	51	69.8976	3.98288	0.381376
9	A9	52	70.0928	3.95581	0.38648
9	A9	53	70.288	3.92577	0.391469
9	A9	54	70.4832	3.89719	0.395607
9	A9	55	70.6783	3.87163	0.398321
9	A9	56	70.8735	3.83559	0.399249
9	A9	57	71.0687	3.80318	0.398354
9	A9	58	71.2639	3.7781	0.396003
9	A9	59	71.459	3.74415	0.392929
9	A9	60	71.6542	3.71822	0.389992
9	A9	61	71.8494	3.68985	0.387833
9	A9	62	72.0446	3.66121	0.386603
9	A9	63	72.2397	3.63851	0.385943
9	A9	64	72.4349	3.6057	0.385235
9	A9	65	72.6301	3.5725	0.384041
9	A9	66	72.8253	3.54402	0.382375
9	A9	67	73.0204	3.51753	0.380693
9	A9	68	73.2156	3.49643	0.379572
9	A9	69	73.4108	3.46485	0.379368
9	A9	70	73.606	3.43583	0.380061
9	A9	71	73.8011	3.40754	0.381342
9	A9	72	73.9963	3.3812	0.3828
9	A9	73	74.1915	3.35196	0.384064
9	A9	74	74.3867	3.32424	0.38486
9	A9	75	74.5818	3.29518	0.385036
9	A9	76	74.777	3.26636	0.384631
9	A9	77	74.9722	3.23945	0.383907
9	A9	78	75.1674	3.20853	0.383278
9	A9	79	75.3625	3.18345	0.383159
9	A9	80	75.5577	3.15738	0.383728
9	A9	81	75.7529	3.12588	0.384854
9	A9	82	75.9481	3.09927	0.386185
9	A9	83	76.1432	3.06457	0.387433
9	A9	84	76.3384	3.04005	0.388632
9	A9	85	76.5336	3.00819	0.390207
9	A9	86	76.7288	2.98216	0.392845
9	A9	87	76.9239	2.95436	0.397206
9	A9	88	77.1191	2.92804	0.403737
9	A9	89	77.3143	2.89259	0.412644
9	A9	90	77.5095	2.86357	0.424075
9	A9	91	77.7046	2.83058	0.438334
9	A9	92	77.8998	2.80147	0.456095
9	A9	93	78.095	2.76539	0.47853
9	A9	94	78.2902	2.73189	0.507399
9	A9	95	78.4853	2.68923	0.545092
9	A9	96	78.6805	2.65636	0.594544
9	A9	97	78.8757	2.61171	0.658981
9	A9	98	79.0709	2.56614	0.741505
9	A9	99	79.266	2.51309	0.844611
9	A9	100	79.4612	2.44495	0.969631
9	A9	101	79.6564	2.37615	1.11613
9	A9	102	79.8516	2.2874	1.2812
9	A9	103	80.0467	2.18239	1.45893
9	A9	104	80.2419	2.06058	1.64009
9	A9	105	80.4371	1.91177	1.81251
9	A9	106	80.6323	1.75331	1.96209
9	A9	107	80.8274	1.57889	2.07438
9	A9	108	81.0226	1.39038	2.13662
9	A9	109	81.2178	1.20285	2.13968
9	A9	110	81.413	1.02083	2.07982
9	A9	111	81.6081	0.852427	1.95973
9	A9	112	81.8033	0.70822	1.78843
9	A9	113	81.9985	0.590118	1.58007
9	A9	114	82.1936	0.498843	1.35164
9	A9	115	82.3888	0.429919	1.12037
9	A9	116	82.584	0.380461	0.901202
9	A9	117	82.7792	0.342995	0.705165
9	A9	118	82.9743	0.32032	0.538631
9	A9	119	83.1695	0.304664	0.403563
9	A9	120	83.3647	0.290886	0.298429
9	A9	121	83.5599	0.282153	0.219455
9	A9	122	83.7551	0.274589	0.161864
9	A9	123	83.9502	0.269143	0.120852
9	A9	124	84.1454	0.266579	0.0921762
9	A9	125	84.3406	0.262796	0.0723962
9	A9	126	84.5358	0.257915	0.0588711
9	A9	127	84.7309	0.256212	0.049659
9	A9	128	84.9261	0.252804	0.0433867
9	A9	129	85.1213	0.251339	0.039114
9	A9	130	85.3165	0.247863	0.036198
9	A9	131	85.5116	0.246399	0.0341767
9	A9	132	85.7068	0.244016	0.0326943
9	A9	133	85.902	0.240859	0.0314777
9	A9	134	86.0972	0.238685	0.0303488
9	A9	135	86.2923	0.236832	0.0292357
9	A9	136	86.4875	0.234862	0.0281597
9	A9	137	86.6827	0.23237	0.0271948
9	A9	138	86.8778	0.23196	0.0264175
9	A9	139	87.073	0.228634	0.0258694
9	A9	140	87.2682	0.227517	0.0255374
9	A9	141	87.4634	0.225698	0.0253516
9	A9	142	87.6585	0.223827	0.0251961
9	A9	143	87.8537	0.222676	0.0249379
9	A9	144	88.0489	0.219067	0.0244766
9	A9	145	88.2441	0.217859	0.0237974
9	A9	146	88.4392	0.215735	0.0229958
9	A9	147	88.6344	0.215065	0.0222466
9	A9	148	88.8296	0.213963	0.0217235
9	A9	149	89.0248	0.211063	0.0215131
9	A9	150	89.2199	0.2093	0.0215712
9	A9	151	89.4151	0.208246	0.0217432
9	A9	152	89.6103	0.205874	0.0218349
9	A9	153	89.8055	0.204238	0.0216977
9	A9	154	90.0006	0.201952	0.0212896
9	A9	155	90.1958	0.201592	0.0206822
9	A9	156	90.391	0.200539	0.0200166
9	A9	157	90.5862	0.198979	0.0194279
9	A9	158	90.7813	0.196742	0.018986
9	A9	159	90.9765	0.196262	0.0186795
9	A9	160	91.1717	0.195065	0.0184396
9	A9	161	91.3669	0.192873	0.0181814
9	A9	162	91.562	0.191934	0.0178388
9	A9	163	91.7572	0.190719	0.0173862
9	A9	164	91.9524	0.189165	0.0168457
9	A9	165	92.1476	0.188207	0.0162817
9	A9	166	92.3427	0.187711	0.0157799
9	A9	167	92.5379	0.186226	0.0154166
9	A9	168	92.7331	0.184594	0.0152277
9	A9	169	92.9283	0.184783	0.0151915
9	A9	170	93.1234	0.182991	0.0152317
9	A9	171	93.3186	0.181712	0.0152443
9	A9	172	93.5138	0.179777	0.015136
9	A9	173	93.709	0.17945	0.0148475
9	A9	174	93.9041	0.17842	0.0143424
9	A9	175	94.0993	0.178125	0.0135697
9	A9	176	94.2945	0.175825	0.0124423
9	A9	177	94.4897	0.175085	0.0108742
9	A9	178	94.6848	0.173658	0.00886556
9	A9	179	94.88	0.173459	0.00657227
10	A10	1	60.1389	5.32714	0.348392
10	A10	2	60.3341	5.31298	0.338324
10	A10	3	60.5293	5.29908	0.328924
10	A10	4	60.7244	5.2844	0.322991
10	A10	5	60.9196	5.26971	0.322413
10	A10	6	61.1148	5.24101	0.327481
10	A10	7	61.31	5.22127	0.336991
10	A10	8	61.5051	5.19054	0.348887
10	A10	9	61.7003	5.17219	0.36103
10	A10	10	61.8955	5.1407	0.371714
10	A10	11	62.0907	5.11289	0.379922
10	A10	12	62.2858	5.08709	0.385327
10	A10	13	62.481	5.05081	0.388195
10	A10	14	62.6762	5.02673	0.389211
10	A10	15	62.8713	5.00214	0.389258
10	A10	16	63.0665	4.97074	0.389222
10	A10	17	63.2617	4.93556	0.389818
10	A10	18	63.4569	4.91509	0.391408
10	A10	19	63.6521	4.89669	0.393943
10	A10	20	63.8472	4.85551	0.397015
10	A10	21	64.0424	4.82931	0.400061
10	A10	22	64.2376	4.80118	0.402591
10	A10	23	64.4327	4.76732	0.404285
10	A10	24	64.6279	4.74586	0.404998
10	A10	25	64.8231	4.71413	0.404684
10	A10	26	65.0183	4.67918	0.403438
10	A10	27	65.2134	4.65202	0.401569
10	A10	28	65.4086	4.62424	0.39953
10	A10	29	65.6038	4.59667	0.397785
10	A10	30	65.799	4.56953	0.396587
10	A10	31	65.9941	4.54248	0.395905
10	A10	32	66.1893	4.50907	0.395474
10	A10	33	66.3845	4.48173	0.394991
10	A10	34	66.5797	4.46067	0.394274
10	A10	35	66.7748	4.42318	0.393349
10	A10	36	66.97	4.39225	0.39242
10	A10	37	67.1652	4.37429	0.391727
10	A10	38	67.3604	4.34044	0.391409
10	A10	39	67.5555	4.31305	0.391428
10	A10	40	67.7507	4.2858	0.391619
10	A10	41	67.9459	4.256	0.391785
10	A10	42	68.1411	4.22779	0.391764
10	A10	43	68.3362	4.20149	0.391447
10	A10	44	68.5314	4.17155	0.390753
10	A10	45	68.7266	4.14356	0.389645
10	A10	46	68.9218	4.11381	0.388213
10	A10	47	69.1169	4.08571	0.386732
10	A10	48	69.3121	4.05849	0.385675
10	A10	49	69.5073	4.0301	0.385599
10	A10	50	69.7025	4.00303	0.386974
10	A10	51	69.8976	3.97702	0.38999
10	A10	52	70.0928	3.94915	0.39446
10	A10	53	70.288	3.91737	0.399835
10	A10	54	70.4832	3.89223	0.40532
10	A10	55	70.6783	3.85937	0.410045
10	A10	56	70.8735	3.82867	0.413269
10	A10	57	71.0687	3.79858	0.414562
10	A10	58	71.2639	3.76641	0.413923
10	A10	59	71.459	3.7318	0.411776
10	A10	60	71.6542	3.7086	0.408831
10	A10	61	71.8494	3.67574	0.405819
10	A10	62	72.0446	3.64791	0.403275
10	A10	63	72.2397	3.61982	0.401384
10	A10	64	72.4349	3.59233	0.400047
10	A10	65	72.6301	3.55832	0.399005
10	A10	66	72.8253	3.53583	0.398052
10	A10	67	73.0204	3.50078	0.397134
10	A10	68	73.2156	3.47593	0.396351
10	A10	69	73.4108	3.44394	0.395851
10	A10	70	73.606	3.42311	0.395686
10	A10	71	73.8011	3.38822	0.395753
10	A10	72	73.9963	3.36072	0.39583
10	A10	73	74.1915	3.33307	0.395709
10	A10	74	74.3867	3.30433	0.395327
10	A10	75	74.5818	3.27287	0.394821
10	A10	76	74.777	3.2492	0.394463
10	A10	77	74.9722	3.21901	0.394509
10	A10	78	75.1674	3.19306	0.395058
10	A10	79	75.3625	3.16363	0.395999
10	A10	80	75.5577	3.13734	0.397102
10	A10	81	75.7529	3.10014	0.398191
10	A10	82	75.9481	3.07484	0.39928
10	A10	83	76.1432	3.04641	0.40055
10	A10	84	76.3384	3.01882	0.402246
10	A10	85	76.5336	2.9886	0.404566
10	A10	86	76.7288	2.95909	0.407687
10	A10	87	76.9239	2.92949	0.411877
10	A10	88	77.1191	2.89818	0.417587
10	A10	89	77.3143	2.86695	0.425428
10	A10	90	77.5095	2.84389	0.43605
10	A10	91	77.7046	2.80606	0.450049
10	A10	92	77.8998	2.77422	0.468053
10	A10	93	78.095	2.74052	0.49093
10	A10	94	78.2902	2.70475	0.520058
10	A10	95	78.4853	2.66817	0.557471
10	A10	96	78.6805	2.62538	0.605859
10	A10	97	78.8757	2.58807	0.668364
10	A10	98	79.0709	2.5364	0.748254
10	A10	99	79.266	2.48568	0.848401
10	A10	100	79.4612	2.42355	0.970634
10	A10	101	79.6564	2.3536	1.11491
10	A10	102	79.8516	2.26709	1.27852
10	A10	103	80.0467	2.16668	1.45543
10	A10	104	80.2419	2.04268	1.63617
10	A10	105	80.4371	1.90404	1.80831
10	A10	106	80.6323	1.74377	1.95757
10	A10	107	80.8274	1.57127	2.06955
10	A10	108	81.0226	1.39309	2.1316
10	A10	109	81.2178	1.20642	2.13478
10	A10	110	81.413	1.02953	2.07547
10	A10	111	81.6081	0.865477	1.95626
10	A10	112	81.8033	0.722894	1.78601
10	A10	113	81.9985	0.607244	1.57865
10	A10	114	82.1936	0.516978	1.35103
10	A10	115	82.3888	0.45144	1.12032
10	A10	116	82.584	0.40069	0.901497
10	A10	117	82.7792	0.366474	0.705654
10	A10	118	82.9743	0.342123	0.53925
10	A10	119	83.1695	0.325849	0.404363
10	A10	120	83.3647	0.314443	0.299582
10	A10	121	83.5599	0.305746	0.221212
10	A10	122	83.7551	0.298772	0.164454
10	A10	123	83.9502	0.292496	0.124374
10	A10	124	84.1454	0.287728	0.0965559
10	A10	125	84.3406	0.28456	0.0774199
10	A10	126	84.5358	0.280355	0.0642745
10	A10	127	84.7309	0.277695	0.0551986
10	A10	128	84.9261	0.274486	0.0488702
10	A10	129	85.1213	0.270146	0.0444059
10	A10	130	85.3165	0.269215	0.0412338
10	A10	131	85.5116	0.265901	0.0389847
10	A10	132	85.7068	0.263792	0.0374033
10	A10	133	85.902	0.261249	0.03629
10	A10	134	86.0972	0.257881	0.0354772
10	A10	135	86.2923	0.255619	0.0348337
10	A10	136	86.4875	0.253712	0.0342667
10	A10	137	86.6827	0.251055	0.0337129
10	A10	138	86.8778	0.248336	0.0331226
10	A10	139	87.073	0.24597	0.0324557
10	A10	140	87.2682	0.243903	0.0316922
10	A10	141	87.4634	0.241595	0.0308463
10	A10	142	87.6585	0.238998	0.0299631
10	A10	143	87.8537	0.237596	0.0290951
10	A10	144	88.0489	0.235874	0.02827
10	A10	145	88.2441	0.234179	0.0274795
10	A10	146	88.4392	0.23091	0.0267066
10	A10	147	88.6344	0.22898	0.0259699
10	A10	148	88.8296	0.227855	0.0253434
10	A10	149	89.0248	0.225545	0.0249204
10	A10	150	89.2199	0.224002	0.0247336
10	A10	151	89.4151	0.222202	0.0246973
10	A10	152	89.6103	0.219522	0.0246269
10	A10	153	89.8055	0.217314	0.0243391
10	A10	154	90.0006	0.215457	0.0237682
10	A10	155	90.1958	0.214758	0.02301
10	A10	156	90.391	0.214403	0.0222581
10	A10	157	90.5862	0.212116	0.0216782
10	A10	158	90.7813	0.210099	0.0213143
10	A10	159	90.9765	0.208857	0.0210889
10	A10	160	91.1717	0.206499	0.020881
10	A10	161	91.3669	0.206296	0.0206101
10	A10	162	91.562	0.204386	0.0202659
10	A10	163	91.7572	0.202845	0.0198769
10	A10	164	91.9524	0.20132	0.0194601
10	A10	165	92.1476	0.20101	0.0189972
10	A10	166	92.3427	0.198227	0.0184526
10	A10	167	92.5379	0.197293	0.0178126
10	A10	168	92.7331	0.196047	0.0171117
10	A10	169	92.9283	0.195727	0.016422
10	A10	170	93.1234	0.19491	0.0158101
10	A10	171	93.3186	0.193106	0.0152977
10	A10	172	93.5138	0.191353	0.0148559
10	A10	173	93.709	0.191755	0.014428
10	A10	174	93.9041	0.189392	0.0139485
10	A10	175	94.0993	0.189601	0.0133303
10	A10	176	94.2945	0.189166	0.0124442
10	A10	177	94.4897	0.187061	0.0111393
10	A10	178	94.6848	0.1842	0.00933125
10	A10	179	94.88	0.184393	0.00710394
11	A11	1	60.1389	5.46121	0.365964
11	A11	2	60.3341	5.46345	0.357163
11	A11	3	60.5293	5.44153	0.349582
11	A11	4	60.7244	5.42656	0.345453
11	A11	5	60.9196	5.40163	0.346
11	A11	6	61.1148	5.38154	0.350985
11	A11	7	61.31	5.34434	0.358974
11	A11	8	61.5051	5.32986	0.368029
11	A11	9	61.7003	5.30068	0.376541
11	A11	10	61.8955	5.26475	0.383776
11	A11	11	62.0907	5.23402	0.389917
11	A11	12	62.2858	5.21113	0.395621
11	A11	13	62.481	5.18904	0.40134
11	A11	14	62.6762	5.1554	0.406838
11	A11	15	62.8713	5.12766	0.411268
11	A11	16	63.0665	5.09198	0.413765
11	A11	17	63.2617	5.05455	0.414088
11	A11	18	63.4569	5.02516	0.412817
11	A11	19	63.6521	5.00445	0.411069
11	A11	20	63.8472	4.97044	0.409848
11	A11	21	64.0424	4.94874	0.409607
11	A11	22	64.2376	4.90881	0.41015
11	A11	23	64.4327	4.87885	0.410868
11	A11	24	64.6279	4.85966	0.411054
11	A11	25	64.8231	4.82046	0.410164
11	A11	26	65.0183	4.78846	0.408005
11	A11	27	65.2134	4.76331	0.404802
11	A11	28	65.4086	4.73295	0.401195
11	A11	29	65.6038	4.70017	0.398003
11	A11	30	65.799	4.67239	0.395875
11	A11	31	65.9941	4.65791	0.395021
11	A11	32	66.1893	4.61829	0.395126
11	A11	33	66.3845	4.59278	0.395571
11	A11	34	66.5797	4.55538	0.395778
11	A11	35	66.7748	4.53791	0.395441
11	A11	36	66.97	4.50613	0.394593
11	A11	37	67.1652	4.47044	0.39351
11	A11	38	67.3604	4.44492	0.392524
11	A11	39	67.5555	4.42094	0.39186
11	A11	40	67.7507	4.39138	0.39153
11	A11	41	67.9459	4.36276	0.391373
11	A11	42	68.1411	4.33119	0.39115
11	A11	43	68.3362	4.30359	0.39071
11	A11	44	68.5314	4.27904	0.390033
11	A11	45	68.7266	4.2462	0.389214
11	A11	46	68.9218	4.21681	0.388413
11	A11	47	69.1169	4.19321	0.387822
11	A11	48	69.3121	4.16082	0.387659
11	A11	49	69.5073	4.13555	0.388175
11	A11	50	69.7025	4.10359	0.389631
11	A11	51	69.8976	4.07765	0.392215
11	A11	52	70.0928	4.05123	0.395967
11	A11	53	70.288	4.02013	0.400692
11	A11	54	70.4832	3.98931	0.405932
11	A11	55	70.6783	3.96406	0.41101
11	A11	56	70.8735	3.92852	0.415131
11	A11	57	71.0687	3.90037	0.417572
11	A11	58	71.2639	3.86766	0.417919
11	A11	59	71.459	3.83089	0.416228
11	A11	60	71.6542	3.80314	0.41304
11	A11	61	71.8494	3.77588	0.409166
11	A11	62	72.0446	3.74241	0.405362
11	A11	63	72.2397	3.71798	0.402057
11	A11	64	72.4349	3.6895	0.399296
11	A11	65	72.6301	3.6574	0.396927
11	A11	66	72.8253	3.62626	0.394846
11	A11	67	73.0204	3.59853	0.393157
11	A11	68	73.2156	3.5753	0.392101
11	A11	69	73.4108	3.54375	0.39188
11	A11	70	73.606	3.5147	0.392502
11	A11	71	73.8011	3.49005	0.393756
11	A11	72	73.9963	3.45756	0.3953
11	A11	73	74.1915	3.42835	0.396785
11	A11	74	74.3867	3.40129	0.397919
11	A11	75	74.5818	3.37304	0.398485
11	A11	76	74.777	3.34289	0.398377
11	A11	77	74.9722	3.31314	0.397641
11	A11	78	75.1674	3.28466	0.396548
11	A11	79	75.3625	3.25688	0.395574
11	A11	80	75.5577	3.22576	0.395277
11	A11	81	75.7529	3.19958	0.396115
11	A11	82	75.9481	3.17131	0.398245
11	A11	83	76.1432	3.14062	0.40147
11	A11	84	76.3384	3.11215	0.405334
11	A11	85	76.5336	3.0817	0.409356
11	A11	86	76.7288	3.05113	0.413303
11	A11	87	76.9239	3.01844	0.417417
11	A11	88	77.1191	2.98945	0.422433
11	A11	89	77.3143	2.95693	0.429423
11	A11	90	77.5095	2.92969	0.439544
11	A11	91	77.7046	2.89852	0.4538
11	A11	92	77.8998	2.86322	0.473035
11	A11	93	78.095	2.82889	0.498113
11	A11	94	78.2902	2.79489	0.530234
11	A11	95	78.4853	2.75068	0.571202
11	A11	96	78.6805	2.71506	0.623544
11	A11	97	78.8757	2.66846	0.690377
11	A11	98	79.0709	2.61781	0.775096
11	A11	99	79.266	2.56355	0.880762
11	A11	100	79.4612	2.49959	1.00929
11	A11	101	79.6564	2.4256	1.16045
11	A11	102	79.8516	2.33806	1.331
11	A11	103	80.0467	2.22791	1.51413
11	A11	104	80.2419	2.09726	1.69957
11	A11	105	80.4371	1.94848	1.87434
11	A11	106	80.6323	1.78466	2.02395
11	A11	107	80.8274	1.60877	2.13397
11	A11	108	81.0226	1.42064	2.19184
11	A11	109	81.2178	1.22719	2.18871
11	A11	110	81.413	1.04348	2.12122
11	A11	111	81.6081	0.875886	1.99257
11	A11	112	81.8033	0.732534	1.81249
11	A11	113	81.9985	0.615128	1.59592
11	A11	114	82.1936	0.525218	1.3606
11	A11	115	82.3888	0.458229	1.12417
11	A11	116	82.584	0.410046	0.901703
11	A11	117	82.7792	0.374796	0.703996
11	A11	118	82.9743	0.350449	0.537015
11	A11	119	83.1695	0.334663	0.402301
11	A11	120	83.3647	0.321835	0.298003
11	A11	121	83.5599	0.314053	0.22014
11	A11	122	83.7551	0.306801	0.163787
11	A11	123	83.9502	0.300648	0.124001
11	A11	124	84.1454	0.295679	0.0964091
11	A11	125	84.3406	0.292427	0.0774852
11	A11	126	84.5358	0.288715	0.0645825
11	A11	127	84.7309	0.28506	0.0558054
11	A11	128	84.9261	0.282157	0.0498268
11	A11	129	85.1213	0.279095	0.0457197
11	A11	130	85.3165	0.275961	0.0428335
11	A11	131	85.5116	0.27388	0.0407197
11	A11	132	85.7068	0.269724	0.0390876
11	A11	133	85.902	0.267726	0.0377689
11	A11	134	86.0972	0.26497	0.0366758
11	A11	135	86.2923	0.263403	0.0357525
11	A11	136	86.4875	0.260069	0.0349419
11	A11	137	86.6827	0.257234	0.0341806
11	A11	138	86.8778	0.25502	0.033424
11	A11	139	87.073	0.25227	0.0326698
11	A11	140	87.2682	0.250812	0.031956
11	A11	141	87.4634	0.248281	0.031328
11	A11	142	87.6585	0.246589	0.0307986
11	A11	143	87.8537	0.243819	0.0303313
11	A11	144	88.0489	0.24166	0.029856
11	A11	145	88.2441	0.239818	0.029306
11	A11	146	88.4392	0.236953	0.0286553
11	A11	147	88.6344	0.235548	0.0279325
11	A11	148	88.8296	0.232993	0.0272067
11	A11	149	89.0248	0.23057	0.0265513
11	A11	150	89.2199	0.229173	0.0260058
11	A11	151	89.4151	0.226872	0.0255619
11	A11	152	89.6103	0.224335	0.0251813
11	A11	153	89.8055	0.223407	0.0248306
11	A11	154	90.0006	0.22172	0.0245016
11	A11	155	90.1958	0.220032	0.0242005
11	A11	156	90.391	0.218694	0.0239191
11	A11	157	90.5862	0.215323	0.0236198
11	A11	158	90.7813	0.214935	0.0232456
11	A11	159	90.9765	0.21365	0.0227478
11	A11	160	91.1717	0.210727	0.0221068
11	A11	161	91.3669	0.209898	0.0213371
11	A11	162	91.562	0.208385	0.0204803
11	A11	163	91.7572	0.207397	0.0195961
11	A11	164	91.9524	0.205846	0.0187546
11	A11	165	92.1476	0.204	0.0180304
11	A11	166	92.3427	0.203827	0.017489
11	A11	167	92.5379	0.202536	0.0171635
11	A11	168	92.7331	0.20172	0.0170339
11	A11	169	92.9283	0.199633	0.0170289
11	A11	170	93.1234	0.197513	0.0170597
[truncated: 10,928 more rows]
