# Supplementary material for: Chlorpromazine induces cytotoxic autophagy in glioblastoma cells via endoplasmic reticulum stress and unfolded protein response
Source: J Exp Clin Cancer Res. 2021 Nov 5;40:347. doi: 10.1186/s13046-021-02144-w (PMC8569984; doi:10.1186/s13046-021-02144-w)
Supplement: Supplementary file 3 — Additional file 3. [file 13046_2021_2144_MOESM3_ESM.zip]

Archive with 29 entries (21 files):
- ATF6 C-N/
- ATF6 C-N/RPE-1/
- ATF6 C-N/RPE-1/ATF6 RPE-1.jpg
- ATF6 C-N/RPE-1/GAPDH RPE-1.jpg
- ATF6 C-N/RPE-1/H3 RPE-1.jpg
- ATF6 C-N/T98G/
- ATF6 C-N/T98G/ATF6 T98G.jpg
- ATF6 C-N/T98G/GAPDH T98G.jpg
- ATF6 C-N/T98G/H3 T98G.jpg
- ATF6 C-N/TS #1/
- ATF6 C-N/TS #163/
- ATF6 C-N/TS #163/ATF6 TS#163.jpg
- ATF6 C-N/TS #163/GAPDH TS#163.jpg
- ATF6 C-N/TS #163/H3 TS#163.jpg
- ATF6 C-N/TS #1/ATF6 TS#1.jpg
- ATF6 C-N/TS #1/GAPDH TS#1.Tif
- ATF6 C-N/TS #1/H3 TS#1.Tif
- ATF6 C-N/TS #83/
- ATF6 C-N/TS #83/ATF6 TS#83.jpg
- ATF6 C-N/TS #83/GAPDH TS#83.Tif
- ATF6 C-N/TS #83/H3 TS#83.Tif
- ATF6 C-N/U-251 MG/
- ATF6 C-N/U-251 MG/ATF6 U251MG.jpg
- ATF6 C-N/U-251 MG/GAPDH U251MG.jpg
- ATF6 C-N/U-251 MG/H3 U251MG.jpg
- ATF6 C-N/U-87 MG/
- ATF6 C-N/U-87 MG/ATF6 U87MG.jpg
- ATF6 C-N/U-87 MG/GAPDH U87MG.jpg
- ATF6 C-N/U-87 MG/H3 U87MG.Tif
