# Supplementary material for: Chlorpromazine induces cytotoxic autophagy in glioblastoma cells via endoplasmic reticulum stress and unfolded protein response
Source: J Exp Clin Cancer Res. 2021 Nov 5;40:347. doi: 10.1186/s13046-021-02144-w (PMC8569984; doi:10.1186/s13046-021-02144-w)
Supplement: Supplementary file 4 — Additional file 4. [file 13046_2021_2144_MOESM4_ESM.zip]

Archive with 33 entries (25 files):
- WB Autophagy CPZ+PBA/
- WB Autophagy CPZ+PBA/RPE-1/
- WB Autophagy CPZ+PBA/RPE-1/actina RPE.Tif
- WB Autophagy CPZ+PBA/RPE-1/LC3 RPE.jpg
- WB Autophagy CPZ+PBA/RPE-1/p62 RPE.jpg
- WB Autophagy CPZ+PBA/T98G/
- WB Autophagy CPZ+PBA/T98G/actina T98G.jpg
- WB Autophagy CPZ+PBA/T98G/LC3 T98G.jpg
- WB Autophagy CPZ+PBA/T98G/p62 T98G.jpg
- WB Autophagy CPZ+PBA/TS #1/
- WB Autophagy CPZ+PBA/TS #163/
- WB Autophagy CPZ+PBA/TS #163/#163 actina (p62).Tif
- WB Autophagy CPZ+PBA/TS #163/actina TS#163.jpg
- WB Autophagy CPZ+PBA/TS #163/LC3 TS#163.Tif
- WB Autophagy CPZ+PBA/TS #163/p62 TS#163.Tif
- WB Autophagy CPZ+PBA/TS #1/actina TS#1.Tif
- WB Autophagy CPZ+PBA/TS #1/LC3 TS#1.jpg
- WB Autophagy CPZ+PBA/TS #1/p62 TS#1.jpg
- WB Autophagy CPZ+PBA/TS #83/
- WB Autophagy CPZ+PBA/TS #83/actina (p62) TS#83.Tif
- WB Autophagy CPZ+PBA/TS #83/actina TS#83.Tif
- WB Autophagy CPZ+PBA/TS #83/LC3 TS#83.jpg
- WB Autophagy CPZ+PBA/TS #83/p62 TS#83.Tif
- WB Autophagy CPZ+PBA/U-251 MG/
- WB Autophagy CPZ+PBA/U-251 MG/actina (p62) U251MG.jpg
- WB Autophagy CPZ+PBA/U-251 MG/actina U251MG.jpg
- WB Autophagy CPZ+PBA/U-251 MG/LC3 U251MG.jpg
- WB Autophagy CPZ+PBA/U-251 MG/p62 U251MG.jpg
- WB Autophagy CPZ+PBA/U-87 MG/
- WB Autophagy CPZ+PBA/U-87 MG/actina (p62) U87MG.Tif
- WB Autophagy CPZ+PBA/U-87 MG/actina U87MG.jpg
- WB Autophagy CPZ+PBA/U-87 MG/LC3 U87MG.jpg
- WB Autophagy CPZ+PBA/U-87 MG/p62 U87MG.jpg
