# Supplementary material for: Chlorpromazine induces cytotoxic autophagy in glioblastoma cells via endoplasmic reticulum stress and unfolded protein response
Source: J Exp Clin Cancer Res. 2021 Nov 5;40:347. doi: 10.1186/s13046-021-02144-w (PMC8569984; doi:10.1186/s13046-021-02144-w)
Supplement: Supplementary file 5 — Additional file 5. [file 13046_2021_2144_MOESM5_ESM.zip]

Archive with 40 entries (39 files):
- P62-LC3/
- P62-LC3/Glio P62LC3-1
- P62-LC3/Glio P62LC3-10
- P62-LC3/Glio P62LC3-11
- P62-LC3/Glio P62LC3-12
- P62-LC3/Glio P62LC3-13
- P62-LC3/Glio P62LC3-14
- P62-LC3/Glio P62LC3-15
- P62-LC3/Glio P62LC3-16
- P62-LC3/Glio P62LC3-17
- P62-LC3/Glio P62LC3-18
- P62-LC3/Glio P62LC3-19
- P62-LC3/Glio P62LC3-2
- P62-LC3/Glio P62LC3-20
- P62-LC3/Glio P62LC3-21
- P62-LC3/Glio P62LC3-22
- P62-LC3/Glio P62LC3-23
- P62-LC3/Glio P62LC3-24
- P62-LC3/Glio P62LC3-25
- P62-LC3/Glio P62LC3-26
- P62-LC3/Glio P62LC3-27
- P62-LC3/GLIO P62LC3-3
- P62-LC3/Glio P62LC3-4
- P62-LC3/Glio P62LC3-5
- P62-LC3/Glio P62LC3-6
- P62-LC3/Glio P62LC3-7
- P62-LC3/Glio P62LC3-8
- P62-LC3/Glio P62LC3-9
- P62-LC3/Neuro P62LC3-1
- P62-LC3/Neuro P62LC3-10
- P62-LC3/Neuro P62LC3-11
- P62-LC3/Neuro P62LC3-12
- P62-LC3/Neuro P62LC3-4
- P62-LC3/Neuro P62LC3-5
- P62-LC3/Neuro P62LC3-6
- P62-LC3/Neuro P62LC3-7
- P62-LC3/Neuro P62LC3-8
- P62-LC3/Neuro P62LC3-9
- P62-LC3/NeuroP62LC3-2
- P62-LC3/NeuroP62LC3-3
