# Supplementary material for: Chlorpromazine induces cytotoxic autophagy in glioblastoma cells via endoplasmic reticulum stress and unfolded protein response
Source: J Exp Clin Cancer Res. 2021 Nov 5;40:347. doi: 10.1186/s13046-021-02144-w (PMC8569984; doi:10.1186/s13046-021-02144-w)
Supplement: Supplementary file 6 — Additional file 6. [file 13046_2021_2144_MOESM6_ESM.zip]

Archive with 9 entries (8 files):
- ROS/
- ROS/ROS 1
- ROS/ROS 2
- ROS/ROS 3
- ROS/ROS 4
- ROS/ROS 5
- ROS/ROS 6
- ROS/ROS 7
- ROS/ROS 8
